# Supplementary material for: Global expression profiling reveals genetic programs underlying the developmental divergence between mouse and human embryogenesis
Source: BMC Genomics. 2013 Aug 20;14:568. doi: 10.1186/1471-2164-14-568 (PMC3924405; doi:10.1186/1471-2164-14-568)
Supplement: Additional file 2 — Lists all expressed genes with their stages of expression and the stages, if any, when the gene was uniquely regulated. [file 1471-2164-14-568-S2.xls]

## Sheet: Sheet1
Additional file 2:The list of expressed genes, their expressed stages and the uniquely regulated genes. Overall, 27,857 out of the 39,015 transcripts on the microarray were detected at least in one stage."A" represents "Absent". "P" represents "Present". "Y" represents "Yes".
Probe_Set_ID	Gene_Symbol	Egg	TS01	TS09	TS11	TS13	TS16	TS19	TS21	TS22	TS23	TS25	TS27	uniquely regulated genes	uniquely regulated stages
1415670_at	Copg	P	P	P	P	P	P	P	P	P	P	P	P
1415671_at	Atp6v0d1	P	P	P	P	P	P	P	P	P	P	P	P
1415672_at	Golga7	P	P	P	P	P	P	P	P	P	P	P	P
1415673_at	Psph	P	P	P	P	P	P	P	P	P	P	P	P
1415674_a_at	Trappc4	P	P	P	P	P	P	P	P	P	P	P	P
1415675_at	Dpm2	P	P	P	P	P	P	P	P	P	P	P	P
1415676_a_at	Psmb5	P	P	P	P	P	P	P	P	P	P	P	P	Y	TS13-TS16
1415677_at	Dhrs1	P	P	P	P	P	P	P	P	P	P	P	P
1415678_at	Ppm1a	P	P	P	P	P	P	P	P	P	P	P	P
1415679_at	Psenen	P	P	P	P	P	P	P	P	P	P	P	P
1415680_at	Anapc1	P	P	P	P	P	P	P	P	P	P	P	P
1415681_at	Mrpl43	P	P	P	P	P	P	P	P	P	P	P	P
1415682_at	Xpo7	P	P	P	P	P	P	P	P	P	P	P	P
1415683_at	Nmt1	P	P	P	P	P	P	P	P	P	P	P	P
1415685_at	Mtif2	P	P	P	P	P	P	P	P	P	P	P	P	Y	TS01-TS09
1415687_a_at	Psap	P	P	P	P	P	P	P	P	P	P	P	P
1415688_at	Ube2g1	P	P	P	P	P	P	P	P	P	P	P	P
1415689_s_at	Zkscan3	P	P	P	P	P	P	P	P	P	P	P	P	Y	TS01-TS09
1415690_at	Mrpl27	P	P	P	P	P	P	P	P	P	P	P	P
1415691_at	Dlg1 /// LOC100047603	P	P	P	P	P	P	P	P	P	P	P	P
1415692_s_at	Canx	P	P	P	P	P	P	P	P	P	P	P	P
1415694_at	Wars	P	P	P	P	P	P	P	P	P	P	P	P
1415695_at	Psma1	P	P	P	P	P	P	P	P	P	P	P	P
1415696_at	Sar1a	P	P	P	P	P	P	P	P	P	P	P	P
1415698_at	Golm1	P	P	P	P	P	P	P	P	P	P	P	P
1415699_a_at	Gps1	P	P	P	P	P	P	P	P	P	P	P	P
1415700_a_at	Ssr3	P	P	P	P	P	P	P	P	P	P	P	P
1415701_x_at	Rpl23	P	P	P	P	P	P	P	P	P	P	P	P	Y	TS16-TS19
1415702_a_at	Ctbp1 /// LOC100045360	P	P	P	P	P	P	P	P	P	P	P	P
1415703_at	Huwe1	P	P	P	P	P	P	P	P	P	P	P	P
1415704_a_at	Cdv3	P	P	P	P	P	P	P	P	P	P	P	P
1415706_at	Copa	P	P	P	P	P	P	P	P	P	P	P	P	Y	TS01-TS09
1415707_at	Anapc2	P	P	P	P	P	P	P	P	P	P	P	P
1415708_at	Tug1	P	P	P	P	P	P	P	P	P	P	P	P	Y	TS01-TS09
1415709_s_at	Gbf1	P	P	P	P	P	P	P	P	P	P	P	P	Y	TS01-TS09
1415710_at	Cox18	P	P	P	P	P	P	P	P	P	P	P	P
1415711_at	Arfgef1	P	P	P	P	P	P	P	P	P	P	P	P
1415712_at	Zranb1	P	P	P	P	P	P	P	P	P	P	P	P	Y	TS01-TS09
1415713_a_at	Ddx24	P	P	P	P	P	P	P	P	P	P	P	P	Y	TS25-TS27
1415715_at	Tmem129	P	P	P	P	P	P	P	P	P	P	P	P	Y	TS01-TS09
1415716_a_at	Rps27	P	P	P	P	P	P	P	P	P	P	P	P
1415717_at	Rnf220	P	P	P	P	P	P	P	P	P	P	P	P
1415718_at	LOC100044471 /// Sap30l	P	P	P	P	P	P	P	P	P	P	P	P
1415719_s_at	Armc1	P	P	P	P	P	P	P	P	P	P	P	P	Y	TS01-TS09
1415720_s_at	Mad2l1bp	P	P	P	P	P	P	P	P	P	P	P	P	Y	TS13-TS16
1415721_a_at	Nat15	P	P	P	P	P	P	P	P	P	P	P	P
1415722_a_at	Vta1	P	P	P	P	P	P	P	P	P	P	P	P	Y	TS01-TS09
1415725_at	Rrn3	P	P	P	P	P	P	P	P	P	P	P	P	Y	TS01-TS09
1415726_at	Ankrd17	P	P	P	P	P	P	P	P	P	P	P	P
1415727_at	Apoa1bp	P	P	P	P	P	P	P	P	P	P	P	P
1415728_at	Pabpn1	P	P	P	P	P	P	P	P	P	P	P	P
1415729_at	Pdpk1	P	P	P	P	P	P	P	P	P	P	P	P
1415730_at	Cpsf7	P	P	P	P	P	P	P	P	P	P	P	P
1415731_at	Angel2	P	P	P	P	P	P	P	P	P	P	P	P	Y	TS01-TS09
1415733_a_at	Tomm5	P	P	P	P	P	P	P	P	P	P	P	P
1415734_at	Rab7	P	P	P	P	P	P	P	P	P	P	P	P
1415735_at	Ddb1	P	P	P	P	P	P	P	P	P	P	P	P
1415737_at	Rfk	P	P	P	P	P	P	P	P	P	P	P	P
1415738_at	Txndc12	P	P	P	P	P	P	P	P	P	P	P	P
1415739_at	Rbm42	P	P	P	P	P	P	P	P	P	P	P	P
1415740_at	Psmc5	P	P	P	P	P	P	P	P	P	P	P	P
1415741_at	Tmem165	P	P	P	P	P	P	P	P	P	P	P	P
1415742_at	Aup1	P	P	P	P	P	P	P	P	P	P	P	P
1415743_at	Hdac5	P	P	P	P	P	P	P	P	P	P	P	P	Y	TS01-TS09
1415744_at	H2-Ke2	P	P	P	P	P	P	P	P	P	P	P	P
1415745_a_at	Dscr3	P	P	P	P	P	P	P	P	P	P	P	P
1415746_at	Cic	P	P	P	P	P	P	P	P	P	P	P	P
1415747_s_at	Riok3	P	P	P	P	P	P	P	P	P	P	P	P
1415748_a_at	Dctn5	P	P	P	P	P	P	P	P	P	P	P	P
1415749_a_at	Rragc	P	P	P	P	P	P	P	P	P	P	P	P	Y	TS01-TS09
1415750_at	Tbl3	P	P	P	P	P	P	P	P	P	P	P	P
1415751_at	Hp1bp3	P	P	P	P	P	P	P	P	P	P	P	P
1415752_at	BC031181	P	P	P	P	P	P	P	P	P	P	P	P
1415753_at	Fam108a	P	P	P	P	P	P	P	P	P	P	P	P
1415754_at	Polr2f	P	P	P	P	P	P	P	P	P	P	P	P
1415755_a_at	Ube2v1	P	P	P	P	P	P	P	P	P	P	P	P
1415756_a_at	Snapin	P	P	P	P	P	P	P	P	P	P	P	P
1415758_at	Fryl	P	P	P	P	P	P	P	P	P	P	P	P
1415759_a_at	Hbxip	P	P	P	P	P	P	P	P	P	P	P	P	Y	TS01-TS09
1415760_s_at	Atox1	P	P	P	P	P	P	P	P	P	P	P	P	Y	TS01-TS09
1415763_a_at	2510006D16Rik	P	P	P	P	P	P	P	P	P	P	P	P
1415764_at	Zc3h11a	P	P	P	P	P	P	P	P	P	P	P	P	Y	TS09-TS11
1415766_at	Sec22b	P	P	P	P	P	P	P	P	P	P	P	P
1415767_at	Ythdf1	P	P	P	P	P	P	P	P	P	P	P	P	Y	TS01-TS09
1415768_a_at	Ube2r2	P	P	P	P	P	P	P	P	P	P	P	P
1415769_at	Itch	P	P	P	P	P	P	P	P	P	P	P	P
1415770_at	Wdr6	P	P	P	P	P	P	P	P	P	P	P	P
1415771_at	Ncl	P	P	P	P	P	P	P	P	P	P	P	P
1415774_at	Elp2	P	P	P	P	P	P	P	P	P	P	P	P
1415775_at	Rbbp7	P	P	P	P	P	P	P	P	P	P	P	P
1415776_at	Aldh3a2	P	P	P	P	P	P	P	P	P	P	P	P
1415777_at	Pnliprp1	A	A	A	A	A	A	A	A	P	P	P	P
1415778_at	Morf4l2	P	P	P	P	P	P	P	P	P	P	P	P
1415779_s_at	Actg1	P	P	P	P	P	P	P	P	P	P	P	P	Y	TS22-TS23
1415780_a_at	Armcx2	P	P	P	P	P	P	P	P	P	P	P	P
1415781_a_at	ENSMUSG00000068529 /// LOC100046167 /// OTTMUSG00000012141 /// Sumo2	P	P	P	P	P	P	P	P	P	P	P	P
1415783_at	Vps35	P	P	P	P	P	P	P	P	P	P	P	P
1415785_a_at	Cct8	P	P	P	P	P	P	P	P	P	P	P	P
1415787_at	Ganab	P	P	P	P	P	P	P	P	P	P	P	P
1415788_at	Ublcp1	P	P	P	P	P	P	P	P	P	P	P	P
1415791_at	Rnf34	P	P	P	P	P	P	P	P	P	P	P	P
1415792_at	Rbck1	P	P	P	P	P	P	P	P	P	P	P	P
1415793_at	Pnpo	P	P	P	P	P	P	P	P	P	P	P	P
1415794_a_at	Spin1	P	P	P	P	P	P	P	P	P	P	P	P
1415796_at	Dazap2	P	P	P	P	P	P	P	P	P	P	P	P
1415797_at	Ddr1	P	P	P	P	P	P	P	P	P	P	P	P
1415799_at	Wbp11	P	P	P	P	P	P	P	P	P	P	P	P
1415800_at	Gja1	P	P	P	P	P	P	P	P	P	P	P	P
1415802_at	Slc16a1	P	P	P	P	P	P	P	P	P	P	P	P
1415803_at	Cx3cl1	P	P	P	P	P	P	P	P	P	A	A	P	Y	TS09-TS11
1415805_at	Clps	A	A	A	A	A	A	A	A	A	A	P	P	Y	TS22-TS23
1415806_at	Plat	P	P	P	P	P	P	P	P	P	P	P	P
1415807_s_at	Sfrs2	P	P	P	P	P	P	P	P	P	P	P	P
1415808_at	Tpbpa	A	A	P	P	A	A	A	A	A	A	A	A	Y	TS01-TS09
1415810_at	Uhrf1	P	P	P	P	P	P	P	P	P	P	P	P
1415812_at	Gsn	P	P	P	P	P	P	P	P	P	P	P	P
1415813_at	Api5	P	P	P	P	P	P	P	P	P	P	P	P
1415814_at	Atp6v1b2	P	P	P	P	P	P	P	P	P	P	P	P	Y	TS01-TS09
1415816_at	Cct7	P	P	P	P	P	P	P	P	P	P	P	P
1415818_at	Anxa6	P	P	A	A	P	P	P	P	P	P	P	P
1415819_a_at	Ppp2r1a	P	P	P	P	P	P	P	P	P	P	P	P	Y	TS01-TS09
1415821_at	Nptn	P	P	P	P	P	P	P	P	P	P	P	P
1415822_at	Scd2	P	P	P	P	P	P	P	P	P	P	P	P
1415825_s_at	Csnk1d	P	P	P	P	P	P	P	P	P	P	P	P
1415826_at	Atp6v1h	P	P	P	P	P	P	P	P	P	P	P	P
1415827_a_at	Serp1	P	P	P	P	P	P	P	P	P	P	P	P
1415829_at	Lbr	P	P	P	P	P	P	P	P	P	P	P	P
1415830_at	Orc5l	P	P	P	P	P	P	P	P	P	P	P	P
1415831_at	Psmd2	P	P	P	P	P	P	P	P	P	P	P	P
1415832_at	Agtr2	A	A	A	A	A	A	P	P	P	P	P	P
1415833_x_at	OTTMUSG00000016246 /// Rps29	P	P	P	P	P	P	P	P	P	P	P	P	Y	TS16-TS19
1415834_at	Dusp6	P	P	P	P	P	P	P	P	P	P	P	P
1415835_at	Prl3b1	A	A	A	A	A	P	A	A	A	A	A	A	Y	TS16-TS19
1415836_at	Aldh18a1	P	P	P	P	P	P	P	P	P	P	P	P	Y	TS16-TS19
1415839_a_at	Npm1	P	P	P	P	P	P	P	P	P	P	P	P
1415840_at	Elovl5	P	P	P	P	P	P	P	P	P	P	P	P
1415841_at	Dync1i2	P	P	P	P	P	P	P	P	P	P	P	P
1415842_at	Gbl	P	P	P	P	P	P	P	P	P	P	P	P	Y	TS16-TS19
1415845_at	Syt4	A	A	P	P	A	A	P	P	P	P	P	P
1415846_a_at	Ldhc	A	A	A	P	A	A	A	A	A	A	A	A
1415848_at	Prl3d1	A	A	P	P	A	A	A	A	A	A	A	A
1415849_s_at	Stmn1	P	P	P	P	P	P	P	P	P	P	P	P
1415850_at	Rasa3	P	P	P	A	P	P	P	P	P	P	P	P
1415851_a_at	Impdh2	P	P	P	P	P	P	P	P	P	P	P	P
1415853_at	Def8	P	P	P	P	P	P	P	P	P	P	P	P
1415855_at	Kitl	P	P	P	P	P	P	P	P	P	P	P	P
1415857_at	Emb	P	P	P	P	P	P	P	P	P	P	P	P
1415858_at	Eif3c	P	P	P	P	P	P	P	P	P	P	P	P
1415860_at	Kpna2	P	P	P	P	P	P	P	P	P	P	P	P
1415861_at	Tyrp1	A	A	A	A	A	A	A	A	A	A	A	P
1415863_at	Eif4g2	P	P	P	P	P	P	P	P	P	P	P	P
1415865_s_at	Bpgm	P	P	P	P	P	P	P	P	P	P	P	P
1415866_at	Unc45a	P	P	P	P	P	P	P	P	P	P	P	P
1415867_at	Cct4	P	P	P	P	P	P	P	P	P	P	P	P
1415869_a_at	Trim28	P	P	P	P	P	P	P	P	P	P	P	P
1415870_at	Calu	P	P	P	P	P	P	P	P	P	P	P	P	Y	TS09-TS11
1415872_at	Hnrnph1	P	P	P	P	P	P	P	P	P	P	P	P
1415873_a_at	Actr1a	P	P	P	P	P	P	P	P	P	P	P	P	Y	TS16-TS19
1415874_at	LOC100046643 /// Spry1	A	A	P	A	P	P	P	P	P	P	P	P
1415876_a_at	Rps26	P	P	P	P	P	P	P	P	P	P	P	P
1415877_at	Dpysl3	P	P	P	P	P	P	P	P	P	P	P	P
1415878_at	Rrm1	P	P	P	P	P	P	P	P	P	P	P	P
1415879_a_at	Rplp2	P	P	P	P	P	P	P	P	P	P	P	P	Y	TS09-TS11
1415880_a_at	Lamp1	P	P	P	P	P	P	P	P	P	P	P	P
1415882_at	Ghitm	P	P	P	P	P	P	P	P	P	P	P	P	Y	TS01-TS09
1415883_a_at	Cela3b	A	A	A	A	A	A	A	A	A	A	A	P	Y	TS23-TS25
1415885_at	Chgb	P	P	A	A	A	A	P	P	P	P	P	P	Y	TS16-TS19
1415886_at	Sh2d3c	P	P	P	A	A	P	P	P	P	P	P	P	Y	TS16-TS19
1415887_at	Tfg	P	P	P	P	P	P	P	P	P	P	P	P
1415888_at	Hdgf	P	P	P	P	P	P	P	P	P	P	P	P
1415889_a_at	Hsp90b1	P	P	P	P	P	P	P	P	P	P	P	P
1415890_at	Papss1	P	P	P	P	P	P	P	P	P	P	P	P
1415891_at	Suclg1	P	P	P	P	P	P	P	P	P	P	P	P	Y	TS16-TS19
1415892_at	Sgpl1	P	P	P	P	P	P	P	P	P	P	P	P
1415895_at	Snrpn /// Snurf	A	A	A	A	P	P	P	P	P	P	P	P	Y	TS01-TS09
1415897_a_at	Mgst1	P	P	P	P	P	P	P	P	P	P	P	P
1415899_at	Junb	P	P	P	P	P	A	A	A	P	A	P	P	Y	TS01-TS09
1415900_a_at	Kit	A	A	A	A	A	P	P	P	P	P	A	A
1415901_at	Plod3	P	P	P	P	P	P	P	P	P	P	P	P
1415903_at	Slc38a1	P	P	P	P	P	P	P	P	P	P	P	P	Y	TS09-TS11
1415904_at	Lpl	P	P	P	P	P	P	P	P	P	P	P	P
1415905_at	Reg1	A	P	A	A	A	A	A	A	A	A	P	P
1415906_at	Tmsb4x	P	P	P	P	P	P	P	P	P	P	P	P
1415907_at	Ccnd3	P	P	P	P	P	P	P	P	P	P	P	P
1415908_at	Tspyl1	P	P	P	P	P	P	P	P	P	P	P	P
1415909_at	Stip1	P	P	P	P	P	P	P	P	P	P	P	P
1415910_s_at	Ciapin1	P	P	P	P	P	P	P	P	P	P	P	P
1415911_at	Impact	P	P	P	P	P	P	P	P	P	P	P	P
1415914_at	Hnrnpab	P	P	P	P	P	P	P	P	P	P	P	P
1415915_at	Ddx1	P	P	P	P	P	P	P	P	P	P	P	P
1415916_a_at	Mthfd1	P	P	P	P	P	P	P	P	P	P	P	P
1415918_a_at	Tpi1	P	P	P	P	P	P	P	P	P	P	P	P
1415919_at	Npdc1	P	P	P	P	P	P	P	P	P	P	P	P
1415920_at	Cstf2t	P	P	P	P	P	P	P	P	P	P	P	P
1415922_s_at	Marcksl1	P	P	P	P	P	P	P	P	P	P	P	P
1415923_at	Ndn	P	P	P	P	P	P	P	P	P	P	P	P
1415926_at	Nup62	P	P	P	P	P	P	P	P	P	P	P	P
1415927_at	Actc1 /// LOC100048431	A	A	P	A	P	P	P	P	P	P	P	P
1415930_a_at	Map1lc3b	P	P	P	P	P	P	P	P	P	P	P	P
1415932_x_at	Atp9a	P	P	P	P	P	P	P	P	P	P	P	P
1415933_a_at	Cox5a	P	P	P	P	P	P	P	P	P	P	P	P
1415934_at	Cops8	P	P	P	P	P	P	P	P	P	P	P	P
1415935_at	Smoc2	P	P	P	P	P	P	P	P	P	P	P	P
1415936_at	Bcar3	P	P	P	P	P	P	P	P	P	P	P	P
1415938_at	Spink3	A	A	P	P	P	P	A	P	P	P	P	P
1415939_at	Fmod	A	A	A	A	A	P	P	P	P	P	P	P
1415940_at	Zfand2a	P	P	P	P	P	P	P	P	P	P	P	P	Y	TS11-TS13
1415943_at	Sdc1	P	P	P	P	P	P	P	P	P	P	P	P
1415945_at	Mcm5	P	P	P	P	P	P	P	P	P	P	P	P
1415946_at	Pigq	P	P	P	P	P	P	P	P	P	P	P	P
1415947_at	Creg1	P	P	P	P	P	P	P	P	P	P	P	P
1415949_at	Cpe /// LOC100046434	P	P	P	P	P	P	P	P	P	P	P	P
1415950_a_at	Pebp1	P	P	P	P	P	P	P	P	P	P	P	P	Y	TS09-TS11
1415951_at	Fkbp10	P	P	P	P	P	P	P	P	P	P	P	P
1415952_at	Mark2	P	P	P	P	P	P	P	P	P	P	P	P
1415954_at	1810049H19Rik /// EG436523 /// Try10 /// Try4	A	A	A	A	A	A	A	A	A	A	P	P	Y	TS23-TS25
1415956_a_at	Pctk1	P	P	A	A	A	P	P	P	P	P	A	A	Y	TS09-TS11
1415957_a_at	Rrp1	P	P	P	P	P	P	P	P	P	P	P	P	Y	TS16-TS19
1415958_at	Slc2a4	A	A	A	A	A	A	A	P	P	P	P	P
1415960_at	Mpo	A	A	A	A	A	A	P	P	P	P	P	P
1415961_at	Itm2c	P	P	P	P	P	P	P	P	P	P	P	P
1415962_at	Eif3h	P	P	P	P	P	P	P	P	P	P	P	P
1415963_at	Hnrnph2	P	P	P	P	P	P	P	P	P	P	P	P
1415964_at	Scd1	P	P	P	P	P	P	P	P	P	P	P	P
1415966_a_at	Ndufv1	P	P	P	P	P	P	P	P	P	P	P	P
1415968_a_at	Kap	P	A	P	P	P	P	P	P	P	P	P	P
1415970_at	Cox6c	P	P	P	P	P	P	P	P	P	P	P	P	Y	TS01-TS09
1415971_at	Marcks	P	P	P	P	P	P	P	P	P	P	P	P
1415974_at	Map2k2	P	P	P	P	P	P	P	P	P	P	P	P
1415975_at	Carhsp1	P	P	P	P	P	P	P	P	P	P	P	P
1415977_at	Isyna1	P	P	P	P	P	P	P	P	P	P	P	P
1415978_at	Tubb3	P	P	P	P	P	P	P	P	P	P	P	P
1415979_x_at	Rpl7	P	P	P	P	P	P	P	P	P	P	P	P	Y	TS16-TS19
1415980_at	Atp5g2	P	P	P	P	P	P	P	P	P	P	P	P	Y	TS01-TS09
1415981_at	Herpud2	P	P	P	P	P	P	P	P	P	P	P	P
1415983_at	Lcp1	P	P	P	P	P	P	P	P	P	P	P	P
1415984_at	Acadm	P	P	P	P	P	P	P	P	P	P	P	P
1415985_at	Sf3b3	P	P	P	P	P	P	P	P	P	P	P	P
1415986_at	Clcn4-2	P	P	P	P	P	P	P	P	P	P	P	P
1415987_at	Hdlbp	P	P	P	P	P	P	P	P	P	P	P	P
1415990_at	Vdac2	P	P	P	P	P	P	P	P	P	P	P	P
1415991_a_at	Klhdc3	P	P	P	P	P	P	P	P	P	P	P	P
1415992_at	Pigo	P	P	P	P	P	P	P	P	P	P	P	P
1415993_at	Sqle	P	P	P	P	P	P	P	P	P	P	P	P
1415994_at	Cyp2e1	A	A	A	A	A	A	A	A	A	A	A	P
1415995_at	Casp6	P	P	P	P	P	P	P	P	P	P	P	P
1415996_at	Txnip	P	P	P	P	P	P	P	P	P	P	P	P
1415998_at	Vdac1	P	P	P	P	P	P	P	P	P	P	P	P	Y	TS01-TS09
1415999_at	Hey1	A	A	A	A	P	P	P	P	P	P	A	P	Y	TS21-TS22
1416000_a_at	Prdx1	P	P	P	P	P	P	P	P	P	P	P	P
1416002_x_at	Cotl1	P	P	P	P	P	P	P	P	P	P	P	P
1416003_at	Cldn11	P	P	A	A	A	P	P	P	P	P	P	P
1416004_at	Ywhah	P	P	P	P	P	P	P	P	P	P	P	P
1416005_at	Psmc1	P	P	P	P	P	P	P	P	P	P	P	P
1416006_at	Mdk	A	A	P	P	P	P	P	P	P	P	P	P
1416008_at	Satb1	P	P	P	P	P	P	P	P	P	P	P	P
1416009_at	Tspan3	P	P	P	P	P	P	P	P	P	P	P	P
1416010_a_at	Ehd1	P	P	P	P	P	P	P	P	P	P	P	P
1416013_at	Pld3	P	P	P	P	P	P	P	P	P	P	P	P
1416015_s_at	Abce1	P	P	P	P	P	P	P	P	P	P	P	P
1416016_at	Tap1	P	P	A	P	A	A	A	A	A	A	A	P
1416018_at	Dr1	P	P	P	P	P	P	P	P	P	P	P	P
1416020_a_at	Atp5g1 /// ENSMUSG00000058357	P	P	P	P	P	P	P	P	P	P	P	P
1416021_a_at	EG620603 /// Fabp5	P	P	P	P	P	P	P	P	P	P	P	P
1416023_at	Fabp3	P	P	P	P	P	P	P	P	P	P	P	P
1416024_x_at	Cct3	P	P	P	P	P	P	P	P	P	P	P	P
1416025_at	Fgg	A	A	P	P	P	A	P	P	P	P	P	P
1416026_a_at	Rpl12	P	P	P	P	P	P	P	P	P	P	P	P	Y	TS01-TS09
1416027_at	Pdcd6	P	P	P	P	P	P	P	P	P	P	P	P
1416029_at	Klf10	P	P	P	P	P	P	P	P	P	P	P	P
1416030_a_at	Mcm7	P	P	P	P	P	P	P	P	P	P	P	P
1416032_at	Tmem109	P	P	P	P	P	P	P	P	P	P	P	P	Y	TS11-TS13
1416035_at	Hif1a	P	P	P	P	P	P	P	P	P	P	P	P	Y	TS01-TS09
1416037_a_at	Cct2	P	P	P	P	P	P	P	P	P	P	P	P	Y	TS01-TS09
1416038_at	Snd1	P	P	P	P	P	P	P	P	P	P	P	P
1416039_x_at	Cyr61	P	P	P	P	P	P	P	P	P	P	P	P
1416040_at	Lipf	A	A	A	A	A	A	A	A	A	A	A	P
1416041_at	Sgk1	P	P	P	P	P	P	P	P	P	P	P	P
1416042_s_at	Nasp	P	P	P	P	P	P	P	P	P	P	P	P
1416044_at	Flii	P	P	P	P	P	P	P	P	P	P	P	P	Y	TS01-TS09
1416045_a_at	Smarcb1	P	P	P	P	P	P	P	P	P	P	P	P
1416046_a_at	Fuca2	P	P	P	P	P	P	P	P	P	P	P	P
1416048_at	Phc2	P	P	P	P	P	P	P	P	P	P	P	P
1416049_at	Gldc	A	A	P	P	P	P	P	P	P	P	P	P
1416050_a_at	Scarb1	P	P	P	P	P	P	P	P	P	P	P	P
1416051_at	C2	P	A	P	P	A	A	A	A	A	P	P	P
1416053_at	Lrrn1	P	P	A	A	P	P	P	P	P	P	P	P
1416054_at	Rps5	P	P	P	P	P	P	P	P	P	P	P	P	Y	TS16-TS19
1416055_at	Amy2a1 /// Amy2a5 /// Amy2b	A	A	A	A	A	A	A	A	A	P	P	P
1416056_a_at	Ndufb11	P	P	P	P	P	P	P	P	P	P	P	P	Y	TS16-TS19
1416058_s_at	Atp5c1	P	P	P	P	P	P	P	P	P	P	P	P	Y	TS01-TS09
1416059_at	LOC100048726 /// Sec23b	P	P	P	P	P	P	P	P	P	P	P	P
1416060_at	Tbc1d15	P	P	P	P	P	P	P	P	P	P	P	P
1416064_a_at	Hspa5	P	P	P	P	P	P	P	P	P	P	P	P
1416065_a_at	Ankrd10	P	P	P	P	P	P	P	P	P	P	P	P
1416066_at	Cd9	P	P	P	P	P	P	P	P	P	P	P	P	Y	TS21-TS22
1416067_at	Ifrd1	P	P	P	P	P	P	P	P	P	P	P	P
1416068_at	Kars /// LOC631033	P	P	P	P	P	P	P	P	P	P	P	P
1416069_at	Pfkp	P	P	P	P	P	P	P	P	P	P	P	P
1416070_a_at	Ddx18	P	P	P	P	P	P	P	P	P	P	P	P
1416072_at	Cd34	A	A	P	P	P	P	P	P	P	P	P	P
1416073_a_at	Nup85	P	P	P	P	P	P	P	P	P	P	P	P
1416074_a_at	ENSMUSG00000058905 /// OTTMUSG00000021838 /// Rpl28	P	P	P	P	P	P	P	P	P	P	P	P	Y	TS09-TS11
1416077_at	Adm	P	P	P	P	P	P	A	P	P	A	A	P
1416078_s_at	Raf1	P	P	P	P	P	P	P	P	P	P	P	P
1416079_a_at	Arpc1a	P	P	P	P	P	P	P	P	P	P	P	P
1416080_at	Adam15	P	A	A	P	A	A	A	A	A	A	A	P	Y	TS01-TS09
1416082_at	Rab1	P	P	P	P	P	P	P	P	P	P	P	P
1416085_s_at	Zfand5	P	P	P	P	P	P	P	P	P	P	P	P	Y	TS01-TS09
1416086_at	Tpst2	P	P	P	P	P	P	P	P	P	P	P	P
1416087_at	Ap1s1	P	P	P	P	P	P	P	P	P	P	P	P
1416088_a_at	LOC100046223 /// Rps15	P	P	P	P	P	P	P	P	P	P	P	P
1416090_at	LOC100044400 /// Pdhb	P	P	P	P	P	P	P	P	P	P	P	P
1416092_a_at	Mtap4	P	P	P	P	P	P	P	P	P	P	P	P
1416093_a_at	Mrpl20	P	P	P	P	P	P	P	P	P	P	P	P
1416094_at	Adam9	P	P	P	P	P	P	P	P	P	P	P	P
1416095_x_at	EG625193 /// Sarnp	P	P	P	P	P	P	P	P	P	P	P	P	Y	TS01-TS09
1416096_at	AI413782	P	P	P	P	P	P	P	P	P	P	P	P
1416097_at	Lrrc4	A	P	A	P	A	A	P	P	A	A	A	A	Y	TS16-TS19
1416098_at	Syngr3	A	A	A	A	A	A	P	P	P	P	P	P	Y	TS22-TS23
1416099_at	EG621100 /// Rpl27	P	P	P	P	P	P	P	P	P	P	P	P	Y	TS01-TS09
1416100_at	Eif3d	P	P	P	P	P	P	P	P	P	P	P	P
1416101_a_at	Hist1h1c	P	P	P	P	P	P	P	P	P	P	P	P
1416104_at	Mpdu1	P	P	P	P	P	P	P	P	P	P	P	P
1416105_at	Nnt	P	P	P	P	P	P	P	P	P	P	P	P	Y	TS11-TS13
1416106_at	Kti12	P	P	P	P	P	P	P	P	P	P	P	P
1416107_at	Nsg2	A	A	A	A	P	P	P	P	P	P	P	P
1416108_a_at	Tmed3	P	P	P	P	P	P	P	P	P	P	P	P
1416109_at	Fuca1	P	P	P	P	P	P	P	P	P	P	P	P
1416110_at	Slc35a4	P	P	P	P	P	P	P	P	P	P	P	P
1416111_at	Cd83	P	P	A	A	A	A	P	P	P	P	P	P
1416112_at	Cox8a	P	P	P	P	P	P	P	P	P	P	P	P	Y	TS01-TS09
1416113_at	Fkbp8	P	P	P	A	A	P	P	P	P	P	A	A
1416114_at	Sparcl1	A	A	P	P	P	P	P	P	P	P	P	P
1416115_at	Orc3l	P	P	P	P	P	P	P	P	P	P	P	P
1416118_at	Trim59	P	P	P	P	P	P	P	P	P	P	P	P
1416119_at	Txn1	P	P	P	P	P	P	P	P	P	P	P	P
1416121_at	Lox	P	P	P	P	A	P	P	P	P	P	P	P
1416122_at	Ccnd2	P	P	P	P	P	P	P	P	P	P	P	P
1416125_at	Fkbp5	P	P	P	P	P	P	P	P	P	P	P	P
1416126_at	Polr1b	P	P	P	P	P	P	P	P	P	P	P	P
1416127_a_at	Dnpep	P	P	P	P	P	P	P	P	P	P	P	P
1416129_at	Errfi1	P	P	P	P	P	P	P	P	P	P	P	P
1416131_s_at	Efr3a	P	P	P	P	P	P	P	P	P	P	P	P
1416134_at	Aplp1	A	A	A	A	A	A	P	A	P	P	A	A	Y	TS16-TS19
1416135_at	Apex1	P	P	P	P	P	P	P	P	P	P	P	P
1416136_at	Mmp2	P	P	P	P	P	P	P	P	P	P	P	P
1416138_at	Anxa7	P	P	P	P	P	P	P	P	P	P	P	P
1416139_at	Reg2	A	A	P	P	A	A	A	A	A	A	A	A	Y	TS09-TS11
1416140_a_at	Dhx30	P	P	P	P	P	P	P	P	P	P	P	P
1416141_a_at	OTTMUSG00000013244 /// Rps6	P	P	P	P	P	P	P	P	P	P	P	P	Y	TS16-TS19
1416143_at	Atp5j	P	P	P	P	P	P	P	P	P	P	P	P	Y	TS09-TS11
1416144_a_at	Dhx15	P	P	P	P	P	P	P	P	P	P	P	P
1416146_at	Hspa4	P	P	P	P	P	P	P	P	P	P	P	P
1416148_at	Laptm4b	P	P	P	P	P	P	P	P	P	P	P	P
1416149_at	Olig1	A	A	A	A	A	A	P	P	P	P	P	P
1416150_a_at	Sfrs3	P	P	P	P	P	P	P	P	P	P	P	P
1416153_at	Srp54a /// Srp54b /// Srp54c	P	P	P	P	P	P	P	P	P	P	P	P
1416155_at	Hmgb3	P	P	P	P	P	P	P	P	P	P	P	P
1416156_at	Vcl	P	P	P	P	P	P	P	P	P	P	P	P
1416159_at	Nr2f2	P	P	P	P	P	P	P	P	P	P	P	P
1416161_at	Rad21	P	P	P	P	P	P	P	P	P	P	P	P
1416163_at	Cops4	P	P	P	P	P	P	P	P	P	P	P	P
1416164_at	Fbln5	A	A	P	A	A	P	P	P	P	P	P	P
1416165_at	Rab31	P	P	P	P	P	P	P	P	P	P	P	P
1416167_at	Prdx4	P	P	P	P	P	P	P	P	P	P	P	P
1416168_at	Serpinf1	A	A	P	P	P	P	P	P	P	P	P	P
1416170_at	Trap1	P	P	P	P	P	P	P	P	P	P	P	P
1416171_at	2310037I24Rik	P	P	P	P	P	P	P	P	P	P	P	P
1416172_at	Pes1	P	P	P	P	P	P	P	P	P	P	P	P
1416174_at	Rbbp9	P	P	P	P	P	P	P	P	P	P	P	P	Y	TS22-TS23
1416175_a_at	Vdac3	P	P	P	P	P	P	P	P	P	P	P	P	Y	TS09-TS11
1416176_at	Hmgb1	P	P	P	P	P	P	P	P	P	P	P	P
1416177_at	Rbmxrt	P	P	P	P	P	P	P	P	P	P	P	P
1416178_a_at	Plekhb1	P	P	A	A	A	P	P	P	P	P	P	P	Y	TS01-TS09
1416179_a_at	Rdx	P	P	P	P	P	P	P	P	P	P	P	P	Y	TS16-TS19
1416181_at	Mesdc2	P	P	P	P	P	P	P	P	P	P	P	P
1416182_at	Apba3	P	P	P	P	P	P	P	P	P	P	P	P
1416184_s_at	Hmga1	P	P	P	P	P	P	P	P	P	P	P	P
1416185_a_at	Adh5	P	P	P	P	P	P	P	P	P	P	P	P
1416187_s_at	Pnrc2	P	P	P	P	P	P	P	P	P	P	P	P
1416189_a_at	Sec61a1	P	P	P	P	P	P	P	P	P	P	P	P
1416193_at	Car1	A	A	A	A	A	A	A	A	A	A	P	P	Y	TS11-TS13
1416194_at	Cyp4b1	P	P	P	A	A	A	A	P	P	P	P	P
1416195_at	Inpp5k	P	P	P	P	P	P	P	P	P	P	P	P
1416197_at	Snrpc	P	P	P	P	P	P	P	P	P	P	P	P
1416198_at	Th1l	P	P	P	P	P	P	P	P	P	P	P	P
1416199_at	Kifc3	P	P	P	P	P	P	P	P	P	P	P	P
1416200_at	Il33	A	P	A	A	P	A	P	P	P	P	P	P	Y	TS21-TS22
1416202_at	Phb2	P	P	P	P	P	P	P	P	P	P	P	P
1416203_at	Aqp1	A	A	P	P	A	A	P	P	P	P	P	P
1416205_at	Glb1	P	P	P	P	P	P	P	P	P	P	P	P
1416206_at	Sipa1	P	P	P	P	P	P	P	P	P	P	P	P	Y	TS01-TS09
1416207_at	Taz	P	P	P	P	P	P	P	P	P	P	P	P	Y	TS01-TS09
1416208_at	Usp14	P	P	P	P	P	P	P	P	P	P	P	P
1416210_at	Imp3	P	P	P	P	P	P	P	P	P	P	P	P
1416212_at	Magoh	P	P	P	P	P	P	P	P	P	P	P	P
1416214_at	Mcm4	P	P	P	P	P	P	P	P	P	P	P	P
1416215_at	Gosr1	P	P	P	P	P	P	P	P	P	P	P	P
1416216_at	Reps1	P	P	P	P	P	P	P	P	P	P	P	P
1416217_a_at	100042986 /// Rpl37a	P	P	P	P	P	P	P	P	P	P	P	P	Y	TS16-TS19
1416219_at	Rpl19	P	P	P	P	P	P	P	P	P	P	P	P
1416221_at	Fstl1	P	P	P	P	P	P	P	P	P	P	P	P
1416222_at	Nsdhl	P	P	P	P	P	P	P	P	P	P	P	P
1416223_at	Sh3bp5l	P	P	P	P	P	P	P	P	P	P	P	P
1416224_at	Zbtb17	P	P	P	P	P	P	P	P	P	P	P	P
1416225_at	Adh1	P	P	P	P	A	P	P	P	P	P	P	P
1416226_at	Arpc1b	P	P	P	P	P	P	P	P	P	P	P	P
1416228_at	Pin1	P	P	P	P	P	P	P	P	P	P	P	P
1416231_at	Vac14	A	A	A	A	P	P	P	A	A	P	A	A
1416232_at	Olig2	A	A	A	A	A	P	P	P	P	P	P	P	Y	TS13-TS16
1416234_at	Lrrc59	P	P	P	P	P	P	P	P	P	P	P	P
1416236_a_at	Mpzl2	P	A	P	P	P	P	P	P	P	P	P	P
1416238_at	Tie1	A	A	A	A	P	P	P	P	P	P	P	P
1416239_at	Ass1	A	A	P	P	P	P	P	P	P	P	P	P
1416240_at	Psmb7	P	P	P	P	P	P	P	P	P	P	P	P
1416241_at	Sec13	P	P	P	P	P	P	P	P	P	P	P	P
1416243_a_at	100043296 /// ENSMUSG00000069439 /// Rpl35	P	P	P	P	P	P	P	P	P	P	P	P
1416244_a_at	Cnbp	P	P	P	P	P	P	P	P	P	P	P	P
1416245_at	Aurkaip1	P	P	P	P	P	P	P	P	P	P	P	P
1416246_a_at	Coro1a	P	P	P	P	P	P	P	P	P	P	P	P
1416247_at	Dctn3	P	P	P	P	P	P	P	P	P	P	P	P
1416248_at	Nadk	P	P	P	P	P	P	P	P	P	P	P	P
1416250_at	Btg2	P	P	P	P	P	P	P	P	P	P	P	P
1416251_at	Mcm6	P	P	P	P	P	P	P	P	P	P	P	P
1416252_at	Stk38	P	P	P	P	P	P	P	P	P	P	P	P	Y	TS01-TS09
1416253_at	100043858 /// Cdkn2d	P	P	P	P	P	P	P	P	P	P	P	P
1416254_a_at	Vps16	P	P	P	P	P	P	P	P	P	P	P	P
1416255_at	Gja4	A	A	P	P	P	P	P	P	P	P	P	P
1416256_a_at	Tubb5	P	P	P	P	P	P	P	P	P	P	P	P
1416257_at	Capn2	P	P	P	P	P	P	P	P	P	P	P	P
1416258_at	Tk1	A	A	P	P	P	P	P	P	P	P	P	P
1416259_at	Pex12	P	P	P	P	P	P	P	P	P	P	P	P
1416260_a_at	Snx1	P	P	P	P	P	P	P	P	P	P	P	P
1416261_at	Tmem19	P	P	P	P	P	P	P	P	P	P	P	P	Y	TS01-TS09
1416265_at	Capn10	P	P	P	P	P	P	P	P	P	P	P	P	Y	TS21-TS22
1416267_at	Scoc	P	P	P	P	P	P	P	P	P	P	P	P
1416268_at	Ets2	P	P	P	P	P	P	P	P	P	P	P	P	Y	TS01-TS09
1416269_at	Atp5j2	P	P	P	P	P	P	P	P	P	P	P	P
1416270_at	Polr2g	P	P	P	P	P	P	P	P	P	P	P	P
1416271_at	Perp	P	A	P	P	P	P	P	P	P	P	P	P
1416272_at	Mapksp1	P	P	P	P	P	P	P	P	P	P	P	P
1416273_at	Tnfaip2	P	P	P	P	P	P	A	A	P	P	P	P
1416274_at	Ctns	P	P	P	P	P	P	P	P	P	P	P	P
1416275_at	Slc26a6	A	P	P	P	P	P	P	P	P	P	P	P
1416276_a_at	Rps4x	P	P	P	P	P	P	P	P	P	P	P	P	Y	TS16-TS19
1416277_a_at	Rplp1	P	P	P	P	P	P	P	P	P	P	P	P
1416278_a_at	Atp5o	P	P	P	P	P	P	P	P	P	P	P	P
1416279_at	Ap1b1	P	P	P	P	P	P	P	P	P	P	P	P	Y	TS01-TS09
1416281_at	Wdr45l	P	P	P	P	P	P	P	P	P	P	P	P
1416282_at	Psmc3	P	P	P	P	P	P	P	P	P	P	P	P
1416283_at	Gart	P	P	P	P	P	P	P	P	P	P	P	P
1416284_at	Mrpl28	P	P	P	P	P	P	P	P	P	P	P	P
1416286_at	Rgs4	A	A	A	A	A	A	P	P	P	P	P	P	Y	TS16-TS19
1416288_at	Dnaja1	P	P	P	P	P	P	P	P	P	P	P	P
1416289_at	Plod1	P	P	P	P	P	P	P	P	P	P	P	P
1416290_a_at	Psmc4	P	P	P	P	P	P	P	P	P	P	P	P	Y	TS01-TS09
1416292_at	Prdx3	P	P	P	P	P	P	P	P	P	P	P	P
1416294_at	Clk2 /// Scamp3	P	P	P	P	P	P	P	P	P	P	P	P	Y	TS09-TS11
1416295_a_at	Il2rg	P	P	P	P	P	P	P	P	P	P	P	P
1416298_at	Mmp9	P	A	P	P	P	A	A	A	P	P	P	P
1416299_at	Shcbp1	P	P	P	P	P	P	P	P	P	P	P	P
1416300_a_at	Slc25a3	P	P	P	P	P	P	P	P	P	P	P	P	Y	EGG-TS01
1416301_a_at	Ebf1	A	A	P	P	P	P	P	P	P	P	P	P
1416303_at	Litaf	P	P	P	P	P	P	P	P	P	P	P	P
1416305_at	Sh3bp4	P	P	P	P	P	P	P	P	P	P	P	P
1416306_at	Clca3	A	A	A	A	A	A	A	A	A	A	P	P
1416307_at	Ap1m1	P	P	P	P	P	P	P	P	P	P	P	P
1416308_at	Ugdh	P	P	P	P	P	P	P	P	P	P	P	P
1416309_at	Nusap1	P	P	P	P	P	P	P	P	P	P	P	P
1416311_s_at	EG384954 /// Tuba3a /// Tuba3b	A	A	P	P	P	P	P	P	P	P	P	P
1416312_at	Rars	P	P	P	P	P	P	P	P	P	P	P	P
1416313_at	Mllt11	P	P	P	P	P	P	P	P	P	P	P	P
1416315_at	Abhd4	P	P	P	P	P	P	P	P	P	P	P	P
1416316_at	Slc27a2	A	A	A	P	A	A	P	P	P	P	P	P
1416317_a_at	Stambp	P	P	P	P	P	P	P	P	P	P	P	P
1416318_at	Serpinb1a	P	P	P	A	A	A	A	A	P	P	P	P
1416319_at	Adk	P	P	P	P	P	P	P	P	P	P	P	P
1416320_at	Sec22a	P	P	P	P	P	P	P	P	P	P	P	P	Y	TS01-TS09
1416321_s_at	Prelp	A	A	A	A	A	A	A	A	P	P	P	P
1416325_at	Crisp1	A	A	A	A	A	A	A	A	A	A	P	P	Y	TS23-TS25
1416326_at	Crip1	P	P	P	P	P	P	P	P	P	P	P	P
1416327_at	Ufc1	P	P	P	P	P	P	P	P	P	P	P	P	Y	EGG-TS01
1416328_a_at	Atp6v0e	P	P	P	P	P	P	P	P	P	P	P	P
1416329_at	Cyfip1	P	P	P	P	P	P	P	P	P	P	P	P
1416330_at	Cd81	P	P	P	P	P	P	P	P	P	P	P	P
1416331_a_at	Nfe2l1	P	P	P	P	P	P	P	P	P	P	P	P	Y	TS01-TS09
1416332_at	Cirbp	P	P	P	P	P	P	P	P	P	P	P	P
1416333_at	Dok2	P	P	A	A	A	A	P	A	P	P	A	P	Y	TS16-TS19
1416334_at	Wwox	P	P	P	P	A	P	P	P	P	P	P	P
1416335_at	Mif	P	P	P	P	P	P	P	P	P	P	P	P	Y	TS01-TS09
1416336_s_at	Snrpd1	P	P	P	P	P	P	P	P	P	P	P	P
1416337_at	Uqcrb	P	P	P	P	P	P	P	P	P	P	P	P
1416338_at	Sh3gl1	P	P	P	P	P	P	P	P	P	P	P	P
1416339_a_at	Prkcsh	P	P	P	P	P	P	P	P	P	P	P	P
1416340_a_at	Man2b1	P	P	P	P	P	P	P	P	P	P	P	P
1416341_at	Polr2c	P	P	P	P	P	P	P	P	P	P	P	P
1416342_at	Tnc	P	P	A	A	P	P	P	P	P	P	P	P
1416344_at	Lamp2	P	P	P	P	P	P	P	P	P	P	P	P
1416345_at	Timm8a1	P	P	P	P	P	P	P	P	P	P	P	P
1416347_at	Men1	P	P	P	P	P	P	P	P	P	P	P	P
1416349_at	Mrpl34	P	P	P	P	P	P	P	P	P	P	P	P
1416350_at	Klf16	P	P	P	P	P	P	P	P	P	P	P	P
1416351_at	Map2k1	P	P	P	P	P	P	P	P	P	P	P	P
1416352_s_at	Gpsn2	P	P	P	P	P	P	P	P	P	P	P	P	Y	TS01-TS09
1416353_at	Nr1h2	P	P	P	P	P	P	P	P	P	P	P	P	Y	TS16-TS19
1416354_at	Rbmx	P	P	P	P	P	P	P	P	P	P	P	P	Y	TS01-TS09
1416356_at	Gmpr2	P	P	P	P	P	P	P	P	P	P	P	P
1416357_a_at	Mcam	A	A	P	P	A	P	P	P	P	P	P	P
1416358_at	Mfsd10	P	P	P	P	P	P	P	P	P	P	P	P	Y	TS13-TS16
1416359_at	Snx18	P	P	P	P	P	P	P	P	P	P	P	P
1416361_a_at	Dync1i1	P	P	A	A	P	P	P	P	P	P	P	P
1416362_a_at	Fkbp4	P	P	P	P	P	P	P	P	P	P	P	P
1416365_at	Hsp90ab1	P	P	P	P	P	P	P	P	P	P	P	P
1416366_at	Ndufc2	P	P	P	P	P	P	P	P	P	P	P	P	Y	TS11-TS13
1416367_at	Fmc1	P	P	P	P	P	P	P	P	P	P	P	P
1416368_at	Gsta4	P	P	P	P	P	P	P	P	P	P	P	P
1416369_at	Hiatl1	P	P	P	P	P	P	P	P	P	P	P	P
1416370_at	Zscan21	P	P	P	P	P	P	P	P	P	P	P	P
1416371_at	Apod	A	A	A	A	A	A	P	P	P	P	P	P
1416372_at	LOC674712 /// Ptdss1	P	P	P	P	P	P	P	P	P	P	P	P
1416373_at	Nfs1	P	P	P	P	P	P	P	P	P	P	P	P	Y	TS01-TS09
1416376_at	Tmem97	P	P	P	P	P	P	P	P	P	P	P	P
1416377_at	Pdcd7	P	P	P	P	P	P	P	P	P	P	P	P	Y	TS01-TS09
1416378_at	Pnkp	P	P	P	A	P	P	P	P	P	A	P	P	Y	TS01-TS09
1416379_at	Panx1	P	P	P	P	P	P	P	P	P	P	P	P
1416380_at	Mov10	P	P	P	P	P	P	P	P	P	P	P	P
1416381_a_at	Prdx5	P	P	P	P	P	P	P	P	P	P	P	P
1416382_at	Ctsc	P	P	P	P	P	P	P	P	P	P	P	P
1416383_a_at	Pcx	P	P	P	P	P	P	P	P	P	P	P	P
1416384_a_at	Cope	P	P	P	P	P	P	P	P	P	P	P	P
1416385_a_at	M6pr	P	P	P	P	P	P	P	P	P	P	P	P
1416387_at	Pip4k2c	P	P	P	P	P	P	P	P	P	P	P	P
1416389_a_at	Rcbtb2	P	P	P	P	P	P	P	P	P	P	P	P
1416391_at	Ptcd1	P	P	P	P	A	A	A	P	P	A	P	P
1416392_a_at	Atp6v0c	P	P	P	P	P	P	P	P	P	P	P	P
1416393_at	Emg1	P	P	P	P	P	P	P	P	P	P	P	P
1416394_at	Bag1	P	P	P	P	P	P	P	P	P	P	P	P
1416395_at	Guk1	P	P	P	P	P	P	P	P	P	P	P	P
1416397_at	Mesdc1	P	P	P	P	P	P	P	P	P	P	P	P
1416399_a_at	Hmox2	P	P	P	P	P	P	P	P	P	P	P	P
1416400_at	Pycrl	P	P	P	P	P	P	P	P	P	P	P	P	Y	TS16-TS19
1416401_at	Cd82	P	P	P	P	P	A	P	P	P	P	P	P
1416402_at	Abcb10	P	P	P	P	P	P	P	P	P	P	P	P
1416404_s_at	LOC100039355 /// Rps16	P	P	P	P	P	P	P	P	P	P	P	P	Y	TS09-TS11
1416405_at	Bgn	P	P	P	P	P	P	P	P	P	P	P	P
1416407_at	Pea15a	P	P	P	P	P	P	P	P	P	P	P	P
1416408_at	Acox1	P	P	P	P	P	P	P	P	P	P	P	P
1416410_at	Pafah1b3	P	P	P	P	P	P	P	P	P	P	P	P
1416411_at	Gstm2	P	P	P	P	P	P	P	P	P	P	P	P
1416412_at	Nsmaf	P	P	P	P	P	P	P	P	P	P	P	P
1416414_at	Emilin1	A	A	P	P	P	P	P	P	P	P	P	P
1416415_a_at	H2afz	P	P	P	P	P	P	P	P	P	P	P	P
1416416_x_at	Gstm1	P	P	P	P	P	P	P	P	P	P	P	P	Y	TS21-TS22
1416417_a_at	Ndufb7	P	P	P	P	P	P	P	P	P	P	P	P
1416419_s_at	Gabarapl1	P	P	P	P	P	P	P	P	P	P	P	P
1416420_a_at	EG637379 /// ENSMUSG00000047965 /// ENSMUSG00000062456 /// Rpl9	P	P	P	P	P	P	P	P	P	P	P	P
1416421_a_at	Ssb	P	P	P	P	P	P	P	P	P	P	P	P
1416424_at	M6prbp1	P	P	P	P	P	P	P	P	P	P	P	P
1416425_at	Pex19	P	P	P	P	P	P	P	P	P	P	P	P
1416426_at	Rab5a	P	P	P	P	P	P	P	P	P	P	P	P
1416427_at	Ccni	P	P	P	P	P	P	P	P	P	P	P	P
1416428_at	Thap11	P	P	P	P	P	P	P	P	P	P	P	P
1416429_a_at	Cat	P	P	P	P	P	P	P	P	P	P	P	P	Y	TS11-TS13
1416431_at	Tubb6	P	P	P	P	P	P	P	P	P	P	P	P
1416432_at	Pfkfb3	P	P	P	P	P	P	P	P	P	P	P	P
1416433_at	Rpa2	P	P	P	P	P	P	P	P	P	P	P	P
1416434_at	Bcl2l10	P	P	A	A	A	A	A	A	A	A	A	A	Y	TS01-TS09
1416435_at	Ltbr	P	P	P	P	P	P	P	P	P	P	P	P
1416436_a_at	Uqcc	P	P	P	P	P	P	P	P	P	P	P	P
1416437_a_at	Mapk8ip3	A	A	A	A	P	P	P	P	P	P	P	P	Y	TS11-TS13
1416438_at	Puf60	P	P	P	P	P	P	P	P	P	P	P	P
1416439_at	Dctpp1	P	P	P	P	P	P	P	P	P	P	P	P
1416440_at	Cd164	P	P	P	P	P	P	P	P	P	P	P	P
1416441_at	Pgcp	P	P	P	P	P	P	P	P	P	P	P	P
1416442_at	Ier2	P	P	P	P	P	P	P	P	P	P	P	P
1416443_a_at	Sae1	P	P	P	P	P	P	P	P	P	P	P	P
1416444_at	Elovl2	A	A	P	P	P	P	P	P	P	P	P	P
1416445_at	Fam98a	P	P	P	P	P	P	P	P	P	P	P	P
1416448_at	Itpa	P	P	P	P	P	P	P	P	P	P	P	P
1416451_s_at	Taf8	P	P	P	P	P	P	P	P	P	P	P	P
1416452_at	Oat	P	P	P	P	P	P	P	P	P	P	P	P
1416453_x_at	EG432865 /// EG665364 /// EG668406 /// ENSMUSG00000059333 /// LOC676277 /// OTTMUSG00000006191 /// Rps12	P	P	P	P	P	P	P	P	P	P	P	P
1416454_s_at	Acta2	P	P	P	P	P	P	P	P	P	P	P	P
1416455_a_at	Cryab	A	A	P	P	P	P	P	P	P	P	P	P
1416457_at	Ddah2	P	P	P	P	P	P	P	P	P	P	P	P
1416458_at	Arf2	P	P	P	P	P	P	P	P	P	P	P	P
1416460_at	Miox	P	P	A	A	A	A	A	A	A	A	A	A
1416464_at	Slc4a1	A	A	A	A	P	P	P	P	P	P	P	P
1416466_at	Vapa	P	P	P	P	P	P	P	P	P	P	P	P
1416467_at	Ddx3x	P	P	P	P	P	P	P	P	P	P	P	P	Y	TS01-TS09
1416468_at	Aldh1a1	P	P	A	A	A	A	P	P	P	P	P	P
1416469_at	Luzp1	P	P	P	P	P	P	P	P	P	P	P	P
1416470_a_at	Rpn1	P	P	P	P	P	P	P	P	P	P	P	P
1416471_at	Cept1	P	P	P	P	P	P	P	P	P	P	P	P
1416472_at	Syap1	P	P	P	P	P	P	P	P	P	P	P	P
1416473_a_at	Igdcc4	P	P	P	P	P	P	P	P	P	P	P	P
1416476_a_at	Ube2d2	P	P	P	P	P	P	P	P	P	P	P	P
1416478_a_at	Mdh2	P	P	P	P	P	P	P	P	P	P	P	P
1416479_a_at	Tmem14c	P	P	P	P	P	P	P	P	P	P	P	P	Y	TS16-TS19
1416480_a_at	ENSMUSG00000044330 /// Higd1a /// LOC100045763	P	P	P	P	P	P	P	P	P	P	P	P
1416485_at	Timm23	P	P	P	P	P	P	P	P	P	P	P	P
1416486_at	Scye1	P	P	P	P	P	P	P	P	P	P	P	P
1416488_at	Ccng2	P	P	P	P	P	P	P	P	P	P	P	P
1416489_at	Pi4k2b	P	P	P	P	P	P	P	P	P	P	P	P
1416490_at	Tmed6	A	A	A	P	P	A	A	A	P	P	P	P
1416491_at	Numbl	P	P	P	P	P	P	P	P	P	P	P	P	Y	TS16-TS19
1416492_at	Ccne1	A	A	P	P	P	P	P	P	P	P	P	P
1416493_at	Ddost	P	P	P	P	P	P	P	P	P	P	P	P
1416495_s_at	Ndufs5	P	P	P	P	P	P	P	P	P	P	P	P	Y	TS09-TS11
1416496_at	Mrfap1	P	P	P	P	P	P	P	P	P	P	P	P
1416497_at	Pdia4	P	P	P	P	P	P	P	P	P	P	P	P	Y	TS01-TS09
1416498_at	Ppic	P	P	P	P	P	P	P	P	P	P	P	P
1416499_a_at	Dctn6	P	P	P	P	P	P	P	P	P	P	P	P
1416500_at	Sacm1l	P	P	P	P	P	P	P	P	P	P	P	P
1416501_at	Pdpk1	P	P	P	P	P	P	P	P	P	P	P	P
1416502_a_at	Preb	P	P	P	P	P	P	P	P	P	P	P	P
1416503_at	Lxn	P	P	P	P	P	P	P	P	P	P	P	P
1416505_at	Nr4a1	P	P	P	P	P	P	P	P	P	P	P	P
1416506_at	Psma6	P	P	P	P	P	P	P	P	P	P	P	P
1416508_at	Med28	P	P	P	P	P	P	P	P	P	P	P	P	Y	TS01-TS09
1416509_at	Tm9sf3	P	P	P	P	P	P	P	P	P	P	P	P
1416510_at	Mrpl4	P	P	P	P	P	P	P	P	P	P	P	P
1416511_a_at	Cdc42ep4	P	P	P	P	P	P	P	P	P	P	P	P
1416512_at	Nubp2	P	P	P	P	P	P	P	P	P	P	P	P
1416513_at	Lamb2	P	P	P	P	P	P	P	P	P	P	P	P
1416514_a_at	Fscn1	P	P	P	P	P	P	P	P	P	P	P	P
1416517_at	Pnpla6	P	P	P	P	P	P	P	P	P	P	P	P
1416518_at	H1foo	P	P	A	A	A	A	A	A	A	A	A	A	Y	TS01-TS09
1416519_at	LOC100048508 /// OTTMUSG00000012957 /// Rpl36	P	P	P	P	P	P	P	P	P	P	P	P	Y	TS01-TS09
1416521_at	Sepw1	P	P	P	P	P	P	P	P	P	P	P	P
1416522_a_at	Grcc10	P	P	P	P	P	P	P	P	P	P	P	P
1416523_at	Rnase1	A	A	A	A	A	A	A	A	A	A	A	P	Y	TS23-TS25
1416524_at	Spop	P	P	P	P	P	P	P	P	P	P	P	P
1416526_a_at	Park7	P	P	P	P	P	P	P	P	P	P	P	P	Y	TS01-TS09
1416527_at	Rab32	P	P	P	P	P	P	P	P	P	P	P	P
1416528_at	Sh3bgrl3	P	P	P	P	P	P	P	P	P	P	P	P
1416529_at	Emp1	P	P	P	P	P	P	P	P	P	P	P	P
1416530_a_at	LOC100045567 /// Pnp1	P	P	P	P	P	P	P	P	P	P	P	P
1416531_at	Gsto1	P	P	P	P	P	P	P	P	P	P	P	P
1416532_at	Trrap	P	P	P	P	P	P	P	P	P	P	P	P
1416533_at	Egln2	P	P	P	P	P	P	P	P	P	P	P	P
1416534_at	Dpf2	P	P	P	P	P	P	P	P	P	P	P	P
1416535_at	Mcrs1	P	P	P	P	P	P	P	P	P	P	P	P	Y	TS13-TS16
1416536_at	Mum1	P	P	P	P	P	P	P	P	P	P	P	P
1416537_at	Creld1	P	P	A	A	A	P	P	P	P	P	P	P
1416538_at	Siae	P	P	P	P	A	A	P	P	P	P	P	P
1416540_at	Hgs	P	P	P	P	P	P	P	P	P	P	P	P
1416541_at	Clpb	P	P	P	P	P	P	P	P	P	P	P	P	Y	TS01-TS09
1416542_at	Phf1	P	P	P	P	P	P	P	P	P	P	P	P
1416543_at	Nfe2l2	P	P	P	P	P	P	P	P	P	P	P	P
1416544_at	Ezh2	P	P	P	P	P	P	P	P	P	P	P	P
1416545_at	Zdhhc7	P	P	P	P	P	P	P	P	P	P	P	P
1416546_a_at	Rpl6	P	P	P	P	P	P	P	P	P	P	P	P
1416547_at	Ndufb3	P	P	P	P	P	P	P	P	P	P	P	P	Y	TS01-TS09
1416550_at	Slc35b4	A	A	A	P	P	P	P	P	P	P	A	A
1416551_at	Atp2a2	P	P	P	P	P	P	P	P	P	P	P	P
1416552_at	Dppa5a	P	P	P	P	P	P	P	P	P	P	P	P
1416553_at	Stra13	P	P	P	P	P	P	P	P	P	P	P	P
1416554_at	LOC100048338 /// Pdlim1	P	P	P	P	P	P	P	P	P	P	P	P
1416555_at	Ei24	P	P	P	P	P	P	P	P	P	P	P	P
1416556_at	Tspan31	P	P	P	P	P	P	P	P	P	P	P	P
1416557_a_at	Eftud2	P	P	P	P	P	P	P	P	P	P	P	P
1416558_at	Melk	P	P	P	P	P	P	P	P	P	P	P	P
1416559_at	Rrp8	P	P	P	P	P	P	P	P	P	P	P	P
1416560_at	Slc13a3	A	A	A	A	P	A	A	A	A	A	P	P
1416561_at	Gad1	A	A	P	A	P	P	P	P	P	P	P	P
1416563_at	Ctps	P	P	P	P	P	P	P	P	P	P	P	P
1416564_at	Sox7	P	P	P	P	P	P	P	P	P	P	P	P
1416565_at	Cox6b1	P	P	P	P	P	P	P	P	P	P	P	P
1416566_at	Strap	P	P	P	P	P	P	P	P	P	P	P	P
1416567_s_at	Atp5e	P	P	P	P	P	P	P	P	P	P	P	P
1416568_a_at	Acin1	P	P	P	P	P	P	P	P	P	P	P	P	Y	TS16-TS19
1416569_at	Actl6a	P	P	P	P	P	P	P	P	P	P	P	P
1416570_s_at	Gfm1	P	P	P	P	P	P	P	P	P	P	P	P
1416574_at	Tox4	P	P	P	P	P	P	P	P	P	P	P	P	Y	TS23-TS25
1416575_at	Cdc45l	P	P	P	P	P	P	P	P	P	P	P	P
1416576_at	Socs3	P	P	P	P	A	A	A	A	A	P	A	P
1416579_a_at	Epcam	P	P	P	P	P	P	P	P	P	P	P	P
1416580_a_at	Stub1	P	P	P	P	P	P	P	P	P	P	P	P
1416581_at	Wdr5	P	P	P	P	P	P	P	P	P	P	P	P
1416583_at	Bad	P	P	P	P	P	P	P	P	P	P	P	P
1416584_at	Man2b2	P	P	A	P	P	A	A	A	A	A	P	P	Y	TS13-TS16
1416585_at	Ruvbl1	P	P	P	P	P	P	P	P	P	P	P	P
1416586_at	Zfp239	P	P	P	P	P	P	P	P	P	P	P	P	Y	TS22-TS23
1416587_a_at	Xrcc1	P	P	P	P	P	P	P	P	P	P	P	P
1416588_at	Ptprn	P	P	A	A	A	A	A	A	A	A	A	A	Y	TS01-TS09
1416589_at	Sparc	P	P	P	P	P	P	P	P	P	P	P	P
1416591_at	Rab34	P	P	P	P	P	P	P	P	P	P	P	P
1416592_at	Glrx	P	P	P	P	P	P	P	P	P	P	P	P
1416595_at	Mrps22	P	P	P	P	P	P	P	P	P	P	P	P	Y	TS16-TS19
1416596_at	Slc44a4	A	A	P	P	A	A	A	A	A	A	A	P
1416597_at	Hdgfrp2	P	P	P	P	P	P	P	P	P	P	P	P
1416598_at	Glis2	P	P	P	P	P	P	P	P	P	P	P	P
1416600_a_at	Rcan1	P	P	P	P	P	P	P	P	P	P	P	P
1416602_a_at	Rad52	P	P	P	P	P	P	P	P	P	P	P	P
1416603_at	EG627737 /// Rpl22	P	P	P	P	P	P	P	P	P	P	P	P	Y	TS16-TS19
1416604_at	Cyc1	P	P	P	P	P	P	P	P	P	P	P	P
1416606_s_at	Nhp2	P	P	P	P	P	P	P	P	P	P	P	P
1416607_at	4931406C07Rik	P	P	P	P	P	P	P	P	P	P	P	P
1416608_a_at	BC004004	P	P	P	P	P	P	P	P	P	P	P	P
1416610_a_at	Clcn3	P	P	P	P	P	P	P	P	P	P	P	P
1416611_at	Scamp2	P	P	P	P	P	P	P	P	P	P	P	P
1416612_at	Cyp1b1	P	P	A	A	A	P	P	P	P	P	P	P
1416616_s_at	Clpp	P	P	P	P	P	P	P	P	P	P	P	P	Y	TS01-TS09
1416617_at	Acss1	P	P	P	P	P	P	P	P	P	P	P	P
1416618_at	Ppox	P	P	P	P	P	P	P	P	P	P	P	P
1416619_at	4632428N05Rik	P	P	P	P	P	P	P	P	P	P	P	P
1416620_at	Smarcal1	P	P	P	P	P	P	P	P	P	P	P	P
1416621_at	Llgl1	P	P	P	P	P	P	P	P	P	P	P	P
1416622_at	Wbscr16	P	P	P	P	P	P	P	P	P	P	P	P	Y	TS09-TS11
1416623_at	Thbs3	P	P	P	A	P	P	P	P	P	P	P	P
1416624_a_at	2810422J05Rik /// OTTMUSG00000004411 /// Uba52	P	P	P	P	P	P	P	P	P	P	P	P	Y	TS16-TS19
1416625_at	Serping1	P	P	P	P	P	P	P	P	P	P	P	P
1416627_at	Spint1	P	P	P	P	P	P	P	P	P	P	P	P
1416628_at	Tmem223	P	P	P	P	P	P	P	P	P	P	P	P
1416629_at	Slc1a5	P	P	P	P	P	P	P	P	P	P	P	P
1416630_at	Id3	P	P	P	P	P	P	P	P	P	P	P	P
1416631_at	Ap4b1	P	P	P	P	P	P	P	P	P	P	P	P
1416632_at	LOC677317 /// Me1	P	P	P	P	A	A	A	A	A	A	A	P
1416633_a_at	Fam96a	P	P	P	P	P	P	P	P	P	P	P	P	Y	TS09-TS11
1416635_at	Smpdl3a	P	P	P	P	A	P	P	P	P	P	P	P
1416636_at	LOC100047161 /// Rheb	P	P	P	P	P	P	P	P	P	P	P	P	Y	TS09-TS11
1416637_at	Slc4a2	P	P	P	P	P	P	P	P	P	P	P	P
1416638_at	Sall2	P	P	P	P	P	P	P	P	P	P	P	P
1416639_at	Slc2a5	A	A	A	A	A	P	P	P	P	A	P	P
1416640_at	Kcne1l	A	A	A	A	A	A	P	P	P	P	P	P	Y	TS16-TS19
1416641_at	Lig1	P	P	P	P	P	P	P	P	P	P	P	P
1416642_a_at	Tpt1	P	P	P	P	P	P	P	P	P	P	P	P	Y	TS16-TS19
1416646_at	Afp	A	A	P	P	P	P	P	P	P	P	P	P
1416647_at	Bckdha	P	P	P	P	P	P	P	P	P	P	P	P
1416648_at	Dync1h1	P	P	P	P	P	P	P	P	P	P	P	P
1416649_at	Ambp	A	A	A	A	P	A	P	P	P	P	P	P
1416650_at	Rfpl4	P	P	A	A	A	A	A	A	A	A	A	A	Y	TS01-TS09
1416651_at	Znhit2	P	P	P	P	P	P	P	P	P	P	P	P
1416652_at	Aspn	A	A	A	A	A	A	A	A	P	P	P	P
1416653_at	LOC100047484 /// Stxbp3a	P	P	P	P	P	P	P	P	P	P	P	P
1416654_at	Slc31a2	A	P	P	P	P	P	A	A	P	P	P	P
1416655_at	C1galt1c1	P	P	P	P	P	P	P	P	P	P	P	P
1416656_at	Clic1	P	P	P	P	P	P	P	P	P	P	P	P	Y	TS01-TS09
1416657_at	Akt1	P	P	P	P	P	P	P	P	P	P	P	P
1416658_at	Frzb	A	A	P	P	P	P	P	P	P	P	P	P
1416662_at	Sardh	A	A	A	A	A	A	A	A	P	P	P	A
1416663_at	Ndufa9	P	P	P	P	P	P	P	P	P	P	P	P
1416664_at	Cdc20	P	P	P	P	P	P	P	P	P	P	P	P
1416665_at	Coq7	P	P	P	P	P	P	P	P	P	P	P	P
1416666_at	Serpine2	P	P	P	P	P	P	P	P	P	P	P	P
1416667_at	Ebp	P	P	P	P	P	P	P	P	P	P	P	P
1416668_at	Ttc35	P	P	P	P	P	P	P	P	P	P	P	P	Y	TS01-TS09
1416670_at	Setdb1	P	P	A	A	P	P	P	A	P	P	A	A	Y	TS22-TS23
1416672_s_at	Mcoln1	P	P	P	P	P	P	P	P	P	P	P	P	Y	EGG-TS01
1416673_at	Bace2	P	P	P	A	A	A	A	P	P	P	P	P
1416674_at	Ptpru	A	A	P	A	A	P	P	P	P	A	P	A
1416675_s_at	Plcd1	P	P	P	P	P	P	P	P	P	P	P	P
1416676_at	Kng1	A	A	P	P	A	A	A	P	P	P	P	P
1416677_at	Apoh	A	A	A	A	A	A	A	P	P	P	P	P
1416678_at	Cops3	P	P	P	P	P	P	P	P	P	P	P	P	Y	TS01-TS09
1416679_at	Abcd3	P	P	P	P	P	P	P	P	P	P	P	P
1416680_at	Ube3a	P	P	P	P	P	P	P	P	P	P	P	P	Y	TS01-TS09
1416683_at	Plxnb2	P	P	P	P	P	P	P	P	P	P	P	P
1416685_s_at	Fbl	P	P	P	P	P	P	P	P	P	P	P	P
1416687_at	Plod2	P	P	P	P	P	P	P	P	P	P	P	P
1416688_at	Snap91	P	P	A	P	P	P	P	P	P	P	P	P
1416689_at	Tuft1	P	P	P	P	P	P	P	P	P	P	P	P
1416692_at	Coil	P	P	P	P	P	P	P	P	P	P	P	P
1416693_at	Foxc2	A	A	A	A	P	P	P	P	P	P	P	P
1416695_at	Tspo	P	P	P	P	P	P	P	P	P	P	P	P
1416696_at	D17Wsu104e	P	P	P	P	P	P	P	P	P	P	P	P
1416697_at	Dpp4	A	A	P	P	P	P	A	A	P	P	P	P
1416698_a_at	Cks1b	P	P	P	P	P	P	P	P	P	P	P	P
1416699_at	1110008F13Rik	P	P	P	P	P	P	P	P	P	P	P	P
1416700_at	Rnd3	P	P	P	P	P	P	P	P	P	P	P	P
1416703_at	Mapk14	P	P	P	P	P	P	P	P	P	P	P	P
1416706_at	Rpe	P	P	P	P	P	P	P	P	P	P	P	P
1416707_a_at	Pmf1	A	A	A	A	A	P	A	A	A	A	A	A
1416708_a_at	Gramd1a	P	P	P	P	P	P	P	P	P	P	P	P
1416709_a_at	Ngrn	P	P	P	P	P	P	P	P	P	P	P	P	Y	TS13-TS16
1416710_at	Tmem35	P	P	P	A	A	P	P	P	P	P	P	P
1416711_at	Tbr1	A	A	A	A	A	A	P	P	P	P	P	P
1416712_at	Pepd	P	P	P	P	P	P	P	P	P	P	P	P	Y	TS16-TS19
1416713_at	Tppp3	P	P	P	P	A	P	P	P	P	P	P	P
1416714_at	Irf8	P	P	P	A	A	P	P	P	P	P	P	P
1416715_at	Gjb3	A	A	P	P	P	A	A	A	A	A	A	P
1416716_at	Efs	P	P	P	P	P	P	P	P	P	P	P	P
1416718_at	Bcan	A	A	A	A	A	A	A	A	A	A	P	P	Y	TS22-TS23
1416719_a_at	Rps10	P	P	P	P	P	P	P	P	P	P	P	P
1416722_at	Hmg20a	P	P	P	P	P	P	P	P	P	P	P	P
1416723_at	Tcf4	P	P	P	P	P	P	P	P	P	P	P	P
1416726_s_at	Ube2s	P	P	P	P	P	P	P	P	P	P	P	P	Y	TS01-TS09
1416727_a_at	Cyb5	P	P	P	P	P	P	P	P	P	P	P	P
1416728_at	Csnk2b	P	P	P	P	P	P	P	P	P	P	P	P
1416729_at	Plg	A	A	A	P	P	A	P	P	P	P	P	P
1416730_at	Rcl1	P	P	P	P	P	P	P	P	P	P	P	P
1416731_at	Top2b	P	P	P	P	P	P	P	P	P	P	P	P
1416733_at	Mkln1	P	P	P	P	P	P	P	P	P	P	P	P
1416735_at	Asah1	P	P	P	P	P	P	P	P	P	P	P	P
1416736_at	Casc3	P	P	P	P	P	P	P	P	P	P	P	P
1416737_at	Gys1	P	P	P	P	P	P	P	P	A	A	A	A
1416738_at	Brap	P	P	P	P	P	P	P	P	P	P	P	P
1416740_at	Col5a1	P	P	P	P	P	P	P	P	P	P	P	P
1416742_at	Cfdp1	P	P	P	P	P	P	P	P	P	P	P	P	Y	TS01-TS09
1416743_at	LOC640502 /// Uap1	P	P	P	P	P	P	P	P	P	P	P	P
1416746_at	H2afx	P	P	P	P	P	P	P	P	P	P	P	P
1416747_at	Mfsd5	P	P	P	P	P	P	P	P	P	P	P	P
1416748_a_at	Mre11a	P	P	P	P	P	P	P	P	P	P	P	P
1416749_at	Htra1	P	P	P	P	P	P	P	P	P	P	P	P
1416750_at	Sigmar1	P	P	P	P	P	P	P	P	P	P	P	P
1416751_a_at	Ddx20	P	P	P	P	P	P	P	P	P	P	P	P
1416752_at	Ldb3	A	A	A	A	A	A	A	A	A	P	P	P
1416753_at	Prkar1b	P	P	A	A	A	A	P	P	P	P	P	P
1416755_at	Dnajb1	P	P	P	P	P	P	P	P	P	P	P	P
1416757_at	Zwilch	P	P	P	P	P	P	P	P	P	P	P	P
1416758_at	Arhgap27	P	P	P	P	P	A	A	A	A	P	P	P
1416759_at	Mical1	P	P	P	P	P	P	P	P	P	P	P	P
1416761_at	Hsd11b2	P	P	P	P	P	P	P	P	A	A	A	A
1416762_at	S100a10	P	P	P	P	P	P	P	P	P	P	P	P
1416763_at	Cdc123	P	P	P	P	P	P	P	P	P	P	P	P
1416764_at	Fis1	P	P	P	P	P	P	P	P	P	P	P	P
1416765_s_at	ENSMUSG00000045886 /// Magmas	P	P	P	P	P	P	P	P	P	P	P	P
1416766_at	Mosc2	P	P	P	P	P	P	P	P	P	P	P	P
1416768_at	1110003E01Rik	P	P	P	P	P	P	P	P	P	P	P	P
1416769_s_at	Atp6v0b	P	P	P	P	P	P	P	P	P	P	P	P	Y	TS01-TS09
1416770_at	Stk25	P	P	P	P	P	P	P	P	P	P	P	P
1416771_at	Trappc3	P	P	P	P	P	P	P	P	P	P	P	P	Y	TS22-TS23
1416772_at	Cpt2	P	P	P	P	P	P	P	P	P	P	P	P
1416773_at	Wee1	P	P	P	P	P	P	P	P	P	P	P	P
1416775_at	Atp5sl	P	P	P	P	P	P	P	P	P	P	P	P
1416776_at	Crym	A	A	P	A	A	P	P	P	P	P	P	P
1416778_at	Sdpr	P	P	P	P	P	P	P	P	P	P	P	P
1416780_at	Pfkm	P	P	P	P	P	P	P	P	P	P	P	P
1416782_s_at	Praf2	P	P	P	P	P	P	P	P	P	P	P	P
1416783_at	Tac1	A	A	A	A	A	P	P	P	P	P	P	P
1416788_a_at	Idh3g	P	P	P	P	P	P	P	P	P	P	P	P	Y	TS01-TS09
1416790_a_at	EG545124 /// ENSMUSG00000051559 /// Tdg	P	P	P	P	P	P	P	P	P	P	P	P
1416791_a_at	Nxf1	P	P	P	P	P	P	P	P	P	P	P	P
1416792_at	Ppm1g	P	P	P	P	P	P	P	P	P	P	P	P
1416793_at	Atl2	P	P	P	P	P	P	P	P	P	P	P	P
1416795_at	Cryl1	P	P	P	P	P	P	P	P	P	P	P	P
1416796_at	LOC100044475 /// Nck2	P	P	P	P	P	P	P	P	P	P	P	P
1416798_a_at	Nme4	A	P	P	P	P	P	P	P	P	P	P	P
1416799_at	Trpm7	P	P	P	P	P	P	P	P	P	P	P	P	Y	TS01-TS09
1416802_a_at	Cdca5	P	P	P	P	P	P	P	P	P	P	P	P
1416803_at	Fkbp7	P	P	P	P	P	P	P	P	P	P	P	P
1416805_at	1110032E23Rik	P	P	P	P	P	P	P	P	P	P	P	P
1416806_at	Fdxr	P	P	P	P	P	P	P	P	P	P	P	P
1416807_at	EG624713 /// EG666243 /// EG667549 /// OTTMUSG00000005111 /// OTTMUSG00000009278 /// Rpl36a	P	P	P	P	P	P	P	P	P	P	P	P	Y	TS22-TS23
1416808_at	Nid1	P	P	P	P	P	P	P	P	P	P	P	P
1416809_at	Cyp3a11	A	A	A	A	A	A	A	A	P	P	P	P
1416810_at	Mea1	P	P	P	P	P	P	P	P	P	P	P	P
1416811_s_at	Ctla2a /// Ctla2b	P	P	P	P	P	P	P	P	P	P	P	P
1416812_at	Tia1	P	P	P	P	P	P	P	P	P	P	P	P	Y	TS22-TS23
1416815_s_at	Bub3	P	P	P	P	P	P	P	P	P	P	P	P
1416816_at	Nek7	P	P	P	P	P	P	P	P	P	P	P	P
1416818_at	Parva	P	P	P	P	P	P	P	P	P	P	P	P
1416819_at	Cdc37	P	P	P	P	P	P	P	P	P	P	P	P
1416821_at	Dgcr14	P	P	P	P	P	P	P	P	P	P	A	A
1416824_at	B230118H07Rik	P	P	P	P	P	P	P	P	P	P	P	P	Y	TS16-TS19
1416825_at	Snta1	P	P	P	A	A	A	A	A	A	A	P	P
1416826_a_at	Med20	P	P	P	P	P	P	P	P	P	P	P	P
1416827_at	Tbxas1	A	A	A	A	A	A	A	A	A	P	A	A
1416828_at	Snap25	A	A	A	A	A	A	P	P	P	P	P	P
1416829_at	Atp5b	P	P	P	P	P	P	P	P	P	P	P	P	Y	TS01-TS09
1416830_at	0610031J06Rik	P	P	P	P	P	P	P	P	P	P	P	P
1416831_at	Neu1	P	P	P	P	P	P	P	P	P	P	P	P
1416832_at	Slc39a8	P	P	P	P	P	P	P	P	P	P	P	P
1416833_at	Keg1	A	A	A	A	A	A	A	A	A	A	P	P
1416836_at	Lrp10	P	P	P	P	P	P	P	P	P	P	P	P
1416837_at	Bax	P	P	P	P	P	P	P	P	P	P	P	P
1416838_at	Mut	P	P	P	P	P	P	P	P	P	P	P	P	Y	TS01-TS09
1416840_at	Mid1ip1	P	P	P	P	P	P	P	P	P	P	P	P
1416841_at	1110059E24Rik	P	P	P	P	P	P	P	P	P	P	P	P
1416842_at	Gstm5	P	P	P	P	P	P	P	P	P	P	P	P
1416843_at	Pde6d	P	P	P	P	P	P	P	P	P	P	P	P
1416844_at	Prmt2	P	P	P	P	P	P	P	P	P	P	P	P
1416845_at	Tmem132a	P	P	P	P	P	P	P	P	P	P	P	P
1416846_a_at	Pdzrn3	P	P	P	P	P	P	P	P	P	P	P	P
1416847_s_at	Oas1d /// Oas1e	P	P	A	A	A	A	A	A	A	A	A	A	Y	TS01-TS09
1416848_at	Ubl5	P	P	P	P	P	P	P	P	P	P	P	P
1416850_s_at	Cisd1	P	P	P	P	P	P	P	P	P	P	P	P	Y	TS01-TS09
1416852_a_at	Ncdn	P	P	P	P	P	P	P	P	P	P	P	P
1416854_at	Slc34a2	P	P	P	P	P	A	P	P	A	P	P	P
1416855_at	Gas1	P	P	P	P	P	P	P	P	P	P	P	P
1416856_at	3230401D17Rik	P	P	P	P	P	P	P	P	P	P	P	P	Y	TS16-TS19
1416857_at	Sdf2	P	P	P	P	P	P	P	P	P	P	P	P
1416858_a_at	Fkbp3	P	P	P	P	P	P	P	P	P	P	P	P
1416860_s_at	Ing1	P	P	P	P	P	P	P	P	P	P	P	P
1416861_at	Stam	P	P	P	P	P	P	P	P	P	P	P	P	Y	TS01-TS09
1416863_at	Abhd8	A	P	A	A	A	P	P	P	P	P	P	P
1416864_at	Surf6	P	P	P	P	P	P	P	P	P	P	P	P
1416865_at	Fgd1	P	P	P	P	P	P	P	P	P	P	P	P
1416866_at	Bet1	P	P	P	P	P	P	P	P	P	P	P	P
1416868_at	Cdkn2c	P	P	P	P	P	P	P	P	P	P	P	P
1416870_at	Dnalc4	P	P	P	P	P	P	P	P	P	P	P	P
1416871_at	Adam8	P	P	P	P	P	P	P	P	P	P	P	P
1416873_a_at	Cdk2	P	P	P	P	P	P	P	P	P	P	P	P
1416874_a_at	Paf1	P	P	P	P	P	P	P	P	P	P	P	P	Y	TS21-TS22
1416877_a_at	Mrpl51	P	P	P	P	P	P	P	P	P	P	P	P
1416882_at	Rgs10	P	P	P	P	P	P	P	P	P	P	P	P
1416883_at	Clptm1	P	P	P	P	P	P	P	P	P	P	P	P
1416884_at	Cbx3	P	P	P	P	P	P	P	P	P	P	P	P
1416885_at	1110038F14Rik	P	P	P	P	P	P	P	P	P	P	P	P
1416888_at	Fadd	P	P	P	P	P	P	P	P	P	P	P	P
1416889_at	Tnni2	A	A	A	A	A	A	A	A	P	P	P	P
1416890_at	Wdr74	P	P	P	P	P	P	P	P	P	P	P	P
1416891_at	Numb	P	P	P	P	P	P	P	P	P	P	P	P
1416892_s_at	Fam107b	P	P	P	P	P	P	P	P	P	P	P	P
1416894_at	Hspbp1	P	P	P	P	P	P	P	P	P	P	P	P
1416895_at	Efna1	P	P	P	P	P	P	P	P	P	P	P	P
1416896_at	Rps6ka1	P	P	P	P	P	P	P	P	P	P	P	P
1416897_at	Parp9	P	P	P	P	A	P	P	P	P	P	P	P
1416898_a_at	Irf3	P	P	P	A	A	P	A	A	A	A	A	A
1416899_at	Utf1	A	A	P	P	A	A	A	A	A	A	A	A
1416900_s_at	Gdf1 /// Lass1	A	A	A	A	P	A	A	A	A	A	A	A	Y	TS13-TS16
1416901_at	Npc2	P	P	P	P	P	P	P	P	P	P	P	P
1416902_a_at	Cox5b	P	P	P	P	P	P	P	P	P	P	P	P
1416903_at	Nucb1	P	P	P	P	P	P	P	P	P	P	P	P
1416904_at	Mbnl1	P	P	P	P	P	P	P	P	P	P	P	P
1416905_at	Guca2a	A	A	A	A	A	A	A	A	A	A	A	P
1416906_at	Anapc5	P	P	P	P	P	P	P	P	P	P	P	P
1416909_at	Pigyl	P	P	P	P	P	P	P	P	P	P	P	P	Y	TS01-TS09
1416910_at	Dnajc15	P	P	P	P	P	P	P	P	P	P	P	P
1416912_at	Akirin1	P	P	P	P	P	P	P	P	P	P	P	P
1416913_at	Es1	A	A	A	A	A	A	A	A	A	A	A	P	Y	TS23-TS25
1416914_s_at	Mtvr2	P	P	P	P	P	P	P	P	P	P	P	P
1416915_at	Msh6	P	P	P	P	P	P	P	P	P	P	P	P
1416916_at	Elf3	A	A	P	P	P	P	P	A	P	P	P	P
1416917_at	1700123O20Rik	P	P	P	P	P	P	P	P	P	P	P	P	Y	TS16-TS19
1416918_at	Dlg3	P	P	P	P	P	P	P	P	P	P	P	P
1416920_at	Rbm4	P	P	P	P	P	P	P	P	P	P	P	P
1416921_x_at	Aldoa	P	P	P	P	P	P	P	P	P	P	P	P
1416922_a_at	Bnip3l	P	P	P	P	P	P	P	P	P	P	P	P
1416924_at	Bri3	P	P	P	P	P	P	P	P	P	P	P	P
1416926_at	Trp53inp1	P	P	P	P	P	P	P	P	P	P	P	P
1416928_at	Rbm12	P	P	P	P	P	P	P	P	P	P	P	P
1416930_at	Ly6d	P	P	A	A	A	A	A	A	A	P	P	P
1416931_at	Nif3l1	P	P	P	P	P	P	P	P	P	P	P	P
1416932_at	Cog2	P	P	P	P	P	P	P	P	P	P	P	P	Y	TS01-TS09
1416933_at	Por	P	P	P	P	P	P	P	P	P	P	P	P
1416934_at	Mtm1	P	P	P	P	P	P	P	P	P	P	P	P
1416935_at	Trpv2	P	P	P	P	A	A	A	A	P	P	P	P
1416936_at	Aatk	A	A	A	A	A	A	A	A	P	P	P	P	Y	TS11-TS13
1416937_at	Gabarap	P	P	P	P	P	P	P	P	P	P	P	P
1416938_at	Chchd1	P	P	P	P	P	P	P	P	P	P	P	P
1416939_at	Ppa1	P	P	P	P	P	P	P	P	P	P	P	P
1416940_at	Ppif	A	A	P	P	P	P	P	A	P	P	A	P	Y	TS01-TS09
1416941_s_at	Eif4h	P	P	P	P	P	P	P	P	P	P	P	P	Y	TS16-TS19
1416942_at	Erap1	P	P	P	A	A	A	A	A	P	P	P	P
1416943_at	Ube2e1	P	P	P	P	P	P	P	P	P	P	P	P
1416944_a_at	Tlk2	P	P	P	P	P	P	P	P	P	P	P	P
1416945_at	Ptov1	P	P	P	P	P	P	P	P	P	P	A	A
1416947_s_at	Acaa1a /// Acaa1b	P	P	P	P	P	P	P	P	P	P	P	P
1416948_at	Mrpl23	P	P	P	P	P	P	P	P	P	P	P	P
1416949_s_at	Slc39a7	P	P	P	P	P	P	P	P	P	P	P	P
1416950_at	Tnfaip8	P	P	P	P	P	P	P	P	P	P	P	P
1416952_at	Atp6v1d	P	P	P	P	P	P	P	P	P	P	P	P	Y	TS01-TS09
1416953_at	Ctgf	P	P	P	P	P	P	P	P	P	P	P	P
1416954_at	Slc25a10	P	P	P	P	P	P	P	P	P	P	P	P
1416956_at	Kcnab2	P	A	P	A	A	A	P	P	P	P	P	P
1416957_at	Pou2af1	A	A	A	A	A	A	A	A	A	P	P	P
1416958_at	Nr1d2	P	P	P	P	P	P	P	P	P	P	P	P
1416960_at	B3gat3	P	P	P	P	P	P	P	P	P	P	P	P
1416961_at	Bub1b	P	P	P	P	P	P	P	P	P	P	P	P
1416962_at	Rcc1	P	P	P	P	P	P	P	P	P	P	P	P
1416963_at	Ubac1	P	P	P	P	P	P	P	P	P	P	P	P
1416964_at	Eefsec	P	P	P	P	P	P	P	P	P	P	P	P
1416965_at	Pcsk1n	A	A	A	A	A	A	A	A	P	P	A	A
1416966_at	Slc22a8	A	A	A	A	A	A	A	A	A	P	A	A	Y	TS21-TS22
1416967_at	Sox2	A	A	P	P	P	P	P	P	P	P	P	P
1416968_a_at	Hsd3b7	P	P	P	P	P	P	P	P	P	P	P	P
1416969_at	Gtse1	A	A	P	P	P	P	P	P	P	P	A	A
1416970_a_at	Cox7a2	P	P	P	P	P	P	P	P	P	P	P	P
1416973_at	Nhp2l1	P	P	P	P	P	P	P	P	P	P	P	P
1416974_at	Stam2	P	P	P	P	P	P	P	P	P	P	P	P	Y	TS01-TS09
1416978_at	Fcgrt	P	P	P	A	P	P	P	P	P	P	P	P
1416979_at	Pomp	P	P	P	P	P	P	P	P	P	P	P	P
1416980_at	Mettl7b	A	A	P	A	A	A	A	A	A	A	A	P
1416983_s_at	Foxo1	P	P	P	P	P	P	P	P	P	P	P	P
1416984_at	Mrps18a	P	P	P	P	P	P	P	P	P	P	P	P
1416985_at	Sirpa	P	P	P	P	P	P	P	P	P	P	P	P
1416988_at	Msh2	P	P	P	P	P	P	P	P	P	P	P	P
1416989_at	Vps53	P	P	P	P	P	P	P	P	P	P	P	P	Y	TS23-TS25
1416990_at	Rxrb	P	P	P	P	P	P	P	P	P	P	P	P
1416991_at	Mto1	P	P	P	P	P	P	P	P	P	P	P	P	Y	TS01-TS09
1416992_at	LOC100046464 /// Mfng	A	A	A	A	A	P	P	P	P	P	P	A
1416993_at	Cog4	P	P	P	P	P	P	P	P	P	P	P	P	Y	TS16-TS19
1416995_at	Pacsin3	A	A	A	A	A	A	A	A	A	P	P	P
1416996_at	Tbc1d8	P	P	P	A	P	P	P	P	P	P	P	P
1416997_a_at	Hap1	P	P	A	A	A	P	P	P	P	P	P	P	Y	TS13-TS16
1416998_at	Rrs1	P	P	P	P	P	P	P	P	P	P	P	P
1416999_at	Smpd2	P	P	P	P	P	P	P	P	P	P	P	P
1417000_at	Abtb1	P	P	A	A	A	A	A	P	P	P	A	P
1417001_a_at	D4Wsu53e	P	P	P	P	P	P	P	P	P	P	P	P	Y	TS01-TS09
1417002_at	0610012G03Rik	P	P	P	P	P	P	P	P	P	P	P	P	Y	TS01-TS09
1417004_at	Tsg101	P	P	P	P	P	P	P	P	P	P	P	P
1417005_at	Klc1	P	P	P	P	P	P	P	P	P	P	P	P
1417006_at	Commd4	P	P	P	P	P	P	P	P	P	P	P	P	Y	TS22-TS23
1417007_a_at	Vps4b	P	P	P	P	P	P	P	P	P	P	P	P
1417008_at	Crat	P	P	P	P	A	P	P	P	P	P	P	P
1417009_at	C1r	P	P	P	A	A	A	A	A	A	A	P	P	Y	TS21-TS22
1417010_at	Zfp238	P	P	P	P	P	P	P	P	P	P	P	P
1417013_at	Hspb8	P	P	P	P	P	P	P	P	P	P	P	P
1417016_at	Mapkapk5	P	P	P	P	P	P	P	P	P	P	P	P
1417017_at	Cyp17a1	A	A	A	P	A	A	A	A	A	A	A	A	Y	TS09-TS11
1417018_at	Efemp2	P	P	P	P	P	P	P	P	P	P	P	P
1417019_a_at	Cdc6	P	P	P	P	P	P	P	P	P	P	P	P
1417022_at	Slc7a3	P	P	P	P	P	A	A	A	A	A	A	P
1417023_a_at	Fabp4	P	P	P	P	P	A	P	P	P	P	P	P
1417024_at	Hars	P	P	P	P	P	P	P	P	P	P	P	P
1417025_at	H2-Eb1	P	P	P	P	A	A	A	A	A	A	A	A
1417026_at	Pfdn1	P	P	P	P	P	P	P	P	P	P	P	P
1417027_at	Trim2	P	P	P	P	P	P	P	P	P	P	P	P
1417032_at	Ube2g2	P	P	P	P	P	P	P	P	P	P	P	P
1417034_at	Trappc6a	P	P	P	P	P	P	P	P	P	P	P	P
1417035_at	Sac3d1	P	P	P	P	P	P	P	P	P	P	P	P
1417037_at	Orc6l	P	P	P	P	P	P	P	P	P	P	P	P
1417038_at	40430	P	P	P	P	P	P	P	P	P	P	P	P
1417039_a_at	Cul7	P	P	P	P	P	P	P	P	P	P	P	P
1417040_a_at	Bok	P	P	P	P	P	P	P	P	P	P	P	P
1417041_at	Polr1c	P	P	P	P	P	P	P	P	P	P	P	P
1417042_at	Slc37a4	P	P	P	P	P	P	P	P	P	P	P	P
1417043_at	Lcat	A	P	A	P	P	P	P	P	P	P	P	P
1417044_at	Lcmt1	P	P	P	P	P	P	P	P	P	P	P	P
1417045_at	Bid	P	P	P	P	P	P	P	P	P	P	P	P
1417046_at	Tusc4	P	P	P	P	P	P	P	P	P	P	P	P
1417047_at	Prom2	A	A	P	P	A	A	A	A	A	P	P	P
1417049_at	Rhd	A	A	A	A	A	P	P	P	P	P	P	P
1417050_at	C1qtnf4	P	P	P	A	P	P	P	P	P	P	P	P	Y	TS16-TS19
1417051_at	Pcdh8	P	A	A	P	P	P	P	P	P	P	P	P
1417053_at	Phb	P	P	P	P	P	P	P	P	P	P	P	P
1417054_a_at	0610009D07Rik	P	P	P	P	P	P	P	P	P	P	P	P
1417056_at	Psme1	P	P	P	P	P	P	P	P	P	P	P	P
1417057_a_at	Lamp3 /// LOC100043444 /// LOC100045251 /// Ppid	P	P	P	P	P	P	P	P	P	P	P	P
1417059_at	Krtcap2	P	P	P	P	P	P	P	P	P	P	P	P	Y	TS09-TS11
1417061_at	Slc40a1	P	P	P	P	P	P	P	P	P	P	P	P
1417062_at	Armc10	P	P	P	P	P	P	P	P	P	P	P	P
1417063_at	C1qb	P	P	P	A	A	A	P	P	P	P	P	P
1417064_at	Jagn1	P	P	P	P	P	P	P	P	P	P	P	P
1417065_at	Egr1	P	P	P	P	P	P	P	P	P	P	P	P
1417066_at	Cabc1	P	P	A	A	A	A	A	A	P	P	P	P
1417068_a_at	Ptpn1	P	P	P	P	P	P	P	P	P	P	P	P	Y	TS21-TS22
1417071_s_at	Cyp4v3	P	P	A	A	A	A	A	A	P	P	P	P
1417073_a_at	Qk	P	P	P	P	P	P	P	P	P	P	P	P
1417074_at	Ceacam10	P	P	P	P	P	A	A	A	A	A	P	P
1417075_at	2010309E21Rik	P	P	P	P	P	P	P	P	P	P	P	P
1417077_at	Bcap29	P	P	P	P	P	P	P	P	P	P	P	P	Y	TS11-TS13
1417079_s_at	Lgals2	A	A	P	P	P	P	A	P	P	P	P	P
1417080_a_at	Ecsit	P	P	P	P	P	P	P	P	P	P	P	P
1417081_a_at	Syngr2	P	P	P	P	P	P	P	P	P	P	P	P
1417082_at	Anp32b	P	P	P	P	P	P	P	P	P	P	P	P
1417083_at	Sec61b	P	P	P	P	P	P	P	P	P	P	P	P	Y	TS01-TS09
1417084_at	Eif4ebp2	P	P	P	P	P	P	P	P	P	P	P	P	Y	TS22-TS23
1417088_at	Zfp346	P	P	P	P	P	P	P	P	P	P	P	P
1417089_a_at	Ckmt1	A	A	P	P	A	A	A	A	P	P	P	P
1417090_at	Rcn1	P	P	P	P	P	P	P	P	P	P	P	P
1417091_at	Chuk	P	P	P	P	P	P	P	P	P	P	P	P
1417092_at	Pth1r	A	A	P	P	P	P	P	P	P	P	P	P
1417094_at	Acot7	P	P	P	P	P	P	P	P	P	P	P	P
1417096_at	Rrp15	P	P	P	P	P	P	P	P	P	P	P	P
1417097_at	Mecr	P	P	P	P	P	P	P	P	P	P	P	P
1417099_at	Ftsj1 /// LOC100044636	P	P	P	P	P	P	P	P	P	P	P	P	Y	TS21-TS22
1417100_at	Cd320	P	P	P	P	P	P	P	P	P	P	P	P
1417101_at	Hspa2	P	P	P	P	A	A	A	A	A	A	A	A
1417103_at	Ddt	P	P	P	P	P	P	P	P	P	P	P	P
1417104_at	Emp3	P	P	P	P	A	A	P	P	P	P	P	P
1417105_at	Trappc2l	P	P	P	P	P	P	P	P	P	P	P	P	Y	TS01-TS09
1417106_at	Tpd52l2	P	P	P	P	P	P	P	P	P	P	P	P
1417108_at	Klc4	P	P	P	P	P	P	P	P	P	P	P	P
1417109_at	Tinagl1	P	P	P	P	P	P	P	P	P	P	P	P
1417111_at	Man1a	P	P	P	P	P	P	P	P	P	P	P	P
1417112_at	Arl2bp	P	P	P	P	P	P	P	P	P	P	P	P
1417113_at	Gmcl1	P	P	P	P	P	P	P	P	P	P	P	P
1417115_at	Map3k12	P	P	P	P	P	P	P	P	P	P	P	P
1417116_at	Slc6a8	P	P	P	P	P	P	P	P	P	P	P	P
1417118_a_at	Ard1a	P	P	P	P	P	P	P	P	P	P	P	P
1417119_at	Zfpl1	P	P	P	P	P	P	P	P	P	P	P	P
1417122_at	Vav3	P	A	P	P	P	P	P	P	P	P	P	P
1417124_at	Dstn	P	P	P	P	P	P	P	P	P	P	P	P
1417125_at	Ahcy	P	P	P	P	P	P	P	P	P	P	P	P
1417126_a_at	Rpl22l1	P	P	P	P	P	P	P	P	P	P	P	P
1417128_at	Plekho1	P	P	P	P	P	P	P	P	P	P	P	P
1417129_a_at	Meis2	P	P	P	P	P	P	P	P	P	P	P	P
1417130_s_at	Angptl4	P	P	P	P	A	P	P	P	P	P	P	P
1417131_at	Cdc25a	P	P	P	P	P	P	P	P	P	P	P	P
1417133_at	Pmp22	P	P	P	P	P	P	P	P	P	P	P	P
1417135_at	Srpk2	P	P	P	P	P	P	P	P	P	P	P	P
1417138_s_at	Polr2e	P	P	P	P	P	P	P	P	P	P	P	P
1417139_at	Dsn1	P	P	P	P	P	P	P	P	P	P	P	P	Y	TS01-TS09
1417140_a_at	Ptpn2	P	P	P	P	P	P	P	P	P	P	P	P
1417141_at	Igtp	P	P	A	A	A	A	A	A	A	A	P	P
1417142_at	Fam120b	P	P	P	P	P	P	P	P	P	P	P	P
1417144_at	Tubg1	P	P	P	P	P	P	P	P	P	P	P	P
1417145_at	Nfxl1	P	P	P	P	P	P	P	P	P	P	P	P	Y	TS01-TS09
1417146_at	Mri1	P	P	P	P	P	P	P	P	P	P	P	P
1417147_at	Fam69b	P	P	A	P	P	P	P	P	P	P	P	P
1417148_at	Pdgfrb	A	A	A	A	A	A	P	P	A	A	A	A
1417149_at	P4ha2	P	P	P	P	P	P	P	P	P	P	P	P
1417150_at	Slc6a4	A	A	P	P	P	A	A	A	A	A	P	P
1417152_at	Nacc2	P	P	A	A	A	A	A	P	P	P	P	P
1417154_at	Slc25a14	P	P	P	P	P	P	P	P	P	P	P	A	Y	TS01-TS09
1417155_at	Mycn	P	P	P	P	P	P	P	P	P	P	P	P
1417156_at	Krt19	P	P	P	P	P	P	P	P	P	P	P	P
1417157_at	Actr10	P	P	P	P	P	P	P	P	P	P	P	P	Y	TS01-TS09
1417158_at	Zxdc	P	P	P	P	P	P	P	P	P	P	P	P
1417160_s_at	Expi	P	P	A	A	A	A	A	A	A	A	P	P
1417161_at	Cdk2ap2	P	P	P	P	P	P	P	P	P	P	P	P	Y	TS01-TS09
1417162_at	Tmbim1	P	P	P	P	P	P	P	P	P	P	P	P
1417164_at	Dusp10	P	P	P	P	A	P	P	P	P	P	P	P
1417165_at	Mbd2	P	P	P	P	P	P	P	P	P	P	P	P
1417166_at	Psip1	P	P	P	P	P	P	P	P	P	P	P	P
1417167_at	Exosc5	P	P	P	P	P	P	P	P	P	P	P	P
1417169_at	Usp2	P	P	P	P	P	P	P	P	A	P	P	P
1417170_at	Lztfl1	P	P	P	P	P	P	P	P	P	P	P	P
1417172_at	Ube2l6	P	A	P	A	A	P	P	P	P	P	P	P
1417173_at	Atf6b	P	P	P	P	P	P	P	P	P	P	P	P	Y	TS21-TS22
1417174_at	Tmem218	P	P	P	P	P	P	P	P	P	P	P	P
1417176_at	Csnk1e	P	P	P	P	P	P	P	P	P	P	P	P
1417177_at	Galk1	P	P	P	P	P	P	P	P	P	P	P	P
1417178_at	Gipc2	P	P	P	P	P	P	A	P	P	P	P	P
1417179_at	Tspan5	P	P	P	A	P	P	P	P	P	P	P	P
1417180_at	Pcsk7	P	P	P	P	P	P	P	P	P	P	P	P
1417181_a_at	Kifap3	P	P	P	P	P	P	P	P	P	P	P	P	Y	TS16-TS19
1417183_at	Dnaja2	P	P	P	P	P	P	P	P	P	P	P	P
1417184_s_at	Hbb-b1 /// Hbb-b2	P	P	P	P	P	P	P	P	P	P	P	P
1417185_at	Ly6a	P	P	P	P	P	P	P	P	P	P	P	P
1417186_at	Ube2k	P	P	P	P	P	P	P	P	P	P	P	P
1417189_at	Psme2	P	P	P	P	P	P	P	P	P	P	P	P
1417190_at	Nampt	P	P	P	P	P	P	P	P	P	P	P	P
1417191_at	Dnajb9	P	P	P	P	P	P	P	P	P	P	P	P
1417192_at	Tomm70a	P	P	P	P	P	P	P	P	P	P	P	P
1417200_at	Tmem183a	P	P	P	P	P	P	P	P	P	P	P	P
1417201_at	Nt5c2	P	P	P	P	P	P	P	P	P	P	P	P
1417202_s_at	Uba3	P	P	P	P	P	P	P	P	P	P	P	P
1417203_at	Ethe1	P	P	P	P	P	P	P	P	P	P	P	P
1417204_at	Kdelr2	P	P	P	P	P	P	P	P	P	P	P	P
1417206_at	Urod	P	P	P	P	P	P	P	P	P	P	P	P
1417207_at	Dvl2	P	P	A	A	P	P	P	P	P	A	A	A	Y	TS01-TS09
1417208_at	Amacr	P	P	P	P	P	P	P	P	P	P	P	P
1417209_at	Sertad2	P	P	P	P	P	P	P	P	P	P	P	P
1417210_at	Eif2s3y	A	A	P	P	P	P	A	A	A	A	A	A	Y	TS01-TS09
1417211_a_at	1110032A03Rik /// LOC100048251	P	P	P	P	P	P	P	P	P	P	P	P
1417212_at	9530058B02Rik	P	P	P	P	P	P	P	P	P	P	P	P
1417213_a_at	Rbm6	P	P	P	P	P	P	P	P	P	P	P	P	Y	TS22-TS23
1417214_at	Rab27b	P	P	P	P	P	P	P	P	P	P	P	P	Y	TS21-TS22
1417216_at	Pim2	P	P	P	P	P	P	P	P	P	P	P	P
1417217_at	Magel2	A	A	A	A	P	P	P	P	P	P	P	P
1417218_at	Calhm2	P	P	A	A	A	A	P	P	P	P	P	P
1417219_s_at	Tmsb10	P	P	P	P	P	P	P	P	P	P	P	P
1417220_at	Fah	P	P	P	A	A	A	A	P	P	P	P	P
1417223_at	Cd2bp2	P	P	P	P	P	P	P	P	P	P	P	P
1417225_at	Arl6ip5	P	P	P	P	P	P	P	P	P	P	P	P
1417226_at	Fbxw4	P	P	P	P	P	P	P	P	P	P	P	P
1417227_at	Mccc1	P	P	P	P	P	P	P	P	P	P	P	P	Y	TS01-TS09
1417228_at	Capn1	P	P	P	P	A	A	A	A	A	P	P	P
1417230_at	Ralgps2	P	P	P	P	P	P	P	P	P	P	P	P
1417231_at	Cldn2	A	A	P	P	P	A	A	A	A	A	P	P
1417233_at	Chchd4	P	P	P	P	P	P	P	P	P	P	P	P
1417234_at	Mmp11	P	P	P	A	P	P	P	P	P	P	P	P
1417235_at	Ehd3	A	A	P	P	A	P	P	P	P	P	P	P
1417237_at	Pld2	P	P	P	P	A	A	P	P	P	P	P	P	Y	TS01-TS09
1417238_at	Ewsr1	P	P	P	P	P	P	P	P	P	P	P	P
1417239_at	Cetn3	P	P	P	P	P	P	P	P	P	P	P	P	Y	TS16-TS19
1417240_at	Zyx	P	P	P	P	P	P	P	P	P	P	P	P
1417241_at	Amz2	P	P	P	P	P	P	P	P	P	P	P	P
1417242_at	Eif4a3	P	P	P	P	P	P	P	P	P	P	P	P
1417243_at	2310065K24Rik	P	P	P	P	P	P	P	P	P	P	P	P	Y	TS01-TS09
1417244_a_at	Irf7	P	P	P	P	A	A	A	A	A	A	A	P
1417245_at	Gpr180	P	P	P	P	P	P	P	P	P	P	P	P
1417246_at	Pzp	A	A	A	A	A	A	A	A	P	P	P	P
1417247_at	AI597479	P	P	P	P	P	P	P	P	P	P	P	P	Y	TS21-TS22
1417248_at	Ralbp1	P	P	P	P	P	P	P	P	P	P	P	P
1417250_at	Rlim	P	P	P	P	P	P	P	P	P	P	P	P
1417251_at	Palmd	P	P	P	A	A	A	P	P	P	P	P	P
1417252_at	Nt5c	P	P	P	P	P	P	P	P	P	P	P	P
1417253_at	Frg1	P	P	P	P	P	P	P	P	P	P	P	P
1417255_at	Ift140	P	P	P	P	P	P	P	P	P	P	P	P
1417256_at	Mmp13	A	A	A	A	A	A	A	A	A	P	P	P
1417257_at	Cel	A	A	A	A	A	A	A	A	A	P	P	P
1417258_at	Cct5	P	P	P	P	P	P	P	P	P	P	P	P
1417259_a_at	Capzb	P	P	P	P	P	P	P	P	P	P	P	P
1417260_at	U2af2	P	P	P	P	P	P	P	P	P	P	P	P
1417262_at	Ptgs2	P	P	P	A	P	A	A	A	A	A	A	P
1417264_at	Coq5	P	P	P	P	P	P	P	P	P	P	P	P	Y	TS01-TS09
1417266_at	Ccl6	P	P	P	A	A	A	A	A	A	A	P	P
1417267_s_at	Fkbp11	P	P	P	P	P	P	P	P	P	P	P	P
1417268_at	Cd14	P	P	P	A	A	A	A	A	A	A	A	P
1417269_at	Cdk9	P	P	P	P	P	P	P	P	P	P	P	P
1417271_a_at	Eng	P	A	P	P	P	P	P	P	P	P	P	P
1417272_at	Fam114a1	P	P	P	P	P	P	P	P	P	P	P	P
1417273_at	Pdk4	P	P	P	P	A	P	P	A	P	P	P	P
1417274_at	Snrpa	P	P	P	P	P	P	P	P	P	P	P	P
1417275_at	Mal	A	A	P	P	A	A	A	A	A	P	P	P
1417276_at	Tulp2	A	A	A	P	P	A	A	A	A	A	A	A
1417277_at	Cyp4f16	P	P	P	P	P	P	P	P	P	P	P	P
1417278_a_at	Nkd1	A	A	P	A	P	P	P	P	P	P	P	A
1417280_at	Slc17a1	A	A	A	A	A	A	A	A	A	A	A	P	Y	TS25-TS27
1417281_a_at	Mmp23	P	P	P	A	A	A	A	A	A	A	P	P
1417283_at	Lynx1	A	A	A	A	A	A	A	A	A	A	A	P
1417284_at	Mapkap1	P	P	P	P	P	P	P	P	P	P	P	P
1417285_a_at	Ndufa5	P	P	P	P	P	P	P	P	P	P	P	P
1417287_at	H13	P	P	P	P	P	P	P	P	P	P	P	P
1417288_at	Plekha2	P	P	P	P	P	P	P	P	P	P	P	P
1417290_at	Lrg1	P	P	P	P	A	A	A	A	A	A	A	P
1417291_at	Tnfrsf1a	P	P	P	P	P	P	P	P	P	P	P	P	Y	TS01-TS09
1417292_at	Ifi47	P	P	P	P	A	A	A	A	A	A	P	P
1417293_at	Hs6st1 /// LOC100047260	P	P	P	P	P	P	P	P	P	P	P	P
1417294_at	Akr7a5	P	P	P	P	P	P	P	P	P	P	P	P
1417295_at	Mta1	P	P	P	P	P	P	P	P	P	P	P	P
1417296_at	Atf1	P	P	P	P	P	P	P	P	P	P	P	P	Y	TS09-TS11
1417297_at	Itpr3	P	P	P	P	P	A	P	P	P	P	P	P
1417298_at	Ebpl	P	P	P	P	P	P	P	P	P	P	P	P
1417299_at	Nek2	P	P	P	P	P	P	P	P	P	P	P	P
1417300_at	Smpdl3b	P	P	P	P	P	P	P	P	P	P	P	P
1417301_at	Fzd6	P	P	P	P	P	P	P	P	P	P	P	P
1417302_at	Rcor2	A	A	P	A	P	P	P	P	P	P	P	A
1417304_at	Chrd	P	P	P	P	A	A	A	A	P	P	A	A
1417306_at	Tyk2	P	P	P	A	A	A	P	P	A	P	A	A	Y	TS01-TS09
1417308_at	Pkm2	P	P	P	P	P	P	P	P	P	P	P	P	Y	TS16-TS19
1417311_at	Crip2	P	P	P	P	P	P	P	P	P	P	P	P
1417312_at	Dkk3	A	A	P	A	P	P	P	P	P	P	P	P
1417313_at	Lsm7	P	P	P	P	P	P	P	P	P	P	P	P
1417314_at	Cfb	P	P	A	A	P	A	A	A	P	P	P	P
1417315_at	Gripap1	P	P	P	P	P	P	P	P	P	P	P	P
1417316_at	Acot13	P	P	P	P	P	P	P	P	P	P	P	P
1417317_s_at	ENSMUSG00000067558 /// ENSMUSG00000068674 /// ENSMUSG00000070519 /// Ino80 /// LOC100046034 /// LOC100048620 /// OTTMUSG00000021804 /// Rpl35a	P	P	P	P	P	P	P	P	P	P	P	P
1417318_at	Dbc1	A	A	A	A	A	A	P	P	P	P	P	P
1417320_at	Grpel1	P	P	P	P	P	P	P	P	P	P	P	P
1417321_at	Zcchc7	P	P	P	P	P	P	P	P	P	P	P	P	Y	TS09-TS11
1417322_at	Dohh	P	P	P	P	P	P	P	P	P	P	P	P
1417323_at	Psrc1	P	P	P	P	P	P	P	P	P	P	P	P
1417324_at	Mast2	P	P	P	P	P	P	P	P	P	P	P	P
1417326_a_at	Anapc11	P	P	P	P	P	P	P	P	P	P	P	P
1417327_at	Cav2	P	P	P	P	A	P	P	P	P	P	P	P
1417328_at	Ercc1	P	P	P	P	P	P	P	P	P	P	P	P
1417329_at	Slc23a2	P	P	P	P	P	P	P	P	P	P	P	P
1417331_a_at	Arl6	P	P	P	P	P	P	P	P	P	P	P	P
1417334_at	Stk19	P	P	P	P	P	P	P	P	P	P	P	P
1417335_at	Sult2b1	A	A	P	A	A	A	A	A	A	A	P	P	Y	TS13-TS16
1417336_a_at	Sytl4	P	P	P	A	P	P	P	P	P	P	P	P
1417337_at	Epb4.2	A	A	A	A	P	P	P	P	P	P	P	P
1417339_a_at	Dynll1 /// EG627788	P	P	P	P	P	P	P	P	P	P	P	P
1417340_at	Glrx3	P	P	P	P	P	P	P	P	P	P	P	P
1417343_at	Fxyd6	A	A	P	P	P	P	P	P	P	P	P	P
1417344_at	2900064A13Rik	P	P	P	P	P	P	P	P	P	P	P	P
1417346_at	Pycard	P	P	P	P	P	P	P	P	P	P	P	P
1417348_at	2310039H08Rik	P	P	P	P	P	P	P	P	P	P	P	P
1417349_at	Pldn	P	P	P	P	P	P	P	P	P	P	P	P
1417351_a_at	LOC100047155 /// Snrpa1	P	P	P	P	P	P	P	P	P	P	P	P
1417354_at	Sil1	P	P	P	P	P	P	P	P	P	P	P	P	Y	TS01-TS09
1417355_at	Peg3	P	P	P	P	P	P	P	P	P	P	P	P
1417357_at	Emd	P	P	P	P	P	P	P	P	P	P	P	P	Y	TS01-TS09
1417358_s_at	Sorbs1	A	A	A	A	A	A	P	A	P	P	A	A
1417359_at	Mfap2	P	P	A	A	P	P	P	P	P	P	P	P
1417360_at	Mlh1	P	P	P	P	P	P	P	P	P	P	P	P
1417361_at	Asb3	P	P	P	P	P	P	P	P	P	P	P	P
1417363_at	Zfp61	P	P	P	P	P	P	P	P	P	P	P	P
1417364_at	Eef1g /// LOC100047986	P	P	P	P	P	P	P	P	P	P	P	P
1417365_a_at	Calm1	P	P	P	P	P	P	P	P	P	P	P	P
1417367_at	Ppp2ca	P	P	P	P	P	P	P	P	P	P	P	P
1417368_s_at	Ndufa2	P	P	P	P	P	P	P	P	P	P	P	P	Y	TS01-TS09
1417369_at	Hsd17b4	P	P	P	P	P	P	P	P	P	P	P	P
1417370_at	Tff3	A	A	A	A	A	A	A	A	A	P	P	P	Y	TS11-TS13
1417371_at	Peli1	P	P	P	P	P	P	P	P	P	P	P	P
1417373_a_at	Tuba4a	P	P	P	P	P	P	P	P	P	P	P	P
1417378_at	Cadm1	P	P	P	P	P	P	P	P	P	P	P	P
1417379_at	Iqgap1	P	P	P	P	P	P	P	P	P	P	P	P
1417381_at	C1qa	P	P	P	A	A	A	P	P	P	P	P	P
1417382_at	Entpd5	P	P	P	P	P	P	P	P	P	P	P	P
1417385_at	Npepps	P	P	P	P	P	P	P	P	P	P	P	P	Y	TS01-TS09
1417387_at	Med31	P	P	P	P	P	P	P	P	P	P	P	P
1417388_at	Bex2	P	P	P	P	P	P	P	P	P	P	P	P
1417389_at	Gpc1	P	P	P	P	P	P	P	P	P	P	P	P
1417390_at	Gpn1	P	P	P	P	P	P	P	P	P	P	P	P
1417392_a_at	Slc7a7	P	P	P	P	P	P	P	P	P	P	P	P
1417393_a_at	Fam132a	P	P	P	P	P	P	P	P	P	P	P	P
1417394_at	Klf4	P	P	P	P	P	P	P	P	P	P	P	P
1417397_at	Slc9a1	P	P	P	P	P	P	P	P	P	P	P	P
1417399_at	Gas6	P	P	P	P	P	P	P	P	P	P	P	P
1417400_at	Rai14	P	P	P	P	P	P	P	P	P	P	P	P
1417402_at	1190017O12Rik	P	P	P	P	P	P	P	P	P	P	P	P
1417404_at	Elovl6	P	P	P	P	P	P	P	P	P	P	P	P
1417405_at	Stard3	P	P	P	A	P	P	P	A	A	A	A	A
1417406_at	Sertad1	P	P	P	P	P	P	P	P	P	P	P	P
1417407_at	Fbxl14	P	P	P	P	P	P	P	P	P	P	P	P
1417408_at	F3	P	P	P	P	P	P	P	P	P	P	P	P
1417409_at	Jun	P	P	P	P	P	P	P	P	P	P	P	P
1417410_s_at	Prkci	P	P	P	P	P	P	P	P	P	P	P	P
1417411_at	Nap1l5	P	P	A	A	P	P	P	P	P	P	P	P
1417412_at	F8a	P	P	A	A	A	A	A	A	A	A	A	P
1417413_at	Cuzd1	A	A	A	A	A	A	A	A	A	A	A	P
1417414_at	40424	P	A	P	P	P	P	P	P	P	P	P	P
1417415_at	Slc6a3	A	A	P	A	A	A	A	A	A	A	A	P	Y	TS25-TS27
1417416_at	Kcna1	A	A	P	A	A	A	A	A	A	A	P	P
1417417_a_at	Cox6a1	P	P	P	P	P	P	P	P	P	P	P	P
1417420_at	Ccnd1	P	P	P	P	P	P	P	P	P	P	P	P
1417421_at	S100a1	P	P	P	P	P	A	A	A	A	A	P	P
1417422_at	Gnmt	A	A	A	A	A	A	A	A	A	A	P	P
1417423_at	Grina	P	P	P	A	A	A	P	P	P	P	P	P
1417425_at	Prkrip1	P	P	P	P	P	P	P	P	P	P	P	P
1417426_at	Srgn	P	P	P	P	P	P	P	P	P	P	P	P
1417427_at	Rnaseh2c	P	P	P	P	P	P	P	P	P	P	P	P
1417428_at	Gng3	A	A	P	P	P	P	P	P	P	P	P	P
1417429_at	Fmo1	A	A	P	P	P	P	P	P	P	P	P	P
1417430_at	Cdr2	P	P	P	P	P	P	P	P	P	P	P	P
1417431_a_at	Sphk2	P	P	P	A	P	P	A	P	A	A	A	A
1417432_a_at	Gnb1	P	P	P	P	P	P	P	P	P	P	P	P
1417433_at	Lypla2	P	P	P	P	P	P	P	P	P	P	P	P	Y	TS01-TS09
1417434_at	Gpd2	P	P	P	P	P	P	P	P	P	P	P	P
1417435_at	Large	P	P	P	P	P	P	P	P	P	P	P	P
1417437_at	Xrcc6	P	P	P	P	P	P	P	P	P	P	P	P
1417438_at	Rdh14	P	P	P	P	P	P	P	P	P	P	P	P
1417439_at	Cd248	A	A	A	A	A	A	P	P	P	P	P	P
1417441_at	Dnajc12	P	P	P	P	P	P	P	P	P	P	P	P	Y	TS25-TS27
1417442_a_at	Pex3	P	P	P	P	P	P	P	P	P	P	P	P
1417444_at	E2f5	P	P	P	P	P	P	P	P	P	P	P	P
1417445_at	Ndc80	P	P	P	P	P	P	P	P	P	P	P	P
1417446_at	Slc12a4	P	P	P	P	P	P	P	P	P	P	P	P	Y	TS01-TS09
1417447_at	Tcf21	A	A	P	A	P	P	P	P	P	P	P	P
1417448_at	1810008A18Rik	P	P	P	P	P	P	P	P	P	P	P	P
1417449_at	Acot8	P	P	P	P	P	P	P	P	P	P	P	P
1417450_a_at	Tacc3	P	P	P	P	P	P	P	P	P	P	P	P
1417451_a_at	Ppia	P	P	P	P	P	P	P	P	P	P	P	P	Y	TS16-TS19
1417452_a_at	Fau	P	P	P	P	P	P	P	P	P	P	P	P
1417454_at	Cul4b	P	P	P	P	P	P	P	P	P	P	P	P
1417455_at	Tgfb3	P	P	P	P	A	P	P	P	P	P	P	P
1417456_at	Gnpat	P	P	P	P	P	P	P	P	P	P	P	P	Y	TS01-TS09
1417457_at	Cks2	P	P	P	P	P	P	P	P	P	P	P	P	Y	TS01-TS09
1417460_at	Ifitm2	P	P	P	P	P	P	P	P	P	P	P	P
1417461_at	Cap1	P	P	P	P	P	P	P	P	P	P	P	P
1417463_a_at	2400001E08Rik /// EG433216	P	P	P	P	P	P	P	P	P	P	P	P
1417464_at	Tnnc2	A	A	A	A	A	A	P	P	P	P	P	P
1417465_at	Fnta /// LOC100046996	P	P	P	P	P	P	P	P	P	P	P	P
1417466_at	Rgs5	A	A	P	P	P	P	P	P	P	P	P	P
1417467_a_at	Tada3l	P	P	P	P	P	P	P	P	P	P	P	P
1417468_at	Nit1	P	P	P	P	P	P	P	P	P	P	P	P	Y	TS01-TS09
1417470_at	Apobec3	P	P	P	A	A	A	P	A	P	P	A	A
1417471_s_at	D1Ertd622e	P	P	P	P	P	P	P	P	P	P	P	P
1417472_at	Myh9	P	P	P	P	P	P	P	P	P	P	P	P
1417474_at	1500035H01Rik	P	P	P	P	P	P	P	P	P	P	P	P
1417475_at	Atp13a1	P	P	P	P	P	P	P	P	P	P	P	P
1417476_at	Fbxw5	P	P	P	P	P	P	P	P	P	P	P	P	Y	TS09-TS11
1417477_at	Gtlf3b	P	P	P	P	P	P	P	P	P	P	P	P	Y	TS16-TS19
1417478_a_at	Ppp2r3c	P	P	P	P	P	P	P	P	P	P	P	P
1417480_at	Fbxo9	P	P	P	P	P	P	P	P	P	P	P	P
1417481_at	Ramp1	P	P	P	P	P	P	P	P	P	P	P	P
1417482_at	Tex19.1	P	P	P	P	P	P	A	A	P	A	A	A	Y	TS01-TS09
1417483_at	Nfkbiz	P	P	P	P	P	P	P	P	P	P	P	P
1417484_at	Ibsp	A	A	A	A	A	A	A	A	P	P	P	P
1417486_at	Shd	A	A	A	A	A	A	P	P	P	A	A	A
1417487_at	Fosl1	P	P	P	P	A	A	A	A	A	A	A	A
1417490_at	Ctsb	P	P	P	P	P	P	P	P	P	P	P	P
1417493_at	Bmi1	P	P	P	P	P	P	P	P	P	P	P	P
1417494_a_at	Cp	A	A	A	A	A	A	A	A	A	A	P	P
1417498_at	Serpinf2	A	A	A	A	P	A	P	P	P	P	P	P
1417499_at	Timm10	P	P	P	P	P	P	P	P	P	P	P	P
1417500_a_at	Tgm2	P	P	P	P	P	P	P	P	P	P	P	P
1417501_at	Fbxo6	P	P	P	P	P	A	A	P	A	A	A	P
1417503_at	Rfc2	P	P	P	P	P	P	P	P	P	P	P	P
1417504_at	Calb1	P	P	A	A	A	A	P	P	P	P	P	P
1417505_s_at	100038993 /// Il11ra1 /// Il11ra2 /// OTTMUSG00000011351	P	P	P	P	P	P	P	P	P	P	P	P
1417506_at	Gmnn	P	P	P	P	P	P	P	P	P	P	P	P
1417507_at	Cyb561	P	P	P	P	P	P	P	P	P	P	P	P
1417508_at	Rnf19a	P	P	P	P	P	P	P	P	P	P	P	P
1417510_at	Vps4a	P	P	P	P	P	P	P	P	P	P	P	P
1417511_at	Lyar	P	P	P	P	P	P	P	P	P	P	P	P
1417513_at	Evi5	P	P	P	P	P	P	P	P	P	P	P	P	Y	TS01-TS09
1417515_at	Lsm10	P	P	P	P	P	P	P	P	P	P	P	P	Y	TS01-TS09
1417516_at	Ddit3	P	P	P	P	P	P	P	P	P	P	P	P
1417517_at	Plagl2	P	P	P	P	P	P	P	P	P	P	P	P
1417520_at	Nfe2l3	A	A	P	P	A	P	P	P	P	P	P	P
1417521_at	Efna2	P	P	A	A	P	P	P	P	P	P	A	A
1417524_at	Cnih2 /// LOC100044812	A	A	A	P	P	P	P	P	P	P	P	P
1417525_at	Hand1	A	A	P	P	P	P	A	P	P	A	A	A
1417526_at	Pcbp3	A	A	P	P	P	P	P	P	P	P	P	P
1417527_at	Ap3m2	P	P	A	A	A	A	P	P	P	P	P	P
1417529_at	Rab33a	P	P	P	A	P	P	P	P	P	P	P	P
1417530_a_at	Srp9	P	P	P	P	P	P	P	P	P	P	P	P
1417531_at	Cyp2j5	A	A	A	A	A	A	A	A	A	A	A	P
1417533_a_at	Itgb5	P	P	P	P	P	P	P	P	P	P	P	P
1417535_at	Fbxo25	P	P	P	P	P	P	P	P	P	P	P	P
1417536_at	Zmat2	P	P	P	P	P	P	P	P	P	P	P	P	Y	TS16-TS19
1417538_at	LOC100046775 /// Slc35a1	P	P	P	P	P	P	P	P	P	P	P	P	Y	TS09-TS11
1417540_at	Elf1	P	P	P	P	P	P	P	P	P	P	P	P
1417541_at	Hells	P	P	P	P	P	P	P	P	P	P	P	P
1417542_at	Rps6ka2	P	P	P	P	P	P	P	P	P	P	P	P
1417544_a_at	Flot2	P	P	P	P	P	P	P	P	P	P	P	P	Y	TS01-TS09
1417545_at	Trpv4	A	A	A	A	A	A	A	A	A	A	P	A
1417547_at	Sart3	P	P	P	P	P	P	P	P	P	P	P	P
1417550_a_at	Gsg1	A	A	A	A	A	A	A	A	A	A	P	A	Y	TS25-TS27
1417551_at	Cln3	P	P	P	P	P	P	P	P	P	P	P	P	Y	TS25-TS27
1417552_at	Fap	A	A	A	A	A	P	P	P	P	P	P	P
1417553_at	Plac1	P	P	P	P	P	P	P	P	P	P	P	P
1417554_at	Hsd3b4	A	A	A	A	A	A	A	A	A	A	A	P
1417557_at	Ubxn6	P	P	P	P	P	P	P	P	P	P	P	P
1417558_at	Fyn	P	P	P	P	P	P	P	P	P	P	P	P
1417560_at	Sfxn1	P	P	P	P	P	P	P	P	P	P	P	P
1417561_at	Apoc1	P	P	P	P	P	A	A	A	P	P	P	P
1417562_at	Eif4ebp1	P	P	P	P	P	P	P	P	P	P	P	P
1417564_at	Med7	P	P	P	P	P	P	P	P	P	P	P	P
1417566_at	Abhd5	P	P	P	P	P	P	P	P	P	P	P	P
1417567_at	Ctnnbip1	P	P	P	P	P	P	P	P	A	P	P	P
1417569_at	Ncald	P	P	P	A	P	P	P	P	P	P	P	P
1417571_at	Mpg	P	P	P	P	P	P	P	P	P	A	A	P	Y	TS01-TS09
1417573_at	Mmadhc	P	P	P	P	P	P	P	P	P	P	P	P	Y	TS01-TS09
1417574_at	Cxcl12	A	A	A	P	P	P	P	P	P	P	P	P
1417575_at	Otub2	A	A	P	A	P	P	P	P	P	P	P	P
1417577_at	Trpc3	A	A	A	A	A	A	P	P	P	P	P	P
1417578_a_at	Gmppa	P	P	P	P	P	P	P	P	P	P	P	P
1417580_s_at	Selenbp1	P	P	P	P	P	P	P	P	P	P	P	P
1417582_s_at	Dhodh	P	P	P	P	P	P	P	P	P	P	P	P
1417583_a_at	Utp3	P	P	P	P	P	P	P	P	P	P	P	P	Y	TS01-TS09
1417584_at	Slc11a2	P	P	A	A	P	P	P	P	P	P	P	A	Y	TS22-TS23
1417585_at	Nup210	P	P	P	P	P	P	P	P	P	P	P	P
1417586_at	Timeless	P	P	P	P	P	P	P	P	P	P	P	P
1417588_at	Galnt3	P	P	P	P	P	P	P	P	P	P	P	P
1417590_at	Cyp27a1	A	A	A	P	A	P	P	P	P	P	P	P
1417591_at	Ptges2	P	P	P	P	P	P	P	P	P	P	P	P	Y	TS01-TS09
1417592_at	Frap1	P	P	P	P	P	P	P	P	P	P	P	P	Y	TS01-TS09
1417593_at	Tusc2	P	P	P	P	P	P	P	P	P	P	P	P
1417594_at	Gkap1	P	P	P	P	P	P	P	P	P	P	P	P	Y	TS01-TS09
1417595_at	Meox1	A	A	A	A	P	P	P	P	P	P	P	P
1417596_at	B9d1	P	P	P	P	P	P	P	P	P	P	P	P	Y	TS11-TS13
1417597_at	Cd28	P	P	A	A	A	A	A	A	P	A	P	P
1417598_a_at	Fxr1	P	P	P	P	P	P	P	P	P	P	P	P
1417599_at	Cd276	P	P	P	P	P	P	P	P	P	P	P	P
1417600_at	Slc15a2	P	P	P	P	P	P	P	A	P	P	P	P	Y	EGG-TS01
1417601_at	Rgs1	P	P	P	P	A	A	A	A	A	A	P	P
1417602_at	Per2	A	A	P	P	P	P	P	P	P	P	P	P
1417605_s_at	Camk1	P	P	P	A	A	P	P	P	P	P	P	P
1417606_a_at	Calr	P	P	P	P	P	P	P	P	P	P	P	P
1417607_at	Cox6a2	A	A	A	A	A	P	P	P	P	P	P	P
1417608_a_at	Rpl13a	P	P	P	P	P	P	P	P	P	P	P	P
1417610_at	Apoa5	A	A	A	A	A	A	A	A	A	A	A	P
1417611_at	Tmem37	P	P	P	P	P	P	P	P	P	P	P	P
1417612_at	Ier5	P	P	P	P	P	P	P	P	P	P	P	P
1417614_at	Ckm	A	A	A	A	A	A	A	A	A	P	P	P
1417615_a_at	Rpl11	P	P	P	P	P	P	P	P	P	P	P	P
1417616_at	St6galnac2	A	A	A	A	P	A	A	A	A	A	A	A
1417618_at	Itih2	A	A	A	A	A	A	P	P	P	P	P	P
1417619_at	Gadd45gip1	P	P	P	P	P	P	P	P	P	P	P	P
1417620_at	Rac2	P	P	P	A	A	P	P	P	P	P	P	P
1417621_at	Nfatc1	P	P	P	P	P	P	P	P	P	P	P	P
1417622_at	Slc12a2	P	P	P	P	P	P	P	P	P	P	P	P
1417624_at	Nab1	P	P	P	P	P	P	P	P	P	P	P	P
1417625_s_at	Cxcr7	P	P	P	P	P	P	P	P	P	P	P	P
1417626_at	Pde4dip	P	A	P	P	P	P	P	P	P	P	P	P
1417627_a_at	Limk1	P	P	P	P	P	P	P	P	P	P	P	P
1417628_at	Supt6h	P	P	P	P	P	P	P	P	P	P	P	P	Y	TS13-TS16
1417629_at	Prodh	P	P	P	P	P	P	P	P	P	P	P	P
1417630_at	Mknk1	P	P	P	P	P	P	P	P	P	P	P	P
1417632_at	Atp6v0a1	P	P	P	P	P	P	P	P	P	P	P	P
1417635_at	Spa17	P	P	P	P	A	P	P	P	P	P	P	P	Y	TS16-TS19
1417636_at	Slc6a9	P	P	A	A	A	A	A	A	P	P	A	A
1417637_a_at	Hmg20b	P	P	P	P	P	P	P	P	P	P	P	P
1417639_at	Slc22a4	A	A	P	P	A	A	A	A	P	P	P	P
1417640_at	Cd79b	P	P	P	A	A	A	P	A	P	P	P	P
1417643_at	Rsph1	P	P	P	P	A	A	A	A	A	A	A	A	Y	TS01-TS09
1417644_at	Sspn	P	P	P	A	A	P	P	P	P	P	P	P
1417646_a_at	Snx5	P	P	P	P	P	P	P	P	P	P	P	P
1417649_at	Cdkn1c	A	A	P	P	P	P	P	P	P	P	P	P
1417651_at	Cyp2c29	A	A	A	A	A	P	A	A	A	A	A	A
1417652_a_at	Tbca	P	P	P	P	P	P	P	P	P	P	P	P
1417653_at	Pvalb	A	A	A	A	A	A	A	A	A	A	A	P
1417654_at	Sdc4	P	P	P	P	P	P	P	P	P	P	P	P
1417655_a_at	Srrt	P	P	P	P	P	P	P	P	P	P	P	P	Y	TS01-TS09
1417656_at	Mybl2	P	P	P	P	P	P	P	P	P	P	P	P
1417657_s_at	Dnajc2	P	P	P	P	P	P	P	P	P	P	P	P
1417660_s_at	Vps29	P	P	P	P	P	P	P	P	P	P	P	P
1417661_at	Rdm1	P	P	P	P	P	P	P	P	P	P	P	P
1417663_a_at	Ndrg3	P	P	P	P	P	P	P	P	P	P	P	P
1417665_a_at	Cpsf1	P	P	P	P	P	P	P	P	P	P	P	P
1417666_at	Dnttip1	P	P	P	P	P	P	P	P	P	P	P	P
1417667_a_at	Pter	P	P	P	P	P	P	P	P	P	P	P	P
1417669_at	Abhd12	P	P	P	P	P	P	P	P	P	P	P	P
1417671_at	Scly	A	A	P	A	P	P	A	A	A	P	A	A
1417672_at	Slc4a10	A	A	A	A	A	A	A	A	A	A	P	P
1417673_at	Grb14	P	P	A	A	P	P	P	P	P	P	P	P
1417674_s_at	Golga4	P	P	P	P	P	P	P	P	P	P	P	P
1417675_a_at	Mdn1	P	P	P	P	P	P	P	P	P	A	A	A
1417676_a_at	Ptpro	P	P	P	A	A	A	P	P	P	P	P	P
1417677_at	Opn3	P	P	A	P	P	P	P	P	A	A	A	P
1417679_at	Gfi1	P	A	A	A	A	A	A	A	A	P	P	P
1417680_at	Kcna5	A	A	A	A	P	P	P	P	P	P	P	P
1417681_at	Nudt21	P	P	P	P	P	P	P	P	P	P	P	P
1417682_a_at	Prss2	A	A	A	A	A	A	A	A	A	A	P	P
1417683_at	Diablo	P	P	P	P	P	P	P	P	P	P	P	P
1417684_at	Thumpd3	P	P	P	P	P	P	P	P	P	P	P	P
1417685_at	Ankfy1	P	P	P	P	P	P	P	P	P	P	P	P
1417686_at	Lgals12	A	A	A	A	A	A	A	A	A	A	P	A
1417688_at	Fam20c	P	P	P	P	P	P	P	P	P	P	P	P
1417689_a_at	Pdzk1ip1	A	A	P	P	P	P	P	P	P	P	P	P
1417690_at	Prkag1	P	P	P	P	P	P	P	P	P	P	P	P
1417691_at	Bin3	P	P	P	P	P	P	P	P	P	P	P	P	Y	TS01-TS09
1417692_at	Drg2	P	P	P	P	P	P	P	P	P	P	P	P
1417693_a_at	Gab1	P	P	P	P	P	P	P	P	P	P	P	P
1417695_a_at	Soat1	P	P	P	P	P	P	P	P	P	P	P	P
1417698_at	Gtf2f1	P	P	P	P	P	P	P	P	P	P	P	P
1417700_at	Rab38	P	P	P	P	P	P	P	P	P	P	P	P
1417701_at	Ppp1r14c	A	P	P	P	P	P	P	P	P	P	P	P
1417702_a_at	Hnmt	P	P	P	A	A	P	P	P	P	P	P	P	Y	TS25-TS27
1417703_at	Pvrl2	P	P	P	P	P	P	P	P	P	P	P	P
1417704_a_at	Arhgap6	P	P	A	P	P	P	P	P	P	P	P	P	Y	TS01-TS09
1417705_at	Otub1	P	P	P	P	P	P	P	P	P	P	P	P
1417706_at	Naglu	P	P	P	P	A	A	P	P	P	P	P	P
1417707_at	N4bp2l1	P	P	P	P	P	P	P	P	P	P	P	P
1417708_at	Syt3	A	A	A	A	A	A	A	A	A	A	A	P
1417710_at	Mettl9	P	P	P	P	P	P	P	P	P	P	P	P
1417712_at	Eif2s2	P	P	P	P	P	P	P	P	P	P	P	P
1417714_x_at	Hba-a1 /// Hba-a2	P	P	P	P	P	P	P	P	P	P	P	P
1417715_a_at	Got2	P	P	P	P	P	P	P	P	P	P	P	P
1417717_a_at	Tyr	A	A	A	A	A	A	P	P	P	P	P	P	Y	TS16-TS19
1417718_at	Eif3g	P	P	P	P	P	P	P	P	P	P	P	P
1417719_at	Sap30	P	P	P	P	P	P	P	P	P	P	P	P
1417720_at	Polr2j	P	P	P	P	P	P	P	P	P	P	P	P
1417721_s_at	Laptm5	P	A	A	A	A	A	A	A	A	A	A	P
1417722_at	Pgls	P	P	P	P	P	P	P	P	P	P	P	P
1417723_at	Ube2j1	P	P	P	P	P	P	P	P	P	P	P	P
1417724_at	Thoc4	P	P	P	P	P	P	P	P	P	P	P	P
1417726_at	Sssca1	P	P	P	P	P	P	P	P	P	P	P	P
1417727_at	Sfrs9	P	P	P	P	P	P	P	P	P	P	P	P
1417728_at	Mbd3	P	P	P	P	P	P	P	P	P	P	P	P	Y	TS01-TS09
1417730_at	Ext1	P	P	P	P	P	P	P	P	P	P	P	P
1417731_at	Pqbp1	P	P	P	P	P	P	P	P	P	P	P	P
1417732_at	Anxa8	P	P	P	P	A	A	A	A	P	P	P	P
1417733_at	Rnf146	P	P	P	P	P	P	P	P	P	P	P	P
1417734_at	Akap8l	P	P	P	P	P	P	P	P	P	P	P	P
1417735_at	1810030J14Rik	A	A	A	A	A	A	A	A	A	A	A	P
1417737_at	Mrps31	P	P	P	P	P	P	P	P	P	P	P	P
1417738_at	Rab25	A	A	A	A	P	P	A	A	A	P	P	P
1417739_at	Med11	P	P	P	P	P	P	P	P	P	P	P	P
1417740_at	Cdc37l1	P	P	P	P	P	P	P	P	P	P	P	P
1417741_at	Pygl	P	P	P	P	P	P	P	P	P	P	P	P
1417742_a_at	Dmap1	P	P	P	P	P	P	P	P	P	P	P	P	Y	TS01-TS09
1417743_at	Clk2	P	P	P	P	P	P	P	P	P	P	P	P
1417744_a_at	Ralb	P	P	P	P	P	P	P	P	P	P	P	P
1417745_at	Cpn1	A	A	P	A	P	P	A	A	P	P	P	P
1417749_a_at	Tjp1	P	P	P	P	P	P	P	P	P	P	P	P
1417750_a_at	Slc25a37	P	P	P	P	P	P	P	P	P	P	P	P
1417751_at	Stk10	P	P	P	P	A	A	A	A	A	P	A	P
1417752_at	Coro1c	P	P	P	P	P	P	P	P	P	P	P	P	Y	TS09-TS11
1417753_at	Pkd2	P	P	P	P	P	P	P	P	P	P	P	P	Y	TS01-TS09
1417756_a_at	Lsp1	P	P	P	P	P	P	P	P	P	P	P	P
1417757_at	Unc13b	P	P	A	P	P	P	P	P	P	P	P	P
1417758_at	Itga2b	P	P	P	P	P	P	P	P	P	P	P	P
1417759_at	Pfpl	A	A	P	P	A	A	A	A	A	A	A	A	Y	TS01-TS09
1417760_at	Nr0b1	A	A	P	P	A	A	A	A	A	A	A	A
1417761_at	Apoa4	P	P	P	P	P	A	A	A	A	A	P	P
1417762_a_at	Rpl8	P	P	P	P	P	P	P	P	P	P	P	P	Y	TS01-TS09
1417763_at	LOC636537 /// Ssr1	P	P	P	P	P	P	P	P	P	P	P	P
1417765_a_at	Amy1	P	P	A	A	A	A	P	P	P	P	P	P
1417768_at	Pnpla8	P	P	P	P	P	P	P	P	P	P	P	P
1417771_a_at	Psmc6	P	P	P	P	P	P	P	P	P	P	P	P	Y	TS16-TS19
1417772_at	Grhpr	P	P	P	P	P	P	P	P	P	P	P	P
1417774_at	Nans	P	P	P	P	P	P	P	P	P	P	P	P
1417775_at	Polr1a	P	P	P	P	P	P	P	P	P	P	P	P	Y	TS16-TS19
1417776_at	Azgp1	A	A	A	A	A	A	A	A	A	A	P	P	Y	TS23-TS25
1417777_at	Ptgr1	P	P	P	P	P	P	P	P	P	P	P	P
1417778_at	Zfp35	P	P	P	P	P	P	P	P	P	P	P	P
1417779_at	2310079N02Rik	P	P	P	P	P	P	P	P	P	P	P	P
1417780_at	Lass4	P	P	P	P	P	P	P	P	P	P	P	P
1417783_at	Als2	P	P	P	P	P	P	P	P	P	P	P	P
1417785_at	Pla1a	P	P	A	A	A	A	A	A	A	A	P	P
1417786_a_at	Rgs19	P	P	P	P	P	P	P	P	P	P	P	P
1417787_at	Dkkl1	A	A	P	P	A	A	A	A	A	A	P	P
1417788_at	Sncg	A	A	A	A	A	P	P	P	P	P	P	P
1417789_at	Ccl11	A	A	A	A	A	A	A	A	P	P	P	P
1417790_at	Dok1	P	P	P	A	P	A	P	A	P	P	P	P
1417791_a_at	Zfml	P	P	P	P	P	P	P	P	P	P	P	P	Y	TS01-TS09
1417793_at	Irgm2	P	P	P	A	A	A	A	A	P	P	P	P
1417794_at	Zmym3	P	P	P	A	A	P	P	P	P	P	P	P
1417795_at	Chl1	A	A	A	A	A	A	P	P	P	P	P	P	Y	TS16-TS19
1417796_at	Gps2	P	P	P	P	P	P	P	P	P	P	P	P	Y	TS01-TS09
1417797_a_at	1810019J16Rik	P	P	P	P	P	P	P	P	P	P	P	P
1417799_at	Atp6v1g2	A	A	A	A	A	P	P	P	P	P	P	P
1417800_at	Parp2	P	P	P	P	P	P	P	P	P	P	P	P	Y	TS01-TS09
1417801_a_at	Ppfibp2	A	A	P	P	P	P	P	P	P	P	P	P
1417803_at	1110032A04Rik	A	A	A	A	A	A	P	P	P	P	P	P	Y	TS16-TS19
1417804_at	Rasgrp2	A	A	P	P	P	P	P	P	P	P	P	P
1417806_at	Popdc2	A	A	A	A	P	P	A	P	P	P	P	P
1417807_at	Ufsp1	P	P	P	P	P	P	P	P	P	P	P	P
1417808_at	2310050C09Rik	A	A	A	A	A	A	A	A	A	A	A	P
1417810_a_at	Kcnb1 /// Pacsin2	P	P	P	P	P	P	P	P	P	P	P	P
1417811_at	Slc24a6	P	P	P	P	P	P	P	P	P	P	P	P
1417812_a_at	Lamb3	A	A	A	A	A	A	A	A	A	A	P	P	Y	TS23-TS25
1417814_at	Pla2g5	A	A	P	P	A	A	A	A	A	A	A	A
1417815_a_at	Serinc3	P	P	P	P	P	P	P	P	P	P	P	P
1417818_at	Wwtr1	P	P	P	P	P	P	P	P	P	P	P	P
1417822_at	D17H6S56E-5	P	P	P	P	P	P	P	P	P	P	P	P
1417823_at	Gcat	A	A	P	P	P	P	P	P	P	P	P	P
1417825_at	Esd	P	P	P	P	P	P	P	P	P	P	P	P
1417826_at	Akr1e1	P	P	P	P	P	P	P	P	P	P	P	P
1417827_at	Ngly1	P	P	P	P	P	P	P	P	P	P	P	P
1417828_at	Aqp8	A	A	P	P	P	A	P	P	A	P	P	P
1417829_a_at	Rab15	A	A	P	P	P	P	P	P	P	P	P	P
1417830_at	Smc1a	P	P	P	P	P	P	P	P	P	P	P	P
1417833_at	Zc3h10	P	P	P	P	P	P	P	P	P	P	P	P
1417836_at	Gpx7	P	P	P	P	P	P	P	P	P	P	P	P
1417837_at	Phlda2	A	A	P	P	P	P	A	A	P	A	A	A
1417839_at	Cldn5	A	A	P	P	P	P	P	P	P	P	P	P
1417840_at	1500031L02Rik	P	P	P	P	P	P	P	P	P	P	P	P
1417841_at	Pxmp2	P	P	P	P	P	P	P	P	P	P	P	P
1417842_at	Caml	P	P	P	P	P	P	P	P	P	P	P	P
1417843_s_at	Eps8l2	P	P	P	P	P	P	A	A	A	P	P	P
1417844_at	Med4	P	P	P	P	P	P	P	P	P	P	P	P
1417845_at	Cldn6	A	A	P	P	P	P	P	P	P	P	A	A
1417847_at	Ulk2	P	P	P	P	P	P	P	P	P	P	P	P
1417848_at	Zfp704	P	P	P	P	P	P	P	P	P	P	P	P
1417850_at	Rb1	P	P	P	P	P	P	P	P	P	P	P	P
1417851_at	Cxcl13	P	P	A	A	A	P	P	P	P	P	P	P
1417852_x_at	Clca1	A	A	P	P	A	A	P	P	P	P	P	P
1417854_at	Map2k5	P	P	P	P	P	P	P	P	P	P	P	P
1417855_at	Fbxl15	P	P	P	P	A	P	P	P	P	P	A	A
1417856_at	Relb	P	P	P	A	A	A	A	A	A	P	P	P
1417857_at	Mmaa	P	P	P	P	P	P	P	P	P	P	P	P
1417858_at	Rasal1	A	P	A	A	A	A	A	A	A	A	A	A
1417859_at	Gas7	A	A	P	A	A	A	A	A	A	A	A	P
1417860_a_at	Spon2	A	A	A	A	A	A	P	A	P	P	P	P	Y	TS22-TS23
1417861_at	Ccnc	P	P	P	P	P	P	P	P	P	P	P	P
1417862_at	Fam181b	A	A	P	P	P	P	P	P	P	P	P	P
1417864_at	Pgk1	P	P	P	P	P	P	P	P	P	P	P	P
1417867_at	Cfd	A	A	A	A	A	A	A	A	A	A	P	P
1417868_a_at	Ctsz	P	P	P	P	P	P	P	P	P	P	P	P
1417871_at	Hsd17b7	P	P	P	P	P	P	P	P	P	P	P	P
1417872_at	Fhl1	P	P	P	P	P	P	P	P	P	P	P	P
1417873_at	Pwp1	P	P	P	P	P	P	P	P	P	P	P	P
1417875_at	Ddx50	P	P	P	P	P	P	P	P	P	P	P	P
1417876_at	Fcgr1	P	P	P	A	A	A	P	P	P	P	P	P
1417877_at	Eepd1	A	P	A	A	P	P	P	P	P	P	P	P	Y	TS16-TS19
1417878_at	E2f1	P	P	P	P	P	P	P	P	P	P	P	P	Y	TS21-TS22
1417879_at	Nenf	P	P	P	P	P	P	P	P	P	P	P	P
1417880_at	G6pc	A	A	A	A	A	A	A	A	A	A	A	P
1417881_at	Slc39a3	P	P	P	P	P	P	P	P	P	P	P	P
1417883_at	Gstt2	P	P	P	P	P	P	P	P	P	P	P	P
1417884_at	Slc16a6	P	P	P	P	P	A	A	P	P	P	P	P	Y	TS01-TS09
1417885_at	Mapt	A	A	A	A	A	A	A	A	A	A	A	P
1417886_at	1810009A15Rik	P	P	P	P	P	P	P	P	P	P	P	P
1417888_at	Trim13	P	P	P	P	P	P	P	P	P	P	P	P
1417889_at	Apobec2	A	A	A	A	P	P	P	P	P	P	P	P
1417890_at	Pdxp	P	P	P	P	P	P	P	P	P	P	P	P
1417891_at	Spsb3	P	P	P	P	P	P	P	P	P	P	P	P	Y	TS25-TS27
1417892_a_at	Sirt3	P	P	P	A	P	P	P	P	P	P	P	P	Y	TS01-TS09
1417893_at	Sfxn3	P	P	P	P	A	P	P	P	P	P	P	P
1417894_at	Gpr97	A	A	P	P	A	P	P	A	A	A	P	P
1417895_a_at	Tmem54	A	A	P	P	P	P	A	A	A	P	P	P
1417896_at	Tjp3	A	A	P	P	P	P	A	A	A	A	P	P	Y	TS16-TS19
1417897_at	Brms1	A	P	P	P	P	P	P	P	P	P	A	A	Y	TS16-TS19
1417898_a_at	Gzma	A	P	P	P	P	A	A	A	P	P	P	P
1417900_a_at	Vldlr	P	P	P	P	P	P	P	P	P	P	P	P
1417901_a_at	Ica1	P	P	A	A	A	A	A	P	A	A	A	A
1417902_at	Slc19a2	P	P	P	P	P	P	P	P	P	P	P	P
1417903_at	Dfna5	A	P	A	A	P	P	P	P	A	A	A	P
1417904_at	Dclre1a	P	P	P	P	P	P	P	P	P	P	P	P	Y	TS01-TS09
1417905_at	Prl7a2	A	A	P	P	A	A	A	A	A	A	A	A
1417906_at	100042114 /// 1700001F09Rik /// ENSMUSG00000072602	A	A	P	A	A	A	A	A	A	A	A	A
1417909_at	Serpinc1	A	P	P	P	P	P	P	P	P	P	P	P
1417911_at	Ccna2	P	P	P	P	P	P	P	P	P	P	P	P
1417912_at	Tmem93	P	P	P	P	P	P	P	P	P	P	P	P
1417913_at	Gins4	P	P	P	P	P	P	P	P	P	P	P	P
1417914_at	Rap2b	P	P	P	P	P	P	P	P	P	P	P	P
1417916_a_at	Fxc1	P	P	P	P	P	P	P	P	P	P	P	P
1417917_at	Cnn1	A	A	A	A	A	A	A	A	A	A	P	P
1417918_at	Mrpl11	P	P	P	P	P	P	P	P	P	P	P	P
1417919_at	Ppp1r7	P	P	P	P	P	P	P	P	P	P	P	P
1417920_at	Amn	A	A	P	P	P	A	A	A	A	A	A	P
1417921_at	2610029G23Rik	P	P	P	P	P	P	P	P	P	P	P	P
1417922_at	Kbtbd4	P	P	P	P	P	P	P	P	P	P	P	P
1417923_at	Pak3	P	P	A	P	P	P	P	P	P	P	P	P
1417926_at	Ncapg2	P	P	P	P	P	P	P	P	P	P	P	P
1417927_at	Ddx19a	P	P	P	P	P	P	P	P	P	P	P	P	Y	TS23-TS25
1417928_at	Pdlim4	P	P	P	P	P	P	P	P	P	P	P	P
1417929_at	Slc7a8	P	P	P	P	P	A	A	A	P	P	P	P
1417930_at	Nab2	P	P	P	A	A	A	P	P	P	P	P	P
1417931_at	Ndst2	P	P	P	P	P	P	P	P	P	P	P	P
1417932_at	Il18	P	P	P	P	P	P	P	P	P	P	P	P
1417933_at	Igfbp6	P	P	P	P	P	A	A	A	P	P	P	P
1417934_at	Dnajc4	P	P	P	P	P	P	P	P	P	P	P	P
1417935_at	Mkrn2	P	P	P	P	P	P	P	P	P	P	P	P	Y	TS01-TS09
1417936_at	Ccl9	P	P	P	A	A	A	P	P	P	P	P	P
1417937_at	Dact1	P	P	P	P	P	P	P	P	P	P	P	P
1417938_at	Rad51ap1	P	P	P	P	P	P	P	P	P	P	P	P
1417941_at	Nanp	P	P	P	P	P	P	P	P	P	P	P	P
1417942_at	Lypd3	A	A	A	A	A	A	A	A	A	P	P	P
1417943_at	Gng4	A	A	A	A	A	A	A	A	A	P	P	P
1417945_at	Pou5f1	P	P	P	P	P	A	A	A	A	A	A	A
1417946_at	Abhd3	P	P	P	P	P	P	P	P	P	P	P	P
1417947_at	Pcna	P	P	P	P	P	P	P	P	P	P	P	P
1417948_s_at	Ilf2	P	P	P	P	P	P	P	P	P	P	P	P
1417950_a_at	Apoa2	A	A	P	P	P	P	P	P	P	P	P	P
1417951_at	Eno3	P	P	P	P	P	P	P	P	P	P	P	P
1417952_at	Cyp2j6	P	P	A	A	A	A	A	A	A	A	A	P
1417953_at	Fam3c	P	P	P	P	P	P	P	P	P	P	P	P
1417954_at	Sst	A	A	A	A	A	A	P	P	P	P	A	P
1417955_at	Ccdc71	P	P	P	P	P	P	P	P	P	P	P	P	Y	TS09-TS11
1417956_at	Cidea	A	A	P	A	A	A	A	A	A	A	P	P
1417957_a_at	Tspan1	A	A	A	A	A	A	A	A	A	A	A	P	Y	TS25-TS27
1417959_at	Pdlim7	P	P	P	P	P	P	P	P	P	P	P	P
1417960_at	Cpeb1	P	P	P	A	A	A	A	A	A	P	P	P
1417961_a_at	Trim30	P	P	P	P	A	A	P	P	P	P	P	P
1417962_s_at	Ghr	P	P	P	P	P	P	P	P	P	P	P	P
1417963_at	Pltp	P	P	P	P	P	P	P	P	P	P	P	P
1417964_at	Ap3d1	P	P	P	P	P	P	P	P	P	P	P	P
1417965_at	Plekha1	P	P	P	P	P	P	P	P	P	P	P	P
1417967_at	Mms19	P	P	P	P	P	P	P	P	P	P	P	P	Y	TS01-TS09
1417968_a_at	Mbd1	P	P	P	P	P	P	P	P	P	P	P	P
1417969_at	Fbxo31	P	P	P	P	P	P	P	P	P	P	P	P	Y	TS01-TS09
1417970_at	Atp5s	P	P	P	P	P	P	P	P	P	P	P	P	Y	TS01-TS09
1417971_at	Nrm	P	P	P	P	P	P	P	P	P	P	P	P
1417972_s_at	Pop5	P	P	P	P	P	P	P	P	P	P	P	P
1417973_at	Itih1	A	A	A	A	A	A	A	A	A	A	P	P
1417974_at	Kpna4	P	P	P	P	P	P	P	P	P	P	P	P
1417976_at	Ada	P	P	P	P	P	P	P	P	P	P	P	P
1417978_at	Eif4e3	P	P	P	P	P	P	P	P	P	P	P	P
1417979_at	Tnmd	A	A	A	A	A	A	P	P	P	P	P	P
1417981_at	Insig2	P	P	P	P	P	P	P	P	P	P	P	P
1417983_a_at	Ube2v2	P	P	P	P	P	P	P	P	P	P	P	P
1417985_at	Nrarp	A	A	P	P	P	P	P	P	P	P	P	P
1417987_at	Btd	P	P	P	P	P	P	P	P	P	P	P	P	Y	TS01-TS09
1417988_at	Resp18	A	A	A	A	A	A	P	P	P	P	P	P	Y	TS16-TS19
1417990_at	Ppp1r14d	A	A	A	A	A	A	A	A	A	A	A	P
1417991_at	Dio1	A	A	A	A	A	A	A	A	A	A	A	P
1417994_a_at	Accn1	A	A	P	A	A	A	A	A	A	A	A	A
1417995_at	Ptpn22	P	P	A	A	A	A	A	A	A	A	A	A
1417998_at	Ptges3	P	P	P	P	P	P	P	P	P	P	P	P
1418000_a_at	Itm2b	P	P	P	P	P	P	P	P	P	P	P	P
1418002_at	Higd2a	P	P	P	P	P	P	P	P	P	P	P	P
1418003_at	1190002H23Rik	P	P	P	P	P	P	P	P	P	P	P	P
1418004_a_at	Tmem176b	P	P	P	P	P	P	P	P	P	P	P	P
1418005_at	Sdhb	P	P	P	P	P	P	P	P	P	P	P	P
1418006_at	Zc3h18	P	P	P	P	P	P	P	P	P	P	P	P	Y	TS22-TS23
1418007_at	1810007M14Rik	P	P	P	P	P	P	P	P	P	P	P	P
1418010_a_at	Sh3glb1	P	P	P	P	P	P	P	P	P	P	P	P
1418013_at	Cml1	P	P	A	A	A	A	A	A	P	A	P	P
1418014_a_at	B4galt1	P	P	P	P	P	P	P	P	P	P	P	P	Y	TS01-TS09
1418016_at	Pum2	P	P	P	P	P	P	P	P	P	P	P	P	Y	TS01-TS09
1418018_at	Cpd	P	P	P	P	P	P	P	P	P	P	P	P
1418021_at	C4b	P	P	P	A	A	A	A	A	A	A	P	P
1418022_at	Narg1	P	P	P	P	P	P	P	P	P	P	P	P
1418025_at	Bhlhe40	P	P	P	P	A	A	A	A	A	A	P	P
1418026_at	Exo1	P	P	P	P	P	P	P	P	P	P	P	P
1418028_at	Dct	A	A	A	A	A	A	P	P	P	P	P	P
1418029_at	Faim	P	P	P	P	P	P	P	P	P	P	P	P
1418031_at	Myo9b	P	P	P	P	P	P	P	P	P	P	P	P
1418032_at	Itfg2	P	P	P	P	P	P	P	P	P	P	P	P
1418033_s_at	Zkscan6	P	P	P	P	P	P	P	P	P	P	P	P	Y	TS01-TS09
1418036_at	Prim2	P	P	P	P	P	P	P	P	P	P	P	P
1418038_s_at	Dusp19	P	P	P	P	P	P	P	P	P	P	P	P	Y	TS01-TS09
1418039_at	Rabl3	P	P	P	P	P	P	P	P	P	P	P	P
1418040_at	Tmem186	P	P	P	P	P	P	P	P	P	P	P	P
1418042_a_at	Abcc5	P	P	P	P	P	P	P	P	P	P	P	P
1418044_at	Hmgxb3	P	P	P	P	P	P	P	P	P	P	P	P
1418045_at	Inpp1	P	P	P	P	P	P	P	P	P	P	P	P
1418046_at	Nap1l2	P	P	P	P	P	P	P	P	P	P	P	P
1418047_at	Neurod6	A	A	A	A	A	A	P	P	P	P	P	P
1418048_at	1110059G10Rik	P	P	P	P	P	P	P	P	P	P	P	P
1418049_at	Ltbp3	P	P	P	A	A	A	P	P	P	P	P	P
1418050_at	Gpld1	A	A	P	P	A	A	A	P	P	P	P	P
1418051_at	Ephb6	A	A	A	A	A	A	A	A	A	A	A	P
1418052_at	Mvk	A	A	A	A	P	P	P	P	P	P	P	P
1418053_at	Sncb	A	A	A	A	A	A	A	A	A	P	P	P
1418054_at	Neurod4	A	A	A	A	A	P	P	P	A	A	A	A
1418057_at	Tiam1	P	P	P	P	P	P	P	P	P	P	P	P
1418058_at	Eltd1	A	A	A	A	A	A	A	P	P	A	P	P
1418060_a_at	Mapk7	P	P	A	A	P	P	P	P	P	P	P	P
1418061_at	Ltbp2	A	A	A	A	A	A	A	A	P	P	P	P
1418062_at	Eef1a2	A	A	P	P	P	A	P	P	P	P	P	P
1418063_at	Kera	A	A	A	A	A	A	P	P	P	P	P	P
1418064_at	Tfpt	A	A	A	A	A	P	P	P	P	P	A	A
1418067_at	Cfl2	P	P	P	P	P	P	P	P	P	P	P	P
1418069_at	Apoc2	P	P	P	P	P	P	P	P	P	P	P	P
1418071_s_at	Cdyl	P	P	P	P	P	P	P	P	P	P	P	P	Y	TS01-TS09
1418072_at	Hist1h2bc	P	P	P	P	P	P	P	P	P	P	P	P
1418073_at	Acot9	P	P	P	P	P	P	P	P	P	P	P	P
1418075_at	St6galnac4	P	P	P	P	P	P	P	P	P	P	P	P
1418076_at	St14	A	A	P	P	P	P	A	A	A	A	P	P
1418079_at	Psme3	P	P	P	P	P	P	P	P	P	P	P	P
1418080_at	B4galt2 /// Ccdc24	P	P	A	A	P	P	P	P	P	P	P	P
1418081_at	Dnajc30	P	P	P	P	P	P	P	P	P	P	P	P
1418083_at	0610009B22Rik	P	P	P	P	P	P	P	P	P	P	P	P
1418085_at	Prkcz	A	A	P	P	P	P	P	P	P	P	P	P
1418086_at	Ppp1r14a	P	P	P	P	P	P	P	P	P	P	P	P
1418087_at	Ufd1l	P	P	P	P	P	P	P	P	P	P	P	P
1418089_at	Stx8	P	P	P	P	P	P	P	P	P	P	P	P
1418090_at	Plvap	A	A	P	P	P	P	P	P	P	P	P	P
1418091_at	Tcfcp2l1	P	P	P	P	P	P	A	A	A	A	P	P
1418092_s_at	Trip10	P	P	P	P	P	P	P	P	P	P	P	P	Y	TS16-TS19
1418093_a_at	Egf	P	P	P	P	P	P	P	P	P	P	P	P
1418095_at	Smpx	A	A	A	A	P	P	P	P	P	P	P	P
1418096_at	Dok3	A	A	A	A	A	P	A	A	A	A	A	A
1418097_a_at	Crlf2	P	P	P	P	P	P	P	P	P	P	P	P
1418098_at	Adcy4	A	A	A	A	A	P	P	P	P	P	A	P
1418099_at	Tnfrsf1b	P	P	P	P	A	A	P	P	P	P	P	P	Y	EGG-TS01
1418101_a_at	Rtn3	P	P	P	P	P	P	P	P	P	P	P	P	Y	TS22-TS23
1418102_at	Hes1	P	P	P	P	P	P	P	P	P	P	P	P
1418103_at	Slc12a9	P	P	P	P	P	P	P	P	P	P	P	P	Y	TS01-TS09
1418105_at	Stmn4	A	A	A	A	A	A	A	P	P	P	P	P
1418106_at	Hey2	P	P	A	A	P	P	P	P	P	P	P	P
1418107_at	Tcea2	A	A	A	A	A	P	P	P	P	P	P	P	Y	TS16-TS19
1418108_at	Rtkn2	A	A	P	P	P	P	P	P	P	P	P	P	Y	TS01-TS09
1418109_at	Gspt2	P	P	P	P	P	P	P	P	P	P	P	P
1418110_a_at	Inpp5d	P	P	P	P	A	A	A	P	P	P	P	P	Y	TS16-TS19
1418111_at	Tmed11	A	A	A	A	A	A	A	A	A	A	A	P
1418112_at	Mrpl10	P	P	P	P	P	P	P	P	P	P	P	P
1418113_at	Cyp2d10	A	A	A	A	A	A	A	A	A	P	P	P
1418115_s_at	Ifrg15	P	P	P	P	P	P	P	P	P	P	P	P
1418118_at	Slc22a1	A	P	A	A	A	P	A	A	A	A	P	P
1418119_at	Rbm8a	P	P	P	P	P	P	P	P	P	P	P	P
1418121_at	Vrk3	P	P	P	P	P	P	P	P	P	P	P	P	Y	TS01-TS09
1418123_at	Unc119	P	P	P	P	P	P	P	P	P	P	P	P
1418124_at	Tmem85	P	P	P	P	P	P	P	P	P	P	P	P
1418125_at	Ino80	P	P	P	P	P	P	P	P	P	P	P	P
1418126_at	Ccl5	P	P	P	A	A	A	A	A	A	A	A	A
1418127_a_at	Aifm1	P	P	P	P	P	P	P	P	P	P	P	P
1418128_at	Adcy6	P	P	P	P	P	P	P	P	P	P	P	P
1418129_at	Dhcr24	A	P	P	P	P	P	P	P	P	P	P	P
1418131_at	Samhd1	P	P	P	P	P	P	P	P	P	P	P	P
1418133_at	Bcl3	P	P	P	P	A	A	A	A	A	P	P	P
1418134_at	Slc25a46	P	P	P	P	P	P	P	P	P	P	P	P
1418135_at	Aff1	P	P	P	P	P	P	P	P	P	P	P	P
1418136_at	Tgfb1i1	P	P	P	A	P	P	P	P	P	P	P	P
1418137_at	Mrp63	P	P	P	P	P	P	P	P	P	P	P	P
1418141_at	Dcx	A	A	A	A	A	P	P	P	P	P	P	P
1418142_at	Kcnj8	A	A	P	P	A	A	A	P	P	P	P	P
1418143_at	Vps45	P	P	P	P	P	A	P	P	P	P	P	P
1418144_a_at	Pip5k1a	P	P	P	P	P	P	P	P	P	P	P	P
1418146_a_at	Rbl2	P	P	A	A	A	A	P	A	P	P	P	P
1418147_at	Tcfap2c	A	A	P	P	A	A	A	A	A	A	A	P
1418148_at	Abhd1	P	P	A	A	A	A	P	P	P	P	P	P
1418149_at	Chga	A	A	A	A	A	A	P	P	P	P	P	P
1418151_at	Mtmr4	P	P	P	P	P	P	P	P	P	P	P	P
1418152_at	Nsbp1	P	P	P	P	P	P	P	P	P	P	P	P	Y	TS01-TS09
1418153_at	Lama1	P	P	P	P	P	P	P	P	P	P	P	P
1418154_at	N4bp1	P	P	P	P	P	P	P	P	P	P	P	P	Y	TS09-TS11
1418155_at	Myot	A	A	A	A	A	A	A	P	P	P	P	P
1418156_at	Kcne4	A	A	A	A	A	A	A	A	P	P	P	P	Y	TS21-TS22
1418157_at	LOC100046044 /// Nr2f1	A	P	P	A	P	P	P	P	P	P	P	P
1418158_at	Trp63	P	P	A	A	P	P	P	P	P	P	P	P
1418159_at	Tcfcp2	P	P	P	P	P	P	P	P	P	P	P	P
1418160_at	Mkrn3	A	P	A	P	P	P	P	P	P	P	P	P
1418161_at	Jph3	A	A	A	A	A	A	P	P	P	P	P	P
1418162_at	Tlr4	P	P	P	P	A	A	A	A	A	P	P	P
1418164_at	Stx2	P	P	P	P	P	P	P	P	P	P	P	P
1418166_at	Il12rb1	A	A	P	A	A	A	A	A	A	A	A	A
1418167_at	Tcfap4	P	P	P	P	P	P	P	P	P	P	P	P
1418168_at	Zcchc14	P	P	P	P	P	P	P	P	P	P	P	P
1418171_at	LOC100045031 /// Tceal8	P	P	P	P	P	P	P	P	P	P	P	P
1418172_at	Hebp1	P	P	P	P	P	P	P	P	P	P	P	P
1418173_at	Krt25	A	A	A	A	A	A	A	A	A	P	P	P
1418174_at	Dbp	P	P	P	P	P	P	P	P	P	P	P	P
1418175_at	Vdr	A	A	P	A	A	A	A	A	A	P	P	P
1418177_at	Gabrg2	A	A	A	A	A	A	P	P	P	P	A	A	Y	TS16-TS19
1418180_at	Sp1	P	P	P	P	P	P	P	P	P	P	P	P
1418181_at	Ptp4a3	P	P	P	P	P	P	P	P	P	P	P	P
1418183_a_at	Cyth1	P	P	P	P	P	P	P	P	P	P	P	P
1418184_at	Cenpm	P	P	P	P	P	P	P	P	P	P	P	P
1418185_at	Ndufaf3	P	P	P	P	P	P	P	P	P	P	P	P	Y	TS16-TS19
1418186_at	Gstt1	A	A	P	P	P	A	P	P	P	P	P	P
1418189_s_at	Malat1	P	P	P	P	P	P	P	P	P	P	P	P	Y	TS16-TS19
1418190_at	Pon1	A	A	A	A	A	A	A	A	A	A	P	P
1418191_at	LOC100048346 /// Usp18	P	P	P	P	A	A	A	A	P	P	P	P
1418192_at	Mnt	P	P	P	P	P	P	P	P	P	P	P	P	Y	TS01-TS09
1418195_at	Galnt10	P	P	P	P	P	P	P	P	P	P	P	P
1418196_at	Tep1	P	P	A	A	A	P	A	A	P	P	A	P
1418197_at	Ucp1	A	A	A	A	A	A	A	A	A	A	A	P
1418198_a_at	Tm9sf1	P	P	P	P	P	P	P	P	P	P	P	P	Y	TS01-TS09
1418199_at	Hemgn	A	A	A	A	P	P	P	P	P	P	P	P
1418200_at	Zbtb48	P	P	P	P	P	P	P	P	P	P	P	P	Y	TS09-TS11
1418201_at	Plekhg2	P	P	P	P	P	P	P	P	P	P	P	P
1418202_a_at	Wiz	P	P	P	P	P	P	P	P	P	P	P	P	Y	TS22-TS23
1418203_at	Pmaip1	P	A	P	P	P	P	P	P	P	P	P	P
1418204_s_at	Aif1	P	P	A	A	A	A	A	A	P	P	P	P	Y	TS21-TS22
1418205_at	Thsd1	A	A	A	A	P	P	P	P	P	P	P	P
1418206_at	Sdf2l1	P	P	P	P	P	P	P	P	P	P	P	P
1418207_at	Fxyd4	A	A	A	A	A	A	A	A	P	P	P	P	Y	EGG-TS01
1418208_at	Pax8	P	A	P	A	P	P	P	P	P	P	P	P
1418209_a_at	Pfn2	P	P	P	P	P	P	P	P	P	P	P	P
1418211_at	Oca2	A	A	A	A	A	A	P	A	P	P	A	P	Y	TS16-TS19
1418213_at	Krt23	A	A	P	A	A	A	A	A	A	A	P	P
1418215_at	Mep1b	A	A	A	A	A	A	A	A	A	A	A	P
1418217_at	Nme7	P	P	P	P	P	P	P	P	P	P	P	P
1418218_at	Ceacam9	A	A	A	P	A	A	A	A	A	A	A	A
1418219_at	Il15	P	A	P	P	P	P	A	P	A	P	P	P
1418220_at	Foxf2	A	A	A	A	P	P	P	P	P	P	P	P
1418222_at	2610024G14Rik	P	P	P	P	P	P	P	P	P	P	P	P	Y	TS16-TS19
1418223_at	Sec11a	P	P	P	P	P	P	P	P	P	P	P	P
1418226_at	Orc2l	P	P	P	P	P	P	P	P	P	P	P	P
1418228_at	Nfu1	P	P	P	P	P	P	P	P	P	P	P	P	Y	TS01-TS09
1418232_s_at	Lims1	P	P	P	P	P	P	P	P	P	P	P	P
1418233_a_at	Trappc5	P	P	P	P	P	P	P	P	P	P	P	P	Y	TS16-TS19
1418234_s_at	Bcas2	P	P	P	P	P	P	P	P	P	P	P	P
1418236_s_at	Atg5	P	P	P	P	P	P	P	P	P	P	P	P
1418237_s_at	Col18a1	P	P	P	A	P	P	P	P	P	P	P	P
1418239_at	Apof	A	A	A	A	A	A	A	A	P	P	P	P
1418240_at	Gbp2	P	P	P	P	A	A	A	A	P	P	P	P
1418241_at	Usf2	P	P	P	P	P	P	P	P	P	P	P	P	Y	TS21-TS22
1418242_at	Faf1	P	P	P	P	P	P	P	P	P	P	P	P
1418243_at	Fcna	P	P	A	A	A	A	A	A	P	P	P	P
1418244_at	Nat5	P	P	P	P	P	P	P	P	P	P	P	P
1418245_a_at	Rbm9	P	P	P	P	P	P	P	P	P	P	P	P	Y	TS16-TS19
1418248_at	Gla	P	P	P	P	P	P	P	P	P	P	P	P
1418249_at	Crcp	P	P	P	P	P	P	P	P	P	P	P	P	Y	TS16-TS19
1418250_at	Arl4d	A	P	P	P	P	P	A	A	A	A	A	A
1418252_at	Padi2	A	A	P	P	P	A	A	A	P	A	P	P
1418253_a_at	Hspa4l	P	P	A	P	P	P	P	P	P	P	P	P
1418254_at	Apip	P	P	P	P	P	P	P	P	P	P	P	P
1418255_s_at	Srf	P	P	P	P	P	P	P	P	P	P	P	P
1418257_at	Slc12a7	P	P	P	P	P	P	P	P	P	P	P	P
1418258_s_at	Dynll2	P	P	P	P	P	P	P	P	P	P	P	P	Y	TS13-TS16
1418259_a_at	Entpd2	A	A	P	A	A	A	A	A	P	P	P	P
1418260_at	Hunk	P	P	P	P	P	P	P	P	P	P	P	P
1418261_at	Syk	P	P	A	A	A	A	A	A	P	A	A	P
1418263_at	Ddx25	A	A	A	A	P	P	P	P	P	P	P	P	Y	TS09-TS11
1418264_at	Cenpk	P	P	P	P	P	P	P	P	P	P	P	P
1418265_s_at	Irf2	P	P	P	P	A	P	P	P	P	P	P	P
1418266_at	Alox12b /// LOC100045755	A	A	A	A	A	A	A	A	A	A	P	A	Y	TS23-TS25
1418267_at	Mst1	A	A	A	A	A	A	A	A	P	P	P	P	Y	TS23-TS25
1418268_at	Htr3a	A	A	A	A	A	A	A	A	P	P	A	A
1418269_at	Loxl3	P	P	P	A	P	P	P	P	P	P	P	P
1418270_at	Adamts8 /// LOC100047263	A	A	A	A	A	A	A	A	P	P	P	P
1418271_at	Bhlhe22	A	A	A	A	A	P	P	P	P	P	P	P
1418273_a_at	Rpl30	P	P	P	P	P	P	P	P	P	P	P	P
1418274_at	ENSMUSG00000071497 /// ENSMUSG00000071868 /// Nutf2	P	P	P	P	P	P	P	P	P	P	P	P
1418275_a_at	Elf2	P	P	P	P	P	P	P	P	P	P	P	P
1418277_at	rp9	P	P	P	P	P	P	P	P	P	P	P	P
1418278_at	Apoc3	A	A	P	P	P	P	A	A	A	A	P	P
1418280_at	Klf6	P	P	P	P	P	P	P	P	P	P	P	P
1418281_at	Rad51	P	P	P	P	P	P	P	P	P	P	P	P
1418282_x_at	Serpina1b	A	A	A	A	P	A	P	P	P	P	P	P
1418283_at	Cldn4	A	A	P	P	A	P	A	A	A	A	P	P	Y	TS25-TS27
1418284_at	Vps72	P	P	P	P	P	P	P	P	P	P	P	P
1418286_a_at	Efnb1	P	P	P	P	P	P	P	P	P	P	P	P
1418287_a_at	Dmbt1	P	P	A	A	A	A	A	A	A	A	P	P
1418288_at	Lpin1	P	P	P	P	P	P	P	P	P	P	P	P
1418291_at	Zfp87	P	P	P	P	P	P	P	P	P	P	P	P
1418292_at	Asna1	P	P	P	P	P	P	P	P	P	P	P	P	Y	TS01-TS09
1418293_at	Ifit2	P	P	P	P	P	P	P	P	P	P	P	P
1418294_at	Epb4.1l4b	P	P	P	P	P	P	P	P	P	P	P	P
1418295_s_at	Dgat1	P	P	P	P	P	P	P	P	P	P	P	P
1418296_at	Fxyd5	P	P	P	P	P	P	P	P	P	P	P	P
1418298_s_at	Dpysl4	P	P	A	A	P	P	P	P	P	P	P	P
1418300_a_at	Mknk2	P	P	P	P	P	P	P	P	P	P	P	P
1418301_at	Irf6	P	P	P	P	P	P	P	P	P	P	P	P
1418302_at	Ppt2	P	P	P	P	P	P	P	P	P	P	P	P	Y	TS01-TS09
1418304_at	Pcdh21	A	A	A	A	A	P	P	P	P	P	P	P
1418305_s_at	Gar1	P	P	P	P	P	P	P	P	P	P	P	P
1418306_at	Crybb1	A	A	A	A	A	A	A	A	P	P	P	P
1418307_a_at	Sbp /// Sbpl	A	A	A	A	P	A	A	A	A	A	A	A
1418308_at	Hus1	P	P	P	P	P	P	P	P	P	P	P	P
1418310_a_at	Rlbp1	A	A	A	A	P	A	P	P	P	P	P	P
1418311_at	Fn3k	A	A	A	A	A	A	A	A	P	P	P	A
1418312_at	Zfp276	P	P	A	P	P	P	P	P	P	P	A	P
1418314_a_at	A2bp1	A	A	A	A	A	A	P	P	P	P	P	P
1418315_at	Nr5a1	P	P	A	A	A	A	A	A	A	A	A	A	Y	TS01-TS09
1418316_a_at	LOC100047588 /// Mark3	P	P	P	P	P	P	P	P	P	P	P	P
1418317_at	Lhx2	A	A	A	A	P	P	P	P	P	P	P	P
1418318_at	Rnf128	P	P	P	P	P	P	P	P	P	P	P	P
1418319_at	Ufsp2	P	P	P	P	P	P	P	P	P	P	P	P	Y	TS13-TS16
1418320_at	Prss8	A	A	P	P	P	P	A	A	A	A	P	P
1418321_at	Dci	P	P	P	P	P	P	P	P	P	P	P	P
1418324_at	Fem1b	P	P	P	P	P	P	P	P	P	P	P	P
1418326_at	LOC100047619 /// Slc7a5	P	P	P	P	P	P	P	P	P	P	P	P
1418327_at	1110058L19Rik	P	P	P	P	P	P	P	P	P	P	P	P
1418328_at	Chkb-cpt1b /// Cpt1b	A	A	A	A	A	A	A	A	A	P	P	P	Y	TS23-TS25
1418329_at	Pgpep1	P	P	P	P	P	P	P	P	P	P	P	P
1418330_at	Ctcf	P	P	P	P	P	P	P	P	P	P	P	P	Y	TS01-TS09
1418331_at	1110031I02Rik	P	P	P	P	P	P	P	P	P	P	P	P
1418332_a_at	Agtpbp1	P	P	P	P	P	P	P	P	P	P	P	P
1418333_at	Mtf1	P	P	P	P	P	P	P	A	A	P	P	P	Y	TS16-TS19
1418334_at	Dbf4	P	P	P	P	P	P	P	P	P	P	P	P
1418335_a_at	Dph1 /// RP23-143A14.5	P	P	P	P	P	P	P	P	P	P	P	P
1418337_at	Rpia	P	P	P	P	P	P	P	P	P	P	P	P
1418338_at	Wdr33	P	P	P	P	P	P	P	P	P	P	P	P
1418339_at	Recql	P	A	P	P	P	P	P	P	P	P	P	P	Y	TS01-TS09
1418340_at	Fcer1g	P	P	P	P	A	A	P	P	P	P	P	P
1418342_at	Rfc1	P	P	P	P	P	P	P	P	P	P	P	P
1418343_at	Gtf2ird2	P	P	P	P	P	P	P	P	P	P	P	P
1418345_at	Tnfsf12 /// Tnfsf12-tnfsf13 /// Tnfsf13	P	P	P	A	P	A	A	A	P	P	P	P
1418346_at	Insl6	P	P	A	A	A	A	P	P	A	A	P	P	Y	TS23-TS25
1418347_at	Ccdc22	P	P	P	P	P	P	P	P	P	P	P	P	Y	TS13-TS16
1418348_a_at	Ascc2	P	P	P	P	P	P	P	P	A	A	P	P	Y	TS01-TS09
1418350_at	Hbegf	A	A	P	P	P	P	P	P	P	P	P	P
1418352_at	Hsd17b2	A	A	P	P	P	A	A	A	P	P	P	P
1418353_at	Cd5	A	A	A	A	A	A	A	A	A	A	P	P
1418355_at	Nucb2	P	P	P	P	P	P	P	P	P	P	P	P
1418356_at	Mpst	P	P	P	P	P	P	P	P	P	P	P	P	Y	TS01-TS09
1418357_at	Foxg1	A	A	A	A	P	P	P	P	P	P	P	P
1418358_at	Smcp	A	A	A	A	A	A	A	A	A	A	A	P
1418359_at	Wbscr27	P	A	P	A	P	P	P	P	P	P	P	P
1418360_at	Rnf112	A	A	A	A	A	A	A	A	A	A	P	P	Y	TS01-TS09
1418361_at	Gas8	P	P	P	P	P	P	P	P	P	P	A	P
1418362_at	Zfp42	A	A	P	P	P	A	A	A	A	A	A	A	Y	TS01-TS09
1418364_a_at	Ftl1	P	P	P	P	P	P	P	P	P	P	P	P	Y	TS22-TS23
1418365_at	Ctsh	P	P	P	P	P	P	P	P	P	P	P	P
1418367_x_at	Hist1h2ad /// Hist1h2an /// Hist2h2aa1 /// Hist2h2aa2 /// Hist2h2ac /// Hist2h3c1	P	P	P	P	P	P	P	P	P	P	P	P
1418369_at	Prim1	P	P	P	P	P	P	P	P	P	P	P	P
1418370_at	Tnnc1	P	P	P	P	P	P	P	P	P	P	P	P
1418371_at	Dynll2	P	P	P	P	P	P	P	P	P	P	P	P
1418372_at	Adsl	P	P	P	P	P	P	P	P	P	P	P	P
1418373_at	Pgam2	A	A	A	A	A	A	A	P	P	P	P	P
1418374_at	Fxyd3	P	P	P	P	A	A	P	P	P	P	P	P
[truncated: 25,859 more rows]
