# Supplementary material for: Global expression profiling reveals genetic programs underlying the developmental divergence between mouse and human embryogenesis
Source: BMC Genomics. 2013 Aug 20;14:568. doi: 10.1186/1471-2164-14-568 (PMC3924405; doi:10.1186/1471-2164-14-568)
Supplement: Additional file 4 — Is a table listing the 11,458 genes regulated during mouse embryogenesis from egg to TS27. [file 1471-2164-14-568-S4.xls]

## Sheet: Sheet1
Additional file 4. List of the 11,458 genes regulated during mouse embryogenesis from egg to TS27. According to the expression patterns, the 11,458 regulated genes were divided into 20 clusters, which were referred as Cluster I to XX. Then the 20 clusters were divided into six groups referred as group 1 to 6. One representative cluster from each of the six groups was referred as Cluster I to VI, …
Probe_Set_ID	Egg mean	TS01 mean	TS09 mean	TS11 mean	TS13 mean	TS16 mean	TS19 mean	TS21 mean	TS22 mean	TS23 mean	TS25 mean	TS27 mean	Transcript_ID(Array_Design)	UniGene_ID	Gene_Title	Gene_Symbol	Chromosomal_Location	Group	Cluster	Human Orthologs
1415674_a_at	11.8447	11.8801	11.3524	11.5247	11.3287	11.0561	10.9184	11.0121	10.8824	10.6146	10.9093	10.6507	Mm.29814.1	Mm.29814	trafficking protein particle complex 4	Trappc4	chr9 B	6	VI	H
1415676_a_at	12.9257	12.9718	12.9369	12.7652	12.6923	12.3388	12.2673	12.1907	11.9642	11.7643	12.1271	11.7316	Mm.8911.1	Mm.8911	proteasome (prosome, macropain) subunit, beta type 5	Psmb5	chr14 C2-D1|14 20.0 cM	6	XX	H
1415681_at	11.6008	11.6233	11.6429	11.4971	11.4454	11.1072	10.8189	10.796	10.5962	10.4252	10.9572	10.6375	Mm.44174.1	Mm.44174	mitochondrial ribosomal protein L43	Mrpl43	chr19 D1	6	XX	H
1415682_at	8.93574	8.90017	9.35087	9.7637	10.1609	10.3725	9.93365	10.0293	10.5693	10.9551	10.2221	9.56215	Mm.27607.1	Mm.152987	exportin 7	Xpo7	chr14 D2	2	II	H
1415683_at	12.0789	12.1289	12.551	12.5686	12.2714	11.9293	11.4449	11.3153	11.3138	11.2526	11.4229	11.3777	Mm.10265.1	Mm.10265	N-myristoyltransferase 1	Nmt1	chr11 D	6	XX	H
1415687_a_at	14.6645	14.7509	13.6462	13.7053	11.6278	11.0844	11.6166	11.5924	11.8866	12.0291	12.0029	12.3783	Mm.3363.1	Mm.277498	prosaposin	Psap	chr10 B4|10 35.0 cM	5	XIX	H
1415692_s_at	13.7066	13.6889	13.6404	14.054	13.5159	13.3923	12.9361	13.0462	13.0605	13.0719	13.1184	12.7149	Mm.153481.1	Mm.248827	calnexin	Canx	chr11 B1.3|11 30.0 cM	6	XX	H
1415695_at	12.55	12.5226	13.0866	13.0223	13.1992	13.288	12.8282	12.7369	12.7745	12.5297	12.3278	12.2158	Mm.30097.1	Mm.121265	proteasome (prosome, macropain) subunit, alpha type 1	Psma1	chr7 F1|7 53.0 cM	4	XVII	H
1415698_at	10.4195	10.3944	10.6909	11.518	11.6327	11.8166	11.3882	11.0926	10.6656	10.4857	10.1445	9.98822	Mm.171335.1	Mm.171335	golgi membrane protein 1	Golm1	chr13 B3	4	XVII	H
1415699_a_at	11.5736	11.5388	11.8901	12.322	12.1827	11.8136	11.7391	11.701	11.6661	11.4921	11.2331	11.1425	Mm.30195.1	Mm.30195	G protein pathway suppressor 1	Gps1	chr11 E2	6	XVIII	H
1415701_x_at	14.8753	14.9429	14.9167	14.7133	14.483	14.2342	14.3659	14.227	14.2087	14.3155	14.6433	14.3334	Mm.140380.2	Mm.140380	ribosomal protein L23	Rpl23	chr11 D|11 58.0 cM	5	XIX	H
1415703_at	10.6927	10.7298	10.9487	11.1921	11.3327	11.5475	11.4156	11.3302	11.1717	11.1611	10.6682	10.7434	Mm.27372.1	Mm.27372	HECT, UBA and WWE domain containing 1	Huwe1	chrX F3	4	XV	H
1415704_a_at	12.8206	12.8325	13.2422	13.3689	12.9442	12.657	11.9945	12.2085	11.5917	11.5798	11.8118	11.4991	Mm.29076.2	Mm.473703	carnitine deficiency-associated gene expressed in ventricle 3	Cdv3	chr9 F1	6	XX	H
1415710_at	8.73117	8.69919	9.8278	10.032	10.4176	10.081	9.48316	9.41074	9.52217	9.37126	8.94468	9.02712	Mm.4055.1	Mm.319697	COX18 cytochrome c oxidase assembly homolog (S. cerevisiae)	Cox18	chr5 E1	4	XVII	H
1415711_at	11.5884	11.6001	11.6586	11.545	10.8915	10.4846	10.6887	10.8308	10.7736	10.9219	10.9365	10.9543	Mm.28512.1	Mm.229141	ADP-ribosylation factor guanine nucleotide-exchange factor 1(brefeldin A-inhibited)	Arfgef1	chr1 A2	5	XIX	H
1415713_a_at	10.0398	10.0186	10.0439	10.3577	10.4595	10.3134	9.92813	9.82067	9.74807	9.70366	9.54507	9.75534	Mm.3935.2	Mm.3935	DEAD (Asp-Glu-Ala-Asp) box polypeptide 24	Ddx24	chr12 E	6	XVIII	H
1415716_a_at	14.5976	14.6226	14.5387	14.3624	14.1395	13.8865	14.05	13.8747	13.8706	13.9892	14.2737	13.9942	Mm.29911.1	Mm.270283	ribosomal protein S27	Rps27	chr3 F1	5	XIX	H
1415719_s_at	10.0151	10.2513	11.0672	11.0579	11.1064	10.9375	10.7063	10.6407	10.5134	10.6448	10.4422	10.0664	Mm.196465.1	Mm.200383	armadillo repeat containing 1	Armc1	chr3 A3	4	XVII	H
1415733_a_at	11.9465	11.98	13.2509	13.4749	12.8563	12.0501	11.6009	11.5367	11.6401	11.5447	12.1228	11.5874	Mm.24228.2	Mm.282081	translocase of outer mitochondrial membrane 5 homolog (yeast)	Tomm5	chr4 B1	6	XVIII	H
1415734_at	11.9764	12.0152	12.5636	12.1844	12.1096	11.9553	11.8146	11.7246	11.7776	11.7613	11.7881	12.1297	Mm.4268.1	Mm.333233	RAB7, member RAS oncogene family	Rab7	chr6 D1|6 38.5 cM	5	XIX	H
1415735_at	12.4475	12.5177	12.8055	12.5586	12.5213	12.249	12.0977	12.1563	11.9655	11.9714	11.8228	11.6493	Mm.29623.1	Mm.289915	damage specific DNA binding protein 1	Ddb1	chr19 centromere|19 5.0 cM	6	XVIII	H
1415739_at	11.028	11.1487	10.8297	10.8744	11.2194	10.8316	11.0162	10.8358	10.6007	10.5828	10.3117	10.3714	Mm.21819.1	Mm.401747	RNA binding motif protein 42	Rbm42	chr7 B1	6	XVIII	H
1415740_at	10.8825	10.925	11.9866	11.7864	12.3109	12.2167	11.8763	11.7807	11.6346	11.5468	11.2308	11.1941	Mm.665.1	Mm.272361	protease (prosome, macropain) 26S subunit, ATPase 5	Psmc5	chr11 E1	4	IV	H
1415742_at	10.4009	10.289	9.73954	10.067	10.0662	9.53175	9.26765	9.53409	9.43118	9.48075	9.42479	9.54018	Mm.2146.1	Mm.386752	ancient ubiquitous protein 1	Aup1	chr6 C3|6 34.77 cM	6	VI	H
1415744_at	11.3834	11.578	11.9342	11.7942	12.2911	12.248	11.8018	11.7516	11.5744	11.4421	11.1883	11.1199	Mm.2948.1	Mm.2948	H2-K region expressed gene 2	H2-Ke2	chr17 B1|17 18.41 cM	4	XVII	H
1415748_a_at	10.08	10.0718	10.2293	10.6055	10.8641	10.8611	10.8089	10.7771	10.8288	10.6033	10.169	10.3618	Mm.27270.1		dynactin 5	Dctn5	chr7 F3	4	XV	H
1415749_a_at	12.0209	11.9712	11.599	11.3927	10.9862	10.4384	10.7797	10.8867	10.8965	10.849	11.1988	11.2179	Mm.28746.1	Mm.220922	Ras-related GTP binding C	Rragc	chr4 D	5	XIX	H
1415750_at	7.99373	8.20437	9.1972	9.50393	10.22	10.3697	9.70315	9.56813	9.23222	8.93191	8.14457	8.02075	Mm.41552.1	Mm.100353	transducin (beta)-like 3	Tbl3	chr17 A3.3	4	IV	H
1415754_at	11.9933	12.0914	12.5784	12.6067	12.2865	12.2043	11.6537	11.5799	11.5854	11.3476	11.6161	11.3242	Mm.22230.1	Mm.279861	polymerase (RNA) II (DNA directed) polypeptide F	Polr2f	chr15 E1|15 46.6 cM	6	XX	H
1415756_a_at	10.9041	11.0006	10.3692	10.2436	9.97687	9.54066	9.88625	9.93093	9.96716	9.80771	9.91684	10.4054	Mm.28793.2	Mm.331182	SNAP-associated protein	Snapin	chr3 F1	5	XIX	H
1415758_at	9.73965	9.75676	9.0933	9.31284	9.53995	9.82816	10.1529	10.2617	10.0038	10.3417	9.97364	10.0376	Mm.1921.1	Mm.260594	furry homolog-like (Drosophila)	Fryl	chr5 C3.2	3	XIII	H
1415759_a_at	12.3734	12.4785	12.1375	12.0431	11.9209	11.6201	11.5319	11.5178	11.5321	11.3162	11.6232	11.5973	Mm.33907.1	Mm.290035	hepatitis B virus x interacting protein	Hbxip	chr3 F3	5	XIX	H
1415763_a_at	11.5276	11.603	11.2556	11.4037	11.4612	11.1401	11.0967	11.1227	10.8222	10.9038	10.8095	10.7481	Mm.35837.2	Mm.293096	RIKEN cDNA 2510006D16 gene	2510006D16Rik	chr4 D2.3	6	VI	H
1415767_at	10.3267	10.3086	11.079	11.6726	11.8555	11.7658	11.6358	11.3713	11.2885	11.4109	10.826	10.8067	Mm.30205.2	Mm.30205	YTH domain family 1	Ythdf1	chr2 H4	4	IV	H
1415769_at	11.2619	11.1874	10.3773	10.4485	10.2514	10.2501	10.1486	10.3229	10.1834	9.971	10.0943	10.267	Mm.8975.1	Mm.208286	itchy, E3 ubiquitin protein ligase	Itch	chr2 H1|2 89.0 cM	5	Ⅹ	H
1415770_at	9.87162	9.852	10.0519	9.97735	11.2562	12.0564	12.4575	12.5265	11.8271	11.6005	10.9025	10.3014	Mm.29493.1	Mm.335454	WD repeat domain 6	Wdr6	chr9 F2	3	XIV	H
1415771_at	12.796	12.8259	14.1539	14.2474	14.2154	14.0512	13.5284	13.3769	13.4355	13.4452	12.8994	12.929	Mm.117581.1	Mm.154378	nucleolin	Ncl	chr1 D|1 48.4 cM	4	XVII	H
1415775_at	14.1546	14.1876	14.3008	14.1607	13.9131	13.6038	13.2756	13.238	13.2904	13.3005	13.6311	13.1421	Mm.1603.1	Mm.270186	retinoblastoma binding protein 7	Rbbp7	chrX F4	6	XX	H
1415777_at	1.9357	2.34376	4.2116	2.12684	5.02089	3.81785	4.83802	5.63639	7.30423	8.60667	11.8127	12.792	Mm.10753.1	Mm.10753	pancreatic lipase related protein 1	Pnliprp1	chr19 D2|19 29.0 cM	2	Ⅷ	H
1415779_s_at	15.2555	15.2676	15.1002	14.9703	14.6937	14.4856	14.6062	14.4852	14.3318	14.2501	14.477	14.2128	Mm.116989.1	Mm.426706	actin, gamma, cytoplasmic 1	Actg1	chr11 E2	5	XIX	H
1415785_a_at	12.277	12.4011	13.0189	13.2412	13.3208	13.2	12.6296	12.5105	12.4087	12.1768	11.9489	11.7811	Mm.17989.1	Mm.328673	chaperonin containing Tcp1, subunit 8 (theta)	Cct8	chr16 C3.3	4	XVII	H
1415787_at	10.8661	10.8874	10.4347	10.5599	10.3823	10.5103	10.4238	10.291	10.2053	10.31	10.2059	9.68687	Mm.3196.1	Mm.3196	alpha glucosidase 2 alpha neutral subunit	Ganab	chr19 A	6	XVIII	H
1415788_at	10.0579	10.1276	10.6986	10.5953	11.3165	11.5747	11.1496	10.9546	10.9386	10.7102	10.0905	10.1061	Mm.23744.1	Mm.338784	ubiquitin-like domain containing CTD phosphatase 1	Ublcp1	chr11 B1.1	4	XVI	H
1415793_at	10.8246	10.9318	9.94021	10.2804	10.5752	10.2396	10.4431	10.6041	12.0345	12.5557	12.1831	10.9196	Mm.24187.1	Mm.254704	pyridoxine 5'-phosphate oxidase	Pnpo	chr11 D	1	Ⅶ	H
1415794_a_at	13.6655	13.5891	11.8876	11.1262	11.2467	11.5032	11.9622	12.1761	11.8981	11.7159	11.9219	11.5284	Mm.42193.1	Mm.188432	spindlin 1	Spin1	chr13 A5|13 31.0 cM	5	Ⅹ	H
1415796_at	13.0101	12.9714	12.5438	11.597	11.6471	11.9672	11.8247	11.907	11.7491	11.78	12.1917	12.3043	Mm.28797.1	Mm.476736	DAZ associated protein 2	Dazap2	chr15 F1|15 60.0 cM	5	Ⅹ	H
1415799_at	10.8503	10.76	11.4831	11.2658	11.6912	11.753	11.7002	11.4385	11.3429	11.4515	11.0228	10.8253	Mm.141197.1	Mm.141197	WW domain binding protein 11	Wbp11	chr6 G1|6 66.5 cM	4	IV	H
1415800_at	14.3447	14.2649	14.0214	13.5329	13.2014	13.3636	12.9218	12.8891	12.8477	12.9131	12.7167	12.9866	Mm.4504.1	Mm.378921	gap junction protein, alpha 1	Gja1	chr10 B4|10 29.0 cM	6	VI	H
1415805_at	5.14089	3.64489	5.36152	6.24062	5.14608	4.4045	5.13442	4.98057	5.49638	7.25965	11.0357	12.3533	Mm.21160.1	Mm.21160	colipase, pancreatic	Clps	chr17 B1	1	I	H
1415807_s_at	9.50021	9.56446	10.9405	11.3105	12.1943	12.5643	11.8397	11.5793	11.6909	11.0715	10.443	10.2633	Mm.21841.1	Mm.21841	splicing factor, arginine/serine-rich 2 (SC-35)	Sfrs2	chr11 E2|11 73.0 cM	4	IV	H
1415810_at	10.4681	10.3493	12.0545	12.4294	12.4944	12.639	11.8329	11.8197	11.4377	11.5786	11.2929	9.98797	Mm.42196.1	Mm.42196	ubiquitin-like, containing PHD and RING finger domains, 1	Uhrf1	chr17 D-E1	4	IV	H
1415813_at	10.8635	10.873	11.872	11.7345	11.6964	11.919	11.5869	11.4681	11.3808	11.3139	10.977	10.7287	Mm.692.1	Mm.181824	apoptosis inhibitor 5	Api5	chr2 E1	4	IV	H
1415816_at	13.1045	13.188	13.708	13.8342	13.5268	13.2227	12.9296	12.879	12.6369	12.5897	12.6001	12.1151	Mm.914.1	Mm.289900	chaperonin containing Tcp1, subunit 7 (eta)	Cct7	chr6 D1	6	XVIII	H
1415821_at	12.8156	12.7519	12.4522	12.458	11.7229	11.6397	11.6988	11.7242	12.1745	12.3503	12.2174	12.4089	Mm.15125.1	Mm.15125	neuroplastin	Nptn	chr9 B	5	Ⅸ	H
1415826_at	11.6093	11.5697	11.6048	11.5906	10.9165	10.2351	10.5606	10.7418	10.6567	10.5321	11.0649	10.9047	Mm.27082.1	Mm.27082	ATPase, H+ transporting, lysosomal V1 subunit H	Atp6v1h	chr1 A1	5	XIX	H
1415829_at	10.5624	10.4724	12.0296	12.2044	12.7555	12.9416	12.3921	12.3336	12.4296	12.6244	12.1565	11.7491	Mm.4538.1	Mm.4538	lamin B receptor	Lbr	chr1 H5|1 97.3 cM	4	XV	H
1415831_at	11.6991	11.9367	12.2598	12.5919	12.9262	12.8942	12.5997	12.4835	12.35	12.2614	11.4944	11.8019	Mm.147697.1	Mm.243234	proteasome (prosome, macropain) 26S subunit, non-ATPase, 2	Psmd2	chr16 B1	4	IV	H
1415832_at	2.93534	3.1263	1.53111	3.10085	1.17659	2.01102	8.16455	9.21648	11.5069	11.8972	12.3187	11.7823	Mm.2679.1	Mm.2679	angiotensin II receptor, type 2	Agtr2	chrX A2|X 12.5 cM	1	Ⅶ	H
1415840_at	12.6927	12.6632	12.374	13.1223	12.2976	12.3665	11.8174	11.802	11.6248	11.5577	11.6876	11.8163	Mm.19130.1	Mm.430736	ELOVL family member 5, elongation of long chain fatty acids (yeast)	Elovl5	chr9 E1	6	XX	H
1415845_at	4.77834	5.02949	6.26219	5.19699	4.0902	4.73316	8.63159	9.08974	9.56588	9.67821	10.1951	9.79924	Mm.2446.1	Mm.477024	synaptotagmin IV	Syt4	chr18 B1|18 10.0 cM	1	Ⅶ	H
1415849_s_at	13.2846	13.2864	13.0052	12.9696	13.7501	14.1557	14.3866	14.2661	14.2108	14.1948	14.2372	13.7117	Mm.28479.1	Mm.378957	stathmin 1	Stmn1	chr4 D3|4 65.7 cM	3	Ⅻ	H
1415855_at	9.70232	9.5055	9.10643	10.0019	10.6516	11.0233	10.1778	10.2278	11.1331	11.4525	11.8928	11.5855	Mm.4235.1	Mm.45124	kit ligand	Kitl	chr10 D1|10 57.0 cM	2	Ⅷ	H
1415857_at	12.2736	12.3531	12.4236	13.2272	13.5549	11.7713	9.57993	9.20408	9.35538	9.2298	9.17652	9.36319	Mm.89123.1	Mm.274926	embigin	Emb	chr13 D2.3	6	XVIII	H
1415858_at	12.7249	12.7283	12.8258	13.105	13.1358	13.0451	12.7293	12.7185	12.4246	12.4963	12.3263	12.2376	Mm.22776.1	Mm.22776	eukaryotic translation initiation factor 3, subunit C	Eif3c		6	XVIII	H
1415860_at	11.3665	11.3819	13.5036	13.617	13.5793	13.6487	13.3691	13.204	12.9237	12.751	12.4737	11.875	Mm.12508.1	Mm.423000	karyopherin (importin) alpha 2	Kpna2	chr11 E1	4	IV	H
1415863_at	13.5031	13.488	13.624	13.5443	13.7308	13.6798	13.6441	13.4994	13.4054	13.3703	13.0565	13.0414	Mm.525.1	Mm.185453	eukaryotic translation initiation factor 4, gamma 2	Eif4g2	chr7 F1|7 51.52 cM	4	XVII	H
1415867_at	13.4068	13.4432	13.6602	13.7557	13.6487	13.4652	13.2197	13.0413	12.9976	12.9922	12.9006	12.7743	Mm.6821.1	Mm.296985	chaperonin containing Tcp1, subunit 4 (delta)	Cct4	chr11 A3.2|11 13.0 cM	6	XVIII	H
1415869_a_at	11.5384	11.6538	12.1927	11.8959	12.891	13.0849	13.1254	12.7466	12.5162	12.6899	11.5644	11.328	Mm.15701.1	Mm.15701	tripartite motif-containing 28	Trim28	chr7 A2	4	XVI	H
1415872_at	12.7968	12.8697	13.2192	13.6823	13.6606	13.7003	13.7084	13.7232	13.3743	13.2689	13.1919	12.8273	Mm.21740.1	Mm.21740	heterogeneous nuclear ribonucleoprotein H1	Hnrnph1	chr11 B1.2	4	IV	H
1415874_at	6.75754	5.75432	8.0582	7.34685	9.61901	9.47245	9.4397	9.29693	9.73983	9.92295	10.0139	10.3164	Mm.86483.1	Mm.330986	similar to sprouty 1 /// sprouty homolog 1 (Drosophila)	LOC100046643 /// Spry1	chr3 B	2	II	H
1415877_at	9.76751	9.79938	7.66726	6.26819	8.06625	9.75401	11.4927	11.5108	11.4759	11.4073	11.3516	11.0822	Mm.180905.1	Mm.8180	dihydropyrimidinase-like 3	Dpysl3	chr18 B3	3	XIII	H
1415878_at	9.96488	10.1119	13.1282	12.6031	12.2685	12.4983	12.2087	12.0478	11.9812	12.0061	11.5121	10.5416	Mm.656.1	Mm.197486	ribonucleotide reductase M1	Rrm1	chr7 E3|7 69.0 cM	4	IV	H
1415879_a_at	15.2278	15.2564	15.2364	14.995	14.661	14.4502	14.3942	14.3724	14.1876	14.3274	14.7493	14.3995	Mm.14245.1	Mm.380435	ribosomal protein, large P2	Rplp2	chr7 F5	5	XIX	H
1415880_a_at	13.3197	13.3283	13.1948	13.4535	13.0724	12.2415	12.0998	12.0847	12.3068	12.5332	12.8277	12.851	Mm.16716.1	Mm.16716	lysosomal-associated membrane protein 1	Lamp1	chr8 A1.1|8 1.0 cM	5	XIX	H
1415883_a_at	2.22277	2.15645	1.6061	1.70239	2.54215	1.65459	2.07446	1.69693	1.89845	2.16766	9.66147	11.3587	Mm.30780.1	Mm.297477	chymotrypsin-like elastase family, member 3B	Cela3b	chr4 D3|4 82.0 cM	1	I	H
1415885_at	6.88564	6.9236	2.94934	4.08502	5.13686	5.76854	9.0212	9.03436	9.24761	9.21807	9.57437	9.75619	Mm.1339.1	Mm.255241	chromogranin B	Chgb	chr2 F-G|2 75.6 cM	1	Ⅶ	H
1415889_a_at	13.8605	13.8198	13.7886	14.1016	13.6217	13.5727	13.1871	13.2603	13.1893	13.1623	13.1928	12.6696	Mm.4526.1	Mm.87773	heat shock protein 90, beta (Grp94), member 1	Hsp90b1	chr10 C1|10 49.0 cM	6	XX	H
1415891_at	12.0273	12.1489	12.0987	12.1294	12.251	11.9493	11.5756	11.6107	11.7105	11.6013	12.2511	12.689	Mm.29845.1	Mm.29845	succinate-CoA ligase, GDP-forming, alpha subunit	Suclg1	chr6 C3	5	XIX	H
1415895_at	9.10859	8.97337	10.5473	10.6268	11.8329	11.8675	11.9335	11.4723	12.017	11.9912	11.2549	11.3877	Mm.43721.1	Mm.274995	small nuclear ribonucleoprotein N /// SNRPN upstream reading frame	Snrpn /// Snurf	chr7 C /// chr7 C|7 29.0 cM	4	XV	H
1415897_a_at	14.9331	14.9519	12.1661	10.9971	10.3159	10.5416	10.9537	11.1535	11.7765	12.3331	13.2415	13.3801	Mm.14796.1	Mm.14796	microsomal glutathione S-transferase 1	Mgst1	chr6 G1	5	V	H
1415899_at	10.3746	10.4968	8.67791	8.67452	6.99628	5.67594	6.37958	6.08503	6.46367	7.00047	7.15887	7.96207	Mm.1167.1	Mm.1167	Jun-B oncogene	Junb	chr8 C2-D1|8 38.6 cM	5	XIX	H
1415904_at	12.9909	13.1181	10.6428	11.2701	9.58902	10.4436	10.4762	10.5876	11.0923	11.5013	13.1893	13.5887	Mm.1514.1	Mm.1514	lipoprotein lipase	Lpl	chr8 B3.3|8 33.0 cM	5	V	H
1415905_at	5.23959	5.66822	3.31692	4.65798	4.1142	3.60148	4.37632	3.63791	4.32535	4.72458	7.26771	10.1725	Mm.142731.1	Mm.142731	regenerating islet-derived 1	Reg1	chr6 C-D|6 33.5 cM	1	I	H
1415907_at	9.35803	9.19942	11.3232	10.7907	11.7678	11.6578	11.6874	11.5325	11.8142	12.1524	11.5755	11.2169	Mm.7417.1	Mm.246520	cyclin D3	Ccnd3	chr17 C|17 28.8 cM	2	II	H
1415909_at	10.1685	10.1876	11.6175	11.3663	12.0298	12.3829	11.7774	11.3297	11.1507	10.8467	10.2429	9.66439	Mm.4540.1	Mm.258633	stress-induced phosphoprotein 1	Stip1	chr19 A	4	IV	H
1415910_s_at	9.8511	9.9254	10.6452	10.378	10.9618	10.8297	10.4713	10.471	10.27	9.90565	9.6195	9.70165	Mm.27582.1	Mm.27582	cytokine induced apoptosis inhibitor 1	Ciapin1	chr8 C5	4	XVII	H
1415915_at	11.7226	11.8098	12.1994	12.3842	12.6733	12.6721	12.2515	12.0967	11.9744	11.9282	11.6571	11.4742	Mm.1706.1	Mm.251255	DEAD (Asp-Glu-Ala-Asp) box polypeptide 1	Ddx1	chr12 A1.1	4	XVII	H
1415916_a_at	9.85064	9.9027	11.6606	12.0916	12.1197	12.0221	11.093	10.7657	11.3018	10.9159	10.865	10.3538	Mm.29584.1	Mm.29584	methylenetetrahydrofolate dehydrogenase (NADP+ dependent), methenyltetrahydrofolate cyclohydrolase, formyltetrahydrofolate synthase	Mthfd1		4	XVII	H
1415918_a_at	14.532	14.5956	14.1216	13.7077	13.8591	13.5642	12.9944	13.0638	12.9817	13.186	13.7697	13.3761	Mm.4222.1	Mm.4222	triosephosphate isomerase 1	Tpi1	chr6 F2|6 60.2 cM	5	XIX	H
1415919_at	9.8691	9.89835	8.5821	8.38342	8.18455	8.16333	9.76236	10.0028	10.1049	10.2405	10.0949	9.89267	Mm.1131.1	Mm.1131	neural proliferation, differentiation and control gene 1	Npdc1	chr2 A3	5	Ⅺ	H
1415922_s_at	11.6326	11.6101	12.68	12.8204	13.1169	13.3077	13.4589	13.2904	13.07	13.0827	12.7655	12.1435	Mm.2769.1	Mm.424974	MARCKS-like 1	Marcksl1	chr4 D2.2|4 59.0 cM	4	XV	H
1415923_at	8.44226	8.37481	9.1276	8.64823	11.594	12.1756	12.5766	12.6288	12.8093	12.9651	13.0006	12.6797	Mm.7089.1	Mm.400253	necdin	Ndn	chr7 C|7 28.0 cM	3	III	H
1415926_at	10.3612	10.5593	10.7517	11.0771	12.043	12.1516	11.759	11.5309	11.433	11.3872	10.2403	10.2681	Mm.22687.1	Mm.2565	nucleoporin 62	Nup62	chr7 B4|7 23.1 cM	4	XVI	H
1415927_at	6.1601	6.04419	7.1892	6.66609	13.021	13.3479	13.2308	13.2686	13.6416	13.932	14.3325	14.1581	Mm.686.1	Mm.686	actin, alpha, cardiac muscle 1 /// similar to alpha-actin (AA 27-375)	Actc1 /// LOC100048431	chr2 E4|2 64.0 cM	3	III	H
1415930_a_at	13.116	13.0449	12.5032	12.2357	11.9695	11.7494	11.9706	11.8732	12.1135	11.8813	12.282	12.6357	Mm.28357.1	Mm.28357	microtubule-associated protein 1 light chain 3 beta	Map1lc3b	chr8 E1	5	XIX	H
1415932_x_at	9.78719	9.88014	8.22955	8.78613	7.7924	7.62533	9.19259	9.41249	9.74822	10.0722	10.1877	10.2285	Mm.10288.1	Mm.330819	ATPase, class II, type 9A	Atp9a		5	V	H
1415934_at	10.7781	10.9251	11.2289	11.6095	11.5571	11.3972	10.9994	10.9237	10.7184	10.4938	10.3914	10.28	Mm.29572.1	Mm.119177	COP9 (constitutive photomorphogenic) homolog, subunit 8 (Arabidopsis thaliana)	Cops8	chr1 D	6	XVIII	H
1415939_at	5.06687	4.06847	5.33967	3.67113	4.69094	6.11052	7.61637	8.26217	8.66917	9.53147	10.4019	10.794	Mm.41573.1	Mm.287146	fibromodulin	Fmod	chr1 E4|1 74.3 cM	1	Ⅶ	H
1415943_at	14.5614	14.6237	12.0325	13.2003	11.6039	11.2102	10.9472	10.8611	10.729	10.8858	10.5013	10.7481	Mm.2580.1	Mm.2580	syndecan 1	Sdc1	chr12 A1.1|12 1.0 cM	6	VI	H
1415945_at	7.18037	7.29229	10.962	11.327	12.008	12.118	11.248	11.0337	10.9132	10.6151	9.52437	8.88234	Mm.5048.1	Mm.5048	minichromosome maintenance deficient 5, cell division cycle 46 (S. cerevisiae)	Mcm5	chr8 C1	4	IV	H
1415947_at	11.5781	11.4837	9.8648	10.2875	9.99122	9.54591	10.2369	10.4257	10.9169	11.3445	11.4451	10.7891	Mm.459.1	Mm.294885	cellular repressor of E1A-stimulated genes 1	Creg1	chr1 H2.3	5	V	H
1415949_at	14.4075	14.2824	10.2216	9.78283	10.4198	11.0764	12.5176	12.7575	12.9607	12.8082	13.1785	13.2232	Mm.31395.1	Mm.31395	carboxypeptidase E /// similar to carboxypeptidase E	Cpe /// LOC100046434	chr8 B3.1|8 32.6 cM	5	V	H
1415954_at	3.02036	3.45901	0	0.598376	3.47909	2.54516	3.31382	2.14096	3.11095	3.18342	8.80579	11.8189	Mm.6977.1	Mm.443422	RIKEN cDNA 1810049H19 gene /// predicted gene, EG436523 /// trypsin 10 /// trypsin 4	1810049H19Rik /// EG436523 /// Try10 /// Try4	chr6 B1	1	I
1415958_at	4.51997	5.92363	6.52647	5.19912	7.05097	7.29888	8.41077	8.59367	8.18629	8.21655	9.03617	9.53872	Mm.10661.1	Mm.10661	solute carrier family 2 (facilitated glucose transporter), member 4	Slc2a4	chr11 C-E1|11 40.0 cM	2	II	H
1415960_at	4.92779	5.1144	5.04857	4.3217	4.6649	4.97229	8.06271	8.14992	10.0541	10.4563	10.3881	10.1089	Mm.4668.1	Mm.4668	myeloperoxidase	Mpo	chr11 C|11 49.0 cM	1	Ⅶ	H
1415963_at	11.2291	11.0835	12.1363	11.8106	12.0631	12.5424	12.071	12.2294	12.1084	11.9815	11.8378	11.771	Mm.133936.1	Mm.315909	heterogeneous nuclear ribonucleoprotein H2	Hnrnph2	chrX E3	4	IV	H
1415964_at	11.6824	11.7738	10.7357	10.6602	10.1529	10.7596	10.0326	10.044	9.52488	9.99596	10.8073	12.2807	Mm.140785.1	Mm.267377	stearoyl-Coenzyme A desaturase 1	Scd1	chr19 C3|19 43.0 cM	5	XIX
1415971_at	13.5469	13.4609	12.4406	12.5515	13.1327	13.7544	13.9753	13.8734	13.7992	13.6169	13.353	12.987	Mm.30059.1	Mm.477725	myristoylated alanine rich protein kinase C substrate	Marcks	chr10 B1|10 22.0 cM	3	Ⅻ	H
1415977_at	11.0004	11.1485	12.3158	10.7648	9.90547	10.3541	10.5203	10.0284	10.017	9.93148	8.57897	8.09603	Mm.29357.1	Mm.29357	myo-inositol 1-phosphate synthase A1	Isyna1	chr8 B3.3	6	XX	H
1415978_at	9.05036	9.06205	6.19125	6.97623	7.28936	8.80714	11.6756	11.7094	11.1725	10.9299	11.0024	10.5156	Mm.40068.1	Mm.40068	tubulin, beta 3	Tubb3	chr8 E1	3	XIII	H
1415980_at	13.1473	13.1175	13.3318	13.1638	12.9876	12.6414	12.6211	12.5805	12.3451	12.3087	12.727	12.6929	Mm.10314.1	Mm.10314	ATP synthase, H+ transporting, mitochondrial F0 complex, subunit c (subunit 9), isoform 2	Atp5g2	chr15 F3	6	XX	H
1415981_at	11.7737	11.7507	10.8813	10.2082	10.1063	10.0716	10.5316	10.3491	10.4621	10.82	10.8042	10.9956	Mm.142843.1	Mm.142843	HERPUD family member 2	Herpud2	chr9 A4	5	Ⅹ	H
1415984_at	13.0128	13.0521	11.8947	11.6029	11.2401	10.7402	10.7972	10.9464	11.1659	11.304	12.8851	13.1083	Mm.10530.1	Mm.10530	acyl-Coenzyme A dehydrogenase, medium chain	Acadm	chr3 H3|3 73.6 cM	5	V	H
1415985_at	10.9787	10.9636	11.2423	11.7744	12.1365	12.2122	11.8711	11.7166	11.5532	11.5512	10.7682	10.7804	Mm.123038.1	Mm.236123	splicing factor 3b, subunit 3	Sf3b3	chr8 E1	4	IV	H
1415990_at	13.333	13.4364	13.6725	13.7119	13.3696	13.0128	12.7854	12.699	12.698	12.694	13.0647	13.0645	Mm.569.1	Mm.262327	voltage-dependent anion channel 2	Vdac2	chr14 A3|14 2.5 cM	6	XX	H
1415993_at	10.2879	10.3232	10.4935	10.7505	10.9602	11.9956	12.0372	11.7214	11.6383	11.6942	11.2749	10.6068	Mm.22663.1	Mm.296169	squalene epoxidase	Sqle	chr15 D1	3	XIV	H
1415994_at	4.95827	3.66618	2.12961	4.50864	3.68132	4.30207	4.31212	4.90477	4.22812	5.12068	7.09638	11.9104	Mm.21758.1	Mm.21758	cytochrome P450, family 2, subfamily e, polypeptide 1	Cyp2e1	chr7 F5|7 68.4 cM	1	I	H
1415996_at	11.2009	11.241	11.5407	10.321	9.30141	9.66672	10.1918	10.2691	10.918	10.7601	11.7017	12.8496	Mm.77432.1	Mm.410189	thioredoxin interacting protein	Txnip	chr3 47.1 cM	1	I	H
1415998_at	12.7827	12.8322	13.2972	13.0613	12.5556	12.1982	11.9543	12.0697	12.0802	12.2481	12.7178	12.6233	Mm.3555.1	Mm.3555	voltage-dependent anion channel 1	Vdac1	chr11 B1.3|11 29.0 cM	5	XIX	H
1415999_at	7.17514	7.257	7.47036	7.39537	8.64519	9.69564	9.96209	9.75844	9.26948	9.17334	9.18018	8.7926	Mm.29581.1	Mm.29581	hairy/enhancer-of-split related with YRPW motif 1	Hey1	chr3 A1|3 2.4 cM	3	Ⅻ	H
1416000_a_at	14.5779	14.5414	14.2161	14.1228	14.1335	13.9101	13.6846	13.4522	13.4184	13.5849	13.6658	13.4766	Mm.30929.1	Mm.30929	peroxiredoxin 1	Prdx1	chr4 D1|4 47.0 cM	6	VI	H
1416003_at	6.00938	5.49994	4.42364	4.1883	6.67868	7.50949	8.22297	8.15422	9.07769	8.99108	7.94139	7.98185	Mm.4425.1	Mm.4425	claudin 11	Cldn11	chr3 A3|3 12.6 cM	3	XIII	H
1416005_at	11.3431	11.2582	11.8398	11.946	12.0889	12.2705	11.873	11.7179	11.5893	11.4027	11.1754	11.2849	Mm.157105.1	Mm.157105	protease (prosome, macropain) 26S subunit, ATPase 1	Psmc1	chr12 E|12 41.0 cM	4	XVII	H
1416006_at	6.71625	6.41401	10.259	10.048	13.1925	13.789	13.5718	13.3928	12.9495	12.516	10.8515	10.1855	Mm.906.1	Mm.906	midkine	Mdk	chr2 E1|2 53.0 cM	4	XV	H
1416009_at	11.24	11.2383	10.8776	11.1848	12.0928	12.3699	12.5456	12.4498	12.4026	12.2859	12.2844	12.2037	Mm.28484.1	Mm.28484	tetraspanin 3	Tspan3	chr9 C	3	Ⅻ	H
1416013_at	10.3213	10.4785	8.54255	8.60601	8.16291	8.27084	8.49988	8.86841	9.38833	9.55593	9.35641	9.6319	Mm.6483.1	Mm.6483	phospholipase D family, member 3	Pld3	chr7 A3	5	V	H
1416016_at	9.02394	9.16444	7.44463	6.78824	5.71044	5.40056	6.28277	6.56083	6.73794	7.25309	7.61653	7.66873	Mm.16122.1	Mm.207996	transporter 1, ATP-binding cassette, sub-family B (MDR/TAP)	Tap1	chr17 B1|17 18.6 cM	5	Ⅸ	H
1416021_a_at	12.7887	12.4725	13.1449	12.7403	13.7103	13.9658	14.0019	13.9754	13.8382	14.0476	14.5995	14.1125	Mm.741.1	Mm.741	predicted gene, EG620603 /// fatty acid binding protein 5, epidermal	EG620603 /// Fabp5	chr3 A1-3 /// chr9 B	2	II	H
1416024_x_at	13.2388	13.2966	13.7705	14.0856	13.8198	13.6333	13.3257	13.3049	13.1584	12.9615	12.8766	12.4436	Mm.3576.1	Mm.256034	chaperonin containing Tcp1, subunit 3 (gamma)	Cct3	chr3 F|3 42.9 cM	6	XVIII	H
1416025_at	3.1507	2.95948	7.40345	8.65155	10.1386	7.45436	7.9166	8.69335	10.6058	11.3922	13.4004	13.7702	Mm.16422.1	Mm.16422	fibrinogen gamma chain	Fgg	chr3 E3|3 41.3 cM	2	Ⅷ	H
1416027_at	12.5419	12.6184	12.4865	12.691	12.1673	11.6059	11.213	11.3725	11.4041	11.2988	11.6341	11.8317	Mm.24254.1	Mm.24254	programmed cell death 6	Pdcd6	chr13 C1	5	XIX	H
1416030_a_at	9.91898	9.98792	11.7517	12.3231	12.9101	12.8538	12.1939	12.0731	11.7949	11.6541	11.0677	10.4126	Mm.18923.1	Mm.378965	minichromosome maintenance deficient 7 (S. cerevisiae)	Mcm7	chr5 G1	4	IV	H
1416035_at	11.2842	11.2106	10.9253	10.8415	10.5374	10.6897	10.5535	10.6557	10.6415	10.4154	10.2549	10.0265	Mm.3879.1	Mm.3879	hypoxia inducible factor 1, alpha subunit	Hif1a	chr12 C3|12 31.0 cM	6	XVIII	H
1416037_a_at	13.2216	13.318	13.7088	13.9014	13.7401	13.4203	13.2246	13.0928	13.0064	12.863	12.8832	12.6168	Mm.3670.1	Mm.247788	chaperonin containing Tcp1, subunit 2 (beta)	Cct2	chr10 D2	6	XVIII	H
1416039_x_at	9.42135	9.60908	9.04895	9.17022	9.34638	9.64437	9.11126	9.18482	9.53735	9.31008	9.81845	10.7736	Mm.1231.1	Mm.1231	cysteine rich protein 61	Cyr61	chr3 H2|3 72.9 cM	1	I	H
1416041_at	14.9495	14.9421	13.6347	13.1524	11.2542	9.73205	10.0489	10.2167	10.5245	10.1868	10.9808	12.1714	Mm.28405.1	Mm.28405	serum/glucocorticoid regulated kinase 1	Sgk1	chr10 A3	5	XIX	H
1416042_s_at	9.94342	9.84932	11.6366	12.2662	12.8539	12.964	12.2271	12.1499	11.7682	11.3186	10.6971	10.1679	Mm.7516.1	Mm.257181	nuclear autoantigenic sperm protein (histone-binding)	Nasp	chr4 56.5 cM	4	IV	H
1416044_at	11.343	11.4601	10.6177	10.3643	10.2444	10.0721	10.1114	10.3109	10.0449	10.1915	10.292	10.272	Mm.25044.1	Mm.339755	flightless I homolog (Drosophila)	Flii	chr11 B|11 34.0 cM	5	Ⅹ	H
1416045_a_at	11.3838	11.4908	10.9568	10.8952	11.2487	11.1504	11.099	11.2455	10.7458	10.6751	10.5986	10.0597	Mm.26116.1	Mm.279751	SWI/SNF related, matrix associated, actin dependent regulator of chromatin, subfamily b, member 1	Smarcb1	chr10 C1	6	XVIII	H
1416049_at	3.30229	4.27653	10.4893	10.669	11.2198	9.83332	9.18343	8.822	8.77808	9.03189	8.67572	8.42425	Mm.27953.1	Mm.274852	glycine decarboxylase	Gldc	chr19 C|19 25.0 cM	4	IV	H
1416050_a_at	12.9818	12.9844	10.1458	10.4605	11.078	9.77978	9.41719	8.94264	9.63248	10.1872	9.6514	10.165	Mm.4603.1	Mm.282242	scavenger receptor class B, member 1	Scarb1	chr5 G1.1|5 68.0 cM	6	VI	H
1416055_at	3.00585	3.64193	3.38955	1.19146	2.06795	3.29401	1.7953	3.48013	3.24642	7.33585	13.1769	14.4015	Mm.324.1	Mm.439729	amylase 2a1, pancreatic /// amylase 2a5, pancreatic /// amylase 2b, pancreatic	Amy2a1 /// Amy2a5 /// Amy2b	chr3 F3 /// chr3 F3|3 50.0 cM	2	Ⅷ	H
1416059_at	11.3157	11.4181	11.8551	12.1045	11.7828	11.4596	11.23	11.0474	10.9878	10.9672	10.9936	10.679	Mm.28704.1	Mm.248492	similar to SEC23B /// SEC23B (S. cerevisiae)	LOC100048726 /// Sec23b	chr2 H1	6	XVIII
1416060_at	12.8709	12.8014	11.7879	11.5756	11.6377	11.5066	11.217	11.2862	11.5358	11.4311	11.4428	11.754	Mm.22252.1	Mm.477802	TBC1 domain family, member 15	Tbc1d15	chr10 D2	5	Ⅹ	H
1416064_a_at	14.0563	14.1746	14.4858	14.659	14.2949	13.9373	13.7657	13.518	13.5836	13.503	13.8117	13.2211	Mm.918.1	Mm.330160	heat shock protein 5	Hspa5	chr2 B|2 22.5 cM	6	XVIII	H
1416066_at	12.4339	12.5389	12.6187	12.9949	10.9821	9.15552	8.94913	9.47497	10.4548	10.7902	11.8261	12.3745	Mm.2956.1	Mm.210676	CD9 antigen	Cd9	chr6 F3|6 58.0 cM	5	XIX	H
1416067_at	11.2252	11.2586	12.2107	11.4088	10.7883	10.8819	10.3404	10.3388	10.1938	9.84487	10.1652	10.9914	Mm.168.1	Mm.168	interferon-related developmental regulator 1	Ifrd1	chr12 B1|12 21.5 cM	5	XIX	H
1416068_at	11.5084	11.5651	12.4703	12.5031	12.3919	12.3224	11.6233	11.6334	11.4932	11.3752	11.27	10.8152	Mm.196544.1	Mm.196544	lysyl-tRNA synthetase /// similar to lysyl-tRNA synthetase	Kars /// LOC631033	chr8 D3|8 55.0 cM	4	XVII
1416069_at	11.9893	11.8953	10.5181	10.9297	9.62016	8.45279	8.45165	8.8856	8.94811	9.40901	9.98185	10.1133	Mm.108076.1	Mm.273874	phosphofructokinase, platelet	Pfkp	chr13 A1	5	XIX	H
1416070_a_at	10.6838	10.7795	11.7635	12.3292	11.4215	10.6855	10.0729	10.2238	9.68868	9.27963	9.87212	9.0222	Mm.44219.1	Mm.44219	DEAD (Asp-Glu-Ala-Asp) box polypeptide 18	Ddx18	chr1 E2	6	XX	H
1416072_at	5.93644	5.8411	10.2488	8.56548	8.16534	9.66926	9.56764	9.77238	9.78525	10.3039	11.1563	11.0837	Mm.29798.1	Mm.29798	CD34 antigen	Cd34	chr1 H6|1 106.6 cM	2	Ⅷ	H
1416073_a_at	9.81173	10.144	11.2372	11.7231	11.5122	11.3841	10.8036	10.8688	10.6458	10.7125	10.1992	9.61656	Mm.4379.1	Mm.4379	nucleoporin 85	Nup85	chr11 E2	4	XVII	H
1416074_a_at	15.0969	15.1148	15.0632	14.8309	14.5399	14.1127	14.2697	14.2047	14.0405	14.2838	14.607	14.224	Mm.3111.1	Mm.361651	predicted gene, ENSMUSG00000058905 /// predicted gene, OTTMUSG00000021838 /// ribosomal protein L28	ENSMUSG00000058905 /// OTTMUSG00000021838 /// Rpl28	chr1 E4 /// chr5 G2 /// chr7 A1|7 4.0 cM	5	XIX
1416085_s_at	13.9356	14.0123	12.1886	12.0884	11.8585	11.8941	11.7937	11.8049	11.7906	11.7122	12.1271	12.3693	Mm.2904.1	Mm.292405	zinc finger, AN1-type domain 5	Zfand5	chr19 B|19 15.0 cM	5	Ⅹ	H
1416086_at	11.1115	11.1929	9.5318	9.55942	9.16258	8.71625	8.7165	8.70565	8.63011	8.78891	8.89326	9.08561	Mm.14239.1	Mm.250631	protein-tyrosine sulfotransferase 2	Tpst2	chr5 F|5 63.0 cM	5	XIX	H
1416092_a_at	10.8944	10.8397	10.5526	10.3341	10.0033	9.94648	9.9602	10.3906	10.0764	10.4095	10.5264	10.4394	Mm.12625.1	Mm.217318	microtubule-associated protein 4	Mtap4	chr9 F2|9 58.0 cM	5	XIX	H
1416093_a_at	11.6402	11.6076	12.0823	12.3702	11.7895	11.3408	10.7907	10.8108	10.7922	10.2892	10.9889	10.7371	Mm.23825.1	Mm.23825	mitochondrial ribosomal protein L20	Mrpl20	chr4 E2	6	XX	H
1416094_at	11.9874	11.9926	11.1932	11.084	10.6731	10.5385	10.4674	10.4595	10.46	10.499	10.8732	11.1436	Mm.28908.1	Mm.28908	a disintegrin and metallopeptidase domain 9 (meltrin gamma)	Adam9	chr8 A2|8 8.0 cM	5	XIX	H
1416098_at	5.55221	4.60361	4.86858	4.63079	5.84367	6.07072	6.87363	7.01288	7.41141	7.61089	8.06002	8.00533	Mm.26032.1	Mm.26032	synaptogyrin 3	Syngr3	chr17 A3.3	3	III	H
1416100_at	12.2328	12.3172	12.7951	12.8847	12.976	12.7702	12.4891	12.2712	12.2404	12.2235	11.9132	11.6483	Mm.3955.1	Mm.3955	eukaryotic translation initiation factor 3, subunit D	Eif3d	chr15 E1	6	XVIII	H
1416101_a_at	13.1045	13.2711	11.6658	11.0103	10.1179	9.22838	9.97824	10.3448	11.1475	11.4546	12.1326	13.1119	Mm.193539.1	Mm.193539	histone cluster 1, H1c	Hist1h1c	chr13 A2-A3	5	Ⅸ	H
1416104_at	10.526	10.5781	10.613	11.0223	10.3504	10.0062	9.76859	9.78698	9.8012	9.74749	9.94808	9.78233	Mm.89579.1	Mm.89579	mannose-P-dolichol utilization defect 1	Mpdu1	chr11 B3|11 39.0 cM	5	XIX	H
1416105_at	9.87491	9.70811	9.50462	9.02742	10.0676	10.4892	10.6915	11.2374	11.0146	10.9526	10.8521	10.524	Mm.3842.1	Mm.195803	nicotinamide nucleotide transhydrogenase	Nnt	chr13 D2|13 64.0 cM	3	XIII	H
1416106_at	10.5096	10.4596	11.1757	11.3678	11.3977	11.0793	10.3267	10.1132	10.1355	10.171	9.93418	9.59131	Mm.27771.1	Mm.440007	KTI12 homolog, chromatin associated (S. cerevisiae)	Kti12	chr4 C7	6	XVIII	H
1416107_at	4.49293	4.58908	3.62869	3.35129	7.60492	9.26235	10.8869	11.1048	11.4182	11.4114	11.4168	11.1197	Mm.3304.1	Mm.3304	neuron specific gene family member 2	Nsg2	chr11 A4	3	Ⅻ	H
1416108_a_at	11.7991	11.8213	10.8548	10.6244	10.1872	9.73014	9.81089	10.3322	10.8385	11.3285	11.7236	11.5145	Mm.27606.1	Mm.27606	transmembrane emp24 domain containing 3	Tmed3	chr9 E3.1	5	Ⅸ	H
1416109_at	11.5771	11.6478	10.0159	10.4722	9.4344	9.08149	9.93934	10.0625	10.1638	10.3852	11.04	11.4585	Mm.21580.1		fucosidase, alpha-L- 1, tissue	Fuca1	chr4 D3|4 65.7 cM	5	Ⅸ	H
1416110_at	9.12617	9.09948	10.3517	10.247	10.6459	11.0754	10.4898	10.2901	10.4584	10.4151	9.88314	9.85511	Mm.27170.1	Mm.273350	solute carrier family 35, member A4	Slc35a4	chr18 B3	4	IV	H
1416111_at	10.0403	9.92494	5.88444	4.85557	5.32531	6.19598	7.86294	7.88671	7.84251	7.7794	8.17019	7.86729	Mm.57175.1	Mm.57175	CD83 antigen	Cd83	chr13 A4-5|13 24.0 cM	5	V	H
1416114_at	6.68093	6.93115	9.2582	8.59733	8.76534	9.72686	10.1906	10.222	10.7094	11.0962	12.0656	12.1883	Mm.29027.1	Mm.29027	SPARC-like 1	Sparcl1	chr5 E4|5 55.0 cM	2	Ⅷ	H
1416118_at	9.99755	10.0491	11.6374	11.1445	11.7823	12.22	11.7318	11.7496	11.3953	11.4845	11.0002	9.97591	Mm.41535.1	Mm.461748	tripartite motif-containing 59	Trim59	chr3 E2	4	IV	H
1416119_at	14.3817	14.3675	15.0278	14.4814	14.0698	13.7095	13.4067	13.5048	13.2663	13.2729	13.6507	13.356	Mm.1275.1	Mm.260618	thioredoxin 1	Txn1	chr4 B3|4 24.6 cM	6	XX	H
1416121_at	12.6051	12.7173	11.4421	9.31751	6.05754	6.8986	9.33521	10.183	11.6848	12.0841	12.7274	12.5808	Mm.172.1	Mm.172	lysyl oxidase	Lox	chr18 D1|18 29.0 cM	5	V	H
1416122_at	10.3437	10.3435	7.9681	9.88609	12.5017	13.1613	12.9406	13.1381	12.7307	12.5198	12.6458	11.9587	Mm.3141.1	Mm.333406	cyclin D2	Ccnd2	chr6 F3|6 61.1 cM	3	Ⅻ	H
1416125_at	13.6564	13.6832	11.8265	10.9356	10.2974	10.3967	10.2562	10.2386	9.90948	10.0078	10.276	10.5494	Mm.154390.1	Mm.276405	FK506 binding protein 5	Fkbp5	chr17 A3.3|17 13.0 cM	5	Ⅹ	H
1416129_at	11.6314	11.8324	12.9431	13.0841	11.1434	10.4406	10.2398	10.3005	9.95159	10.0446	11.035	11.6687	Mm.21679.1	Mm.318841	ERBB receptor feedback inhibitor 1	Errfi1	chr4 E1	5	XIX	H
1416131_s_at	11.0722	10.8868	11.336	11.0886	9.9844	9.27423	9.18389	9.63099	9.56414	9.81439	10.2233	10.2605	Mm.29805.1	Mm.260647	EFR3 homolog A (S. cerevisiae)	Efr3a	chr15 D1	5	XIX	H
1416134_at	4.09042	5.43154	5.00273	4.90428	6.15651	6.50211	9.1818	8.94743	9.55549	9.63591	8.03163	8.54923	Mm.2381.1	Mm.2381	amyloid beta (A4) precursor-like protein 1	Aplp1	chr7 B1|7 8.0 cM	3	III	H
1416135_at	11.8448	11.8076	12.2396	12.3723	12.9188	12.9463	12.3792	12.2786	11.9911	11.6106	11.1612	11.0108	Mm.203.1	Mm.203	apurinic/apyrimidinic endonuclease 1	Apex1	chr14 C3|14 18.5 cM	4	XVII	H
1416136_at	8.81129	9.22557	9.01207	7.90852	9.9028	10.2273	10.8975	10.946	10.9766	11.2839	11.3053	11.4582	Mm.29564.1	Mm.29564	matrix metallopeptidase 2	Mmp2	chr8 C5|8 44.0 cM	3	III	H
1416138_at	13.0444	13.0113	12.1787	12.8046	11.2068	9.72874	9.6785	10.0056	10.3375	10.6048	11.0794	11.4737	Mm.20794.1	Mm.280231	annexin A7	Anxa7	chr14 A3|14 2.5 cM	5	XIX	H
1416140_a_at	10.8219	10.9513	10.7834	10.9739	11.2689	11.3283	11.3939	11.4624	11.1178	11.0111	10.4358	10.3714	Mm.30243.1	Mm.276305	DEAH (Asp-Glu-Ala-His) box polypeptide 30	Dhx30	chr9 F2	4	XVI	H
1416141_a_at	14.9211	14.9828	14.9207	14.7061	14.5925	14.353	14.4901	14.3292	14.3142	14.4293	14.6622	14.3875	Mm.1139.1	Mm.379007	predicted gene, OTTMUSG00000013244 /// ribosomal protein S6	OTTMUSG00000013244 /// Rps6	chr2 C3 /// chr4 C3	5	XIX
1416143_at	13.7932	13.7516	13.6918	13.2927	13.1463	13.1159	13.1132	13.0628	12.9038	12.8669	13.1888	13.1063	Mm.353.1	Mm.353	ATP synthase, H+ transporting, mitochondrial F0 complex, subunit F	Atp5j	chr16 C3.3	5	XIX	H
1416146_at	12.1078	12.0345	13.0612	13.1261	12.962	12.6026	11.7971	11.6884	11.4528	11.2912	11.3744	11.2507	Mm.1032.1	Mm.239865	heat shock protein 4	Hspa4	chr11 B1.3|11 29.0 cM	6	XVIII	H
1416149_at	2.36148	3.02196	6.0956	4.96569	3.51095	5.78588	6.71752	6.22536	7.40218	8.09774	8.58142	8.96508	Mm.39300.1	Mm.39300	oligodendrocyte transcription factor 1	Olig1	chr16 C3.3	2	Ⅷ	H
1416150_a_at	12.1554	12.167	13.6922	13.7835	13.7926	13.6859	13.5138	13.348	13.223	13.1053	13.0195	12.4396	Mm.6787.1	Mm.6787	splicing factor, arginine/serine-rich 3 (SRp20)	Sfrs3	chr17 A3.3|17 11.0 cM	4	IV	H
1416155_at	10.7146	10.7905	10.3959	9.91138	12.6684	13.1616	13.1192	12.9276	12.618	12.4139	11.7394	11.3484	Mm.340.1	Mm.336087	high mobility group box 3	Hmgb3	chrX A1	3	Ⅻ	H
1416156_at	13.6802	13.6806	12.351	12.4549	11.6412	11.3803	11.2551	11.53	11.4717	11.4096	11.9089	12.0248	Mm.12842.1	Mm.279361	vinculin	Vcl	chr14 A3|14 2.5 cM	5	XIX	H
1416163_at	10.5168	10.4927	10.8216	11.1859	11.414	11.5478	11.2222	11.0177	10.9335	10.8235	10.3395	10.4944	Mm.957.1	Mm.957	COP9 (constitutive photomorphogenic) homolog, subunit 4 (Arabidopsis thaliana)	Cops4	chr5 E4|5 54.0 cM	4	XVII	H
1416164_at	3.66787	3.03505	6.77576	5.87636	4.86144	6.94607	8.93232	9.38886	10.545	10.7024	11.1203	11.4186	Mm.25347.1	Mm.288381	fibulin 5	Fbln5	chr12 F1	2	Ⅷ	H
1416165_at	11.624	11.7148	10.0703	10.3745	9.63931	9.73632	10.138	10.1735	9.89589	9.86673	9.98757	10.0509	Mm.29274.1	Mm.29274	RAB31, member RAS oncogene family	Rab31	chr17 E1.1	5	Ⅹ	H
1416168_at	6.0798	5.94198	8.61489	6.77736	7.84313	10.4569	10.4838	10.7038	10.9025	11.0373	12.1945	12.151	Mm.2044.1	Mm.2044	serine (or cysteine) peptidase inhibitor, clade F, member 1	Serpinf1	chr11 B5	2	Ⅷ	H
1416170_at	10.7324	10.8073	10.8521	11.0238	10.7863	10.5795	10.2912	10.2531	10.2991	10.3266	10.4656	10.2719	Mm.182051.1	Mm.123366	TNF receptor-associated protein 1	Trap1	chr16 A1|16 1.8 cM	6	XX	H
1416171_at	11.6674	11.7095	11.4345	11.5951	11.51	11.5276	11.4113	11.5025	11.1225	10.8672	10.9566	10.6401	Mm.27269.1	Mm.296240	RIKEN cDNA 2310037I24 gene	2310037I24Rik	chr15 F2	6	XVIII	H
1416172_at	10.5523	10.6987	10.8244	11.6214	11.4486	11.336	10.329	10.3442	10.0955	9.9344	9.66818	9.78405	Mm.28659.1	Mm.28659	pescadillo homolog 1, containing BRCT domain (zebrafish)	Pes1	chr11 A1	6	XVIII	H
1416176_at	11.6253	11.5869	12.8235	12.6259	12.9053	13.1699	13.0682	12.8747	12.8429	12.8486	12.4892	12.0259	Mm.16421.1	Mm.207047	high mobility group box 1	Hmgb1	chr5 G3|5 83.0 cM	4	IV	H
1416177_at	11.8028	11.7728	12.4258	12.3494	12.9775	13.1349	12.7355	12.7012	12.4823	12.1443	11.8042	11.354	Mm.24718.1	Mm.24718	RNA binding motif protein, X chromosome retrogene	Rbmxrt	chr8 C1	4	XVI
1416181_at	12.4641	12.5531	12.2257	12.699	12.3737	12.297	12.0483	11.9198	11.8502	11.8555	11.6441	11.3586	Mm.24209.1	Mm.117365	mesoderm development candidate 2	Mesdc2	chr7 D3	6	XVIII	H
1416182_at	9.72601	9.7266	9.61303	10.1531	9.6797	8.96751	8.89394	8.73889	8.88763	8.80085	8.78345	9.01956	Mm.12909.1	Mm.391560	amyloid beta (A4) precursor protein-binding, family A, member 3	Apba3	chr10 C1	5	XIX	H
1416185_a_at	13.469	13.4615	13.1758	13.1509	13.1681	13.0802	12.7852	12.695	12.4971	12.3355	12.8079	12.495	Mm.3874.1	Mm.3874	alcohol dehydrogenase 5 (class III), chi polypeptide	Adh5	chr3 G3	6	VI	H
1416194_at	11.0182	10.95	6.48796	5.17386	5.43668	5.26008	6.26403	6.56098	6.24527	6.56385	8.66397	9.52104	Mm.1840.1	Mm.1840	cytochrome P450, family 4, subfamily b, polypeptide 1	Cyp4b1	chr4 D1|4 49.5 cM	5	V	H
1416197_at	11.5014	11.4844	12.071	11.9271	12.4203	12.4375	12.1452	12.0467	11.8399	11.585	11.3665	11.0539	Mm.2265.1	Mm.308514	U1 small nuclear ribonucleoprotein C	Snrpc	chr17 B1	4	XVI	H
1416198_at	8.85276	9.08784	10.0092	10.4202	10.6628	10.6753	10.6277	10.6581	10.3096	10.2319	9.88812	9.69997	Mm.182439.1	Mm.271709	TH1-like homolog (Drosophila)	Th1l	chr2 H4	4	IV	H
1416199_at	8.88387	8.87342	8.14752	7.8975	7.55801	7.13151	7.25139	7.56877	7.61971	7.91385	8.61601	8.38576	Mm.22513.1	Mm.378951	kinesin family member C3	Kifc3	chr8 D1|8 48.0 cM	5	Ⅸ	H
1416200_at	5.80925	6.50751	5.7939	4.78905	5.95961	5.13961	5.57493	6.45813	7.69471	7.91844	8.55272	9.03777	Mm.182359.1	Mm.182359	interleukin 33	Il33	chr19 C2	1	Ⅶ	H
1416202_at	12.0519	12.1638	12.6835	12.7609	12.9338	12.6193	11.9651	11.9649	11.8543	11.8859	11.8354	11.6773	Mm.36241.1	Mm.36241	prohibitin 2	Phb2	chr6 F2|6 60.22 cM	6	XVIII	H
1416203_at	5.11597	5.84956	7.76362	8.4063	6.12234	5.00989	7.06184	7.87913	9.63805	10.5136	11.3242	11.7594	Mm.18625.1	Mm.18625	aquaporin 1	Aqp1	chr6 B3|6 27.0 cM	2	Ⅷ	H
1416205_at	10.6842	10.8045	9.49993	9.81262	9.38271	8.79009	8.98843	8.99176	9.00687	9.4412	10.381	10.705	Mm.2040.1	Mm.290516	galactosidase, beta 1	Glb1	chr9 F3|9 66.0 cM	5	V	H
1416210_at	12.1277	12.1781	11.9679	12.1933	11.7205	11.1545	10.7196	10.9741	10.8502	10.6944	11.165	10.9494	Mm.12864.1	Mm.12864	IMP3, U3 small nucleolar ribonucleoprotein, homolog (yeast)	Imp3	chr9 B	5	XIX	H
1416212_at	13.2822	13.1933	13.5617	13.6774	13.4411	13.2268	12.7545	12.8095	12.595	12.3075	12.5122	12.0987	Mm.808.1	Mm.808	mago-nashi homolog, proliferation-associated (Drosophila)	Magoh	chr4 C7|4 51.3 cM	6	XX	H
1416214_at	10.259	10.2674	12.6739	12.6399	12.9114	12.8214	12.0881	12.1872	11.7991	11.7534	11.4464	10.3621	Mm.1500.1	Mm.1500	minichromosome maintenance deficient 4 homolog (S. cerevisiae)	Mcm4	chr16 B1|16 9.2 cM	4	IV	H
1416215_at	10.6285	10.8122	10.1211	9.91242	9.42557	9.3501	9.58378	9.73487	9.67454	9.73923	10.0622	10.0095	Mm.20931.1	Mm.20931	golgi SNAP receptor complex member 1	Gosr1	chr11 B5	5	XIX	H
1416216_at	10.3631	10.451	10.3939	10.5006	10.708	10.3955	10.3292	10.279	9.91893	9.9418	9.66454	9.70911	Mm.4479.1	Mm.4479	RalBP1 associated Eps domain containing protein	Reps1	chr10 A3	6	XVIII	H
1416219_at	14.7864	14.8511	14.8487	14.7349	14.4126	14.0768	14.0732	14.0189	13.9181	14.0092	14.4246	14.0717	Mm.30806.1	Mm.10247	ribosomal protein L19	Rpl19	chr11 D	5	XIX	H
1416221_at	10.2661	10.1105	13.0929	12.0857	11.8197	12.0833	12.577	12.9411	13.1305	13.4077	13.7411	13.6366	Mm.22763.1	Mm.182434	follistatin-like 1	Fstl1	chr16 B3|16 27.3 cM	2	Ⅷ	H
1416222_at	9.40888	9.50449	9.2398	9.39613	9.94561	10.922	10.6538	10.5279	10.5713	10.4788	10.0728	9.72701	Mm.38792.1	Mm.38792	NAD(P) dependent steroid dehydrogenase-like	Nsdhl	chrX A7.3|X 28.87 cM	3	XIV	H
1416225_at	8.63155	8.42637	9.35072	7.81096	6.22141	7.11263	6.84159	7.40329	9.15802	10.5267	12.6921	12.3071	Mm.2409.1	Mm.2409	alcohol dehydrogenase 1 (class I)	Adh1	chr3 G3|3 71.2 cM	1	I	H
1416226_at	12.6772	12.7588	13.747	13.2934	10.4148	8.55049	9.11865	9.41315	9.46241	10.1051	11.234	10.8848	Mm.30010.1	Mm.30010	actin related protein 2/3 complex, subunit 1B	Arpc1b	chr5 G2	5	XIX	H
1416228_at	11.2623	11.3198	12.1161	12.2746	12.306	12.0609	11.3507	11.3116	11.1438	10.807	10.878	10.5644	Mm.7906.1	Mm.7906	protein (peptidyl-prolyl cis/trans isomerase) NIMA-interacting 1	Pin1	chr9 A3|9 4.0 cM	6	XVIII	H
1416234_at	12.6602	12.6608	12.2734	12.7151	12.6468	12.3586	11.8717	11.9101	11.9527	11.9384	11.7334	11.3897	Mm.28892.1	Mm.172720	leucine rich repeat containing 59	Lrrc59	chr11 D	6	XVIII	H
1416238_at	0.548263	2.52294	5.65701	5.25692	6.28713	7.17252	7.3687	7.43881	7.59177	7.80438	7.47055	7.83998	Mm.4345.1	Mm.4345	tyrosine kinase with immunoglobulin-like and EGF-like domains 1	Tie1	chr4 D2.1|4 50.0 cM	2	II	H
1416245_at	12.1958	12.2656	12.4577	12.4463	11.9135	11.4252	11.1094	11.242	10.9743	10.8831	11.6844	11.3505	Mm.28999.1	Mm.28999	aurora kinase A interacting protein 1	Aurkaip1	chr4 E2|4 83.0 cM	6	XX	H
1416246_a_at	7.62581	7.46812	8.49582	7.17803	6.71742	7.17254	9.68455	9.66377	9.9806	10.1419	9.90846	10.153	Mm.27317.1	Mm.290482	coronin, actin binding protein 1A	Coro1a	chr7 F3|7 62.5 cM	1	Ⅶ	H
1416247_at	12.2008	12.4497	11.6303	11.7276	11.6222	11.2244	11.4209	11.3786	11.2797	11.1904	11.1453	11.2593	Mm.29025.1	Mm.29025	dynactin 3	Dctn3	chr4 B1	6	VI	H
1416248_at	11.6309	11.6245	11.107	11.0464	11.2365	10.956	10.6323	10.4905	10.5812	10.4448	10.2998	10.4686	Mm.28347.1	Mm.28347	NAD kinase	Nadk	chr4 E2	6	VI	H
1416251_at	10.5178	10.5145	12.4351	12.2757	12.9384	13.1731	12.7594	12.558	12.1698	12.1189	11.6526	10.886	Mm.4933.1	Mm.4933	minichromosome maintenance deficient 6 (MIS5 homolog, S. pombe) (S. cerevisiae)	Mcm6	chr1 E4|1 66.6 cM	4	IV	H
1416253_at	9.87438	10.024	9.8336	9.10884	9.61887	9.748	10.5385	10.6613	10.9085	10.974	10.9076	10.5016	Mm.29020.1	Mm.464272	predicted gene, 100043858 /// cyclin-dependent kinase inhibitor 2D (p19, inhibits CDK4)	100043858 /// Cdkn2d	chr9 A3 /// chr9 F4|9	5	Ⅺ	H
1416257_at	11.9532	11.9538	11.6551	10.7657	10.9097	10.4224	10.9585	11.1207	11.0428	11.1771	11.1975	11.2472	Mm.6958.1	Mm.19306	calpain 2	Capn2	chr1 H5	5	Ⅹ	H
1416258_at	5.92851	6.08203	10.2168	10.9158	10.6935	10.6105	10.1247	10.1928	10.2823	10.3816	9.96455	9.1439	Mm.2661.1	Mm.2661	thymidine kinase 1	Tk1	chr11 E1-E2|11 78.0 cM	4	IV	H
1416259_at	9.40178	9.61415	9.30632	9.73386	9.38558	9.11295	8.95342	8.61394	8.88723	8.80183	8.75887	9.29412	Mm.30664.1	Mm.102205	peroxisomal biogenesis factor 12	Pex12	chr11 C	6	XX	H
1416267_at	9.2976	9.05331	10.1334	9.7892	10.3705	10.7312	10.6215	10.6833	10.6405	10.5327	10.0278	10.1898	Mm.24763.1	Mm.246911	short coiled-coil protein	Scoc	chr8 C2	4	XV	H
1416270_at	12.3794	12.3753	12.4353	12.6639	12.5876	12.4363	12.0188	11.9805	11.8427	11.6143	11.6059	11.3781	Mm.22117.1	Mm.22117	polymerase (RNA) II (DNA directed) polypeptide G	Polr2g	chr19 A	6	XVIII	H
1416271_at	6.50611	6.57254	10.87	11.1673	8.89888	8.99122	8.52959	8.98474	10.1616	11.6497	12.7848	13.0595	Mm.28209.1	Mm.28209	PERP, TP53 apoptosis effector	Perp	chr10 A2	2	Ⅷ	H
1416272_at	11.5936	11.6585	11.967	11.6359	11.7292	11.2831	11.2236	11.0887	11.2738	11.0166	10.9785	11.332	Mm.20922.1	Mm.331392	MAPK scaffold protein 1	Mapksp1	chr3 G3	5	XIX	H
1416277_a_at	14.8621	14.9326	14.9946	14.8104	14.6045	14.2914	14.2705	14.2286	14.1566	14.3251	14.6581	14.4263	Mm.3158.1	Mm.3158	ribosomal protein, large, P1	Rplp1	chr9 B	5	XIX	H
1416282_at	12.5149	12.6685	12.9483	12.916	12.8508	12.6997	12.4006	12.3523	12.2409	12.2007	12.1273	11.9938	Mm.20946.1	Mm.289832	proteasome (prosome, macropain) 26S subunit, ATPase 3	Psmc3	chr2 E1|2 47.0 cM	6	XVIII	H
1416283_at	9.66772	9.77119	10.7019	11.2394	11.7545	11.6601	10.705	10.5159	10.5953	10.3927	9.7089	9.42328	Mm.4505.1	Mm.4505	phosphoribosylglycinamide formyltransferase	Gart	chr16 C3-C4|16 63.0 cM	4	XVII	H
1416284_at	10.6664	10.7627	11.2327	11.229	11.3706	11.1511	10.6616	10.719	10.4172	10.3325	10.2769	9.93949	Mm.27332.1	Mm.273102	mitochondrial ribosomal protein L28	Mrpl28	chr17 B1	6	XVIII	H
1416286_at	1.57687	2.09987	4.1722	2.13415	3.50728	6.13878	8.47918	8.51262	8.46544	8.51908	8.26255	8.73108	Mm.41642.1	Mm.41642	regulator of G-protein signaling 4	Rgs4	chr1 H3|1 86.5 cM	3	III	H
1416288_at	13.1142	13.1475	13.6075	13.8246	13.7236	13.488	13.3852	13.1994	13.0173	12.7346	12.6551	12.4144	Mm.27897.1	Mm.27897	DnaJ (Hsp40) homolog, subfamily A, member 1	Dnaja1	chr4 A5	6	XVIII	H
1416289_at	9.96826	10.0162	8.42431	8.06347	7.91842	8.16601	8.46498	8.77272	9.17272	9.41486	9.97161	9.21474	Mm.37371.1	Mm.37371	procollagen-lysine, 2-oxoglutarate 5-dioxygenase 1	Plod1	chr4 E2|4 76.5 cM	5	V	H
1416299_at	7.87648	8.14565	11.3394	11.4234	11.9453	12.2052	11.5614	11.3453	11.2889	11.0678	10.4637	9.62979	Mm.37801.1	Mm.37801	Shc SH2-domain binding protein 1	Shcbp1	chr8 A1.2	4	IV	H
1416300_a_at	14.0141	14.1514	14.213	14.3587	14.1814	13.7854	13.6806	13.6473	13.5145	13.4717	13.4392	13.8235	Mm.298.1	Mm.298	solute carrier family 25 (mitochondrial carrier, phosphate carrier), member 3	Slc25a3	chr10 C2	6	XX	H
1416301_a_at	4.02087	2.62129	6.58789	5.06572	5.49547	7.42754	9.74904	9.90797	9.96657	9.77445	9.94806	10.0202	Mm.4366.1	Mm.439662	early B-cell factor 1	Ebf1	chr11 B1.1|11 20.0 cM	3	III	H
1416303_at	11.8948	11.8266	12.5019	12.4775	11.248	10.9401	10.7071	10.6344	10.6007	10.7573	11.3216	11.436	Mm.21119.1	Mm.294753	LPS-induced TN factor	Litaf	chr16 B1-B3	5	XIX	H
1416306_at	2.00263	2.1354	0.0397744	0.873173	3.4951	1.36063	1.63165	2.1057	0.772271	4.17571	7.36628	9.16815	Mm.6594.1	Mm.33483	chloride channel calcium activated 3	Clca3	chr3 H2|3 74.5 cM	1	I
1416309_at	9.33825	9.3417	10.8049	10.5034	11.1681	11.6741	11.6247	11.5941	11.5793	11.6183	11.4719	10.5481	Mm.27584.1	Mm.290015	nucleolar and spindle associated protein 1	Nusap1	chr2 E5	4	XV	H
1416311_s_at	7.39475	6.85154	8.98195	8.4814	9.47376	9.62032	10.4564	10.0331	10.0828	10.3285	9.0998	9.06531	Mm.34312.1	Mm.270295	predicted gene, EG384954 /// tubulin, alpha 3A /// tubulin, alpha 3B	EG384954 /// Tuba3a /// Tuba3b	chr6 F3 /// chr6 G3 /// chr9 D	4	XV	H
1416312_at	11.2011	11.194	12.5195	12.9705	12.3842	12.129	11.2318	11.3814	11.2336	10.9691	11.0287	11.0378	Mm.27526.1	Mm.284906	arginyl-tRNA synthetase	Rars	chr11 A4	6	XVIII	H
1416313_at	9.07043	8.98772	7.51009	7.72381	9.06172	9.66018	12.0196	12.1443	12.2669	12.0915	12.0121	11.8235	Mm.25165.1	Mm.477742	myeloid/lymphoid or mixed-lineage leukemia (trithorax homolog, Drosophila); translocated to, 11	Mllt11	chr3 F2.1	3	XIII	H
1416315_at	11.1659	11.1965	9.66814	8.47325	8.59944	8.5535	9.19379	9.33265	9.28384	9.42608	9.33966	9.74387	Mm.28771.1	Mm.28771	abhydrolase domain containing 4	Abhd4	chr14 C2	5	Ⅹ	H
1416316_at	1.80024	2.27885	6.63651	6.59644	5.95133	5.63084	6.59178	7.4336	9.02907	9.45431	10.799	12.0577	Mm.6611.1	Mm.290044	solute carrier family 27 (fatty acid transporter), member 2	Slc27a2	chr2 F1	2	Ⅷ	H
1416318_at	12.026	11.9468	7.30602	4.68403	5.39666	2.08623	2.67103	4.627	7.37211	8.53519	10.9382	11.3998	Mm.46316.1	Mm.20144	serine (or cysteine) peptidase inhibitor, clade B, member 1a	Serpinb1a	chr13 A4|13 12.0 cM	5	Ⅸ	H
1416321_s_at	5.53733	5.41532	6.16384	5.9138	4.95608	5.24527	6.09278	6.21233	7.1852	7.91089	8.9496	9.34293	Mm.214514.1	Mm.214514	proline arginine-rich end leucine-rich repeat	Prelp	chr1 E4|1 74.3 cM	2	Ⅷ	H
1416325_at	3.38652	3.47367	3.6649	2.59381	3.20057	1.23564	1.90731	2.42937	3.06009	3.73953	6.47973	7.50891	Mm.16781.1	Mm.16781	cysteine-rich secretory protein 1	Crisp1	chr17 B2|17 21.0 cM	1	I	H
1416326_at	12.7261	12.5503	13.205	12.1575	10.1375	9.36632	9.55007	9.74299	10.0544	10.6603	12.3974	12.4597	Mm.22049.1	Mm.272368	cysteine-rich protein 1 (intestinal)	Crip1	chr12 F1|12 57.9 cM	5	Ⅸ	H
1416328_a_at	12.9533	12.8287	12.7534	13.1666	11.9504	10.9792	10.8142	11.1035	11.2321	11.2737	12.3422	12.0366	Mm.22602.1	Mm.22602	ATPase, H+ transporting, lysosomal V0 subunit E	Atp6v0e	chr17 A3.3	5	XIX	H
1416329_at	12.9715	12.9119	12.6307	12.2545	11.8455	11.7498	11.6701	11.7421	11.5324	11.5547	11.7424	11.5575	Mm.12912.1	Mm.37249	cytoplasmic FMR1 interacting protein 1	Cyfip1	chr7 B5	5	XIX	H
1416330_at	13.2899	13.3407	12.5443	12.0138	11.9522	12.0962	12.0425	12.2809	12.4902	12.5219	13.0945	12.9292	Mm.806.1	Mm.806	CD81 antigen	Cd81	chr7 F5|7 69.3 cM	5	V	H
1416335_at	14.3442	14.4406	14.0786	14.2773	14.2424	13.8841	13.5369	13.4309	13.0515	12.9515	13.2339	12.4737	Mm.2326.1	Mm.2326	macrophage migration inhibitory factor	Mif	chr10 C1|10 40.9 cM	6	XX	H
1416336_s_at	10.8892	10.9052	12.1791	12.3072	12.4503	12.3482	11.7637	11.6909	11.3842	11.104	10.9377	10.3074	Mm.603.1	Mm.603	small nuclear ribonucleoprotein D1	Snrpd1	chr18 A1	4	XVII	H
1416340_a_at	12.0708	12.0704	10.2171	10.338	9.79747	9.11273	9.57496	9.66013	9.64836	9.99881	10.6625	10.6469	Mm.4219.1	Mm.4219	mannosidase 2, alpha B1	Man2b1	chr8 C2|8 37.0 cM	5	Ⅸ	H
1416341_at	12.3124	12.369	11.8285	11.9559	11.7619	11.5573	11.1629	11.2463	10.9886	10.6527	11.062	10.4701	Mm.2186.1	Mm.292492	polymerase (RNA) II (DNA directed) polypeptide C	Polr2c	chr8 D1	6	VI	H
1416344_at	12.6638	12.6188	10.9695	10.938	10.2212	9.6974	9.49372	9.87754	10.2708	10.5193	11.4834	11.9816	Mm.486.1	Mm.486	lysosomal-associated membrane protein 2	Lamp2	chrX A3.3|X 13.0 cM	5	XIX	H
1416347_at	9.56673	9.68016	9.37984	9.27643	9.94633	10.1017	10.1054	10.0186	9.8317	9.72902	9.31707	9.06159	Mm.12917.1	Mm.12917	multiple endocrine neoplasia 1	Men1	chr19 A	4	XVI	H
1416349_at	11.6453	11.7247	11.3066	11.2027	10.9237	11.0234	10.9313	11.025	10.874	10.4895	10.864	10.3523	Mm.29489.1	Mm.29489	mitochondrial ribosomal protein L34	Mrpl34	chr8 B3.3|8 33.5 cM	6	VI	H
1416350_at	9.43825	9.32901	9.54018	9.47915	9.04672	8.13959	7.66369	8.45564	8.57812	8.99888	8.59963	8.32464	Mm.41513.1	Mm.41513	Kruppel-like factor 16	Klf16	chr10 C1	5	XIX	H
1416351_at	12.344	12.4943	11.4982	11.8049	11.5522	11.1766	10.3258	10.6584	10.4955	10.7103	10.9998	10.6699	Mm.1059.1	Mm.248907	mitogen-activated protein kinase kinase 1	Map2k1	chr9 C|9 36.0 cM	6	VI	H
1416354_at	8.48355	8.64848	10.0369	9.85581	10.7574	11.2743	11.2444	10.8204	11.1147	10.9965	9.74308	9.90193	Mm.28275.1	Mm.28275	RNA binding motif protein, X chromosome	Rbmx	chrX A5	4	XV	H
1416356_at	9.78282	9.809	9.64927	10.1852	9.97353	10.0814	9.99845	10.013	9.74952	9.70126	9.30494	9.1462	Mm.29346.1	Mm.390685	guanosine monophosphate reductase 2	Gmpr2	chr14 C3	4	XVII	H
1416357_a_at	2.68526	3.66518	7.52143	6.8514	6.98504	7.75596	8.54411	8.6766	9.03291	9.44779	9.45379	9.80991	Mm.39103.1	Mm.275003	melanoma cell adhesion molecule	Mcam	chr9 A5.1	2	Ⅷ	H
1416359_at	12.7927	12.7539	11.1614	10.6387	10.4973	10.5573	10.2825	10.4743	10.3857	10.4032	10.6749	10.3204	Mm.33721.1	Mm.33721	sorting nexin 18	Snx18	chr13 D2.2	5	Ⅹ	H
1416362_a_at	9.67015	9.72577	11.7988	11.3841	12.1364	12.2284	11.4591	11.3227	10.9998	11.0257	10.1942	9.73593	Mm.12758.1	Mm.12758	FK506 binding protein 4	Fkbp4	chr6 F3	4	IV	H
1416368_at	7.74241	8.00312	9.77514	9.62732	11.3984	10.9971	10.8405	10.9531	10.0772	9.83836	10.2654	10.149	Mm.2662.1	Mm.2662	glutathione S-transferase, alpha 4	Gsta4	chr9 E1	2	II	H
1416370_at	9.2206	9.46843	8.9315	9.51287	10.2133	10.6838	10.8825	10.6821	10.3435	9.76051	9.03506	9.34277	Mm.2760.1	Mm.2760	zinc finger and SCAN domain containing 21	Zscan21	chr5 G2|5 78.0 cM	4	XVI	H
1416371_at	3.09648	2.49684	6.37999	3.92207	5.48609	6.73613	8.5704	8.58539	9.09474	9.2385	9.78665	10.4238	Mm.2082.1	Mm.2082	apolipoprotein D	Apod	chr16 B2|16 21.2 cM	2	Ⅷ	H
1416373_at	10.838	10.9841	10.597	10.8849	10.2468	9.5308	9.43165	9.63864	9.65525	9.63315	10.0305	10.2357	Mm.29169.1	Mm.283604	nitrogen fixation gene 1 (S. cerevisiae)	Nfs1	chr2 H1	5	XIX	H
1416377_at	9.9906	10.1393	9.37625	9.48658	9.43567	9.14162	9.12267	9.04279	8.84028	8.79648	8.84241	8.47924	Mm.29193.1	Mm.476827	programmed cell death 7	Pdcd7	chr9 D	6	VI	H
1416381_a_at	12.149	12.1758	11.1631	10.8849	10.731	10.3704	10.5232	10.6336	10.7435	10.9632	11.5874	11.7784	Mm.193042.1	Mm.279782	peroxiredoxin 5	Prdx5	chr19 A|19 0.5 cM	5	V	H
1416382_at	13.0271	12.866	12.3102	12.6321	12.3857	10.2922	10.1796	9.99254	10.7588	10.7443	11.4764	11.7881	Mm.684.1	Mm.322945	cathepsin C	Ctsc	chr7 D3-E1.1	5	XIX	H
1416383_a_at	8.52871	8.64363	9.03054	8.76879	7.91396	7.89502	8.65562	8.86891	8.78522	9.22966	10.4512	10.6228	Mm.1845.1	Mm.1845	pyruvate carboxylase	Pcx	chr19 A|19 0.0 cM	2	Ⅷ	H
1416384_a_at	12.4558	12.5448	11.8286	11.8132	11.7661	11.4475	11.3069	11.4961	11.5482	11.3613	11.7488	11.7066	Mm.28668.1	Mm.28668	coatomer protein complex, subunit epsilon	Cope	chr8 B3.3	5	XIX	H
1416385_a_at	12.3007	12.5329	11.7104	12.3259	12.0218	11.6597	11.291	11.0507	11.333	11.3763	11.2714	11.4941	Mm.1358.1	Mm.249225	mannose-6-phosphate receptor, cation dependent	M6pr	chr6 F1|6 54.4 cM	5	XIX	H
1416389_a_at	10.3539	10.2363	10.0895	10.3564	11.5213	11.9737	11.6958	11.478	11.1095	10.7707	10.5052	10.4586	Mm.33954.1	Mm.280068	regulator of chromosome condensation (RCC1) and BTB (POZ) domain containing protein 2	Rcbtb2	chr14 D3	4	XVI	H
1416393_at	12.4745	12.5226	13.0399	13.3186	12.9845	12.6536	12.1378	12.2093	12.0495	11.8805	12.1834	11.7002	Mm.6390.1	Mm.6390	EMG1 nucleolar protein homolog (S. cerevisiae)	Emg1	chr6 F2|6 60.22 cM	6	XX	H
1416394_at	12.6707	12.7055	12.2612	11.8016	11.6044	11.3441	11.3085	11.3723	11.1452	11.3743	11.6679	11.4804	Mm.688.1	Mm.688	BCL2-associated athanogene 1	Bag1	chr4 B1	5	XIX	H
1416399_a_at	11.5108	11.5362	11.3715	11.5567	11.1758	10.9141	10.8893	10.6379	11.0544	10.9647	11.1673	10.7711	Mm.710.1	Mm.272866	heme oxygenase (decycling) 2	Hmox2	chr16 B1|16 2.6 cM	6	VI	H
1416400_at	9.24686	9.33369	9.75999	9.94732	10.3219	10.308	9.71239	9.87292	9.50351	9.41946	9.42817	8.70466	Mm.24883.1	Mm.250599	pyrroline-5-carboxylate reductase-like	Pycrl	chr15 E1	4	XVII	H
1416402_at	8.17743	8.1132	8.60356	9.51406	10.0488	9.89573	10.0912	10.262	10.5778	10.7968	10.3285	9.54525	Mm.143731.1	Mm.274243	ATP-binding cassette, sub-family B (MDR/TAP), member 10	Abcb10	chr8 E2	2	II	H
1416404_s_at	15.0111	15.0344	15.0095	14.8441	14.6996	14.5076	14.4443	14.4048	14.3437	14.3774	14.681	14.3592	Mm.702.1	Mm.702	similar to Rps16 protein /// ribosomal protein S16	LOC100039355 /// Rps16	chr5 G1.3 /// chr7 A3	5	XIX
1416405_at	7.22348	7.61528	11.3858	9.44976	7.70942	8.55969	10.1096	10.5979	11.2776	11.868	12.772	12.8548	Mm.2608.1	Mm.2608	biglycan	Bgn	chrX B|X 29.3 cM	2	Ⅷ	H
1416407_at	9.04704	9.00866	10.3611	10.237	10.198	10.7726	11.1899	10.9433	10.996	11.0113	10.6696	10.4567	Mm.544.1	Mm.544	phosphoprotein enriched in astrocytes 15A	Pea15a	chr1 H3|1 93.8 cM	2	II	H
1416408_at	11.0632	11.1049	10.7692	9.9924	9.83694	9.28329	9.54479	10.0861	10.1565	10.0282	10.9162	11.8007	Mm.8403.1	Mm.356689	acyl-Coenzyme A oxidase 1, palmitoyl	Acox1	chr11 E2	1	I	H
1416411_at	10.1739	10.2633	10.092	8.39709	7.39911	7.93034	8.44978	8.87079	9.06044	9.33867	9.30109	9.68942	Mm.14601.1	Mm.440086	glutathione S-transferase, mu 2	Gstm2	chr3 F2.3	5	Ⅹ	H
1416415_a_at	15.0255	15.0895	14.783	14.8637	14.6984	14.4316	14.5842	14.4065	14.1845	14.0858	14.2288	13.624	Mm.916.1	Mm.117541	H2A histone family, member Z	H2afz	chr3 G3	6	XX	H
1416420_a_at	14.8472	14.9041	14.7878	14.7244	14.568	14.3663	14.4054	14.298	14.2574	14.2666	14.5906	14.297	Mm.14244.1	Mm.406256	predicted gene, EG637379 /// predicted gene, ENSMUSG00000047965 /// predicted gene, ENSMUSG00000062456 /// ribosomal protein L9	EG637379 /// ENSMUSG00000047965 /// ENSMUSG00000062456 /// Rpl9	chr14 C1 /// chr19 C1 /// chr2 C2 /// chr5 C3.1	5	XIX
1416421_a_at	10.4882	10.1397	10.2061	11.0638	11.327	11.4981	10.8729	10.8542	10.4263	10.2115	10.0617	9.95258	Mm.10508.1	Mm.10508	Sjogren syndrome antigen B	Ssb	chr2 C2|2 41.0 cM	4	XVI	H
1416424_at	11.2322	11.286	11.0758	10.7571	10.6272	9.56548	9.42276	9.80621	9.4925	9.7805	10.5432	10.7185	Mm.104975.1	Mm.311696	mannose-6-phosphate receptor binding protein 1	M6prbp1	chr17 D	5	XIX
1416429_a_at	11.3277	11.2922	11.1813	11.0773	11.8647	12.1084	11.8597	12.0137	12.2632	12.1101	12.4338	12.8435	Mm.4215.1	Mm.4215	catalase	Cat	chr2 E3|2 57.0 cM	3	III	H
1416433_at	8.54582	8.58214	10.2611	10.7166	11.293	11.6206	10.8433	10.7623	10.6534	10.4632	9.70128	9.03034	Mm.2870.1	Mm.2870	replication protein A2	Rpa2	chr4 D2.3	4	IV	H
1416434_at	13.6936	13.6355	3.40709	3.90666	4.38643	4.5375	4.87615	4.07289	4.95606	4.79448	4.44679	4.7114	Mm.25988.1	Mm.25988	Bcl2-like 10	Bcl2l10	chr9 D	5	Ⅹ	H
1416435_at	10.1694	10.1119	9.32684	8.75335	8.46537	7.61495	7.97521	8.07949	8.01384	8.79765	9.53374	8.97668	Mm.3122.1	Mm.3122	lymphotoxin B receptor	Ltbr	chr6 F3|6 60.4 cM	5	Ⅸ	H
1416437_a_at	5.79656	5.70639	4.34967	4.72636	6.74742	7.58527	8.14742	7.88506	7.91706	7.98283	7.21702	7.1492	Mm.43081.1	Mm.43081	mitogen-activated protein kinase 8 interacting protein 3	Mapk8ip3	chr17 A3.3	3	Ⅻ	H
1416438_at	11.5817	11.6248	11.7292	11.842	12.16	12.1862	12.1755	11.9271	11.7017	11.6953	11.3398	11.2282	Mm.29965.1	Mm.29965	poly-U binding splicing factor 60	Puf60	chr15 E1	4	XVII	H
1416439_at	10.436	10.5217	11.7668	12.2593	12.3857	12.176	11.2465	11.1456	10.8418	10.3847	10.4452	9.76174	Mm.29898.1	Mm.29898	dCTP pyrophosphatase 1	Dctpp1	chr7 F3	4	XVII	H
1416440_at	13.2797	13.1844	13.3799	13.8394	12.9362	12.4917	12.2833	12.3321	12.5116	12.6299	12.8721	12.8313	Mm.28083.1	Mm.269815	CD164 antigen	Cd164	chr10 B2|10 25.0 cM	5	XIX	H
1416441_at	10.4219	10.39	8.35807	7.87999	6.7038	7.40139	8.41272	8.80401	8.83279	8.87544	9.64918	9.63924	Mm.14894.1	Mm.158251	plasma glutamate carboxypeptidase	Pgcp	chr15 B3.2	5	V	H
1416443_a_at	10.2494	10.2771	11.7486	11.4471	12.404	12.6458	12.2359	11.9073	11.9855	11.8478	11.3442	10.8334	Mm.29698.1	Mm.258530	SUMO1 activating enzyme subunit 1	Sae1	chr7 A2|7 4.0 cM	4	IV	H
1416444_at	5.28413	3.875	6.77988	6.99583	9.13572	10.0457	9.72308	9.49796	9.49912	9.50676	9.50282	11.0603	Mm.2567.1	Mm.2567	elongation of very long chain fatty acids (FEN1/Elo2, SUR4/Elo3, yeast)-like 2	Elovl2	chr13 A3.3	2	II	H
1416452_at	11.2745	11.3861	11.9298	12.1464	12.2711	11.5291	11.7712	11.5338	12.0179	12.1007	12.4068	12.5178	Mm.13694.1	Mm.13694	ornithine aminotransferase	Oat	chr7 F3|7 63.0 cM	2	II	H
1416454_s_at	9.63201	9.48066	12.0659	9.72741	12.8676	12.6741	12.2972	12.4944	12.9361	12.994	13.4597	13.366	Mm.16537.1	Mm.213025	actin, alpha 2, smooth muscle, aorta	Acta2	chr19 C3	2	II	H
1416457_at	9.6025	9.60529	9.44343	9.46036	10.6622	11.0985	11.8236	11.7655	11.1398	11.2483	10.8835	10.2987	Mm.1457.1	Mm.1457	dimethylarginine dimethylaminohydrolase 2	Ddah2	chr17 B1	3	Ⅻ	H
1416458_at	8.27093	8.24588	9.26306	8.94597	8.97718	9.48485	9.97505	10.0153	9.95013	9.82985	9.79664	9.72219	Mm.5061.1	Mm.5061	ADP-ribosylation factor 2	Arf2	chr11 E1|11 62.0 cM	2	II	H
1416464_at	4.77114	5.61207	4.99643	4.52685	8.92776	9.62009	10.941	11.4252	12.0577	12.8629	13.0175	11.1688	Mm.7248.1	Mm.7248	solute carrier family 4 (anion exchanger), member 1	Slc4a1	chr11 D|11 62.0 cM	3	III	H
1416466_at	14.2291	14.1959	13.6673	13.5184	13.0089	12.709	12.5147	12.589	12.5248	12.413	12.9908	12.8692	Mm.23943.1	Mm.266767	vesicle-associated membrane protein, associated protein A	Vapa	chr17 E1.2	5	XIX	H
1416468_at	8.6773	8.54786	4.36236	3.14957	4.95686	5.78948	8.32123	8.21306	8.28753	8.69555	9.39574	9.96795	Mm.4514.1	Mm.435667	aldehyde dehydrogenase family 1, subfamily A1	Aldh1a1	chr19 B|19 12.0 cM	5	Ⅺ	H
1416472_at	12.2664	12.2451	11.2289	10.5959	10.389	10.4796	10.6862	10.809	10.7639	10.6981	11.0511	11.303	Mm.44207.1	Mm.44207	synapse associated protein 1	Syap1	chrX F4	5	Ⅹ	H
1416473_a_at	11.9067	12.1635	10.0802	7.55265	7.52047	8.97187	10.9234	11.2901	11.7635	11.8056	12.1565	11.7495	Mm.143741.1	Mm.209041	immunoglobulin superfamily, DCC subclass, member 4	Igdcc4	chr9 C	5	V	H
1416485_at	12.3937	12.4645	13.5473	13.6996	13.4332	13.0485	12.3846	12.2996	12.2909	12.233	12.5853	12.5212	Mm.24565.1	Mm.303703	translocase of inner mitochondrial membrane 23 homolog (yeast)	Timm23	chr14 B	6	XVIII	H
1416486_at	11.8115	11.8307	11.9545	12.2352	12.1899	11.7887	11.2217	11.2966	11.2135	11.1408	11.2632	11.2752	Mm.10507.1	Mm.235137	small inducible cytokine subfamily E, member 1	Scye1	chr3 H2	6	XX
1416493_at	12.6413	12.7805	12.3897	12.6904	12.302	12.1851	11.9173	11.9719	12.1912	12.2024	12.194	11.879	Mm.7236.1	Mm.7236	dolichyl-di-phosphooligosaccharide-protein glycotransferase	Ddost	chr4 D3	6	VI	H
1416495_s_at	12.6592	12.7241	12.5832	12.2304	12.0598	11.8439	11.741	11.8199	11.6526	11.6357	12.3955	12.219	Mm.42805.1	Mm.42805	NADH dehydrogenase (ubiquinone) Fe-S protein 5	Ndufs5	chr4 D2	5	XIX	H
1416496_at	13.7185	13.7478	14.3782	13.9725	13.5774	13.338	13.0826	13.1192	13.0009	13.0072	13.2084	12.8674	Mm.391.1	Mm.477721	Morf4 family associated protein 1	Mrfap1	chr5 B3	6	XX	H
1416497_at	13.8714	13.874	11.0596	11.4035	10.7173	10.3895	10.2098	10.0359	10.0764	10.0338	10.3817	9.22298	Mm.2442.1	Mm.2442	protein disulfide isomerase associated 4	Pdia4	chr6 B2.3|6 18.0 cM	6	VI	H
1416498_at	12.3852	12.46	11.0743	11.0664	10.7719	10.8318	11.2727	11.4503	11.6838	11.7165	12.383	12.2651	Mm.4587.1	Mm.4587	peptidylprolyl isomerase C	Ppic	chr18 D1	5	V	H
1416499_a_at	12.2432	11.9408	11.9492	11.4257	11.6671	11.739	11.6919	11.7144	11.179	10.6414	9.95052	10.99	Mm.90496.1	Mm.150373	dynactin 6	Dctn6	chr8 A4	6	XVIII	H
1416505_at	11.3847	11.4235	8.15714	7.27988	7.2316	7.4678	7.58904	7.93117	8.0635	8.26584	8.82746	9.34708	Mm.119.1	Mm.119	nuclear receptor subfamily 4, group A, member 1	Nr4a1	chr15 F	5	Ⅹ	H
1416506_at	12.831	12.7918	13.0875	13.0059	13.1245	13.0071	12.7173	12.6726	12.5438	12.4465	12.455	12.5048	Mm.30210.1	Mm.30210	proteasome (prosome, macropain) subunit, alpha type 6	Psma6	chr12 C1	6	XX	H
1416508_at	12.5145	12.4842	12.2629	12.4565	12.1528	11.8204	11.7342	11.7595	11.4749	11.4237	11.7573	11.202	Mm.30624.1	Mm.283045	mediator of RNA polymerase II transcription, subunit 28 homolog (yeast)	Med28	chr5 B3	6	XX	H
1416510_at	10.382	10.5123	11.3599	11.2546	11.2042	10.651	10.5472	10.4922	10.3169	10.2372	9.9931	10.2941	Mm.155033.1	Mm.427576	mitochondrial ribosomal protein L4	Mrpl4	chr9 A3	6	XVIII	H
1416512_at	9.8694	9.88888	10.3822	10.5867	10.6503	10.4863	9.89605	9.9702	10.2026	9.75836	9.39736	9.49102	Mm.36718.1	Mm.36718	nucleotide binding protein 2	Nubp2	chr17 A3.3|17 10.0 cM	6	XVIII	H
1416514_a_at	13.7037	13.6583	13.9515	13.5134	13.8964	13.777	13.7598	13.6484	13.2349	13.0262	12.8152	12.5434	Mm.13194.1	Mm.289707	fascin homolog 1, actin bundling protein (Strongylocentrotus purpuratus)	Fscn1	chr5 G2|5 86.0 cM	6	XVIII	H
1416518_at	11.4766	11.5036	2.30994	1.97299	1.5606	0.985456	1.3234	1.89649	0.846407	0.995306	1.68569	1.13842	Mm.21899.1	Mm.21899	H1 histone family, member O, oocyte-specific	H1foo	chr6 E3	5	Ⅹ	H
1416521_at	8.1064	8.05466	8.26989	8.01168	9.63832	10.9812	11.6223	10.9077	11.5262	11.9476	9.97328	10.5803	Mm.42829.1	Mm.42829	selenoprotein W, muscle 1	Sepw1	chr7 A2	3	XIV	H
1416528_at	12.4247	12.344	11.8353	11.8941	11.3352	10.7925	11.0711	11.1698	11.0392	11.1746	11.4536	11.316	Mm.22240.1	Mm.22240	SH3 domain binding glutamic acid-rich protein-like 3	Sh3bgrl3	chr4 D3	5	XIX	H
1416529_at	12.0573	12.0245	9.84564	8.21641	8.31388	8.30976	10.2437	11.1173	12.2581	12.6054	12.931	12.8213	Mm.30024.1	Mm.182785	epithelial membrane protein 1	Emp1	chr6 G1|6 65.0 cM	5	V	H
1416534_at	10.2883	10.3348	10.4527	10.2224	10.9439	11.1306	11.206	11.1025	10.7517	10.6326	10.1213	10.1837	Mm.2651.1	Mm.2651	D4, zinc and double PHD fingers family 2	Dpf2	chr19 A|19 2.0 cM	4	XVI	H
1416536_at	8.79436	8.90614	9.52554	9.95355	10.3798	10.6684	10.3399	10.4322	10.1743	9.86494	9.55111	9.28474	Mm.154580.1	Mm.273418	melanoma associated antigen (mutated) 1	Mum1	chr10 C1	4	XV	H
1416537_at	10.436	10.5197	7.76927	8.02763	7.16261	7.91332	8.80571	8.71079	8.63198	8.88935	8.63383	8.63871	Mm.41593.1	Mm.41593	cysteine-rich with EGF-like domains 1	Creld1	chr6 E3|6 49.5 cM	5	Ⅹ	H
1416543_at	12.5363	12.4965	11.252	11.0205	11.0344	10.4788	10.3126	10.1848	10.5073	10.7767	11.075	10.9876	Mm.1025.1	Mm.1025	nuclear factor, erythroid derived 2, like 2	Nfe2l2	chr2 C3|2 45.0 cM	5	XIX	H
1416544_at	11.1712	11.1263	11.3948	11.7229	12.2131	12.5343	12.327	12.3837	11.9644	11.7577	11.013	10.4841	Mm.4303.1	Mm.246688	enhancer of zeste homolog 2 (Drosophila)	Ezh2	chr6 B|6 19.2 cM	4	XVI	H
1416551_at	9.44524	9.45164	10.1662	10.606	11.4225	11.6401	11.4064	11.4893	11.5161	11.8875	12.0046	12.3218	Mm.42255.1	Mm.227583	ATPase, Ca++ transporting, cardiac muscle, slow twitch 2	Atp2a2	chr5 F|5 65.0 cM	2	II	H
1416554_at	11.357	11.432	12.0238	12.4489	11.6692	10.761	10.3039	10.2961	10.0589	10.4151	10.3082	11.3199	Mm.5567.1	Mm.5567	similar to Pdlim1 protein /// PDZ and LIM domain 1 (elfin)	LOC100048338 /// Pdlim1	chr19 D1	5	XIX	H
1416557_a_at	10.3765	10.3334	11.1942	11.3798	11.5483	11.829	11.2573	11.1403	10.9479	10.8454	10.3634	9.88987	Mm.873.1	Mm.873	elongation factor Tu GTP binding domain containing 2	Eftud2	chr11 E1	4	IV	H
1416558_at	8.19915	8.27985	10.5403	11.0097	11.4099	11.7003	10.8619	10.66	10.44	10.0684	9.64764	8.86816	Mm.4674.1	Mm.268668	maternal embryonic leucine zipper kinase	Melk	chr4 B1|4 26.7 cM	4	IV	H
1416559_at	9.01379	9.13934	10.1342	10.4087	10.631	10.5731	9.79625	9.65231	9.67126	9.68688	9.07955	8.94542	Mm.36766.1	Mm.231400	ribosomal RNA processing 8, methyltransferase, homolog (yeast)	Rrp8	chr7 E3	4	XVII	H
1416561_at	2.62413	2.04028	5.60643	4.74954	6.704	6.66636	9.14156	9.32416	10.0291	10.1395	9.82188	10.2206	Mm.16620.1	Mm.272120	glutamic acid decarboxylase 1	Gad1	chr2 D|2 43.0 cM	2	II	H
1416563_at	11.7697	11.8549	12.0607	11.9296	12.1442	12.2862	11.5236	11.4098	11.3339	11.1028	10.4933	10.3888	Mm.1815.1	Mm.1815	cytidine 5'-triphosphate synthase	Ctps	chr4 D2.2|4 57.0 cM	6	XVIII	H
1416564_at	5.58121	5.60417	8.60244	8.76159	8.67568	8.41848	8.81175	8.7057	8.65722	8.99153	9.07523	8.95729	Mm.42162.1	Mm.42162	SRY-box containing gene 7	Sox7	chr14 C3	2	II	H
1416565_at	13.3275	13.3571	13.5963	13.4297	13.3146	12.9726	13.0307	12.8865	12.9644	13.0221	13.3419	13.3979	Mm.400.1	Mm.400	cytochrome c oxidase, subunit VIb polypeptide 1	Cox6b1	chr7 B1|7 10.0 cM	5	XIX	H
1416566_at	11.5843	11.5366	12.4432	12.5123	12.497	12.3102	11.8927	11.5765	11.475	11.4789	11.3087	11.1745	Mm.22584.1	Mm.22584	serine/threonine kinase receptor associated protein	Strap	chr6 G1	4	XVII	H
1416569_at	10.2983	10.2073	11.3479	11.7633	12.2359	12.4306	11.8344	11.6396	11.3946	11.1908	10.3735	10.2358	Mm.29546.1	Mm.41077	actin-like 6A	Actl6a	chr3 A3	4	IV	H
1416575_at	7.56674	7.33001	8.96222	9.59525	9.99015	10.0491	9.41584	9.13685	9.02636	8.71695	7.9033	7.23562	Mm.1248.1	Mm.1248	cell division cycle 45 homolog (S. cerevisiae)-like	Cdc45l	chr16 A3|16 11.7 cM	4	IV
1416579_a_at	7.48594	7.67747	11.9458	12.1341	11.1478	10.2822	9.01822	9.45804	9.64397	10.0337	11.2373	11.7234	Mm.4259.1	Mm.4259	epithelial cell adhesion molecule	Epcam	chr17 E4	1	I	H
1416581_at	10.4557	10.6086	10.8376	10.7376	10.9816	10.9687	10.6397	10.5379	10.379	10.3645	10.1365	9.91706	Mm.28265.1	Mm.28265	WD repeat domain 5	Wdr5	chr2 A3	6	XVIII	H
1416583_at	10.3077	10.3798	9.82808	9.45678	9.0796	8.75721	9.11098	9.45529	9.31234	9.2993	9.47841	9.23007	Mm.4387.1	Mm.4387	BCL2-associated agonist of cell death	Bad	chr19 A	5	Ⅹ	H
1416585_at	10.6335	10.6008	11.6253	12.1062	11.7492	11.3987	10.7559	10.7499	10.4345	10.1956	10.1236	9.5095	Mm.42195.1	Mm.42195	RuvB-like protein 1	Ruvbl1	chr6 D1	6	XVIII	H
1416586_at	7.68239	7.66445	7.67634	8.10878	8.67421	8.7678	8.77034	8.7643	8.53958	8.07131	7.94267	7.50378	Mm.1256.1	Mm.249661	zinc finger protein 239	Zfp239	chr6 F1|6 52.8 cM	4	XVI	H
1416589_at	14.2489	14.2772	13.7917	13.5402	11.9099	10.7644	11.7232	12.3197	12.4562	13.097	14.3758	14.1394	Mm.35439.1	Mm.291442	secreted acidic cysteine rich glycoprotein	Sparc	chr11 B1|11 29.9 cM	5	Ⅸ	H
1416592_at	9.81224	9.85861	11.679	11.0742	11.081	9.59915	9.1272	9.24523	9.37036	9.31958	10.96	11.5829	Mm.29728.1	Mm.25844	glutaredoxin	Glrx	chr13 C1|13 44.0 cM	1	I	H
1416595_at	11.1003	11.1127	11.2282	11.55	11.6148	11.6552	11.2817	11.179	11.0536	10.741	10.9262	10.586	Mm.17949.1	Mm.17949	mitochondrial ribosomal protein S22	Mrps22	chr9 E4	6	XVIII	H
1416597_at	8.1324	8.16511	8.40707	8.26	8.98037	9.16606	8.5541	8.76569	8.26431	8.1112	7.61234	7.40775	Mm.38268.1	Mm.279188	hepatoma-derived growth factor, related protein 2	Hdgfrp2	chr17 D|17	4	XVII	H
1416606_s_at	12.4368	12.4624	13.6176	14.0136	13.5104	12.9801	11.9311	11.8688	11.8301	11.7852	11.8247	11.4907	Mm.28203.1	Mm.28203	NHP2 ribonucleoprotein homolog (yeast)	Nhp2	chr11 B1.3|11 28.5 cM	6	XVIII	H
1416607_at	10.3418	10.4579	8.85563	8.34423	8.61093	9.05647	9.81548	10.142	10.29	10.0096	10.5462	11.0022	Mm.182227.1	Mm.261842	RIKEN cDNA 4931406C07 gene	4931406C07Rik	chr9 A3	5	Ⅺ	H
1416608_a_at	11.944	11.914	11.044	10.6271	10.7794	10.4868	10.2827	10.4827	10.949	10.9607	11.8213	11.5863	Mm.25308.1	Mm.290116	cDNA sequence BC004004	BC004004	chr17 B1	5	Ⅸ	H
1416611_at	10.1483	10.2147	10.0786	10.1256	9.8141	9.30742	9.64112	9.66293	9.74514	9.97204	10.1854	10.1743	Mm.28537.1	Mm.286069	secretory carrier membrane protein 2	Scamp2	chr9 B	5	Ⅸ	H
1416616_s_at	11.3585	11.3145	11.8366	11.7789	11.0032	10.5625	10.2971	10.4232	10.1291	10.0399	10.4857	10.0374	Mm.15243.1	Mm.287892	caseinolytic peptidase, ATP-dependent, proteolytic subunit homolog (E. coli)	Clpp	chr17 D|17 34.0 cM	6	XX	H
1416617_at	7.0922	7.10041	8.62508	8.25111	7.24339	7.54293	9.32222	9.49143	9.50792	9.84718	9.76756	10.0514	Mm.7044.1	Mm.7044	acyl-CoA synthetase short-chain family member 1	Acss1	chr2 G3	1	Ⅶ	H
1416618_at	9.1097	9.26955	8.19361	8.819	8.95732	8.85544	9.44835	9.9017	10.118	10.3085	9.75699	8.89928	Mm.4730.1	Mm.266888	protoporphyrinogen oxidase	Ppox		3	XIII	H
1416619_at	10.3409	10.3755	9.34583	9.97507	7.66563	6.93049	6.81137	7.3562	7.89204	8.12067	8.53587	8.95817	Mm.33926.1	Mm.273584	RIKEN cDNA 4632428N05 gene	4632428N05Rik	chr10 B4	5	XIX	H
1416621_at	10.6251	10.6859	10.1619	9.89691	11.328	11.6584	11.7317	11.683	11.2545	10.9401	10.5769	10.2253	Mm.3940.1	Mm.285453	lethal giant larvae homolog 1 (Drosophila)	Llgl1	chr11 B2|11 34.0 cM	4	XVI	H
1416623_at	6.80541	6.65109	5.76108	5.75712	8.01266	8.22798	8.48674	8.7578	8.76367	9.15778	9.46653	9.97874	Mm.2114.1	Mm.2114	thrombospondin 3	Thbs3	chr3 E3-F1|3 44.1 cM	3	III	H
1416629_at	7.50924	7.55446	8.45765	9.06263	9.10553	9.28607	8.35992	8.69996	9.15204	9.54108	9.1777	9.34547	Mm.1056.1	Mm.1056	solute carrier family 1 (neutral amino acid transporter), member 5	Slc1a5		2	II	H
1416631_at	10.3547	10.3861	9.73966	9.35152	8.92675	9.16312	9.30251	9.31199	9.12749	9.13436	9.1749	9.47097	Mm.29234.1	Mm.197568	adaptor-related protein complex AP-4, beta 1	Ap4b1	chr3 F2.2	5	Ⅹ	H
1416632_at	13.775	13.7395	10.843	8.80825	7.75875	7.03521	7.57031	7.79672	7.99542	8.5062	9.02864	9.3492	Mm.148155.1	Mm.148155	similar to NADP-dependent malic enzyme (NADP-ME) (Malic enzyme 1) /// malic enzyme 1, NADP(+)-dependent, cytosolic	LOC677317 /// Me1	chr9 E3.1|9 48.0 cM	5	XIX	H
1416635_at	10.8101	10.7364	8.22051	7.34745	6.52363	6.97751	8.46237	8.65297	8.92438	9.18418	10.1789	10.9302	Mm.2379.1	Mm.2379	sphingomyelin phosphodiesterase, acid-like 3A	Smpdl3a	chr10 B4	5	V	H
1416638_at	8.77153	8.51994	8.41087	7.75167	10.0069	10.4826	10.2258	10.2191	9.68461	9.54502	8.60115	8.35617	Mm.39487.1	Mm.39487	sal-like 2 (Drosophila)	Sall2	chr14 B-C1	4	XVI	H
1416640_at	1.82819	1.59708	2.39749	1.53925	4.10365	6.85074	8.4868	8.34875	8.52777	8.65922	8.51668	8.90429	Mm.58507.1	Mm.58507	potassium voltage-gated channel, Isk-related family, member 1-like	Kcne1l	chrX F1	3	III	H
1416641_at	9.21274	9.35949	10.7598	10.955	11.6605	11.8092	11.4501	11.3831	11.0038	11.3083	10.7305	9.57184	Mm.1013.1	Mm.288179	ligase I, DNA, ATP-dependent	Lig1	chr7 A1|7 4.0 cM	4	IV	H
1416646_at	4.50749	3.98443	10.2895	10.8288	13.0201	10.9623	12.3147	13.1488	13.9621	14.1614	14.8206	14.387	Mm.80.1	Mm.358570	alpha fetoprotein	Afp	chr5 E1|5 50.0 cM	2	II	H
1416647_at	10.3745	10.4295	8.6571	8.20105	8.47209	8.35019	8.50522	8.75117	8.43699	8.48199	9.14871	9.64532	Mm.25848.1	Mm.25848	branched chain ketoacid dehydrogenase E1, alpha polypeptide	Bckdha		5	Ⅹ	H
1416649_at	3.63018	1.91955	4.9054	6.15264	7.64928	6.86597	9.20885	10.1287	11.3604	11.7762	13.1638	12.6781	Mm.2197.1	Mm.2197	alpha 1 microglobulin/bikunin	Ambp	chr4 C1-C3|4 30.6 cM	2	II	H
1416650_at	11.5925	11.5798	0.206132	1.2452	2.03946	1.43164	0.313307	1.9251	0.48736	0.059298	1.42659	1.13879	Mm.28764.1	Mm.28764	ret finger protein-like 4	Rfpl4	chr7 A1|7 4.0 cM	5	Ⅹ	H
1416652_at	2.0282	4.39158	4.15114	3.9727	1.8023	1.95549	4.52164	6.15737	10.0948	10.5281	11.5718	12.5285	Mm.25755.1	Mm.383216	asporin	Aspn	chr13 B1	2	Ⅷ	H
1416653_at	11.3714	11.3525	10.5845	9.88662	9.76317	9.52863	9.47002	9.51386	9.75044	9.76145	10.2217	10.4976	Mm.12155.1	Mm.316894	similar to vesicle transport protein /// syntaxin binding protein 3A	LOC100047484 /// Stxbp3a	chr3 F3	5	Ⅸ	H
1416655_at	12.0621	11.9756	10.3523	10.9259	10.5786	10.0983	9.89187	10.1031	10.12	10.1118	10.7604	10.7546	Mm.25677.1	Mm.441410	C1GALT1-specific chaperone 1	C1galt1c1	chrX A2	5	XIX	H
1416656_at	13.1415	13.1311	11.7563	11.3609	11.6645	11.3849	11.4769	11.4103	11.5348	11.535	11.9999	11.6575	Mm.29524.1	Mm.29524	chloride intracellular channel 1	Clic1	chr17 B1|17 19.0 cM	5	Ⅹ	H
1416658_at	5.00606	4.28161	7.40816	9.04233	10.2692	10.1015	10.4128	10.1396	9.35689	9.18687	9.19649	8.98799	Mm.3246.1	Mm.427436	frizzled-related protein	Frzb	chr2 C3|2 49.75 cM	4	XV	H
1416664_at	9.95427	9.9647	11.395	11.6219	12.2351	12.3513	11.7762	11.6674	11.3611	11.1824	10.6176	10.0351	Mm.29931.1	Mm.289747	cell division cycle 20 homolog (S. cerevisiae)	Cdc20	chr4 D2.1	4	IV	H
1416666_at	14.4049	14.5125	10.7887	11.5349	10.8207	11.2203	12.0973	11.9621	12.4079	12.3524	12.2715	12.4127	Mm.3093.1	Mm.3093	serine (or cysteine) peptidase inhibitor, clade E, member 2	Serpine2	chr1 C4|1 48.6 cM	5	Ⅹ	H
1416667_at	11.3043	11.51	10.3942	10.6739	10.3662	10.0715	9.72805	9.73515	10.1444	10.304	10.5333	10.6697	Mm.27183.1	Mm.27183	phenylalkylamine Ca2+ antagonist (emopamil) binding protein	Ebp	chrX A1.1|X 2.0 cM	5	XIX	H
1416672_s_at	9.85792	10.0209	9.33539	9.79908	9.16928	8.48728	8.5581	8.89199	8.53673	8.43518	8.80031	8.9945	Mm.8356.1	Mm.8356	mucolipin 1	Mcoln1	chr8 A1.1|8 1.1 cM	5	XIX	H
1416674_at	5.22713	5.36848	7.85686	7.34389	7.1225	7.589	8.01157	8.01191	7.90333	8.00437	7.78282	7.64984	Mm.4860.1	Mm.4860	protein tyrosine phosphatase, receptor type, U	Ptpru	chr4 D2.3|4 61.35 cM	2	II	H
1416675_s_at	10.1756	10.2096	9.03204	8.91242	8.50766	8.18257	8.86455	9.0104	8.88142	9.20606	8.77965	9.20241	Mm.23963.1	Mm.23963	phospholipase C, delta 1	Plcd1	chr9 F3	5	Ⅹ	H
1416676_at	2.94065	4.62846	10.1757	8.66138	4.55328	1.9537	4.81655	6.82205	9.65601	10.5799	12.6349	13.1849	Mm.2160.1	Mm.2160	kininogen 1	Kng1	chr16 B1	2	Ⅷ	H
1416677_at	5.15341	5.79078	3.86257	4.64748	5.06378	4.41698	5.56308	7.28225	9.56723	10.8537	13.6271	13.4885	Mm.2266.1	Mm.2266	apolipoprotein H	Apoh	chr11 D|11 63.0 cM	2	Ⅷ	H
1416678_at	11.9084	11.9026	12.374	12.4239	12.5028	12.2978	12.2484	12.2218	12.1387	12.0671	12.0467	11.7626	Mm.40.1	Mm.40	COP9 (constitutive photomorphogenic) homolog, subunit 3 (Arabidopsis thaliana)	Cops3	chr11 B2	4	XVII	H
1416680_at	12.7156	12.7959	12.143	12.061	11.7302	11.8238	11.7829	11.7834	11.6169	11.514	11.8552	11.4225	Mm.9002.1	Mm.9002	ubiquitin protein ligase E3A	Ube3a	chr7 C|7 28.65 cM	5	XIX	H
1416685_s_at	12.3457	12.4398	13.3711	13.4184	13.3344	13.1453	12.5355	12.4823	12.3886	12.3349	12.2786	11.5778	Mm.4595.1	Mm.4595	fibrillarin	Fbl		4	XVII	H
1416688_at	7.44542	7.53634	5.04227	5.78362	6.56159	7.3979	10.1067	10.3527	10.7007	10.7644	10.7617	10.6828	Mm.4870.1	Mm.281651	synaptosomal-associated protein 91	Snap91		3	XIII	H
1416689_at	8.83622	9.05683	8.80746	8.22706	8.80688	8.28235	7.5539	7.69035	7.69017	8.56529	9.17657	9.66196	Mm.10214.1	Mm.10214	tuftelin 1	Tuft1	chr3 F2	5	XIX	H
1416692_at	9.42347	9.37509	10.0333	10.2719	10.5135	10.7788	10.7813	10.6515	10.3279	10.1172	9.67968	9.52165	Mm.29736.1	Mm.268004	coilin	Coil	chr11 D|11 50.0 cM	4	XV	H
1416693_at	1.0728	1.09822	4.52191	6.66964	9.43614	9.63363	9.81829	9.53975	8.72177	8.45511	8.17258	8.00721	Mm.14092.1	Mm.14092	forkhead box C2	Foxc2	chr8 E1|8 65.5 cM	2	II	H
1416695_at	12.6122	12.688	10.3049	10.1641	8.7171	8.48647	8.69355	8.76878	9.17967	9.47106	10.2037	10.6938	Mm.1508.1	Mm.1508	translocator protein	Tspo	chr15 E1|15 43.3 cM	5	Ⅸ	H
1416696_at	11.1129	11.087	10.8732	11.7014	10.6263	9.88211	9.74881	9.77898	10.0474	10.0872	10.3299	9.87591	Mm.29925.1	Mm.294870	DNA segment, Chr 17, Wayne State University 104, expressed	D17Wsu104e	chr17 D|17 37.0 cM	5	XIX	H
1416698_a_at	13.0007	13.0487	14.0959	13.8592	14.0522	13.99	13.8782	13.6961	13.6443	13.5932	13.2797	12.6786	Mm.3049.1	Mm.3049	CDC28 protein kinase 1b	Cks1b	chr3 F1	4	IV	H
1416699_at	13.6032	13.5531	13.2836	13.5112	13.2331	12.7148	12.3479	12.3032	12.0995	12.108	12.3576	12.2055	Mm.29264.1	Mm.29264	RIKEN cDNA 1110008F13 gene	1110008F13Rik	chr2 H2	6	XX	H
1416700_at	9.79785	9.75415	10.2955	9.42166	10.9693	11.2321	12.0624	12.0635	11.8208	11.3458	10.8453	10.8025	Mm.46497.1	Mm.46497	Rho family GTPase 3	Rnd3	chr2 C1.1	3	XIV	H
1416706_at	9.90192	9.77272	10.7664	11.214	11.1826	10.6614	10.3353	10.0631	10.0767	9.84412	9.79269	9.60329	Mm.43671.1	Mm.240912	ribulose-5-phosphate-3-epimerase	Rpe	chr1 C3	4	XVII	H
1416710_at	8.3558	8.32352	6.68231	5.19938	5.88386	6.72852	8.91257	9.12141	9.38308	9.36235	8.92338	8.93078	Mm.41489.1	Mm.41489	transmembrane protein 35	Tmem35	chrX E3	5	Ⅺ	H
1416711_at	3.2851	4.07115	1.37101	3.11202	2.83993	3.36877	7.34324	7.70555	8.29663	8.40727	7.34545	7.5577	Mm.14158.1	Mm.308525	T-box brain gene 1	Tbr1	chr2 C1.3|2 32.0 cM	3	XIII	H
1416713_at	8.01391	8.04007	7.33761	7.26286	6.13901	7.52666	9.41743	9.08746	9.05405	9.77317	10.8138	11.3933	Mm.29358.1	Mm.29358	tubulin polymerization-promoting protein family member 3	Tppp3	chr8 D1	1	Ⅶ	H
1416719_a_at	14.577	14.658	14.5484	14.4262	14.1443	13.7675	13.9024	13.7961	13.7119	13.8195	14.2097	13.8302	Mm.39130.1	Mm.275810	ribosomal protein S10	Rps10	chr17 B1	5	XIX	H
1416728_at	12.1945	12.2318	12.2441	12.2747	12.3708	12.1959	11.9961	11.8517	11.8171	11.8881	11.826	11.8841	Mm.26789.1	Mm.378901	casein kinase 2, beta polypeptide	Csnk2b	chr17 B1|17 19.02 cM	6	XX	H
1416729_at	4.26454	3.60213	6.37609	7.08865	8.15116	6.34829	7.91939	8.76455	10.138	11.1801	12.6183	12.5707	Mm.971.1	Mm.971	plasminogen	Plg	chr17 A1|17 7.3 cM	2	Ⅷ	H
1416730_at	9.82543	10.0381	10.7141	11.1491	11.2271	10.6797	9.89152	9.89259	10.0728	9.86145	10.001	10.2242	Mm.28630.1	Mm.28630	RNA terminal phosphate cyclase-like 1	Rcl1	chr19 C1	6	XVIII	H
1416731_at	11.2482	11.1168	10.7409	10.3899	10.5229	11.6271	12.0434	12.1877	11.9424	11.7738	11.6979	11.4658	Mm.4093.1	Mm.130362	topoisomerase (DNA) II beta	Top2b	chr14 A3	3	XIII	H
1416733_at	10.6497	10.7753	10.2	10.1689	10.235	10.2092	10.0509	9.99271	10.036	10.0686	9.93276	10.0119	Mm.20930.1	Mm.238038	muskelin 1, intracellular mediator containing kelch motifs	Mkln1	chr6 B1-B2	6	VI	H
1416735_at	13.1416	13.1544	11.5709	11.4628	11.0597	11.0607	11.3071	11.2398	11.4793	11.3439	11.8483	11.8512	Mm.22547.1	Mm.22547	N-acylsphingosine amidohydrolase 1	Asah1	chr8 A4	5	Ⅹ	H
1416740_at	10.4902	10.5852	8.86811	7.47182	9.10648	9.46068	10.442	11.1104	11.6419	12.0855	12.8661	12.6218	Mm.7281.1	Mm.7281	collagen, type V, alpha 1	Col5a1	chr2 A2-B|2 18.0 cM	1	Ⅶ	H
1416742_at	12.0896	12.1332	12.6959	13.0746	12.56	12.1465	11.9907	11.9647	11.7029	11.7781	11.8797	11.2018	Mm.21310.1	Mm.279437	craniofacial development protein 1	Cfdp1	chr8 E1	6	XVIII	H
1416746_at	9.9692	10.0656	11.5047	11.6874	12.578	12.86	12.8682	12.6155	12.397	12.3885	11.8393	11.2068	Mm.14767.1	Mm.245931	H2A histone family, member X	H2afx	chr9 A5.2|9 26.0 cM	4	XV	H
1416748_a_at	9.37762	9.41932	9.7801	10.2075	10.452	10.2212	9.50068	9.36448	9.04776	8.81236	8.47629	8.23785	Mm.25544.1	Mm.149071	meiotic recombination 11 homolog A (S. cerevisiae)	Mre11a	chr9 A2	6	XVIII	H
1416749_at	13.8389	13.9585	11.9938	12.0036	9.06688	7.87622	7.68323	8.56856	9.74155	10.3415	11.1064	11.0804	Mm.30156.1	Mm.30156	HtrA serine peptidase 1	Htra1	chr7 F3	5	XIX	H
1416751_a_at	9.02879	8.97566	9.92893	10.492	10.7641	10.8289	10.3902	9.98495	9.85216	9.74087	9.23106	8.9323	Mm.26703.1	Mm.272826	DEAD (Asp-Glu-Ala-Asp) box polypeptide 20	Ddx20	chr3 F3	4	IV	H
1416752_at	2.12728	1.73701	1.91421	3.35516	5.2799	5.52871	5.30281	5.91325	6.79998	8.20913	10.3789	11.6731	Mm.29733.1	Mm.29733	LIM domain binding 3	Ldb3	chr14 B	2	Ⅷ	H
1416753_at	7.4919	7.41541	5.75168	6.20193	6.54179	7.07929	8.71063	8.49166	9.15694	9.14256	8.38085	9.02404	Mm.9334.1	Mm.306163	protein kinase, cAMP dependent regulatory, type I beta	Prkar1b	chr5 G2|5 82.0 cM	1	Ⅶ	H
1416755_at	11.487	11.6013	11.4182	11.6828	11.6886	11.7537	11.441	11.2535	11.4021	11.2371	11.0868	10.7495	Mm.2982.1	Mm.282092	DnaJ (Hsp40) homolog, subfamily B, member 1	Dnajb1	chr8 C3	6	XVIII	H
1416757_at	7.64226	7.73685	10.7815	10.9576	11.0961	11.4329	10.8924	10.683	10.5832	10.3812	9.67466	8.86623	Mm.44082.1	Mm.335237	Zwilch, kinetochore associated, homolog (Drosophila)	Zwilch	chr9 D	4	IV	H
1416761_at	8.18393	8.29371	8.23533	7.50774	9.81573	9.58498	9.47557	9.14957	7.81185	7.35598	7.21619	7.40682	Mm.5079.1	Mm.5079	hydroxysteroid 11-beta dehydrogenase 2	Hsd11b2	chr8 D3|8 50.8 cM	4	XVI	H
1416762_at	13.8459	13.8681	14.4912	13.7753	11.8611	10.4539	10.8573	11.4259	11.7685	12.0622	13.1692	13.1028	Mm.1.1	Mm.1	S100 calcium binding protein A10 (calpactin)	S100a10	chr3 F1-F2|3 41.7 cM	5	Ⅸ	H
1416766_at	12.1035	12.2057	11.0902	11.3426	10.6294	9.61367	10.5572	10.7494	10.9002	11.1211	11.9058	11.914	Mm.177724.1	Mm.177724	MOCO sulphurase C-terminal domain containing 2	Mosc2	chr1 H4	5	Ⅸ	H
1416768_at	12.8258	12.8194	11.5126	10.386	10.0982	9.46437	10.6484	10.7957	11.0475	11.1215	11.7559	11.7778	Mm.27647.1	Mm.10709	RIKEN cDNA 1110003E01 gene	1110003E01Rik	chr5 C3.1	5	Ⅹ	H
1416772_at	10.6965	10.7281	10.6922	10.0089	9.9315	9.11816	8.96203	9.20275	8.91369	9.27237	10.0429	10.252	Mm.29499.1	Mm.307620	carnitine palmitoyltransferase 2	Cpt2	chr4 C7|4 54.4 cM	5	XIX	H
1416775_at	9.05062	9.00451	8.59858	7.9948	8.21915	7.94466	7.64346	7.79416	7.75697	7.45843	7.53611	7.59269	Mm.24062.1	Mm.159956	ATP5S-like	Atp5sl	chr7 A3	6	VI	H
1416778_at	6.09809	6.06135	9.13831	6.88883	8.13015	8.14953	8.96756	9.29333	10.5706	11.2232	11.9073	11.8455	Mm.220962.1	Mm.398690	serum deprivation response	Sdpr	chr1 C1.1	2	Ⅷ	H
1416780_at	9.02796	8.9698	8.81047	9.34387	9.77814	9.84647	10.1561	10.1265	10.3271	10.6141	10.7533	11.3491	Mm.26550.1	Mm.272582	phosphofructokinase, muscle	Pfkm	chr15 F1	2	Ⅷ	H
1416782_s_at	9.50652	9.47141	9.61213	9.84066	10.0776	9.96594	10.2169	10.0689	10.0952	10.0052	9.71652	9.30546	Mm.140597.1	Mm.28850	PRA1 domain family 2	Praf2	chrX A1.1|X 1.6 cM	4	XV	H
1416783_at	6.61692	6.57924	4.18361	4.7404	6.43766	5.95797	8.6222	9.26562	10.3355	10.299	10.0068	10.2167	Mm.1440.1	Mm.1440	tachykinin 1	Tac1	chr6 A1|6 5.0 cM	1	Ⅶ	H
1416788_a_at	12.3963	12.451	12.9078	12.6755	11.8366	11.4894	11.508	11.6477	11.538	11.4537	12.24	12.476	Mm.14825.1	Mm.14825	isocitrate dehydrogenase 3 (NAD+), gamma	Idh3g	chrX A7.3-B|X 29.5 cM	5	XIX	H
1416790_a_at	10.3248	10.4837	11.3209	11.0178	11.8741	12.409	12.1682	11.8998	11.8684	11.5716	10.8288	10.6161	Mm.183016.1	Mm.284252	predicted gene, EG545124 /// predicted gene, ENSMUSG00000051559 /// thymine DNA glycosylase	EG545124 /// ENSMUSG00000051559 /// Tdg	chr10 B2 /// chr10 C1|10 43.0 cM /// chr15 E1	4	XV	H
1416791_a_at	10.3809	10.5052	10.8195	11.1604	11.1322	11.3054	11.2604	11.2678	10.9691	10.773	10.5473	10.3194	Mm.7271.1	Mm.7271	nuclear RNA export factor 1 homolog (S. cerevisiae)	Nxf1	chr19 A|19 5.0 cM	4	IV	H
1416792_at	10.0175	10.0389	11.155	11.3716	12.301	12.477	11.8554	11.4741	11.731	11.879	10.6742	10.5676	Mm.14501.1	Mm.14501	protein phosphatase 1G (formerly 2C), magnesium-dependent, gamma isoform	Ppm1g	chr5 B1|5 19.0 cM	4	XV	H
1416795_at	8.88584	9.006	7.97384	6.87442	6.79484	6.45511	7.04861	7.47092	7.95411	8.05909	8.2501	8.44172	Mm.25539.1	Mm.25539	crystallin, lambda 1	Cryl1	chr14 C3|14 20.0 cM	5	V	H
1416798_a_at	6.82178	6.6699	8.20138	8.25723	9.22181	9.52211	9.36832	9.56822	9.19509	8.96076	8.6936	7.81366	Mm.41787.1	Mm.41787	non-metastatic cells 4, protein expressed in	Nme4	chr17 B1	4	XV	H
1416802_a_at	10.7934	10.812	11.5699	11.5803	11.6233	11.3701	10.7794	10.8466	10.4937	10.4889	10.3503	9.20072	Mm.23526.1	Mm.23526	cell division cycle associated 5	Cdca5	chr19 A	6	XVIII	H
1416803_at	9.32254	9.44603	9.05891	8.34013	8.02727	8.61483	9.77464	10.0919	10.5527	10.661	11.5569	10.9526	Mm.24720.1	Mm.24720	FK506 binding protein 7	Fkbp7	chr2 C3|2 60.5 cM	1	Ⅶ	H
1416805_at	11.7217	11.7091	8.6139	7.70376	7.86703	8.69823	8.93086	9.00102	9.3162	9.65148	10.4145	10.7866	Mm.33946.1	Mm.460017	RIKEN cDNA 1110032E23 gene	1110032E23Rik	chr3 E3	5	V
1416806_at	11.7931	11.9516	8.46582	9.36342	8.32312	7.34793	7.13965	7.50139	7.4671	7.72118	7.45681	7.05706	Mm.4719.1	Mm.4719	ferredoxin reductase	Fdxr	chr11 E2	5	XIX	H
1416809_at	4.51129	2.21341	2.5305	2.40277	4.05601	4.43847	4.77991	3.16318	5.9825	7.48832	9.95188	12.9159	Mm.21193.1	Mm.332844	cytochrome P450, family 3, subfamily a, polypeptide 11	Cyp3a11	chr5 G2|5 85.0 cM	1	I	H
1416810_at	11.5413	11.6325	11.0577	10.9758	10.2266	9.72447	9.79367	10.2067	9.83762	9.46772	10.3305	9.94278	Mm.2395.1	Mm.329083	male enhanced antigen 1	Mea1	chr17 C|17 24.3 cM	5	XIX	H
1416812_at	9.47392	9.46498	9.67059	10.0223	10.491	10.8741	11.278	11.7971	11.3341	10.9118	10.7473	10.3571	Mm.2291.1	Mm.333219	cytotoxic granule-associated RNA binding protein 1	Tia1	chr6 D2	3	XIV	H
1416815_s_at	12.3127	12.3811	12.8708	13.0578	13.0289	12.8637	12.6719	12.6673	12.4137	12.2108	12.2383	11.7493	Mm.927.1	Mm.927	budding uninhibited by benzimidazoles 3 homolog (S. cerevisiae)	Bub3	chr7 F3|7 61.0 cM	6	XVIII	H
1416819_at	10.9899	11.0465	11.4312	11.4994	12.3781	12.4975	12.1514	11.9176	11.7838	11.8087	11.064	11.0949	Mm.4117.1	Mm.32331	cell division cycle 37 homolog (S. cerevisiae)	Cdc37	chr9 A3	4	XVI	H
1416825_at	7.62315	7.6266	9.08732	7.39547	5.83168	5.74286	6.78988	7.05649	7.32673	8.00429	8.49746	9.2756	Mm.1541.1	Mm.1541	syntrophin, acidic 1	Snta1	chr2 H1|2 84.0 cM	5	Ⅸ	H
1416828_at	5.31903	5.05002	3.07538	1.92641	3.30669	5.80063	9.30042	9.38537	9.7062	9.69984	10.0534	10.4307	Mm.4435.1	Mm.45953	synaptosomal-associated protein 25	Snap25	chr2 F3|2 78.2 cM	1	Ⅶ	H
1416830_at	11.7102	11.7615	10.9814	11.4722	10.8473	9.76648	9.92027	10.0563	9.95611	10.0019	10.2707	10.3185	Mm.21976.1	Mm.439922	RIKEN cDNA 0610031J06 gene	0610031J06Rik	chr3 F1	5	XIX	H
1416831_at	9.81864	9.86688	9.39573	10.2963	9.78911	7.57759	7.41785	7.48431	7.72956	7.71054	8.88476	9.8602	Mm.8856.1	Mm.8856	neuraminidase 1	Neu1	chr17 B1|17 18.93 cM	5	XIX	H
1416832_at	7.35218	7.31772	10.2461	10.9483	11.7912	10	9.89165	9.79391	9.92176	10.2303	10.1029	10.447	Mm.30239.1	Mm.30239	solute carrier family 39 (metal ion transporter), member 8	Slc39a8	chr3 G3|3 66.0 cM	2	II	H
1416833_at	2.95729	1.80366	3.69681	3.7927	4.72602	4.85393	4.58819	5.0279	5.04503	5.48993	7.15787	7.77545	Mm.182442.1	Mm.218561	kidney expressed gene 1	Keg1	chr19 A	2	Ⅷ
1416836_at	10.8297	11.0811	10.2632	10.8765	10.0217	9.38975	9.65886	9.59911	9.8248	10.2618	10.3686	10.6916	Mm.28465.1	Mm.472719	low-density lipoprotein receptor-related protein 10	Lrp10	chr14 C2-C3	5	Ⅸ	H
1416837_at	11.2367	11.3126	11.1763	11.195	11.2962	11.1006	10.891	10.7622	10.6227	10.543	10.309	10.0693	Mm.19904.1	Mm.19904	BCL2-associated X protein	Bax	chr7 B5|7 23.0 cM	6	XVIII	H
1416845_at	8.65747	8.92922	8.37982	8.23546	10.1552	10.458	10.674	10.7326	10.3466	10.3419	9.68388	9.41182	Mm.27387.1	Mm.477984	transmembrane protein 132A	Tmem132a	chr19 A	3	Ⅻ	H
1416847_s_at	12.0059	11.9937	3.48371	2.69959	3.82975	2.5217	2.09492	2.9111	2.12954	1.97401	3.53294	2.54323	Mm.28272.1	Mm.247620	2'-5' oligoadenylate synthetase 1D /// 2'-5' oligoadenylate synthetase 1E	Oas1d /// Oas1e	chr5 F|5 67.0 cM	5	Ⅹ
1416854_at	8.22262	8.21765	6.99545	7.11381	7.82634	6.14965	6.19234	5.90515	5.9612	6.41974	9.98526	11.1935	Mm.3786.1	Mm.284891	solute carrier family 34 (sodium phosphate), member 2	Slc34a2	chr5 C1|5 31.0 cM	1	I	H
1416856_at	11.2219	11.2475	11.2023	11.1801	11.1996	11.2049	10.9364	10.9233	10.869	10.8984	11.0241	11.2786	Mm.25119.1	Mm.25119	RIKEN cDNA 3230401D17 gene	3230401D17Rik	chr2 H3	6	XX	H
1416857_at	12.8892	12.991	11.491	12.2163	11.2163	10.5303	10.8524	11.082	11.1397	11.0933	11.7307	11.698	Mm.935.1	Mm.390372	stromal cell derived factor 2	Sdf2	chr11 B5	5	Ⅸ	H
1416858_a_at	12.2234	11.9015	13.1556	13.1763	13.4729	13.5703	13.0408	12.9611	12.7385	12.5431	12.5168	12.3361	Mm.28480.1	Mm.28480	FK506 binding protein 3	Fkbp3	chr12 C3	4	IV	H
1416860_s_at	10.7398	10.917	10.5786	11.0002	11.1227	11.354	11.2146	11.0638	10.7359	10.6467	10.0627	10.2342	Mm.25709.1	Mm.25709	inhibitor of growth family, member 1	Ing1	chr8 A1.1	4	XVII	H
1416864_at	8.5173	8.46477	9.19605	9.5594	9.67028	9.62828	9.26031	9.13104	8.96688	8.88293	8.493	8.39008	Mm.27364.1	Mm.245577	surfeit gene 6	Surf6	chr2 A3|2 15.5 cM	4	IV	H
1416868_at	9.28925	9.43776	9.7456	8.88199	7.65512	6.80074	8.67534	8.80054	9.46229	9.86112	10.4093	9.88566	Mm.1912.1	Mm.1912	cyclin-dependent kinase inhibitor 2C (p18, inhibits CDK4)	Cdkn2c	chr4 C7|4 24.7 cM	2	Ⅷ	H
1416873_a_at	9.59233	9.75046	10.2798	10.574	10.966	11.2722	11.2865	11.2089	11.0264	10.8171	10.0068	9.7298	Mm.219464.1	Mm.111326	cyclin-dependent kinase 2	Cdk2	chr10 D3	4	XVI	H
1416874_a_at	9.05433	9.12731	9.24971	8.85891	9.23423	9.07845	8.88134	8.97724	8.45971	8.39652	8.22919	8.3605	Mm.7916.1	Mm.7916	Paf1, RNA polymerase II associated factor, homolog (S. cerevisiae)	Paf1	chr7 A3	6	XVIII	H
1416877_a_at	12.7707	12.7393	13.0245	12.9449	12.7743	12.4669	12.0694	12.1139	12.1431	12.1023	12.5479	12.4434	Mm.42826.1	Mm.138749	mitochondrial ribosomal protein L51	Mrpl51	chr6 F2	6	XX	H
1416882_at	10.8655	10.7839	7.98473	7.64797	8.52706	8.26959	9.09646	9.27011	9.6933	9.797	10.0368	9.80364	Mm.18635.1	Mm.18635	regulator of G-protein signalling 10	Rgs10	chr7 F3	5	V	H
1416885_at	10.0085	10.044	10.0784	9.89923	10.0519	9.94937	10.1225	10.2208	9.86013	9.53724	9.37615	9.19122	Mm.22294.1	Mm.478004	RIKEN cDNA 1110038F14 gene	1110038F14Rik	chr15 E1	6	XVIII	H
1416889_at	3.24184	1.30075	3.75168	2.06651	5.16242	5.89228	5.68552	6.51258	9.22944	11.1302	13.6351	14.2912	Mm.39469.1	Mm.39469	troponin I, skeletal, fast 2	Tnni2	chr7 F5|7 70.0 cM	2	Ⅷ	H
1416890_at	10.2995	10.2628	10.7601	11.1305	11.2717	11.0736	10.0007	9.89715	9.99025	9.66348	9.46463	9.32346	Mm.29627.1	Mm.29627	WD repeat domain 74	Wdr74	chr19 A	6	XVIII	H
1416891_at	11.1464	11.0585	10.6195	10.4583	10.4344	10.2814	10.3219	10.3857	10.1403	10.2027	10.4283	10.3966	Mm.4390.1	Mm.4390	numb gene homolog (Drosophila)	Numb	chr12 D3	5	XIX	H
1416897_at	10.0405	10.2893	8.89004	8.07248	6.40632	5.97873	6.61799	7.04048	7.4524	7.59719	8.59513	9.31021	Mm.49074.1	Mm.49074	poly (ADP-ribose) polymerase family, member 9	Parp9	chr16 B3	5	Ⅸ	H
1416900_s_at	1.83344	1.87026	4.97026	5.77691	8.00802	6.59725	5.74388	6.3141	5.98433	7.01429	6.81655	6.20165	Mm.154167.1	Mm.258280	growth differentiation factor 1 /// LAG1 homolog, ceramide synthase 1	Gdf1 /// Lass1	chr8 B3.3	2	II	H
1416901_at	14.2307	14.3315	13.9666	13.699	12.6129	12.1611	12.3033	12.3575	12.186	12.1532	12.7264	12.7762	Mm.29454.1	Mm.282556	Niemann Pick type C2	Npc2	chr12 D1	5	XIX	H
1416903_at	11.8062	11.8415	9.9265	9.71741	9.98376	9.81591	9.8443	10.0018	10.284	10.5519	10.5207	10.4046	Mm.2283.1	Mm.258923	nucleobindin 1	Nucb1	chr7 B4	5	Ⅹ	H
1416904_at	12.1549	12.0612	12.3799	11.013	10.7477	11.0233	11.3917	11.5588	12.1639	12.1839	12.4203	12.4223	Mm.141993.1	Mm.255723	muscleblind-like 1 (Drosophila)	Mbnl1		5	V	H
1416906_at	11.8481	11.9094	11.5768	11.9566	12.3414	12.5882	12.7743	12.6103	12.6653	12.7795	12.2366	12.1888	Mm.45312.1	Mm.332667	anaphase-promoting complex subunit 5	Anapc5	chr5 F	3	XIV	H
1416909_at	10.6871	10.7498	9.81869	10.0616	9.68485	8.92121	9.05417	9.3989	9.25296	9.31136	9.72709	9.38119	Mm.28924.1	Mm.28924	phosphatidylinositol glycan anchor biosynthesis, class Y-like	Pigyl	chr9 A3	5	XIX	H
1416910_at	12.9442	12.9304	11.289	11.5255	11.6974	11.4386	10.9997	10.8704	10.6979	10.6748	11.2886	11.347	Mm.27692.1	Mm.248046	DnaJ (Hsp40) homolog, subfamily C, member 15	Dnajc15	chr14 D3	5	XIX	H
1416912_at	12.4713	12.4683	11.6109	11.7729	11.9758	11.676	11.8935	11.6863	11.4902	11.5197	11.1643	11.4229	Mm.27903.1	Mm.477750	akirin 1	Akirin1	chr4 D1	6	VI	H
1416913_at	2.82502	0.997129	0.880811	2.10007	1.4394	1.1824	1.39722	2.13453	2.31166	3.11785	7.96546	8.84891	Mm.88078.1	Mm.88078	esterase 1	Es1	chr8 C5|8 43.0 cM	1	I
1416914_s_at	9.64447	9.46216	8.75495	8.21741	9.64755	10.4046	10.9353	10.7128	10.7151	10.5734	9.78888	9.95054	Mm.197436.1	Mm.391142	mammary tumor virus receptor 2	Mtvr2	chr19 A|19 2.5 cM	3	Ⅻ	H
1416915_at	10.5593	10.6476	11.1805	11.1764	11.5029	11.7186	11.3393	11.3445	10.7789	10.7394	10.2048	9.55329	Mm.18210.1	Mm.18210	mutS homolog 6 (E. coli)	Msh6	chr17 E4|17 47.0 cM	4	XVI	H
1416917_at	11.4475	11.4887	11.2504	11.3825	11.4148	11.1914	11.064	10.9591	10.7538	10.64	10.8977	10.455	Mm.197509.1	Mm.197509	RIKEN cDNA 1700123O20 gene	1700123O20Rik	chr14 C3	6	XX	H
1416920_at	9.62449	9.7494	9.5526	9.73917	10.1879	10.3251	10.2402	10.3238	10.011	9.79862	9.12367	9.17266	Mm.542.1	Mm.426069	RNA binding motif protein 4	Rbm4	chr19 A	4	XVI	H
1416921_x_at	14.5358	14.5855	14.1177	13.782	13.8946	13.5785	12.8538	12.8424	12.6874	12.9351	13.6538	13.8678	Mm.16763.1	Mm.275831	aldolase A, fructose-bisphosphate	Aldoa	chr7 F4	5	XIX	H
1416924_at	12.6132	12.5231	11.9211	10.8142	10.7082	10.1053	10.4547	10.5056	10.036	9.9576	10.4741	10.5158	Mm.38011.1	Mm.38011	brain protein I3	Bri3	chr5 G2	5	XIX	H
1416928_at	9.71711	9.71552	10.6906	10.8095	11.5646	11.7819	11.5046	11.4244	11.1213	10.8868	10.1752	10.0382	Mm.27660.1	Mm.27660	RNA binding motif protein 12	Rbm12	chr2 H2	4	XVI	H
1416930_at	8.5425	8.53104	5.70519	5.4277	3.71576	3.49874	3.06545	4.69344	5.44874	7.36319	11.8033	12.053	Mm.878.1	Mm.878	lymphocyte antigen 6 complex, locus D	Ly6d	chr15 D3|15 43.3 cM	1	I	H
1416931_at	9.1884	9.23326	9.70253	10.1829	10.469	10.6996	10.103	9.90866	9.86532	9.56815	8.94291	8.84239	Mm.143166.1	Mm.340248	Ngg1 interacting factor 3-like 1 (S. pombe)	Nif3l1	chr1 C	4	IV	H
1416936_at	4.60364	4.19186	4.72343	3.34977	5.24277	6.2149	6.74842	7.10205	7.43507	7.82984	7.96264	7.86072	Mm.6826.1	Mm.6826	apoptosis-associated tyrosine kinase	Aatk	chr11 E2	3	III	H
1416937_at	13.3415	13.3252	12.7699	11.6106	11.8709	11.91	12.5936	12.5738	12.6147	12.7445	12.8983	12.7191	Mm.30064.1	Mm.272460	gamma-aminobutyric acid receptor associated protein	Gabarap	chr11 B4|11 42.0 cM	5	V	H
1416938_at	12.2173	12.1242	12.586	12.7444	12.537	12.4135	12.015	11.9931	11.7729	11.6263	11.8951	11.5173	Mm.28510.1	Mm.246996	coiled-coil-helix-coiled-coil-helix domain containing 1	Chchd1	chr14 B	6	XX	H
1416939_at	10.8553	10.8666	12.7996	13.0037	12.945	12.6998	12.0508	11.7548	11.702	11.5115	11.403	11.4205	Mm.28897.1	Mm.28897	pyrophosphatase (inorganic) 1	Ppa1	chr10 B4|10 36.0 cM	4	XVII	H
1416941_s_at	13.4651	13.4132	13.604	13.3777	13.4107	13.4714	13.2985	13.2523	13.2798	13.192	13.1109	12.9984	Mm.27955.1	Mm.27955	eukaryotic translation initiation factor 4H	Eif4h	chr5 G2|5 74.0 cM	6	XX	H
1416942_at	8.70864	8.69608	6.87361	6.61717	5.96456	5.97297	5.87112	6.30105	6.91655	7.27716	7.3707	8.0658	Mm.83526.1	Mm.83526	endoplasmic reticulum aminopeptidase 1	Erap1	chr13 C1	5	V	H
1416944_a_at	9.72581	9.77088	9.7957	10.0477	10.3304	10.2978	10.2204	10.1956	9.97536	9.94458	9.54256	9.52125	Mm.4557.1	Mm.126976	tousled-like kinase 2 (Arabidopsis)	Tlk2	chr11 E1	4	XVI	H
1416947_s_at	11.9187	11.9826	11.2053	10.5233	10.2769	9.65039	9.92341	10.2107	10.021	10.1928	10.9572	10.9065	Mm.205266.1	Mm.205266	acetyl-Coenzyme A acyltransferase 1A /// acetyl-Coenzyme A acyltransferase 1B	Acaa1a /// Acaa1b	chr9 F3 /// chr9 F4|9 71.0 cM	5	XIX	H
1416953_at	11.1633	11.0764	9.59691	9.50299	9.40061	10.1205	9.32618	9.59821	10.6742	10.2146	11.0249	12.2731	Mm.1810.1	Mm.393058	connective tissue growth factor	Ctgf	chr10 A3-B1|10 17.0 cM	5	V	H
1416958_at	12.0101	11.9861	9.91223	9.10438	9.42628	9.37363	8.90069	9.03944	9.38635	9.36802	10.033	11.0346	Mm.26587.1	Mm.26587	nuclear receptor subfamily 1, group D, member 2	Nr1d2	chr14 A2	5	Ⅹ	H
1416961_at	10.2399	10.2944	9.90601	9.77113	10.6485	11.1988	10.7268	10.4345	9.98777	9.94175	9.34367	8.63701	Mm.29133.1	Mm.29133	budding uninhibited by benzimidazoles 1 homolog, beta (S. cerevisiae)	Bub1b	chr2 E5	4	XVI	H
1416962_at	8.55114	8.33996	10.6841	10.985	10.8733	10.5687	9.60669	9.46633	9.50456	9.39277	9.02566	8.42821	Mm.154298.1	Mm.255045	regulator of chromosome condensation 1	Rcc1	chr4 D2.3	4	XVII	H
1416963_at	10.6969	10.7459	11.2098	11.3112	11.1886	10.927	11.2154	11.3034	11.7559	12.104	11.9368	11.357	Mm.200666.1	Mm.247824	ubiquitin associated domain containing 1	Ubac1	chr2 A3	1	Ⅶ	H
1416964_at	8.23468	8.33585	8.66126	8.83289	9.23147	9.20766	9.01984	9.1096	8.74733	8.89065	8.04344	8.0287	Mm.38885.1	Mm.333237	eukaryotic elongation factor, selenocysteine-tRNA-specific	Eefsec	chr6 D2	4	XVI	H
1416965_at	4.56595	5.40454	6.86768	6.46401	6.79896	5.16913	8.16971	8.02528	8.7013	8.84081	8.30852	8.16005	Mm.4881.1	Mm.4881	proprotein convertase subtilisin/kexin type 1 inhibitor	Pcsk1n	chrX A1.1	1	Ⅶ	H
1416967_at	4.68194	4.66543	9.41323	8.79189	11.2091	12.1259	12.0903	11.7462	11.2416	10.5621	9.72553	9.67128	Mm.4541.1	Mm.65396	SRY-box containing gene 2	Sox2	chr3 A2-B|3 15.0 cM	4	XV	H
1416968_a_at	10.2886	10.3232	8.93895	8.72326	7.65355	7.3873	7.84379	8.29563	8.89169	9.25921	10.0091	10.5429	Mm.157103.1	Mm.157103	hydroxy-delta-5-steroid dehydrogenase, 3 beta- and steroid delta-isomerase 7	Hsd3b7	chr7 F3	5	Ⅸ	H
1416969_at	7.2392	7.13229	8.77157	8.95397	9.23485	9.1169	8.85021	8.33192	8.08136	7.89935	7.77864	7.04169	Mm.20858.1	Mm.20858	G two S phase expressed protein 1	Gtse1	chr15 E2|15 46.4 cM	4	XVII	H
1416973_at	12.3663	12.3588	13.1085	13.4232	13.2077	12.9234	12.3433	12.3061	12.247	12.0106	12.1365	11.8312	Mm.29504.1	Mm.299312	NHP2 non-histone chromosome protein 2-like 1 (S. cerevisiae)	Nhp2l1	chr15 E1|15 48.0 cM	6	XVIII	H
1416978_at	8.99921	8.91967	7.82917	7.36803	7.98181	7.65325	8.14807	8.57378	9.82362	10.108	10.5597	12.1391	Mm.3303.1	Mm.3303	Fc receptor, IgG, alpha chain transporter	Fcgrt	chr7 B4|7 23.0 cM	1	I	H
1416980_at	2.17805	2.61044	7.65093	6.96198	4.27101	2.49704	2.10962	2.29043	3.11674	4.35232	5.56689	7.52235	Mm.19281.1	Mm.337232	methyltransferase like 7B	Mettl7b	chr10 D3	1	I	H
1416983_s_at	11.0615	11.176	9.5752	8.23366	8.2241	8.59104	8.99824	9.30128	9.11379	9.36228	9.38627	9.78802	Mm.29891.1	Mm.29891	forkhead box O1	Foxo1	chr3 C|3 22.5 cM	5	Ⅹ	H
1416984_at	11.3793	11.367	11.4896	11.4237	11.3622	11.119	10.7581	10.7345	10.6329	10.526	10.5682	10.5237	Mm.24875.1	Mm.287443	mitochondrial ribosomal protein S18A	Mrps18a	chr17 C	6	XX	H
1416985_at	8.64316	8.29275	8.25691	7.12689	8.01367	8.33578	8.35357	8.49148	9.03254	9.3953	9.36639	9.60402	Mm.1682.1	Mm.1682	signal-regulatory protein alpha	Sirpa	chr2 F3|2 73.1 cM	1	Ⅶ	H
1416988_at	10.0069	10.0429	11.168	10.8568	11.1957	11.5336	11.1701	11.0874	10.6313	10.386	9.83061	9.63067	Mm.4619.1	Mm.4619	mutS homolog 2 (E. coli)	Msh2	chr17 E4|17 45.9 cM	4	XVII	H
1416992_at	3.96227	5.29427	6.67872	5.48118	7.15468	8.29793	9.13156	9.12124	8.56766	8.46317	7.98888	7.74248	Mm.517.1	Mm.149235	similar to manic fringe /// MFNG O-fucosylpeptide 3-beta-N-acetylglucosaminyltransferase	LOC100046464 /// Mfng	chr15 E1|15 44.8 cM	3	XIV	H
1416995_at	6.62319	6.89177	5.456	3.72907	5.09521	6.10529	6.8488	6.76279	7.23446	7.89385	8.39788	9.09604	Mm.23329.1	Mm.236650	protein kinase C and casein kinase substrate in neurons 3	Pacsin3	chr2 E1	1	Ⅶ	H
1416996_at	10.3308	10.2571	8.04677	6.46702	6.62526	7.02265	7.55389	7.80262	8.07692	8.52761	8.76984	9.01404	Mm.104771.1	Mm.387293	TBC1 domain family, member 8	Tbc1d8	chr1 B	5	Ⅹ	H
1416997_a_at	6.39997	6.87164	6.5876	6.29775	6.74802	7.61501	8.48048	8.4853	8.66403	8.85064	8.0131	8.33819	Mm.10717.1	Mm.281700	huntingtin-associated protein 1	Hap1	chr11 D|11 60.0 cM	3	III	H
1416998_at	10.7388	10.7381	12.2406	12.0942	12.6555	12.7288	11.8703	11.5002	11.4872	11.4739	10.8406	10.6487	Mm.29061.1	Mm.29061	RRS1 ribosome biogenesis regulator homolog (S. cerevisiae)	Rrs1	chr1 A2|1 8.0 cM	4	XVII	H
1417004_at	10.816	10.8026	10.7812	10.8101	11.2486	11.5532	11.6175	11.3788	11.2728	11.1524	10.7713	10.641	Mm.22688.1	Mm.241334	tumor susceptibility gene 101	Tsg101	chr7 B5	4	XVI	H
1417005_at	10.5879	10.4021	8.95314	8.7197	9.0576	9.50968	11.507	11.6368	11.3486	11.2932	11.3976	11.0842	Mm.20354.1	Mm.278357	kinesin light chain 1	Klc1	chr12 F1|12 57.0 cM	5	Ⅺ	H
1417006_at	11.179	11.2831	10.9775	11.234	10.7322	9.68101	9.69285	9.97577	9.73865	9.58887	9.76664	9.73612	Mm.41687.1	Mm.41687	COMM domain containing 4	Commd4	chr9 C	5	XIX	H
1417007_a_at	13.0368	12.8719	12.898	12.531	12.1319	12.1387	11.7777	11.942	11.8907	11.7706	12.1268	12.2475	Mm.18705.1	Mm.18705	vacuolar protein sorting 4b (yeast)	Vps4b	chr1 D	5	XIX	H
1417008_at	8.24982	8.26987	7.70139	7.09089	6.54311	6.70244	8.07412	7.84954	7.90249	8.31653	8.70745	9.54187	Mm.20396.1	Mm.20396	carnitine acetyltransferase	Crat	chr2 B|2 18.0 cM	5	V	H
1417009_at	8.48308	8.54139	7.49136	6.13731	2.8319	2.05237	3.54983	3.31768	5.97309	6.65352	8.1775	8.70464	Mm.24276.1	Mm.333375	complement component 1, r subcomponent	C1r	chr6 F2	5	Ⅸ
1417010_at	11.0109	10.9036	10.266	9.9739	10.1711	11.3497	11.7478	11.6466	11.9408	12.0904	12.0052	11.9892	Mm.27962.1	Mm.330700	zinc finger protein 238	Zfp238	chr1 H3	1	Ⅶ	H
1417019_a_at	6.39619	6.10439	10.8141	11.3116	11.4967	11.4768	10.6069	10.3216	10.4403	10.3686	9.56383	8.2485	Mm.20912.1	Mm.20912	cell division cycle 6 homolog (S. cerevisiae)	Cdc6	chr11 D	4	IV	H
1417023_a_at	9.48795	8.96688	14.0094	11.7708	7.78081	5.48889	5.63614	6.89128	8.5014	10.0932	14.0382	14.2858	Mm.582.1	Mm.582	fatty acid binding protein 4, adipocyte	Fabp4	chr3 A1|3 13.9 cM	1	I	H
1417025_at	9.17727	8.601	9.06551	7.52429	6.24685	4.60638	4.29792	3.93005	5.96535	6.4828	7.29446	7.92753	Mm.22564.1	Mm.22564	histocompatibility 2, class II antigen E beta	H2-Eb1	chr17 B1|17 18.66 cM	5	XIX	H
1417027_at	8.55702	8.63928	9.51096	8.35822	9.73852	10.1422	11.1843	11.1743	10.7587	10.9233	11.3827	10.9817	Mm.44876.1	Mm.44876	tripartite motif-containing 2	Trim2	chr3 F1	3	III	H
1417034_at	10.8848	10.9576	9.12673	8.4259	8.72251	8.50443	8.54666	8.64179	8.23466	8.24294	8.82444	8.76675	Mm.44213.1	Mm.44213	trafficking protein particle complex 6A	Trappc6a	chr7 A3	5	Ⅹ	H
1417037_at	10.383	10.3878	11.5803	11.8539	11.7556	11.4357	10.8012	10.8534	10.5811	10.1855	10.1921	9.48817	Mm.29709.1	Mm.29709	origin recognition complex, subunit 6-like (S. cerevisiae)	Orc6l	chr8 C3	4	XVII	H
1417038_at	10.4573	10.5104	11.9702	12.4392	12.0914	11.9685	11.6722	11.664	11.2188	11.3799	10.8873	10.4893	Mm.38450.1	Mm.38450	septin 9	40430	chr11 E2|11 79.2 cM	4	XVII
1417040_a_at	11.0394	11.1615	10.5546	9.04057	8.76102	8.91939	8.62941	8.89012	8.8213	9.09445	9.08462	9.33081	Mm.3295.1	Mm.3295	BCL2-related ovarian killer protein	Bok	chr1 D	5	XIX	H
1417041_at	10.5332	10.489	11.0002	11.4258	11.6954	11.7756	11.1261	11.0485	11.0326	10.7309	10.1846	10.1632	Mm.3458.1	Mm.3458	polymerase (RNA) I polypeptide C	Polr1c	chr17 C	4	XVII	H
1417042_at	9.6382	9.89581	9.2733	9.75818	9.1725	8.29981	8.44907	8.50649	8.83078	9.23514	10.0998	10.625	Mm.30087.1	Mm.30087	solute carrier family 37 (glucose-6-phosphate transporter), member 4	Slc37a4	chr9 B	5	XIX	H
1417043_at	5.22132	5.63945	4.19093	5.45589	6.3967	5.57216	6.16457	6.88143	7.51793	7.84243	8.50101	9.1004	Mm.1593.1	Mm.1593	lecithin cholesterol acyltransferase	Lcat	chr8 D3|8 53.0 cM	1	Ⅶ	H
1417049_at	6.65986	6.24976	6.03172	5.72408	6.56477	7.37759	9.39752	9.83537	10.9472	11.3355	10.4203	9.07097	Mm.195461.1	Mm.195461	Rh blood group, D antigen	Rhd	chr4 D3|4 65.7 cM	3	XIII	H
1417050_at	6.33986	6.12235	5.6781	5.45978	5.41923	5.47375	7.65203	8.20896	8.62642	8.73341	8.74911	8.74933	Mm.41630.1	Mm.258993	C1q and tumor necrosis factor related protein 4	C1qtnf4	chr2 E1	1	Ⅶ	H
1417051_at	5.89669	5.85188	4.28118	6.75422	8.66654	10.7472	10.6299	10.3201	10.3603	10.005	9.3926	9.43826	Mm.103811.1	Mm.390715	protocadherin 8	Pcdh8	chr14 D3|14 43.0 cM	3	Ⅻ	H
1417053_at	11.7548	11.8221	11.7897	12.1875	11.9639	11.9766	11.326	11.271	11.318	11.0868	11.397	11.1835	Mm.2355.1	Mm.263862	prohibitin	Phb	chr11 D|11 55.6 cM	6	XVIII	H
1417056_at	12.92	12.9308	11.7872	10.789	10.691	10.7068	11.1881	11.4596	11.5935	11.5447	11.9426	11.9111	Mm.830.1	Mm.830	proteasome (prosome, macropain) 28 subunit, alpha	Psme1	chr14 C2-D1|14 22.5 cM	5	Ⅹ	H
1417057_a_at	10.9414	10.9655	12.4559	12.6086	12.7033	12.7474	11.9296	11.7288	11.7226	11.5488	11.0497	10.7666	Mm.30242.1	Mm.258059	lysosomal-associated membrane protein 3 /// similar to peptidylprolyl isomerase D /// similar to peptidylprolyl isomerase D /// peptidylprolyl isomerase D (cyclophilin D)	Lamp3 /// LOC100043444 /// LOC100045251 /// Ppid	chr16 A3 /// chr3 F1	4	XVII	H
1417061_at	14.0777	14.064	9.50428	10.4061	10.0316	8.49679	9.29255	9.69451	10.6131	10.8082	11.5883	12.0926	Mm.28756.1	Mm.28756	solute carrier family 40 (iron-regulated transporter), member 1	Slc40a1	chr1 B	5	V	H
1417062_at	10.7648	10.8819	10.3761	10.8685	11.167	11.3562	11.1912	11.2028	10.7051	10.4564	10.1352	9.75511	Mm.21972.1	Mm.260782	armadillo repeat containing 10	Armc10	chr5 A3	4	XVI	H
1417063_at	11.4307	10.9101	7.43923	6.00847	3.1242	2.57462	8.27972	8.55561	9.15617	9.32747	10.1864	10.847	Mm.2570.1	Mm.2570	complement component 1, q subcomponent, beta polypeptide	C1qb	chr4 D3|4 66.1 cM	5	V	H
1417064_at	10.7332	10.8524	11.0223	11.8134	11.3967	10.9569	10.4246	10.4381	10.5496	10.3197	10.289	10.3392	Mm.2053.1	Mm.2053	jagunal homolog 1 (Drosophila)	Jagn1	chr6 E3	6	XVIII	H
1417065_at	13.7472	13.9916	9.202	7.78152	7.55668	7.78096	8.39638	8.49044	9.61052	10.325	10.6979	10.8456	Mm.181959.1	Mm.181959	early growth response 1	Egr1	chr18 C/D|18 16.0 cM	5	Ⅹ	H
1417066_at	9.51215	9.58025	6.40556	5.75866	6.09455	6.49196	6.57573	6.83258	7.41058	7.91608	10.4162	11.3255	Mm.28337.1	Mm.38330	chaperone, ABC1 activity of bc1 complex like (S. pombe)	Cabc1	chr1 H4	5	V	H
1417071_s_at	8.48125	8.30031	7.62903	6.80264	4.33069	4.8068	6.55208	6.53923	7.25476	7.43052	7.94427	8.20066	Mm.1554.1	Mm.245297	cytochrome P450, family 4, subfamily v, polypeptide 3	Cyp4v3	chr8 B1.1	5	V	H
1417074_at	5.28929	5.72598	11.5191	10.7039	6.62064	3.48272	3.38765	3.25065	3.64677	4.00259	5.78561	6.141	Mm.30300.1	Mm.30300	carcinoembryonic antigen-related cell adhesion molecule 10	Ceacam10	chr7 A3|7 5.5 cM	5	XIX
1417075_at	12.4646	12.5045	12.3865	12.5327	12.4161	12.0928	11.2826	11.3081	11.1594	10.8764	11.383	10.7054	Mm.209.1	Mm.422972	RIKEN cDNA 2010309E21 gene	2010309E21Rik	chr6 D1	6	XX
1417080_a_at	8.04058	8.26879	9.12979	9.20957	9.36682	9.14789	8.8111	8.69739	8.81426	8.8417	8.93096	8.98389	Mm.29790.1	Mm.425568	ECSIT homolog (Drosophila)	Ecsit	chr9 A4	2	II	H
1417081_a_at	11.7254	11.6358	11.6388	12.4646	10.8607	9.52046	9.06897	9.17485	9.60125	10.0088	10.5785	10.7461	Mm.2079.1	Mm.390346	synaptogyrin 2	Syngr2	chr11 E2	5	XIX	H
1417082_at	13.0336	13.0849	13.947	13.7832	13.9273	14.1085	13.3922	13.5471	13.5188	13.5501	12.8808	12.0658	Mm.154985.1	Mm.263913	acidic (leucine-rich) nuclear phosphoprotein 32 family, member B	Anp32b	chr4 B2	4	XVII	H
1417083_at	13.7366	13.7207	13.832	13.7055	13.3256	12.9192	12.7861	12.7991	12.7557	12.6566	12.9747	12.3709	Mm.20188.1	Mm.20188	Sec61 beta subunit	Sec61b	chr4 B1	6	XX	H
1417089_a_at	2.7746	4.32572	7.00694	6.11639	4.64981	4.43433	6.37604	6.56567	6.76528	7.94142	9.83441	10.3934	Mm.970.1	Mm.252145	creatine kinase, mitochondrial 1, ubiquitous	Ckmt1	chr2 F1-F3|2 67.6 cM	2	Ⅷ	H
1417092_at	3.87174	4.00221	9.37053	9.45993	9.50473	8.72899	9.6324	9.67712	9.67924	10.1644	9.75941	9.67569	Mm.3542.1	Mm.3542	parathyroid hormone 1 receptor	Pth1r	chr9 F|9 58.0 cM	2	II	H
1417096_at	9.94943	9.99856	10.9821	11.5192	11.3488	10.6989	9.76648	9.79026	9.55852	9.53955	9.47726	9.1597	Mm.38528.1	Mm.289841	ribosomal RNA processing 15 homolog (S. cerevisiae)	Rrp15	chr1 H5	6	XVIII	H
1417100_at	10.6824	10.5932	10.1938	10.8706	10.6494	10.6929	9.92623	9.75314	9.71995	9.35019	9.44822	9.26534	Mm.11175.1	Mm.11175	CD320 antigen	Cd320	chr17 B1|17 18.0 cM	6	XVIII	H
1417104_at	12.599	12.6252	9.85801	9.48242	6.40538	6.08577	8.52186	9.23898	9.99634	10.2484	10.8655	10.7621	Mm.20829.1	Mm.20829	epithelial membrane protein 3	Emp3	chr7 B4|7 24.5 cM	5	Ⅸ	H
1417105_at	12.1752	12.1904	11.9884	11.9787	11.2522	10.3139	10.5915	10.7035	10.7561	10.6016	11.3629	11.205	Mm.38746.1	Mm.38746	trafficking protein particle complex 2-like	Trappc2l	chr8 E1	5	XIX	H
1417106_at	11.2986	11.372	11.0397	10.9882	10.9172	10.7006	10.4442	10.5197	10.3046	10.0701	10.5026	10.1811	Mm.27872.1	Mm.136648	tumor protein D52-like 2	Tpd52l2	chr2 H4	6	VI	H
1417109_at	9.06487	9.1683	9.75391	9.53931	8.91926	7.44061	6.71729	6.90214	7.02612	8.08055	7.84218	8.84995	Mm.15801.1	Mm.15801	tubulointerstitial nephritis antigen-like 1	Tinagl1	chr4 D3	5	XIX	H
1417111_at	9.47046	9.23894	10.1531	10.1181	9.54494	9.13583	8.78606	9.34457	10.0655	10.3173	10.6847	10.9633	Mm.117294.1	Mm.117294	mannosidase 1, alpha	Man1a	chr10 B3	2	Ⅷ	H
1417112_at	10.0406	10.0477	10.4411	9.85293	11.2776	11.7943	11.9301	11.5561	11.4572	11.3475	10.8659	10.7907	Mm.139700.1	Mm.393247	ADP-ribosylation factor-like 2 binding protein	Arl2bp	chr8 C5	3	XIV	H
1417113_at	10.7531	10.8105	10.3174	10.1865	10.6079	11.018	11.1984	11.1704	11.0071	10.6469	10.5525	9.96963	Mm.74594.1	Mm.321452	germ cell-less homolog 1 (Drosophila)	Gmcl1	chr6 D1|6 47.3 cM	3	Ⅻ	H
1417115_at	8.43583	8.43856	8.20056	8.24324	8.13055	8.41181	9.45072	9.35316	9.28709	9.25787	8.97822	8.74284	Mm.4358.1	Mm.172897	mitogen-activated protein kinase kinase kinase 12	Map3k12	chr15 F3	3	XIII	H
1417118_a_at	10.1317	10.1688	11.0036	10.7832	11.0882	11.0172	10.3394	10.3637	10.2657	10.0539	10.115	9.87881	Mm.5934.1	Mm.305796	ARD1 homolog A, N-acetyltransferase (S. cerevisiae)	Ard1a	chrX A7.3	4	XVII
1417122_at	6.10234	5.51411	7.4675	7.94026	7.37462	7.95427	8.42664	8.61595	8.96938	9.44104	9.05034	9.20794	Mm.103805.1	Mm.282257	vav 3 oncogene	Vav3	chr3 G1	2	II	H
1417125_at	11.7648	11.7933	12.7665	13.1095	13.1663	13.0593	12.3945	12.21	12.0916	12.0051	11.996	12.3285	Mm.2573.1	Mm.371964	S-adenosylhomocysteine hydrolase	Ahcy	chr2 H1|2 89.0 cM	6	XVIII	H
1417130_s_at	12.9821	12.8951	8.51154	8.62698	7.58697	8.23685	8.9071	9.0423	9.00804	8.94236	9.4968	10.9451	Mm.196189.1	Mm.196189	angiopoietin-like 4	Angptl4	chr17 B1	5	Ⅹ	H
1417131_at	10.1847	10.2941	10.9259	11.2413	11.1903	11.2479	10.8708	10.7363	10.4403	10.3074	10.1664	9.57768	Mm.29800.1	Mm.307103	cell division cycle 25 homolog A (S. pombe)	Cdc25a	chr9 F2|9 62.0 cM	4	XVII	H
1417138_s_at	11.7132	11.7619	11.5629	11.8194	12.2131	12.1404	11.371	11.2623	11.1711	11.0909	10.4649	10.6653	Mm.18579.1	Mm.18579	polymerase (RNA) II (DNA directed) polypeptide E	Polr2e	chr10 C1	6	XVIII	H
1417140_a_at	11.5135	11.4304	11.6609	11.6899	11.2899	11.1694	10.7183	10.7445	10.5225	10.2498	10.5798	10.3586	Mm.985.1	Mm.260433	protein tyrosine phosphatase, non-receptor type 2	Ptpn2	chr18 E1	6	XX	H
1417141_at	9.07468	9.19046	8.30259	8.27357	7.23947	6.78925	7.57364	7.66994	8.30679	8.73757	9.58208	9.51604	Mm.858.1	Mm.33902	interferon gamma induced GTPase	Igtp	chr11 B1.3|11 32.0 cM	5	V
1417142_at	8.93145	8.84585	7.75613	7.94317	8.42762	8.706	9.17071	9.24119	9.04057	8.94749	8.53492	8.48646	Mm.35039.1	Mm.35039	family with sequence similarity 120, member B	Fam120b	chr17 A2	3	Ⅻ	H
1417144_at	9.24215	9.26502	9.99673	9.69282	10.591	10.8825	10.5058	10.4032	10.1434	9.91631	9.49644	8.91322	Mm.43167.1	Mm.142348	tubulin, gamma 1	Tubg1	chr11 D|11 60.0 cM	4	IV	H
1417145_at	11.1518	11.295	10.6922	10.8042	10.6273	10.0769	9.96473	10.0749	9.845	9.56907	9.7126	9.54678	Mm.27827.1	Mm.187453	nuclear transcription factor, X-box binding-like 1	Nfxl1	chr5 D	6	VI	H
1417146_at	10.1181	10.1483	9.84296	10.037	9.86659	9.69043	9.29144	9.41936	9.27893	9.09546	9.03014	9.19972	Mm.46689.1	Mm.278085	methylthioribose-1-phosphate isomerase homolog (S. cerevisiae)	Mri1	chr8 C3	6	VI	H
1417147_at	7.01435	7.05077	6.73372	7.14741	6.94565	8.05258	9.28197	9.40758	9.29779	8.94448	8.5076	8.40204	Mm.5166.1	Mm.279863	family with sequence similarity 69, member B	Fam69b	chr2 A3	3	XIII	H
1417148_at	4.40811	3.92576	5.38858	3.34391	6.96018	8.0057	8.8617	8.90583	8.50642	8.60936	8.37885	8.33206	Mm.4146.1	Mm.4146	platelet derived growth factor receptor, beta polypeptide	Pdgfrb	chr18 E1|18 30.0 cM	3	III	H
1417155_at	9.3498	9.57812	11.8934	11.1064	12.0899	12.1925	11.4481	11.0681	10.3975	10.1767	9.84835	9.74482	Mm.16469.1	Mm.16469	v-myc myelocytomatosis viral related oncogene, neuroblastoma derived (avian)	Mycn	chr12 A3-B|12 4.0 cM	4	IV	H
1417160_s_at	10.2361	10.5817	3.00923	3.79949	3.45426	4.38951	5.27541	3.45793	5.35245	6.66227	9.61914	10.8162	Mm.1650.1	Mm.1650	extracellular proteinase inhibitor	Expi	chr11 C	5	V
1417161_at	12.0373	12.1929	11.7875	11.3799	9.94112	9.14234	9.16739	9.06328	9.12497	9.08009	9.76945	9.20481	Mm.29609.1	Mm.29609	CDK2-associated protein 2	Cdk2ap2	chr19 A	5	XIX	H
1417162_at	11.2072	11.1946	10.5767	11.117	9.40005	7.94318	8.06053	8.42965	9.07083	9.59463	10.3172	10.7893	Mm.182921.1	Mm.261182	transmembrane BAX inhibitor motif containing 1	Tmbim1	chr1 C3	5	XIX	H
1417164_at	7.87943	7.89073	7.17496	6.53512	6.14718	6.84621	7.48118	7.58295	8.23376	8.30797	8.48111	8.30296	Mm.34912.1	Mm.404024	dual specificity phosphatase 10	Dusp10	chr1 H5	5	V	H
1417165_at	11.212	11.1161	11.0181	10.4854	9.90149	9.50848	10.0726	9.91861	10.5329	10.5873	10.7593	10.8983	Mm.322.1	Mm.322	methyl-CpG binding domain protein 2	Mbd2	chr18 E2|18 44.0 cM	5	Ⅸ	H
1417166_at	10.4989	10.5052	10.8472	11.6464	11.8874	11.961	11.7796	11.7457	11.3624	11.2448	10.7179	10.0935	Mm.28287.1	Mm.105331	PC4 and SFRS1 interacting protein 1	Psip1	chr4 C3	4	IV	H
1417167_at	9.63169	9.44437	10.0458	10.001	10.3719	10.0419	8.98846	9.0835	9.16705	9.11976	8.75908	8.72864	Mm.27853.1	Mm.27853	exosome component 5	Exosc5	chr7 A3|7 6.0 cM	6	XVIII	H
1417169_at	7.60017	7.5259	9.28387	8.33724	8.11595	7.64029	7.70896	7.75079	7.97122	8.51391	9.66291	10.0606	Mm.12914.1	Mm.272770	ubiquitin specific peptidase 2	Usp2	chr9 B	2	Ⅷ	H
1417172_at	5.96092	5.81827	6.77639	5.7753	6.21954	6.00429	6.95091	7.17407	7.80727	8.41275	8.85857	7.88257	Mm.38261.1	Mm.38261	ubiquitin-conjugating enzyme E2L 6	Ube2l6	chr2 E1	2	Ⅷ	H
1417177_at	11.6867	11.6524	12.4573	12.7463	12.1166	11.3113	10.8599	11.0268	10.7512	10.9277	11.2931	10.3759	Mm.2820.1	Mm.2820	galactokinase 1	Galk1	chr11 E2|11 78.0 cM	6	XVIII	H
1417183_at	10.1952	10.1913	10.9334	11.3717	11.8715	11.9395	11.2081	11.0482	11.1274	10.8492	10.1412	10.6121	Mm.29186.1	Mm.477493	DnaJ (Hsp40) homolog, subfamily A, member 2	Dnaja2	chr8 C4	4	IV	H
1417185_at	8.94964	8.57439	14.6691	14.4128	9.92079	6.50102	6.51152	6.24071	7.1363	8.35613	10.694	12.1884	Mm.8180.1	Mm.425949	lymphocyte antigen 6 complex, locus A	Ly6a	chr15 D3|15 42.7 cM	5	XIX
1417186_at	12.1743	12.2918	12.5041	13.042	12.8987	12.5522	12.2376	12.2411	12.0761	12.0027	11.9695	11.9033	Mm.10082.1	Mm.319512	ubiquitin-conjugating enzyme E2K (UBC1 homolog, yeast)	Ube2k	chr5 C3.1|5 39.0 cM	6	XVIII	H
1417189_at	12.3326	12.3732	11.2713	10.0514	10.1442	10.1426	10.7144	10.8626	10.8434	10.794	11.4233	10.9905	Mm.626.1	Mm.371573	proteasome (prosome, macropain) 28 subunit, beta	Psme2	chr14 C2-D1|14 22.5 cM	5	Ⅹ	H
1417190_at	10.5256	10.5631	13.1255	12.3319	11.4073	11.314	10.4483	10.0102	10.0224	9.87958	10.6174	10.9257	Mm.28830.1	Mm.202727	nicotinamide phosphoribosyltransferase	Nampt	chr12 B1	5	XIX	H
1417191_at	12.1485	12.1962	11.7247	11.5749	10.8392	10.616	10.8992	10.6574	11.0898	11.0046	10.9757	11.3812	Mm.27432.1	Mm.27432	DnaJ (Hsp40) homolog, subfamily B, member 9	Dnajb9	chr12 B1	5	Ⅸ	H
1417200_at	9.92322	9.93942	10.4409	10.9527	11.4775	11.649	11.1281	10.857	10.945	10.7549	10.1827	10.053	Mm.18230.1	Mm.393140	transmembrane protein 183A	Tmem183a	chr1 E4	4	IV	H
1417201_at	8.08209	8.21231	7.56297	7.23281	8.37367	8.82661	9.0802	9.11831	9.00039	8.80444	8.64707	8.63659	Mm.29601.1	Mm.248652	5'-nucleotidase, cytosolic II	Nt5c2	chr19 D2	3	Ⅻ	H
1417202_s_at	11.6052	11.5668	11.2591	11.4104	11.4628	11.4822	11.4688	11.4521	11.458	11.0397	11.1296	11.0115	Mm.12892.1	Mm.277626	ubiquitin-like modifier activating enzyme 3	Uba3	chr6 D3	6	XVIII	H
1417208_at	9.51095	9.47522	9.2692	8.72608	9.1867	8.57419	8.54566	8.89419	9.0216	8.99128	9.7796	10.1546	Mm.2787.1	Mm.2787	alpha-methylacyl-CoA racemase	Amacr	chr15 B1	1	I	H
1417214_at	7.20718	7.63	7.74145	6.49798	6.43287	6.72848	7.30227	7.42881	8.08066	8.25142	8.8123	9.24185	Mm.190553.1	Mm.246753	RAB27b, member RAS oncogene family	Rab27b	chr18 E2|18 45.0 cM	1	I	H
1417217_at	4.83098	5.07147	6.19477	6.92948	8.34407	8.18242	8.92948	8.82966	8.91766	9.04287	8.94519	7.80212	Mm.45207.1	Mm.45207	melanoma antigen, family L, 2	Magel2	chr7 C|7 28.0 cM	2	II	H
1417218_at	7.19091	6.7339	6.61345	5.9277	5.59384	6.17308	7.09494	7.2944	7.83616	7.89803	7.84003	8.10849	Mm.31663.1	Mm.31663	calcium homeostasis modulator 2	Calhm2	chr19 C3	5	Ⅺ	H
1417220_at	8.93466	8.9329	7.57709	7.042	7.56371	6.79622	6.90213	7.5965	8.05145	8.39372	10.2211	10.2534	Mm.3798.1	Mm.3798	fumarylacetoacetate hydrolase	Fah	chr7 D3|7 42.6 cM	1	I	H
1417223_at	9.45667	9.59189	9.94876	10.0136	10.2774	10.4985	10.5693	10.611	10.1342	9.98667	9.57931	9.67399	Mm.28050.1	Mm.28050	CD2 antigen (cytoplasmic tail) binding protein 2	Cd2bp2	chr7 F3	4	XV	H
1417225_at	12.6273	12.7908	11.3808	11.6643	9.74004	9.24961	10.6115	10.6151	10.8466	11.0477	11.9417	11.5118	Mm.30009.1	Mm.291014	ADP-ribosylation factor-like 6 interacting protein 5	Arl6ip5	chr6 D3	5	Ⅸ	H
1417226_at	9.71823	9.73289	7.89705	7.2074	7.79229	7.93433	8.28597	8.38656	8.34615	8.50171	8.47999	8.33881	Mm.29012.1	Mm.254739	F-box and WD-40 domain protein 4	Fbxw4	chr19 C3|19 43.0 cM	5	Ⅹ	H
1417228_at	8.72622	8.91792	10.9322	10.1739	7.79562	6.58776	7.08502	7.11195	7.75309	8.41994	8.46347	8.24138	Mm.6221.1	Mm.6221	calpain 1	Capn1	chr19 A|19 3.0 cM	5	XIX	H
1417231_at	4.32791	5.78594	8.51931	9.16027	10.5254	7.19043	5.04028	4.32194	5.13992	6.28874	8.75498	10.0379	Mm.117068.1	Mm.117068	claudin 2	Cldn2	chrX F1	1	I	H
1417233_at	10.8107	10.8535	11.7649	12.2171	11.7055	11.4023	10.5318	10.3855	10.5419	10.4662	10.5372	10.3194	Mm.41622.1	Mm.41622	coiled-coil-helix-coiled-coil-helix domain containing 4	Chchd4	chr6 D1	6	XVIII	H
1417234_at	12.5891	12.6388	6.17279	6.39668	7.24224	7.12631	8.40271	9.07063	8.58503	8.61157	8.06739	7.66343	Mm.4561.1	Mm.4561	matrix metallopeptidase 11	Mmp11	chr10 C1|10 40.9 cM	5	Ⅹ	H
1417237_at	9.25066	9.32284	7.57188	7.64998	7.23305	6.53606	7.14229	7.08903	7.41283	7.74066	7.81415	8.21721	Mm.2538.1	Mm.260177	phospholipase D2	Pld2	chr11 B3|11 39.0 cM	5	Ⅹ	H
1417242_at	11.9525	11.9964	12.5421	12.6119	12.6731	12.4837	12.0709	12.0367	11.7113	11.5539	11.5424	11.1093	Mm.197555.1	Mm.197555	eukaryotic translation initiation factor 4A, isoform 3	Eif4a3	chr11 E2	6	XVIII	H
1417243_at	10.6598	10.7074	10.5935	10.4824	11.0256	11.1884	11.0038	10.955	10.8419	10.5699	10.3682	10.4557	Mm.29348.1	Mm.250425	RIKEN cDNA 2310065K24 gene	2310065K24Rik	chr8 C5	4	XVI
1417244_a_at	8.57635	8.85789	9.46517	7.93756	6.13871	4.54722	5.21218	4.72676	5.93068	6.45037	6.98515	8.48925	Mm.3233.1	Mm.3233	interferon regulatory factor 7	Irf7	chr7 F5	5	Ⅸ	H
1417246_at	3.01451	2.41639	3.05593	2.4907	2.83507	1.43055	5.19346	6.60817	8.76875	9.8509	12.6211	12.7497	Mm.27725.1	Mm.260144	pregnancy zone protein	Pzp	chr6 F1-G3|6 62.0 cM	1	Ⅶ	H
1417247_at	9.72917	9.71687	9.57603	9.52774	9.84978	9.91883	9.95841	9.99165	9.78692	9.66987	9.42787	9.34876	Mm.28817.1	Mm.28817	expressed sequence AI597479	AI597479	chr1 B	4	XVI	H
1417252_at	11.6668	11.6151	10.7676	10.8109	10.4215	10.2339	9.94893	10.0276	10.0533	9.93179	9.89758	10.2601	Mm.41722.1	Mm.390379	5',3'-nucleotidase, cytosolic	Nt5c	chr11 E	6	VI	H
1417255_at	9.16096	9.3322	9.24148	8.79609	9.11776	9.57474	10.1882	10.2623	10.4609	11.0985	10.5141	9.55832	Mm.32802.1	Mm.32802	intraflagellar transport 140 homolog (Chlamydomonas)	Ift140	chr17 A3.3	3	XIII	H
1417256_at	1.40546	3.11254	2.51231	1.33208	1.98241	1.80196	2.92481	2.06595	2.28834	7.39918	11.2848	12.0247	Mm.5022.1	Mm.5022	matrix metallopeptidase 13	Mmp13	chr9 A1-A2	1	I	H
1417257_at	4.84539	2.80075	5.05032	3.94284	5.20091	4.82214	4.52739	4.45449	5.36173	6.18794	9.62497	11.1748	Mm.4349.1	Mm.236017	carboxyl ester lipase	Cel	chr2 A3|2 16.0 cM	1	I	H
1417258_at	13.6328	13.6276	13.8638	14.05	13.8731	13.6827	13.4273	13.332	13.1892	13.0815	13.0399	12.7302	Mm.1813.1	Mm.282158	chaperonin containing Tcp1, subunit 5 (epsilon)	Cct5	chr15 B3.2	6	XVIII	H
1417259_a_at	11.7415	11.7195	12.0067	11.6361	11.4166	11.1621	11.3508	11.3213	11.2906	11.2779	11.1771	11.3016	Mm.2945.1	Mm.2945	capping protein (actin filament) muscle Z-line, beta	Capzb	chr4 D3|4 66.8 cM	6	XX	H
1417260_at	9.87285	9.8888	10.4693	10.3121	11.4514	11.7479	11.5072	11.1462	11.2565	11.163	10.1515	10.0637	Mm.3358.1	Mm.360389	U2 small nuclear ribonucleoprotein auxiliary factor (U2AF) 2	U2af2	chr7 A1	3	XIV	H
1417262_at	13.5068	13.4774	8.73925	6.38942	5.90849	4.70825	2.91246	2.58754	1.83568	4.40221	4.83816	6.55663	Mm.3137.1	Mm.292547	prostaglandin-endoperoxide synthase 2	Ptgs2	chr1 H1|1 76.2 cM	5	XIX	H
1417266_at	12.3627	11.8836	8.31809	6.62942	3.85431	5.55059	4.97299	5.21801	6.31005	7.06914	8.27385	9.9997	Mm.137.1	Mm.137	chemokine (C-C motif) ligand 6	Ccl6	chr11 C|11 47.51 cM	5	Ⅸ
1417268_at	11.193	10.2216	7.12913	6.78957	5.22752	4.01328	6.07732	5.78322	6.28603	6.64967	6.86222	7.86567	Mm.3460.1	Mm.3460	CD14 antigen	Cd14	chr18 B2|18 31.0 cM	5	Ⅸ	H
1417271_a_at	6.7082	6.84574	9.22414	7.80284	8.03403	8.62755	8.35299	8.91959	9.08433	9.56252	9.93105	9.70979	Mm.4851.1	Mm.225297	endoglin	Eng	chr2 B|2 21.4 cM	2	Ⅷ	H
1417272_at	9.07149	9.03651	9.51028	8.35827	8.26195	8.1229	8.56348	8.99119	9.63572	9.99605	10.1511	9.74507	Mm.87593.1	Mm.258545	family with sequence similarity 114, member A1	Fam114a1	chr5 C3.3	5	V	H
1417273_at	9.5958	9.63016	8.24378	5.96556	4.83479	5.32977	5.77969	5.96851	6.60331	6.81053	8.74905	12.2624	Mm.10283.1	Mm.235547	pyruvate dehydrogenase kinase, isoenzyme 4	Pdk4	chr6 A1|6 0.63 cM	1	I	H
1417274_at	10.3297	10.3881	11.834	11.6445	12.0515	12.127	11.7954	11.6586	11.2707	11.1491	10.878	10.1959	Mm.4633.1	Mm.386890	small nuclear ribonucleoprotein polypeptide A	Snrpa	chr7 A3	4	IV	H
1417276_at	0.643648	2.14697	4.73685	6.21736	7.05275	5.16351	4.4915	4.20356	4.72141	4.48617	2.3031	2.71284	Mm.133800.1	Mm.439742	tubby-like protein 2	Tulp2	chr7 B4	4	IV	H
1417278_a_at	5.80835	4.81014	6.54752	6.58779	7.99477	8.05175	8.10725	7.81167	7.64896	7.57698	7.48043	6.64882	Mm.30219.1	Mm.30219	naked cuticle 1 homolog (Drosophila)	Nkd1	chr8 C4	2	II	H
1417281_a_at	10.6854	10.795	9.23923	7.54389	4.37137	3.5782	6.26003	7.02963	6.83574	7.49741	8.57437	8.77163	Mm.29373.1	Mm.29373	matrix metallopeptidase 23	Mmp23	chr4 E2	5	Ⅹ	H
1417287_at	12.2431	12.1953	10.4336	11.2256	10.4479	9.85396	9.94754	10.1489	9.96869	10.177	10.2811	10.3806	Mm.26991.1	Mm.277327	histocompatibility 13	H13	chr2 H1|2 86.0 cM	5	XIX	H
1417288_at	11.3103	11.3754	12.0328	11.601	10.4361	9.42843	8.85744	8.83878	8.67835	9.07788	9.73249	9.6684	Mm.148782.1	Mm.478026	pleckstrin homology domain-containing, family A (phosphoinositide binding specific) member 2	Plekha2	chr8 A2	5	XIX	H
1417290_at	8.07362	7.50049	8.1696	6.8734	2.39926	3.04862	2.133	2.69008	2.84423	4.89251	6.28405	8.95863	Mm.176946.1	Mm.348025	leucine-rich alpha-2-glycoprotein 1	Lrg1	chr17 D|17 10.0 cM	5	Ⅸ	H
1417296_at	11.9235	11.8836	12.018	11.51	11.4516	11.1647	10.8437	10.801	10.9308	10.7926	11.2389	10.8874	Mm.676.1	Mm.676	activating transcription factor 1	Atf1		5	XIX	H
1417299_at	6.14254	6.25493	8.88436	9.09781	9.73702	9.36006	8.87611	8.67787	8.66267	8.56309	7.86873	7.78908	Mm.5379.1	Mm.33773	NIMA (never in mitosis gene a)-related expressed kinase 2	Nek2	chr1 H6|1 103.0 cM	4	IV	H
1417300_at	10.2035	10.2229	8.99462	9.90294	7.91081	7.42373	6.97508	7.13836	7.34491	7.3099	7.46271	7.141	Mm.17794.1	Mm.287187	sphingomyelin phosphodiesterase, acid-like 3B	Smpdl3b	chr4 D2.3	6	VI	H
1417301_at	10.1155	9.94205	7.83167	7.67586	8.70793	8.719	9.11142	9.45518	9.79441	9.78743	9.97954	9.92045	Mm.4769.1	Mm.4769	frizzled homolog 6 (Drosophila)	Fzd6	chr15 B3.1|15 13.1 cM	5	Ⅺ	H
1417302_at	7.19016	7.52398	8.36478	8.05858	9.57864	10.3613	10.5	9.48897	9.00961	9.14158	8.32087	7.61013	Mm.22980.1	Mm.283859	REST corepressor 2	Rcor2	chr19 A	4	XV	H
1417312_at	6.35298	6.62624	6.44645	6.22137	7.09722	7.50921	7.64332	7.77086	8.72653	8.76476	8.82864	9.57092	Mm.55143.1	Mm.55143	dickkopf homolog 3 (Xenopus laevis)	Dkk3	chr7 F1	1	Ⅶ	H
1417314_at	8.58786	7.98509	5.90222	5.72089	6.86174	4.40431	5.85384	6.29486	7.68374	8.03377	9.63216	9.61689	Mm.653.1	Mm.653	complement factor B	Cfb	chr17 B1|17 18.85 cM	1	I	H
1417317_s_at	14.7341	14.7341	14.7437	14.6593	14.4415	14.219	14.1669	14.1411	14.1024	14.1147	14.4618	14.2231	Mm.195901.1	Mm.19355	predicted gene, ENSMUSG00000067558 /// predicted gene, ENSMUSG00000068674 /// predicted gene, ENSMUSG00000070519 /// INO80 homolog (S. cerevisiae) /// similar to ribosomal protein L35a /// similar to ribosomal protein L35a /// predicted gene, OTTMUSG00000021804 /// ribosomal protein L35A	ENSMUSG00000067558 /// ENSMUSG00000068674 /// ENSMUSG00000070519 /// Ino80 /// LOC100046034 /// LOC100048620 /// OTTMUSG00000021804 /// Rpl35a	chr1 H4 /// chr16 A1 /// chr16 B3 /// chr2 E5 /// chr5 B1 /// chr5 F	5	XIX
1417318_at	3.21071	2.18708	2.68948	3.61749	1.71581	3.7968	7.66774	8.08321	8.76792	8.64782	8.20123	8.08286	Mm.103776.1	Mm.248788	deleted in bladder cancer 1 (human)	Dbc1	chr4 C2	1	Ⅶ	H
1417320_at	11.8671	11.8821	12.2184	12.225	12.1949	11.7286	11.2274	11.1356	11.1829	11.1783	11.6762	11.478	Mm.21535.1	Mm.21535	GrpE-like 1, mitochondrial	Grpel1	chr5 B3	6	XX	H
1417323_at	8.985	9.03584	8.9639	9.09534	10.3463	11.1063	10.8795	10.7052	10.1544	9.80819	9.34349	8.82415	Mm.23776.1	Mm.389499	proline/serine-rich coiled-coil 1	Psrc1	chr3 F3	4	XVI	H
1417327_at	12.375	12.2973	8.72261	7.02187	6.06972	7.21889	8.26038	8.36097	9.19548	9.74175	11.3561	11.761	Mm.31915.1	Mm.396075	caveolin 2	Cav2	chr6 A2	5	V	H
1417329_at	12.1353	12.2277	10.8664	10.0738	8.55496	8.24905	8.71792	8.7893	8.9375	8.91569	8.93694	9.15432	Mm.103581.1	Mm.103581	solute carrier family 23 (nucleobase transporters), member 2	Slc23a2	chr2 G2	5	XIX	H
1417336_a_at	10.0588	10.2187	6.24366	4.9394	6.04961	5.87547	6.59137	6.97818	7.2033	7.23237	7.38032	7.0889	Mm.38674.1	Mm.38674	synaptotagmin-like 4	Sytl4	chrX E3	5	Ⅹ	H
1417337_at	2.87725	2.63723	2.65287	3.14845	6.60417	7.00829	8.02563	8.53767	9.49699	10.0003	9.27223	7.48434	Mm.15802.1	Mm.240051	erythrocyte protein band 4.2	Epb4.2	chr2 E5|2 67.5 cM	3	III	H
1417340_at	11.0954	11.0758	11.7544	11.7015	11.814	11.7119	11.1899	11.3313	10.947	10.6951	10.869	10.6097	Mm.29675.1	Mm.267692	glutaredoxin 3	Glrx3	chr7 F5	4	XVII	H
1417343_at	2.3766	2.35978	7.44033	6.18509	9.40423	10.2512	10.3782	10.2359	10.1323	10.1605	10.0447	10.1666	Mm.24808.1	Mm.208287	FXYD domain-containing ion transport regulator 6	Fxyd6	chr9 A5.2	2	II	H
1417344_at	12.4803	12.6678	12.1364	12.8477	11.742	10.7559	10.354	10.5596	10.796	10.9908	11.6636	11.5989	Mm.28542.1	Mm.268027	RIKEN cDNA 2900064A13 gene	2900064A13Rik	chr2 E4	5	XIX	H
1417346_at	10.6837	10.3987	10.3814	9.25634	8.68425	7.746	8.16136	8.66607	9.39138	10.2821	11.6247	11.3069	Mm.24163.1	Mm.24163	PYD and CARD domain containing	Pycard	chr7 F4	1	I	H
1417348_at	11.9662	11.8789	10.5231	9.85993	9.86069	9.80714	10.1198	10.2886	10.4315	10.4831	11.2628	11.0557	Mm.24177.1	Mm.358702	RIKEN cDNA 2310039H08 gene	2310039H08Rik	chr17 C	5	V	H
1417349_at	10.542	10.5876	11.0672	10.7126	11.2534	11.3541	11.4875	11.33	11.1847	11.0634	10.9668	10.9186	Mm.148195.1	Mm.268921	pallidin	Pldn	chr2 E5|2 67.6 cM	4	XV	H
1417351_a_at	11.2269	11.2268	12.4964	12.6556	12.6926	12.6709	12.0528	12.0011	11.6936	11.5128	11.3901	10.6769	Mm.821.1	Mm.413078	similar to Small nuclear ribonucleoprotein polypeptide A /// small nuclear ribonucleoprotein polypeptide A'	LOC100047155 /// Snrpa1	chr7 C	4	XVII	H
1417354_at	9.92358	9.93054	8.55758	8.36518	8.37819	8.38205	8.20103	8.32184	8.5727	8.56528	9.01278	9.03083	Mm.28238.1	Mm.291482	endoplasmic reticulum chaperone SIL1 homolog (S. cerevisiae)	Sil1	chr18 B1-B2	5	Ⅹ	H
1417355_at	7.34991	7.09792	9.73062	11.351	12.4692	12.9304	13.1312	12.8897	13.1751	13.3417	12.8545	12.9019	Mm.7952.1	Mm.389800	paternally expressed 3	Peg3	chr7 A2-B1|7 6.5 cM	2	II	H
1417359_at	9.53361	9.39605	7.68172	7.11198	9.73555	10.7307	11.6587	11.8306	12.0285	12.0048	11.7012	11.5211	Mm.7386.1	Mm.7386	microfibrillar-associated protein 2	Mfap2	chr4 D3-E1	3	XIII	H
1417360_at	8.60977	8.75247	9.4518	9.46341	9.87317	9.88397	9.64596	9.59495	9.34887	9.25335	9.1652	8.64671	Mm.196006.1	Mm.196006	mutL homolog 1 (E. coli)	Mlh1	chr9 F3|9 62.0 cM	4	IV	H
1417363_at	7.48162	7.46502	6.4033	6.36789	7.47134	8.2893	8.84935	8.88421	8.40546	8.2922	7.81218	7.58109	Mm.12832.1	Mm.12832	zinc finger protein 61	Zfp61	chr7 A3|7 2.0 cM	3	Ⅻ
1417364_at	14.1356	14.1046	14.427	14.463	14.3589	14.1264	14.1162	14.0325	13.9202	13.9508	14.0461	13.6491	Mm.42960.1	Mm.379129	eukaryotic translation elongation factor 1 gamma /// similar to eukaryotic translation elongation factor 1 gamma	Eef1g /// LOC100047986	chr19 A	6	XVIII
1417367_at	13.3972	13.375	13.4705	13.2435	13.3323	13.355	13.3099	13.2094	13.2099	13.1014	13.1677	13.0825	Mm.11711.1	Mm.260288	protein phosphatase 2 (formerly 2A), catalytic subunit, alpha isoform	Ppp2ca	chr11 B1.3	6	XX	H
1417370_at	3.46535	2.72779	3.01441	3.51213	6.27196	5.68308	5.495	4.87882	6.70559	7.8305	11.0542	11.9423	Mm.4641.1	Mm.4641	trefoil factor 3, intestinal	Tff3	chr17 A3.3|17 17.0 cM	2	Ⅷ	H
1417373_a_at	9.36783	9.34424	12.5407	12.0028	11.6501	9.77122	10.942	11.4844	12.4772	12.6883	13.3257	12.9892	Mm.1155.1	Mm.1155	tubulin, alpha 4A	Tuba4a	chr1 C3	2	Ⅷ	H
1417378_at	8.2904	8.32649	9.92643	10.2665	11.3867	11.8641	11.4058	11.3946	11.0062	11.0107	11.3745	11.0663	Mm.20921.1	Mm.234832	cell adhesion molecule 1	Cadm1	chr9 B-C	2	II	H
1417379_at	12.4045	12.3759	11.8086	12.1641	10.9288	10.3924	10.3222	10.2415	10.8756	11.4891	11.7109	11.7935	Mm.56685.1	Mm.207619	IQ motif containing GTPase activating protein 1	Iqgap1	chr7 D3|7 39.0 cM	5	Ⅸ	H
1417381_at	10.8579	10.3977	7.55655	5.47547	1.35744	0.944415	8.04415	8.10742	8.90364	9.12888	9.85107	10.582	Mm.370.1	Mm.439957	complement component 1, q subcomponent, alpha polypeptide	C1qa	chr4 D3|4 66.1 cM	5	V	H
1417382_at	8.80445	8.74552	8.18858	7.91036	8.28413	7.69109	7.56797	7.76712	8.2903	8.65187	9.14211	9.39032	Mm.10211.1	Mm.10211	ectonucleoside triphosphate diphosphohydrolase 5	Entpd5	chr12 E|12 39.0 cM	1	I	H
1417385_at	12.2259	12.2564	11.4575	11.2072	10.6167	10.4553	11.0205	10.9595	10.6166	10.966	11.2833	10.6732	Mm.29824.1	Mm.29824	aminopeptidase puromycin sensitive	Npepps	chr11 D|11 56.0 cM	5	XIX	H
1417387_at	11.5334	11.5691	10.74	10.9737	10.4873	10.4211	10.287	10.3848	9.98206	9.73597	10.3301	9.75273	Mm.24602.1	Mm.159496	mediator of RNA polymerase II transcription, subunit 31 homolog (yeast)	Med31	chr11 B4	6	VI	H
1417388_at	8.14929	8.26832	8.94708	10.4909	12.3341	11.9277	11.6917	11.806	11.5787	11.3205	11.2529	11.0557	Mm.94160.1	Mm.94160	brain expressed X-linked 2	Bex2	chrX F1|X 57.5 cM	2	II
1417390_at	9.91902	10.0698	10.8866	11.0734	11.4306	11.335	10.9512	10.8206	10.8414	10.6313	10.191	10.071	Mm.18798.1	Mm.348649	GPN-loop GTPase 1	Gpn1	chr5 B1	4	IV	H
1417393_a_at	11.687	11.7614	11.6797	10.672	10.6233	10.2535	10.1589	10.3608	10.8702	11.3019	11.486	11.3556	Mm.29140.1	Mm.29140	family with sequence similarity 132, member A	Fam132a	chr4 E2|4 83.0 cM	5	Ⅸ	H
1417394_at	10.5163	10.7723	11.9921	10.3544	8.17711	6.9343	8.95622	9.62542	10.4043	10.9456	12.1504	12.4077	Mm.4325.1	Mm.4325	Kruppel-like factor 4 (gut)	Klf4	chr4 B3|4 19.7 cM	2	Ⅷ	H
1417397_at	9.53169	9.68542	9.21225	9.19288	8.31681	7.86208	8.23094	8.18272	8.39319	8.78455	8.7584	8.86489	Mm.4312.1	Mm.4312	solute carrier family 9 (sodium/hydrogen exchanger), member 1	Slc9a1	chr4 D3-E|4 64.6 cM	5	XIX	H
1417399_at	8.53862	8.38302	9.2954	7.6844	8.53425	6.75588	7.48028	7.67594	8.69817	9.64619	10.7242	10.7624	Mm.3982.1	Mm.3982	growth arrest specific 6	Gas6	chr8 A1.1|8 5.0 cM	1	I	H
1417406_at	10.5603	10.8922	10.0482	9.3641	9.07161	8.75547	8.56883	8.8762	8.94194	8.94412	9.60789	9.37972	Mm.153684.1	Mm.153684	SERTA domain containing 1	Sertad1	chr7 A3	5	XIX	H
1417408_at	10.8476	10.7616	9.03266	10.4781	8.10487	7.36789	6.91735	7.08061	7.10622	7.39963	9.0895	9.33849	Mm.3742.1	Mm.273188	coagulation factor III	F3	chr3 G1|3 50.0 cM	5	XIX	H
1417411_at	9.57594	9.70285	6.02452	4.29007	6.18308	7.20122	9.26869	9.46842	10.1524	10.3892	10.6635	10.831	Mm.41277.1	Mm.389747	nucleosome assembly protein 1-like 5	Nap1l5	chr6 C1	5	Ⅺ	H
1417414_at	5.70196	5.26946	5.9042	6.53868	9.10636	10.1205	10.8153	10.5553	10.7492	10.7092	9.69486	9.83521	Mm.41226.1	Mm.309707	septin 3	40424		3	Ⅻ
1417417_a_at	14.727	14.813	14.674	14.5104	14.0882	13.7107	13.958	13.8404	13.7542	13.9117	14.4656	14.0905	Mm.43415.1	Mm.43415	cytochrome c oxidase, subunit VI a, polypeptide 1	Cox6a1	chr5 F|5 60.0 cM	5	XIX	H
1417420_at	8.29815	8.00422	10.592	10.1986	11.744	12.4375	12.619	12.4595	11.9899	11.8996	11.7861	11.5006	Mm.22288.1	Mm.273049	cyclin D1	Ccnd1	chr7 F5|7 72.3 cM	4	XV	H
1417421_at	9.7404	9.73929	9.48237	8.95333	8.47312	5.87426	6.03612	6.47257	6.56542	7.21827	8.66002	9.55302	Mm.24662.1	Mm.24662	S100 calcium binding protein A1	S100a1	chr3 F1-F2|3 43.6 cM	5	XIX	H
1417422_at	1.74779	3.15822	4.71193	3.82663	2.11508	1.34594	2.22755	1.84989	3.9151	6.90673	10.4482	10.7352	Mm.29395.1	Mm.29395	glycine N-methyltransferase	Gnmt	chr17 C|17 10.0 cM	2	Ⅷ	H
1417423_at	10.6804	10.7897	9.49879	8.4646	8.05911	8.01476	9.94518	9.94523	10.2208	10.7981	10.6914	10.6432	Mm.41665.1	Mm.41665	glutamate receptor, ionotropic, N-methyl D-aspartate-associated protein 1 (glutamate binding)	Grina	chr15 E1|15	5	V	H
1417425_at	9.56104	9.68305	10.1922	10.4058	10.2151	10.1567	9.73547	9.68815	9.48015	9.34913	9.23344	8.55047	Mm.31643.1	Mm.425295	Prkr interacting protein 1 (IL11 inducible)	Prkrip1	chr5 G1	6	XVIII	H
1417426_at	13.061	12.6343	13.9581	13.6769	9.99927	6.93161	8.7136	9.15232	10.2014	10.6909	11.9464	12.0021	Mm.22194.1	Mm.338790	serglycin	Srgn	chr10 B4	5	XIX	H
1417428_at	6.08446	5.86751	7.19826	7.40502	7.58062	8.12865	10.8096	10.6412	11.039	10.828	9.96808	10.321	Mm.27307.1	Mm.329700	guanine nucleotide binding protein (G protein), gamma 3	Gng3	chr19 A|19 4.0 cM	3	III	H
1417430_at	8.70456	8.52351	9.79701	9.02919	10.2832	10.3785	10.1443	10.1249	10.878	11.5249	11.036	10.5486	Mm.1640.1	Mm.1640	cerebellar degeneration-related 2	Cdr2	chr7 F2|7 60.0 cM	3	III	H
1417432_a_at	12.6392	12.6646	12.5828	12.6459	12.3439	12.0582	11.7966	11.808	11.3495	11.2854	11.6278	11.0872	Mm.2344.1	Mm.2344	guanine nucleotide binding protein (G protein), beta 1	Gnb1	chr4 E2|4 79.4 cM	6	XX	H
1417438_at	10.6426	10.677	9.64824	9.12834	8.85716	8.94693	9.78937	9.88401	10.2535	10.0821	10.6811	10.7806	Mm.23661.1	Mm.119343	retinol dehydrogenase 14 (all-trans and 9-cis)	Rdh14	chr12 A1.1	5	V	H
1417439_at	2.7505	3.39516	6.70948	4.45924	7.12041	8.13321	8.9681	9.21367	9.20444	9.86994	10.0753	9.51093	Mm.29597.1	Mm.29597	CD248 antigen, endosialin	Cd248	chr19 A	2	II	H
1417445_at	8.40201	8.44251	9.00323	9.19123	9.79165	9.82868	9.42945	9.28113	9.09745	9.08615	8.71572	8.09288	Mm.31730.1	Mm.225956	NDC80 homolog, kinetochore complex component (S. cerevisiae)	Ndc80	chr17 E2	4	XVI	H
1417446_at	9.16953	9.16517	8.24901	7.95729	8.21883	7.97244	7.98123	8.02203	8.33239	8.41164	8.61625	8.52948	Mm.4190.1	Mm.292447	solute carrier family 12, member 4	Slc12a4	chr8 D3|8 53.0 cM	5	V	H
1417447_at	2.55748	3.55172	7.17203	5.47317	8.58006	8.9612	9.04337	9.1225	9.49392	9.4361	10.0043	10.152	Mm.16497.1	Mm.16497	transcription factor 21	Tcf21	chr10 A3|10 16.0 cM	2	II	H
1417448_at	8.62626	8.5297	8.77413	9.20001	9.28117	9.15201	8.90518	8.852	8.41618	8.38489	8.10698	7.8299	Mm.100331.1	Mm.259547	RIKEN cDNA 1810008A18 gene	1810008A18Rik	chr10 C1	4	XVII	H
1417449_at	9.6948	9.76863	10.0166	9.86464	9.10519	8.36487	8.23303	8.67317	8.42873	8.55505	9.03738	8.8807	Mm.18641.1	Mm.277878	acyl-CoA thioesterase 8	Acot8	chr2 H3	5	XIX	H
1417450_a_at	8.42482	8.51112	10.47	10.6129	10.8208	10.7263	10.2745	10.3475	9.62102	9.65428	9.34552	8.51309	Mm.27836.1	Mm.379024	transforming, acidic coiled-coil containing protein 3	Tacc3	chr5 B2	4	IV	H
1417454_at	11.5641	11.6875	12.1166	12.6053	12.2507	12.1726	11.8322	11.5479	11.4232	11.251	10.5867	10.3481	Mm.26885.1	Mm.327675	cullin 4B	Cul4b	chrX A2	6	XVIII	H
1417455_at	7.56716	7.76846	6.52028	6.16401	5.42567	6.76393	8.37086	8.80921	9.43648	9.6542	9.416	9.44699	Mm.1291.1	Mm.3992	transforming growth factor, beta 3	Tgfb3	chr12 D2|12 41.0 cM	1	Ⅶ	H
1417457_at	14.1086	14.1321	13.9175	13.9625	13.5511	13.2458	12.9823	12.9637	12.5886	12.6124	12.7985	11.7686	Mm.326.1	Mm.222228	CDC28 protein kinase regulatory subunit 2	Cks2	chr13 A5	6	XX	H
1417464_at	3.73279	2.32559	3.24758	2.76211	5.27992	6.16432	9.20105	9.6452	11.4059	12.5073	13.9492	14.11	Mm.1716.1	Mm.1716	troponin C2, fast	Tnnc2	chr2 H3	1	Ⅶ	H
1417466_at	4.54511	4.69033	11.8782	9.60958	9.49707	9.04521	9.39741	9.50132	10.1274	10.4866	11.6624	11.801	Mm.41641.1	Mm.20954	regulator of G-protein signaling 5	Rgs5	chr1 H2|1 86.5 cM	2	II	H
1417467_a_at	10.1285	10.0037	9.44996	8.86546	8.74932	8.47021	8.50863	8.74923	8.17702	8.28288	8.72818	7.99447	Mm.45116.1	Mm.266811	transcriptional adaptor 3 (NGG1 homolog, yeast)-like	Tada3l	chr6 E3	6	VI
1417468_at	10.834	10.8758	10.26	10.2079	10.0685	9.90904	9.99175	9.95893	9.93374	9.87135	10.2374	10.1688	Mm.12915.1	Mm.12915	nitrilase 1	Nit1	chr1 H3	5	XIX	H
1417480_at	10.8451	10.9922	9.86674	9.75336	9.93844	9.53164	9.89199	10.2165	10.5674	10.6665	10.5772	10.7916	Mm.28584.1	Mm.28584	f-box protein 9	Fbxo9	chr9 E1	5	V	H
1417481_at	12.6483	12.6344	9.62784	9.07477	6.55708	5.99788	5.94335	6.8091	7.38953	8.18266	10.2704	10.7061	Mm.3272.1	Mm.3272	receptor (calcitonin) activity modifying protein 1	Ramp1	chr1 D|1 56.0 cM	5	Ⅸ	H
1417482_at	7.9502	8.0619	10.9516	11.0709	8.70019	5.90109	5.22285	4.34188	5.39076	5.79015	5.82774	6.0142	Mm.12669.1	Mm.390423	testis expressed gene 19.1	Tex19.1	chr11 E2	5	XIX
1417484_at	2.35	1.59105	0	0.0817047	1.43297	0.718564	0.642254	1.41793	9.86911	12.1389	13.0801	12.5847	Mm.4987.1	Mm.4987	integrin binding sialoprotein	Ibsp	chr5 E5|5 56.0 cM	2	Ⅷ	H
1417486_at	3.93201	4.26049	4.68779	4.05137	6.64971	7.30318	8.93399	8.95896	8.16494	7.61487	7.40968	7.30577	Mm.20908.1	Mm.20908	src homology 2 domain-containing transforming protein D	Shd	chr17 D	3	Ⅻ	H
1417487_at	7.47041	7.50537	10.7178	11.2642	7.68454	3.01984	3.05385	1.74374	4.02438	2.83042	2.43619	5.38213	Mm.6215.1	Mm.6215	fos-like antigen 1	Fosl1	chr19 A|19 0.5 cM	5	XIX	H
1417490_at	13.5958	13.501	13.0755	13.3661	12.9617	11.6164	12.0523	11.9818	12.7183	12.9871	12.973	13.0216	Mm.22753.1	Mm.236553	cathepsin B	Ctsb	chr14 D1|14 28.0 cM	5	Ⅸ	H
1417498_at	5.23566	5.36631	7.30577	7.33107	8.91296	7.0045	8.38002	9.01931	10.2568	10.9364	11.3305	10.7897	Mm.934.1	Mm.279733	serine (or cysteine) peptidase inhibitor, clade F, member 2	Serpinf2	chr11 B5	2	Ⅷ	H
1417499_at	11.2394	11.2684	12.0216	12.2531	11.8156	11.3458	10.5748	10.6006	10.7186	10.42	11.0786	11.112	Mm.21826.1	Mm.21826	translocase of inner mitochondrial membrane 10 homolog (yeast)	Timm10	chr2 E1	6	XVIII	H
1417501_at	10.391	10.4749	10.2623	10.6678	7.88327	6.807	7.19437	7.4398	7.33556	6.99805	7.95407	8.76402	Mm.27445.1	Mm.27445	F-box protein 6	Fbxo6	chr4 E2|4 71.0 cM	5	XIX	H
1417503_at	9.80399	9.85305	10.2457	10.4149	10.8118	11.0011	10.645	10.6207	10.2589	10.0726	9.65078	9.21874	Mm.27855.1	Mm.332739	replication factor C (activator 1) 2	Rfc2	chr5 G2|5 74.0 cM	4	XVI	H
1417504_at	8.28209	7.92825	3.91977	4.08083	4.86941	5.09215	7.94707	8.03243	8.7431	8.61636	8.90326	9.69521	Mm.354.1	Mm.277665	calbindin 1	Calb1	chr4 A2|4 10.5 cM	5	Ⅺ	H
1417505_s_at	8.52661	8.58154	9.14627	9.5542	8.51277	9.07171	10.0025	10.3252	10.636	10.5998	10.4252	10.172	Mm.15617.1	Mm.193451	predicted gene, 100038993 /// interleukin 11 receptor, alpha chain 1 /// interleukin 11 receptor, alpha chain 2 /// predicted gene, OTTMUSG00000011351	100038993 /// Il11ra1 /// Il11ra2 /// OTTMUSG00000011351	chr4 A5|4 /// chr4 A5|4 12.7 cM	1	Ⅶ	H
1417506_at	11.0748	11.1997	12.4156	12.903	12.509	12.2611	11.4304	11.3332	11.1223	10.9301	11.0148	9.94861	Mm.12239.1	Mm.12239	geminin	Gmnn	chr13 A3.1	4	XVII	H
1417507_at	10.1064	10.1038	9.15297	8.42886	7.48634	7.57056	8.06702	8.09747	8.4852	8.74736	8.7877	9.28602	Mm.154456.1	Mm.149403	cytochrome b-561	Cyb561	chr11 E1|11 65.0 cM	5	Ⅸ	H
1417508_at	12.7264	12.7916	10.1072	10.5292	9.89282	9.77507	10.1936	10.3291	10.4982	10.5697	10.6896	10.3934	Mm.5181.1	Mm.5181	ring finger protein 19A	Rnf19a	chr15 B3.1	5	Ⅹ	H
1417511_at	9.99484	10.0585	12.2867	12.4619	12.2999	12.0352	10.9471	10.9302	10.6953	10.4126	10.1957	9.66147	Mm.28560.1	Mm.28560	Ly1 antibody reactive clone	Lyar	chr5 B3|5 24.0 cM	4	XVII	H
1417517_at	7.47054	7.49845	6.97063	7.22468	9.32335	9.97113	9.81476	9.58906	9.38248	9.66813	9.27082	9.14693	Mm.103199.1	Mm.103199	pleiomorphic adenoma gene-like 2	Plagl2	chr2 H2	3	Ⅻ	H
1417520_at	4.86292	4.76835	6.57297	5.6521	5.44252	5.44273	6.20235	6.45675	7.1835	7.14523	8.13371	8.58621	Mm.42138.1	Mm.42138	nuclear factor, erythroid derived 2, like 3	Nfe2l3	chr6 B3|6 25.5 cM	2	Ⅷ	H
1417524_at	5.56238	5.14718	7.12461	6.58262	6.92423	7.32748	8.41879	8.17425	8.40699	8.65064	7.39413	8.02919	Mm.3123.1	Mm.299737	cornichon homolog 2 (Drosophila) /// similar to cornichon homolog 2 (Drosophila)	Cnih2 /// LOC100044812	chr19 A	3	III	H
1417526_at	5.88089	5.76753	9.00796	8.05424	9.16455	9.72344	10.1503	10.0147	9.7949	9.95465	9.67474	9.415	Mm.143816.1	Mm.272803	poly(rC) binding protein 3	Pcbp3	chr10 B5.1-B5.3	2	II	H
1417527_at	7.32591	7.23458	6.12104	6.74778	6.17861	7.20591	8.36599	8.46953	8.30012	8.41407	8.18776	8.22447	Mm.10647.1	Mm.390023	adaptor-related protein complex 3, mu 2 subunit	Ap3m2	chr8 A2	3	XIII	H
1417529_at	11.7093	11.8429	8.29635	5.80555	6.35103	7.37663	9.05566	9.15297	9.45275	9.0806	9.12559	8.91834	Mm.2015.1	Mm.2015	RAB33A, member of RAS oncogene family	Rab33a	chrX A4	5	Ⅹ	H
1417530_a_at	12.4858	12.5155	13.0546	12.9148	12.3632	11.7718	11.3842	11.6588	11.5727	11.4425	12.1387	11.8303	Mm.89927.1	Mm.303071	signal recognition particle 9	Srp9	chr1 H5	6	XX	H
1417531_at	1.36433	1.88598	1.25256	0.635657	0.807095	1.23516	1.89167	1.25164	1.13046	1.74186	5.15658	7.66545	Mm.12838.1	Mm.12838	cytochrome P450, family 2, subfamily j, polypeptide 5	Cyp2j5	chr4 C5|4 46.5 cM	1	I
1417533_a_at	12.5656	12.7365	10.3534	10.5512	9.95965	9.6301	9.93007	10.2985	10.1747	10.3965	10.705	10.4573	Mm.6424.1	Mm.6424	integrin beta 5	Itgb5	chr16 B3	5	Ⅹ	H
1417540_at	10.5053	10.2926	10.3819	8.8902	8.24345	8.13204	8.50153	8.67717	8.92648	9.00332	9.38253	9.74012	Mm.24876.1	Mm.20938	E74-like factor 1	Elf1	chr14 D3	5	Ⅸ	H
1417541_at	9.61145	9.56838	11.6744	12.0056	12.2719	12.6514	11.74	11.4917	11.2498	10.9428	10.3472	9.16483	Mm.57223.1	Mm.57223	helicase, lymphoid specific	Hells	chr19 C3-D1	4	IV	H
1417545_at	5.69425	5.3727	5.51444	3.38545	3.24605	3.36719	2.79414	5.42236	6.31941	6.94404	6.8761	7.03143	Mm.91441.1	Mm.266450	transient receptor potential cation channel, subfamily V, member 4	Trpv4		5	V	H
1417547_at	8.84731	8.7356	9.28772	9.36515	10.1835	10.3443	10.1958	9.94512	9.59903	9.61515	8.76112	8.60915	Mm.29594.1	Mm.29594	squamous cell carcinoma antigen recognized by T-cells 3	Sart3	chr5 F	4	XVI	H
1417552_at	3.13829	4.40989	5.06545	3.91889	4.71934	8.13868	9.35545	9.52869	9.98713	10.5497	11.3264	11.3065	Mm.41816.1	Mm.41816	fibroblast activation protein	Fap	chr2 C1.3|2 36.0 cM	1	Ⅶ	H
1417554_at	3.95081	2.11567	3.26984	2.58647	2.69006	1.99376	1.56316	1.91084	1.62809	2.71884	7.25492	8.75834	Mm.14309.1	Mm.14309	hydroxy-delta-5-steroid dehydrogenase, 3 beta- and steroid delta-isomerase 4	Hsd3b4	chr3 F2.2|3 49.1 cM	1	I
1417557_at	11.4968	11.5182	9.93476	9.41472	9.45891	9.40147	9.79236	9.91185	9.78043	9.81024	9.80689	10.2866	Mm.28000.1	Mm.28000	UBX domain protein 6	Ubxn6	chr17 D	5	Ⅹ	H
1417558_at	9.38457	9.27038	8.77982	8.41455	9.4266	10.014	10.7293	10.442	10.7955	11.1056	10.0187	10.3388	Mm.4848.1	Mm.4848	Fyn proto-oncogene	Fyn	chr10 B1|10 25.0 cM	3	Ⅻ	H
1417560_at	11.8684	11.9237	12.5302	12.3497	12.0143	11.4192	11.2424	11.1316	10.9215	11.201	11.1331	10.9051	Mm.12983.1	Mm.134191	sideroflexin 1	Sfxn1	chr13 B1|13 35.0 cM	6	XX	H
1417561_at	9.90885	9.78541	10.142	10.3813	9.12045	6.64107	7.45923	8.06075	9.10884	10.0485	12.3489	12.4269	Mm.182440.1	Mm.182440	apolipoprotein C-I	Apoc1	chr7 A3|7 4.0 cM	1	I	H
1417562_at	12.4541	12.4922	12.4235	12.598	11.8295	10.9804	9.78186	9.91429	9.88459	10.2039	11.0392	11.1412	Mm.6700.1	Mm.6700	eukaryotic translation initiation factor 4E binding protein 1	Eif4ebp1	chr8 A4-B1|8 8.0 cM	6	XX	H
1417564_at	10.9235	10.9141	11.1409	11.4251	11.0361	10.7158	10.6973	10.675	10.3665	10.2151	10.3056	9.9606	Mm.24159.1	Mm.24159	mediator complex subunit 7	Med7	chr11 B1.2	6	XX	H
1417566_at	9.33943	9.41109	10.9376	10.024	8.58959	8.25484	8.2852	8.01302	8.54002	8.52369	9.25841	9.81788	Mm.10297.1	Mm.280254	abhydrolase domain containing 5	Abhd5	chr9 F4	5	XIX	H
1417567_at	7.71687	7.67243	7.93764	8.66928	8.82071	8.82023	9.29048	9.45198	8.92875	9.1952	9.15684	9.28291	Mm.41537.1	Mm.299735	catenin beta interacting protein 1	Ctnnbip1	chr4 E2	2	II	H
1417569_at	8.72329	8.69056	6.66348	6.63743	8.11857	8.88583	8.80441	8.79766	9.37857	9.61757	9.89571	9.98048	Mm.135621.1	Mm.283370	neurocalcin delta	Ncald	chr15 B3.1|15 11.0 cM	1	Ⅶ	H
1417573_at	12.1134	12.1347	11.8848	11.798	12.0277	11.8421	11.7132	11.6617	11.5394	11.4701	11.6755	11.6418	Mm.29214.1	Mm.29214	methylmalonic aciduria (cobalamin deficiency) cblD type, with homocystinuria	Mmadhc	chr2 C1.1	6	VI	H
1417574_at	4.609	5.97134	6.8353	6.79946	8.67525	10.5784	10.8611	10.9464	10.5736	9.82452	9.87494	10.0448	Mm.465.1	Mm.303231	chemokine (C-X-C motif) ligand 12	Cxcl12	chr6 F1|6 53.0 cM	3	XIV	H
1417575_at	5.66377	6.20256	6.70119	5.27126	7.43149	7.81468	8.23361	8.26671	8.48455	8.60114	8.42258	8.13648	Mm.46150.1	Mm.127378	OTU domain, ubiquitin aldehyde binding 2	Otub2	chr12 E	3	III	H
1417577_at	3.03556	4.1428	3.39972	4.29742	4.72991	6.4727	7.12171	7.64115	7.40505	7.6406	7.87945	7.54481	Mm.74363.1	Mm.74363	transient receptor potential cation channel, subfamily C, member 3	Trpc3	chr3 B|3 18.2 cM	1	Ⅶ	H
1417580_s_at	8.46721	8.52373	10.8282	8.60282	7.37194	6.67679	7.94049	8.54339	9.02732	9.59093	11.4375	11.1508	Mm.196558.1	Mm.196558	selenium binding protein 1	Selenbp1	chr3 F2.1|3 43.25 cM	2	Ⅷ	H
1417582_s_at	8.4402	8.60809	9.62036	9.92485	9.88633	9.62484	9.08171	9.21838	9.09526	8.90835	8.66952	8.20463	Mm.23894.1	Mm.23894	dihydroorotate dehydrogenase	Dhodh	chr8 D3	4	XVII	H
1417583_a_at	10.6086	10.6001	11.4927	11.6314	11.8362	11.5391	10.9067	10.807	10.5775	10.3611	10.5198	10.1756	Mm.88546.1	Mm.478040	UTP3, small subunit (SSU) processome component, homolog (S. cerevisiae)	Utp3	chr5 E1	4	XVII	H
1417585_at	7.13544	7.6471	8.53655	8.14314	9.27996	9.67128	9.14158	9.39729	9.47868	10.1057	9.58273	8.96753	Mm.28162.1	Mm.28162	nucleoporin 210	Nup210	chr6 D1|6 37.1 cM	2	II	H
1417586_at	8.12313	8.27321	10.2031	10.4569	10.8106	10.9759	10.6592	10.9046	10.0863	9.69963	9.63755	9.02935	Mm.6458.1	Mm.6458	timeless homolog (Drosophila)	Timeless	chr10 D3|10 18.0 cM	4	IV	H
1417595_at	3.07008	3.67943	6.15644	4.57813	9.42843	10.5488	8.98764	8.91243	9.07451	8.52744	8.28937	8.38254	Mm.3404.1	Mm.3404	mesenchyme homeobox 1	Meox1	chr11 D|11 58.0 cM	3	XIV	H
1417597_at	5.94973	5.62257	4.06654	3.86367	3.68968	4.02997	3.66813	4.66013	5.04314	4.9458	5.89837	6.09011	Mm.1060.1	Mm.255003	CD28 antigen	Cd28	chr1 C1-C3|1 30.1 cM	5	V	H
1417599_at	8.32099	7.89304	6.95893	7.42846	8.82535	9.06129	9.12494	9.31127	9.24229	9.2608	8.63366	8.55879	Mm.5356.1	Mm.5356	CD276 antigen	Cd276	chr9 B	3	Ⅻ	H
1417601_at	7.742	7.82661	9.12028	7.36456	3.28085	4.06808	4.82847	3.81313	4.34616	5.63101	5.7381	6.62577	Mm.103701.1	Mm.103701	regulator of G-protein signaling 1	Rgs1	chr1 F|1 78.0 cM	5	XIX	H
1417602_at	5.93691	5.28206	6.75684	6.36093	6.65543	6.37644	6.62498	6.81384	6.92461	7.4185	8.17348	8.2932	Mm.8471.1	Mm.218141	period homolog 2 (Drosophila)	Per2	chr1 C5	2	Ⅷ	H
1417607_at	5.94566	5.92783	5.50456	4.6715	6.11615	7.13236	7.50596	7.57074	8.70254	9.54674	10.8005	11.8564	Mm.43824.1	Mm.43824	cytochrome c oxidase, subunit VI a, polypeptide 2	Cox6a2	chr7 F3|7 61.0 cM	1	Ⅶ	H
1417610_at	3.31475	4.73305	5.33022	7.19835	7.73482	3.77261	5.11085	4.34861	3.37551	4.1933	4.85857	12.0753	Mm.29738.1	Mm.29738	apolipoprotein A-V	Apoa5	chr9 B	1	I	H
1417614_at	4.97845	4.45651	3.79253	4.88404	5.3533	4.18778	5.71734	5.26366	7.13587	10.6723	13.3356	14.0471	Mm.2375.1	Mm.2375	creatine kinase, muscle	Ckm	chr7 A3|7 4.5 cM	2	Ⅷ	H
1417618_at	4.74285	3.66063	5.76587	5.31125	4.74383	6.34886	8.58303	9.42964	10.9985	11.3478	12.1701	11.8197	Mm.182043.1	Mm.182043	inter-alpha trypsin inhibitor, heavy chain 2	Itih2	chr2 A1|2 1.0 cM	1	Ⅶ	H
1417619_at	10.9901	10.9992	10.9698	10.9833	10.481	9.97647	9.84769	10.0143	9.77223	9.79234	10.2303	9.74621	Mm.70462.1	Mm.255539	growth arrest and DNA-damage-inducible, gamma interacting protein 1	Gadd45gip1	chr8 C3	5	XIX	H
1417620_at	7.79554	7.17972	7.08606	6.01413	5.6526	5.95162	7.88518	8.17787	8.78013	9.14232	8.97367	9.16738	Mm.1972.1	Mm.1972	RAS-related C3 botulinum substrate 2	Rac2	chr15 E1	1	Ⅶ	H
1417621_at	7.27181	6.93383	6.94243	6.97508	7.21947	7.55796	7.62204	7.97341	8.70689	8.67724	8.18832	8.96544	Mm.10085.1	Mm.329560	nuclear factor of activated T-cells, cytoplasmic, calcineurin-dependent 1	Nfatc1	chr18 E4|18 54.0 cM	3	III	H
1417622_at	9.7297	9.77185	10.4759	10.3944	10.6662	10.9072	11.2305	11.2951	11.0736	11.0015	11.4646	11.5545	Mm.4168.1	Mm.399997	solute carrier family 12, member 2	Slc12a2	chr18 D3|18 32.0 cM	2	II	H
1417624_at	12.5373	12.5417	11.3174	10.633	9.74607	9.68054	9.88365	10.1586	10.5879	10.9594	11.2375	11.169	Mm.25903.1	Mm.25903	Ngfi-A binding protein 1	Nab1	chr1 C1.1|1 27.0 cM	5	Ⅸ	H
1417625_s_at	9.59427	9.43236	9.88216	10.0639	10.4654	11.4359	11.783	11.9071	11.1906	10.5739	10.2859	10.9063	Mm.6522.1	Mm.6522	chemokine (C-X-C motif) receptor 7	Cxcr7	chr1 D|1 55.6 cM	3	XIV	H
1417626_at	6.28677	6.14613	8.24738	8.82197	7.23242	7.14905	8.05385	8.04648	8.56573	9.15686	9.97	11.1867	Mm.27881.1	Mm.129840	phosphodiesterase 4D interacting protein (myomegalin)	Pde4dip	chr3 F2.2|3 51.5 cM	2	Ⅷ	H
1417629_at	7.10502	7.1508	8.42732	8.94176	8.3807	8.25773	6.94019	7.25686	7.06195	6.75285	6.99455	8.13475	Mm.28456.1	Mm.28456	proline dehydrogenase	Prodh	chr16 A3|16 10.73 cM	6	XVIII	H
1417640_at	5.74749	5.85359	5.83319	5.30627	4.39166	4.58965	5.19841	5.37242	5.83914	6.02798	7.21504	7.38854	Mm.2987.1	Mm.2987	CD79B antigen	Cd79b	chr11 E1|11 65.0 cM	1	I	H
1417644_at	9.36338	9.38104	5.17965	2.92014	4.83673	6.54497	8.42035	8.93032	9.28531	9.68705	10.6763	10.8661	Mm.1209.1	Mm.49689	sarcospan	Sspn	chr6 G3|6 71.55 cM	5	Ⅺ	H
1417646_a_at	12.0798	11.7176	12.3735	12.5107	12.9393	12.7626	11.6815	11.5879	11.583	11.3989	11.203	11.4833	Mm.20847.1	Mm.273379	sorting nexin 5	Snx5	chr2 H1|2 80.0 cM	6	XVIII	H
1417649_at	6.15652	6.06486	12.0997	13.1035	12.3013	11.8155	13.3909	13.3237	13.6189	13.8965	13.8825	12.8546	Mm.168789.1	Mm.168789	cyclin-dependent kinase inhibitor 1C (P57)	Cdkn1c	chr7 F5|7 69.49 cM	2	II	H
1417652_a_at	13.8985	13.8795	13.3392	13.4881	13.2071	13.0976	12.9856	12.9112	12.8439	12.8291	13.2302	12.7209	Mm.1863.1	Mm.379025	tubulin cofactor A	Tbca	chr13 D1	6	VI	H
1417653_at	6.49142	6.01877	5.32549	5.13806	4.89947	4.34155	5.10492	5.32254	6.15857	5.57024	6.76089	10.4025	Mm.2766.1	Mm.2766	parvalbumin	Pvalb	chr15 E|15 45.7 cM	1	I	H
1417654_at	13.4492	13.5219	11.6488	11.0524	9.00285	7.62707	7.52673	8.03306	8.02311	8.71249	10.7307	10.0591	Mm.3815.1	Mm.477724	syndecan 4	Sdc4	chr2 H3|2 94.0 cM	5	XIX	H
1417655_a_at	9.68555	9.63693	10.601	10.7182	10.8303	10.7639	10.8468	10.7699	10.4182	10.5963	9.85163	9.49408	Mm.27932.1	Mm.387734	serrate RNA effector molecule homolog (Arabidopsis)	Srrt	chr5 G2	4	IV	H
1417656_at	6.17591	6.40454	9.46592	9.13596	9.45329	9.24957	8.5246	8.35497	8.36898	8.57355	7.28887	6.94217	Mm.4594.1	Mm.4594	myeloblastosis oncogene-like 2	Mybl2	chr2 H2|2 93.0 cM	4	IV	H
1417657_s_at	10.9793	11.0888	12.2507	12.5714	11.9511	11.3434	10.6633	10.667	10.07	10.2114	10.1644	9.74933	Mm.2467.1	Mm.266312	DnaJ (Hsp40) homolog, subfamily C, member 2	Dnajc2	chr5 A3|5 12.0 cM	6	XVIII	H
1417660_s_at	12.7832	12.7149	13.1679	13.1569	12.8754	12.308	12.1418	12.2	12.1653	12.0831	12.4612	12.1013	Mm.28356.1	Mm.216528	vacuolar protein sorting 29 (S. pombe)	Vps29	chr5 F	6	XX	H
1417663_a_at	9.04254	9.03123	9.47364	9.04811	9.07755	9.16598	9.34126	9.38685	9.50795	9.64253	9.77826	9.52696	Mm.36775.1	Mm.279256	N-myc downstream regulated gene 3	Ndrg3	chr2 H1	1	Ⅶ	H
1417665_a_at	10.8986	11.0695	10.956	10.9931	11.454	11.3094	11.1099	11.1723	10.7673	10.6559	10.3762	10.112	Mm.45141.1	Mm.45141	cleavage and polyadenylation specific factor 1	Cpsf1	chr15 D3	4	XVII	H
1417672_at	5.06206	4.02099	1.5769	1.11218	2.24032	2.24407	5.43982	6.29296	7.788	8.21914	8.49173	8.87481	Mm.39933.1	Mm.314497	solute carrier family 4, sodium bicarbonate cotransporter-like, member 10	Slc4a10		1	Ⅶ	H
1417675_a_at	8.91017	8.97387	9.5402	10.6795	10.3618	10.3201	9.39293	9.16583	9.30702	8.88251	8.49826	8.4886	Mm.24627.1	Mm.24627	midasin homolog (yeast)	Mdn1	chr4 A5|4 11.4 cM	4	XVII	H
1417676_a_at	6.87293	6.89757	5.69459	4.46893	3.44872	5.46365	9.06879	9.03277	9.43847	9.27525	8.88252	8.93004	Mm.4715.1	Mm.186361	protein tyrosine phosphatase, receptor type, O	Ptpro	chr6 G1	5	Ⅺ	H
1417680_at	2.80598	3.13164	2.53222	3.24681	7.16119	7.95819	7.76091	7.7189	8.13957	8.15692	8.53392	8.84337	Mm.1241.1	Mm.222831	potassium voltage-gated channel, shaker-related subfamily, member 5	Kcna5	chr6 F3|6 61.0 cM	3	III	H
1417681_at	13.4879	13.4733	13.2983	13.4264	13.2668	13.0589	12.796	12.7193	12.4793	12.337	12.4445	11.9177	Mm.28961.1	Mm.354445	nudix (nucleoside diphosphate linked moiety X)-type motif 21	Nudt21	chr8 C5	6	XX	H
1417682_a_at	4.67049	4.3014	4.87698	5.04754	5.32089	5.27957	4.84582	5.51202	5.97599	6.32225	8.58669	11.4598	Mm.14410.1	Mm.276926	protease, serine, 2	Prss2	chr6 B1	1	I	H
1417684_at	10.4647	10.5061	10.8372	11.1688	11.1285	10.7887	10.1396	10.1506	10.0925	9.93108	9.95301	9.91891	Mm.781.1	Mm.781	THUMP domain containing 3	Thumpd3	chr6 E3|6 48.7 cM	6	XVIII	H
1417688_at	8.86609	8.91048	8.26709	7.28302	7.29798	7.01956	8.13258	8.07166	8.25095	8.70208	8.9342	8.7276	Mm.6419.1	Mm.320355	family with sequence similarity 20, member C	Fam20c	chr5 G2	5	V	H
1417691_at	11.851	11.9477	10.1352	10.0511	9.79427	10.0081	10.0176	10.1257	10.0098	9.99718	10.178	10.2512	Mm.24186.1	Mm.24186	bridging integrator 3	Bin3	chr14 D2	5	Ⅹ	H
1417692_at	9.31405	9.40365	9.6959	9.72745	10.4466	10.8639	10.3593	10.0729	9.92894	9.96409	9.11347	8.88548	Mm.41803.1	Mm.41803	developmentally regulated GTP binding protein 2	Drg2	chr11 B2|11 33.85 cM	4	IV	H
1417695_a_at	13.6438	13.6407	12.1937	12.5951	11.2009	10.1737	9.25463	9.43912	9.54965	9.58911	10.0467	9.86712	Mm.28099.1	Mm.28099	sterol O-acyltransferase 1	Soat1	chr1 G3|1 81.6 cM	6	VI	H
1417698_at	10.5763	10.607	10.484	10.7424	10.5903	10.5143	10.086	10.2865	10.0969	10.0884	10.0495	9.56918	Mm.24632.1	Mm.24632	general transcription factor IIF, polypeptide 1	Gtf2f1	chr17 E1.1	6	XX	H
1417700_at	6.59454	6.69106	6.76626	7.07944	8.37133	8.20726	7.99051	8.01858	9.07467	9.62987	9.972	9.8984	Mm.17985.1	Mm.276669	RAB38, member of RAS oncogene family	Rab38	chr7 E1|7 46.0 cM	2	Ⅷ	H
1417701_at	5.75558	5.73664	7.06065	6.26714	8.01071	8.31274	8.21486	8.3148	8.82452	9.06174	9.91465	10.282	Mm.23009.1	Mm.308126	protein phosphatase 1, regulatory (inhibitor) subunit 14c	Ppp1r14c	chr10 A1	2	Ⅷ	H
1417703_at	9.39057	9.61631	10.5231	10.1578	10.4208	10.013	9.54793	9.6186	9.21031	9.43302	8.98615	8.73178	Mm.4341.1	Mm.4341	poliovirus receptor-related 2	Pvrl2	chr7 A3|7 9.0 cM	6	XVIII	H
1417706_at	10.6669	10.4921	7.87598	7.52117	6.27604	6.4259	6.96282	7.09179	7.09192	7.34656	7.7661	8.15876	Mm.6142.1	Mm.95452	alpha-N-acetylglucosaminidase (Sanfilippo disease IIIB)	Naglu	chr11 D	5	Ⅹ	H
1417707_at	10.378	10.3966	7.598	6.22464	5.19296	5.22803	6.21821	7.06592	7.23967	7.54916	7.9517	8.93733	Mm.22878.1	Mm.279932	NEDD4 binding protein 2-like 1	N4bp2l1	chr5 G3	5	Ⅹ	H
1417712_at	13.4461	13.3958	14.1501	14.2443	13.8617	13.4712	13.0133	12.9522	12.8887	12.8703	13.2139	12.8572	Mm.29859.1	Mm.377134	eukaryotic translation initiation factor 2, subunit 2 (beta)	Eif2s2	chr2 H1|2 90.0 cM	6	XX	H
1417714_x_at	11.0688	11.5257	11.7552	11.5766	10.9434	11.5056	12.7776	13.2534	13.7354	13.8773	14.3316	13.8496	Mm.196110.1	Mm.196110	hemoglobin alpha, adult chain 1 /// hemoglobin alpha, adult chain 2	Hba-a1 /// Hba-a2	chr11 A4|11 16.0 cM /// chr11|11 16.0 cM	1	Ⅶ	H
1417715_a_at	11.4503	11.4989	12.347	12.8482	12.9119	12.6213	12.4481	12.177	12.11	12.3226	12.2372	12.2301	Mm.18916.1	Mm.230169	glutamate oxaloacetate transaminase 2, mitochondrial	Got2	chr8 D1|8 46.0 cM	4	IV	H
1417718_at	13.0319	13.1184	13.1815	13.2457	13.2893	13.0263	12.6125	12.5933	12.4385	12.2604	12.3398	11.9805	Mm.30080.1	Mm.427309	eukaryotic translation initiation factor 3, subunit G	Eif3g	chr9 A3	6	XX	H
1417720_at	11.9798	12.0498	11.9035	12.2015	12.0378	11.751	11.3809	11.3914	11.1892	10.9556	11.152	10.8596	Mm.4896.1	Mm.4896	polymerase (RNA) II (DNA directed) polypeptide J	Polr2j	chr5 G1	6	XX	H
1417724_at	11.5707	11.5428	12.823	12.7791	12.8061	12.5966	11.9246	12.0565	11.4713	11.3073	11.3794	10.6762	Mm.1886.1	Mm.1886	THO complex 4	Thoc4	chr11 E2	6	XVIII	H
1417726_at	10.9392	11.0286	11.2921	11.5909	11.3268	11.1544	10.57	10.5644	10.3808	10.0831	10.1267	9.85515	Mm.27657.1	Mm.455818	Sjogren's syndrome/scleroderma autoantigen 1 homolog (human)	Sssca1	chr19 A	6	XVIII	H
1417730_at	13.2564	13.1788	10.6103	11.6499	10.1778	9.97055	9.75296	10.0449	9.72882	9.8594	10.151	9.90671	Mm.1424.1	Mm.309395	exostoses (multiple) 1	Ext1	chr15 C|15 26.55 cM	5	XIX	H
1417738_at	3.7559	4.41322	6.68974	6.89786	7.49381	7.04497	5.09169	5.45815	6.70608	8.23237	9.35347	9.9532	Mm.26994.1	Mm.26994	RAB25, member RAS oncogene family	Rab25	chr3 E3-F1	2	II	H
1417741_at	11.837	11.8968	10.4946	9.1407	9.0701	8.65831	8.7188	8.76256	9.66381	10.3224	11.4766	10.7817	Mm.30047.1	Mm.256926	liver glycogen phosphorylase	Pygl	chr12 C2|12 30.0 cM	5	Ⅸ	H
1417744_a_at	8.8811	8.9793	9.97526	10.2322	10.2419	9.86135	10.0784	9.98227	10.0773	10.2548	9.78999	9.60838	Mm.27832.1	Mm.27832	v-ral simian leukemia viral oncogene homolog B (ras related)	Ralb	chr1 E2	4	IV	H
1417750_a_at	8.78742	8.89606	8.02838	8.23869	10.5564	10.9417	11.3485	11.8294	12.758	13.4033	12.8341	11.2077	Mm.36710.1	Mm.293635	solute carrier family 25, member 37	Slc25a37	chr14 D2	3	III	H
1417753_at	10.4712	10.5002	9.39255	9.55375	9.58858	10.0999	10.5051	10.7099	10.7584	10.7764	10.871	10.8615	Mm.6442.1	Mm.6442	polycystic kidney disease 2	Pkd2	chr5 E5|5 55.0 cM	5	Ⅺ	H
1417758_at	7.7585	7.67133	7.09937	7.22487	8.08898	7.63851	8.35368	8.44255	8.35209	8.56824	8.49547	8.42661	Mm.26646.1	Mm.26646	integrin alpha 2b	Itga2b	chr11 E1|11 68.0 cM	1	Ⅶ	H
1417761_at	9.79916	9.92851	9.84496	9.31898	10.764	6.51306	3.17565	2.25801	2.44311	2.61994	11.4321	13.3545	Mm.4533.1	Mm.4533	apolipoprotein A-IV	Apoa4	chr9 A5.2|9 27.0 cM	5	XIX	H
1417762_a_at	14.4733	14.4624	14.6097	14.379	14.2925	14.0596	14.0701	13.9627	13.9465	13.9857	14.2002	13.8026	Mm.30066.1	Mm.30066	ribosomal protein L8	Rpl8	chr15 E1	5	XIX	H
1417765_a_at	5.33092	5.70684	2.73832	3.54462	2.20602	3.46982	4.97437	6.22224	7.26784	7.56034	8.67155	9.90493	Mm.33941.1	Mm.439727	amylase 1, salivary	Amy1	chr3 F3|3 50.0 cM	1	I	H
1417768_at	11.8246	11.8216	10.9656	10.2291	10.254	10.4877	10.7458	10.7087	10.885	10.845	11.3078	11.6562	Mm.54126.1	Mm.54126	patatin-like phospholipase domain containing 8	Pnpla8	chr12 B3	5	Ⅹ	H
1417771_a_at	12.6976	12.7071	12.7856	12.892	13.1354	13.0352	12.6592	12.4873	12.4339	12.2376	12.2075	12.1219	Mm.18472.1	Mm.18472	proteasome (prosome, macropain) 26S subunit, ATPase, 6	Psmc6	chr14 C1	6	XVIII	H
1417772_at	12.3633	12.4327	9.96435	10.0737	10.9616	10.2417	9.36528	9.42255	9.70317	9.72016	10.6059	10.5757	Mm.196574.1	Mm.196574	glyoxylate reductase/hydroxypyruvate reductase	Grhpr	chr4 B2	5	XIX	H
1417776_at	2.74133	2.27836	3.00763	2.10922	3.72755	3.98533	3.04896	3.76641	4.37463	6.04608	9.86421	11.3812	Mm.30061.1	Mm.30061	alpha-2-glycoprotein 1, zinc	Azgp1	chr5 G2|5 78.0 cM	2	Ⅷ	H
1417777_at	11.2221	11.3393	11.6393	10.7228	9.9386	9.76876	10.3894	10.4284	10.3627	10.5673	11.173	10.94	Mm.34497.1	Mm.34497	prostaglandin reductase 1	Ptgr1	chr4 C1	5	Ⅸ	H
1417778_at	9.11881	9.14439	9.32746	9.3452	9.76802	10.0675	9.91265	9.67128	9.74991	9.52127	9.25602	8.98408	Mm.3297.1	Mm.290596	zinc finger protein 35	Zfp35	chr18 A2	4	XV
1417779_at	9.61574	9.68003	9.17101	8.75414	9.05615	8.86103	8.84086	8.98063	9.19978	9.32359	9.43971	9.30035	Mm.25296.1	Mm.25296	RIKEN cDNA 2310079N02 gene	2310079N02Rik	chr8 E2	5	V	H
1417780_at	7.38474	7.26719	7.06467	6.65013	6.9657	7.21718	7.26525	7.62533	7.60241	7.88675	7.67634	8.01608	Mm.35511.1	Mm.35511	LAG1 homolog, ceramide synthase 4	Lass4	chr8 A1.2	1	Ⅶ	H
1417785_at	12.0945	12.2759	6.85109	7.16478	8.01812	6.03146	5.28343	5.7525	7.32503	8.23463	8.90785	8.75446	Mm.24223.1	Mm.279805	phospholipase A1 member A	Pla1a	chr16 B4|16 28.4 cM	5	Ⅹ	H
1417788_at	4.74895	4.47437	4.05593	3.93156	3.56053	5.21932	9.57067	9.67685	9.21594	8.85608	9.04013	8.50851	Mm.22231.1	Mm.282800	synuclein, gamma	Sncg	chr14 B-C|14 12.5 cM	3	XIII	H
1417789_at	2.11215	3.79428	3.26788	3.75079	2.87405	3.47253	3.23067	4.63138	6.13367	6.68763	7.54882	7.52208	Mm.4686.1	Mm.4686	chemokine (C-C motif) ligand 11	Ccl11	chr11 C|11 47.0 cM	1	Ⅶ	H
1417790_at	10.5037	10.4669	7.14636	5.93643	6.79816	6.95438	7.13679	7.45832	7.85506	7.95731	7.67186	7.75583	Mm.156.1	Mm.156	docking protein 1	Dok1	chr6 C3|6 34.73 cM	5	Ⅹ	H
1417793_at	8.93189	9.05534	7.59504	5.8455	5.43325	4.93517	6.11737	6.1974	7.16212	7.80013	8.54669	8.894	Mm.33902.1	Mm.458517	immunity-related GTPase family M member 2	Irgm2	chr11 B1.3	5	Ⅸ
1417795_at	2.32616	1.54033	4.02871	3.00845	2.76034	2.77246	6.92792	6.67483	7.26987	7.48215	7.07946	7.56683	Mm.1736.1	Mm.251288	cell adhesion molecule with homology to L1CAM	Chl1		1	Ⅶ	H
1417799_at	5.18272	5.38731	5.08879	4.91331	5.6934	6.68463	7.45702	7.58799	8.08105	8.13175	7.84573	8.36653	Mm.116830.1	Mm.396107	ATPase, H+ transporting, lysosomal V1 subunit G2	Atp6v1g2	chr17 B2	1	Ⅶ	H
1417800_at	10.0424	10.1004	10.6949	10.6154	10.6904	10.4754	10.2929	10.3461	9.99536	9.80327	9.75037	9.48638	Mm.5728.1	Mm.281482	poly (ADP-ribose) polymerase family, member 2	Parp2	chr14 C1|14 19.5 cM	6	XVIII	H
1417801_a_at	6.00548	5.77766	8.61668	7.87048	8.14732	8.74099	8.97448	8.90564	8.53645	8.54268	8.8304	8.99731	Mm.2817.1	Mm.2817	protein tyrosine phosphatase, receptor-type, F interacting protein, binding protein 2	Ppfibp2	chr7 F2	2	II	H
1417804_at	5.06826	5.35159	6.75849	6.51691	7.04128	6.03911	6.64006	6.80467	7.18072	7.54851	7.92355	7.98405	Mm.20884.1	Mm.77017	RAS, guanyl releasing protein 2	Rasgrp2		2	II	H
1417808_at	2.90107	3.53626	1.37183	1.82251	2.15149	2.04293	2.3203	2.47118	2.40106	2.98073	8.9602	10.8557	Mm.144259.1		RIKEN cDNA 2310050C09 gene	2310050C09Rik	chr3 F1	1	I	H
1417811_at	9.75911	9.68766	8.25471	9.196	7.96613	6.87891	7.13264	7.19223	7.65032	7.7295	8.08904	8.70765	Mm.76991.1	Mm.291070	solute carrier family 24 (sodium/potassium/calcium exchanger), member 6	Slc24a6	chr5 F	5	XIX	H
1417812_a_at	3.90159	3.43116	3.09537	5.12861	5.34145	5.29727	5.212	5.64727	5.33775	6.49126	7.77554	8.23208	Mm.4732.1	Mm.435441	laminin, beta 3	Lamb3	chr1 H2-H6|1 104.0 cM	2	Ⅷ	H
1417815_a_at	13.7919	13.583	11.4545	11.3232	11.4392	11.4747	12.0732	12.1114	12.7551	12.935	12.6624	12.992	Mm.4962.1	Mm.218473	serine incorporator 3	Serinc3	chr2 H3	5	V	H
1417818_at	10.8367	10.8289	11.1062	10.747	10.2315	10.7407	11.1532	11.1736	11.537	11.7565	11.7031	11.9304	Mm.28060.1	Mm.405029	WW domain containing transcription regulator 1	Wwtr1	chr3 D	1	Ⅶ	H
1417822_at	8.96498	8.8134	8.75617	7.86329	9.47629	9.80152	10.362	9.9145	10.5113	10.8934	10.9941	10.4368	Mm.22506.1	Mm.22506	DNA segment, Chr 17, human D6S56E 5	D17H6S56E-5	chr17 B1|17 19.0 cM	3	III
1417823_at	6.33349	6.82877	9.89622	10.3901	11.1758	10.4148	9.65909	9.63215	9.6284	9.76048	10.4781	10.1363	Mm.18618.1	Mm.237085	glycine C-acetyltransferase (2-amino-3-ketobutyrate-coenzyme A ligase)	Gcat	chr15 E1|15 46.6 cM	2	II	H
1417825_at	13.589	13.5954	13.6728	13.4879	13.1716	12.7412	12.7696	12.7907	12.6418	12.5276	12.9023	12.6221	Mm.1017.1	Mm.38055	esterase D/formylglutathione hydrolase	Esd	chr14 D2-E2|14 41.5 cM	6	XX	H
1417827_at	10.57	10.6338	10.1324	9.12321	9.25265	9.25523	9.97593	9.9898	10.4349	10.6148	10.5124	10.9426	Mm.178072.1	Mm.258381	N-glycanase 1	Ngly1	chr14 A2|14 4.0 cM	5	V	H
1417830_at	11.0563	11.132	11.5731	11.8529	11.9347	11.8801	11.8963	11.9428	11.6973	11.7698	11.675	11.2065	Mm.26412.1	Mm.26412	structural maintenance of chromosomes 1A	Smc1a	chrX F3	4	IV	H
1417833_at	8.89907	8.87781	8.98932	8.61548	8.6144	8.34227	8.53433	8.41192	8.06255	8.10826	8.06373	7.8902	Mm.27053.1	Mm.68289	zinc finger CCCH type containing 10	Zc3h10	chr10 D3	6	XX	H
1417836_at	12.0103	12.0324	8.63935	7.88214	9.12738	9.52155	10.0832	10.4294	10.367	10.5996	11.0336	10.566	Mm.20164.1	Mm.20164	glutathione peroxidase 7	Gpx7	chr4 C7	5	V	H
1417837_at	3.63552	5.34813	13.414	14.2089	13.0367	10.0396	6.39051	6.71653	7.95672	7.4288	7.17652	5.35445	Mm.23697.1	Mm.334344	pleckstrin homology-like domain, family A, member 2	Phlda2	chr7 F5|7 69.5 cM	4	XVII	H
1417839_at	5.81019	5.32917	8.99181	7.81625	8.44113	9.16496	9.21764	9.05354	9.60678	9.72823	10.219	10.3265	Mm.22768.1	Mm.22768	claudin 5	Cldn5	chr16 A3|16 11.65 cM	2	Ⅷ	H
1417840_at	10.0191	10.084	10.3131	10.8746	10.4193	10.2759	10.3951	10.1591	9.94278	9.92088	9.82792	9.61713	Mm.22990.1	Mm.22990	RIKEN cDNA 1500031L02 gene	1500031L02Rik	chr16 B2	6	XVIII	H
1417841_at	7.54547	7.4685	8.54351	8.21724	8.65254	8.487	8.39157	8.38581	8.48731	8.92926	9.58675	9.45624	Mm.21853.1	Mm.21853	peroxisomal membrane protein 2	Pxmp2	chr5 F|5 59.0 cM	2	Ⅷ	H
1417844_at	9.92403	10.1113	10.3884	10.927	10.7918	10.5412	10.2991	10.2924	9.98151	9.59924	9.81197	9.59932	Mm.29886.1	Mm.282888	mediator of RNA polymerase II transcription, subunit 4 homolog (yeast)	Med4	chr14 D3	6	XVIII	H
1417845_at	3.38125	3.38042	9.18414	9.85151	11.2995	10.4177	8.69617	8.4191	8.43359	8.36822	6.67302	6.37125	Mm.86421.1	Mm.86421	claudin 6	Cldn6	chr17 A3.3	4	IV	H
1417847_at	10.6314	10.6163	9.13617	8.38761	8.84401	9.55801	10.7758	10.5917	10.8677	10.9233	10.3844	10.7946	Mm.27664.1	Mm.162025	Unc-51 like kinase 2 (C. elegans)	Ulk2	chr11 B2	5	Ⅺ	H
1417848_at	8.48451	8.39375	8.76817	7.59039	8.77607	9.61218	9.88537	10.0542	10.3879	10.6661	10.3957	10.4933	Mm.25239.1	Mm.212908	zinc finger protein 704	Zfp704	chr3 A1	3	III	H
1417850_at	11.2003	11.128	8.29808	6.88318	8.0212	9.2957	10.1753	10.4538	10.7387	11.0444	10.8067	10.7381	Mm.304.1	Mm.273862	retinoblastoma 1	Rb1	chr14 D3|14 41.0 cM	5	Ⅺ	H
1417851_at	10.4718	10.0123	4.74815	4.62464	4.47502	7.24313	7.16167	7.34661	7.81742	7.73795	7.94459	7.47557	Mm.10116.1	Mm.10116	chemokine (C-X-C motif) ligand 13	Cxcl13	chr5 E3	5	V	H
1417856_at	8.81764	8.88823	6.79119	6.16052	5.51884	2.97721	5.21515	5.40002	5.90313	6.26436	6.79929	6.39139	Mm.1741.1	Mm.1741	avian reticuloendotheliosis viral (v-rel) oncogene related B	Relb	chr7 A3|7 4.0 cM	5	Ⅸ	H
1417860_a_at	4.22743	3.66542	5.94664	5.65373	5.92579	5.78603	6.15965	5.95338	6.95313	7.6484	7.98192	8.09894	Mm.34694.1	Mm.34694	spondin 2, extracellular matrix protein	Spon2	chr5 B1	2	Ⅷ	H
1417864_at	14.149	14.2515	14.2294	14.0143	14.0841	13.8256	13.3293	13.1547	12.9838	12.9859	13.4964	13.0081	Mm.188.1	Mm.336205	phosphoglycerate kinase 1	Pgk1	chrX C-D|X 45.0 cM	6	XX	H
1417867_at	5.81423	2.58737	2.14482	2.8042	3.87603	3.17911	2.83595	2.58808	4.72187	2.57527	9.39901	11.8644	Mm.4407.1	Mm.4407	complement factor D (adipsin)	Cfd	chr10 C1|10 43.0 cM	1	I	H
1417868_a_at	13.402	13.3978	13.6285	13.4965	13.5444	12.2974	11.8516	11.8302	12.2988	12.353	12.5992	12.7832	Mm.156919.1	Mm.156919	cathepsin Z	Ctsz	chr2 H4|2 103.5 cM	6	XX	H
1417871_at	9.84791	9.87798	7.83286	8.3611	7.44898	7.93625	7.9077	7.88012	7.54661	7.67076	8.09316	7.87375	Mm.12882.1	Mm.12882	hydroxysteroid (17-beta) dehydrogenase 7	Hsd17b7	chr1 H3	5	Ⅹ	H
1417872_at	7.71238	7.76894	11.8772	11.174	12.2492	12.0873	10.9606	11.0553	11.7589	12.2934	13.7711	14.129	Mm.3126.1	Mm.3126	four and a half LIM domains 1	Fhl1	chrX A6-A7.1	2	II	H
1417873_at	10.8135	10.7821	11.7103	12.0478	12.2001	12.2185	11.5473	11.4355	11.1938	10.9244	10.5226	10.4849	Mm.18834.1	Mm.18834	PWP1 homolog (S. cerevisiae)	Pwp1	chr10 C1	4	XVII	H
1417876_at	7.8599	7.60469	5.91146	4.97632	3.03619	4.40465	6.24993	6.5362	7.31756	7.08034	7.52375	8.04767	Mm.150.1	Mm.150	Fc receptor, IgG, high affinity I	Fcgr1	chr3 F2.1|3 45.2 cM	5	V	H
1417880_at	1.37182	3.21491	1.64081	1.75859	1.22068	1.93332	4.3752	2.65842	3.14077	2.79338	5.84311	11.6026	Mm.18064.1	Mm.18064	glucose-6-phosphatase, catalytic	G6pc	chr11 D	1	I	H
1417883_at	9.01154	8.91892	8.41623	7.65273	7.86998	6.03433	6.73518	7.00529	7.51993	7.81879	8.83242	8.78865	Mm.24118.1	Mm.24118	glutathione S-transferase, theta 2	Gstt2	chr10 B5-C1|10 40.9 cM	5	Ⅸ	H
1417885_at	5.02073	2.79288	4.45828	3.53599	3.26492	3.40004	6.99512	7.33984	7.85436	8.07671	8.1383	8.21689	Mm.1287.1	Mm.1287	microtubule-associated protein tau	Mapt	chr11 E1|11 64.0 cM	1	Ⅶ	H
1417886_at	10.8422	10.8076	11.8137	12.0534	11.7398	11.5307	10.8171	10.6955	10.3069	10.1682	10.2422	9.63263	Mm.28103.1	Mm.27503	RIKEN cDNA 1810009A15 gene	1810009A15Rik	chr19 A	6	XVIII
1417889_at	3.23825	3.324	5.99642	6.29052	7.74918	7.71495	7.96478	8.09381	9.02705	9.96007	11.8602	12.3687	Mm.27822.1	Mm.281793	apolipoprotein B mRNA editing enzyme, catalytic polypeptide 2	Apobec2	chr17 C|17 24.0 cM	2	Ⅷ	H
1417890_at	7.47171	7.51319	9.3781	9.338	9.62485	9.30037	9.33853	9.33463	8.93579	9.24502	9.16725	8.85501	Mm.29410.1	Mm.263169	pyridoxal (pyridoxine, vitamin B6) phosphatase	Pdxp	chr15 E1	4	IV	H
1417897_at	7.7837	8.02829	8.25657	8.60558	8.94849	8.99782	7.90236	7.90338	7.77137	7.67407	6.71147	7.41705	Mm.36585.1	Mm.478009	breast cancer metastasis-suppressor 1	Brms1	chr19 A	6	XVIII	H
1417898_a_at	4.82132	5.4478	8.71964	7.2288	6.15557	3.9778	3.27803	3.50542	5.87635	6.69329	8.17555	7.67656	Mm.15510.1	Mm.15510	granzyme A	Gzma	chr13 D|13 64.0 cM	1	I	H
1417900_a_at	10.69	10.836	8.44344	8.67049	7.23571	6.71155	7.85496	7.68423	7.90049	8.19602	8.89967	9.30538	Mm.4141.1	Mm.4141	very low density lipoprotein receptor	Vldlr	chr19 C1|19 20.0 cM	5	Ⅸ	H
1417902_at	10.2757	10.3447	8.98855	9.32392	8.74417	9.36669	9.32657	9.44681	9.82632	9.78138	10.2546	10.4378	Mm.35444.1	Mm.35444	solute carrier family 19 (thiamine transporter), member 2	Slc19a2	chr1 H2.2|1 87.0 cM	5	V	H
1417904_at	10.4429	10.5756	8.73739	8.71856	8.44468	8.51031	8.32461	8.40799	8.2567	8.33302	8.3986	8.34459	Mm.2805.1	Mm.2805	DNA cross-link repair 1A, PSO2 homolog (S. cerevisiae)	Dclre1a	chr19 D2	5	Ⅹ	H
1417909_at	5.94382	6.64554	6.69349	6.9204	8.29191	6.24324	7.7424	8.38024	10.359	10.8873	12.5593	12.4494	Mm.30025.1	Mm.260770	serine (or cysteine) peptidase inhibitor, clade C (antithrombin), member 1	Serpinc1	chr1 H2.1|1 84.6 cM	2	Ⅷ	H
1417911_at	9.88278	10.0229	11.7541	12.1888	12.5181	12.4478	12.0933	11.8365	11.8964	11.9142	11.2279	10.441	Mm.4189.1	Mm.4189	cyclin A2	Ccna2	chr3 B|3 19.2 cM	4	IV	H
1417913_at	10.2439	10.407	10.7107	10.7407	11.307	11.2588	10.7725	10.7187	10.4798	10.3591	10.0839	9.675	Mm.27945.1	Mm.27945	GINS complex subunit 4 (Sld5 homolog)	Gins4	chr8 A3	4	XVII	H
1417917_at	5.09296	3.96375	6.04129	4.57234	6.6623	7.23901	6.68487	6.3884	7.16092	7.77287	8.65812	9.22687	Mm.4356.1	Mm.4356	calponin 1	Cnn1	chr9 A2-A4	2	Ⅷ	H
1417918_at	11.1185	11.1229	11.6608	11.9244	12.1708	11.923	11.4003	11.3861	11.1874	10.9059	11.0802	10.8621	Mm.28494.1	Mm.28494	mitochondrial ribosomal protein L11	Mrpl11	chr19 A	4	XVII	H
1417919_at	10.0681	10.1454	10.2791	10.4175	10.7722	10.7258	10.1064	9.92428	9.90448	9.80643	9.39015	9.27701	Mm.88704.1	Mm.88704	protein phosphatase 1, regulatory (inhibitor) subunit 7	Ppp1r7	chr1 D	6	XVIII	H
1417921_at	10.836	10.8913	12.2236	12.5102	12.6586	12.6404	12.0653	11.8291	11.8424	11.5596	10.9692	10.7791	Mm.180499.1	Mm.273405	RIKEN cDNA 2610029G23 gene	2610029G23Rik	chrX C3	4	IV	H
1417922_at	8.236	8.25294	8.09784	8.73364	8.83534	9.23358	9.59726	9.35959	9.52742	9.03627	8.76786	8.65799	Mm.29374.1	Mm.330394	kelch repeat and BTB (POZ) domain containing 4	Kbtbd4	chr2 E1	3	XIV	H
1417923_at	7.59326	7.72754	5.97539	5.95093	6.73993	6.55085	8.95917	9.06064	8.97862	8.96977	9.19994	8.90133	Mm.3392.1	Mm.40035	p21 (CDKN1A)-activated kinase 3	Pak3	chrX F2	5	Ⅺ	H
1417926_at	9.78005	9.75305	10.2031	10.7144	10.8752	11.5806	11.1126	11.1609	11.3686	11.5627	10.9723	10.5407	Mm.21516.1	Mm.476893	non-SMC condensin II complex, subunit G2	Ncapg2	chr12 F2	2	II	H
1417929_at	11.3324	11.3862	9.25072	8.66329	8.54345	5.88308	6.06028	6.39814	6.70588	7.05599	7.80545	8.17141	Mm.27830.1	Mm.276831	solute carrier family 7 (cationic amino acid transporter, y+ system), member 8	Slc7a8	chr14 C3	5	XIX	H
1417932_at	9.60261	9.5388	6.87977	5.95175	6.90579	6.80008	8.14906	8.31343	8.57737	8.72434	9.94468	10.5312	Mm.1410.1	Mm.1410	interleukin 18	Il18	chr9 A5.3|9 29.0 cM	5	Ⅺ	H
1417933_at	11.2535	11.4069	9.3001	7.70452	6.65919	5.99329	5.48224	5.15081	6.81242	7.59341	9.11499	10.1885	Mm.21373.1	Mm.358609	insulin-like growth factor binding protein 6	Igfbp6	chr15 F3	5	Ⅸ	H
1417934_at	9.54812	9.64704	8.98719	8.62079	8.03433	8.02456	8.3986	8.6048	8.52723	8.57082	8.75428	8.78761	Mm.10721.1	Mm.10721	DnaJ (Hsp40) homolog, subfamily C, member 4	Dnajc4	chr19 A	5	Ⅹ	H
1417936_at	10.9061	10.3403	7.43984	4.4007	5.00539	2.90047	5.99676	6.54302	7.55665	8.854	10.2319	10.635	Mm.2271.1	Mm.416125	chemokine (C-C motif) ligand 9	Ccl9	chr11 C|11 47.4 cM	5	V
1417938_at	7.44512	7.58444	10.2855	10.2601	10.9198	11.1039	10.5663	10.5126	10.381	10.2721	9.92777	9.14644	Mm.8156.1	Mm.204634	RAD51 associated protein 1	Rad51ap1	chr6 F3|6 61.3 cM	4	IV	H
1417941_at	9.47972	9.41614	10.134	10.1791	11.0131	11.0868	10.8386	10.8834	11.2226	10.9363	10.8044	10.6345	Mm.22787.1		N-acetylneuraminic acid phosphatase	Nanp	chr2 H1	4	XV	H
1417942_at	5.06252	4.09959	4.07638	2.38198	3.95266	4.83224	3.80057	5.14481	5.83243	7.75403	8.69255	9.97709	Mm.51426.1	Mm.281093	Ly6/Plaur domain containing 3	Lypd3	chr7 A3	1	Ⅶ	H
1417943_at	3.17966	2.53202	0.914821	0.99327	3.74965	3.20596	4.32357	5.13393	6.22904	6.81636	7.94599	7.96153	Mm.39861.1	Mm.215394	guanine nucleotide binding protein (G protein), gamma 4	Gng4	chr13 A1|13 7.0 cM	1	Ⅶ	H
1417945_at	8.26058	8.32487	10.5903	10.169	7.12528	4.22141	4.53157	5.11856	3.69353	4.99809	4.2767	2.99035	Mm.17031.1	Mm.17031	POU domain, class 5, transcription factor 1	Pou5f1	chr17 B1|17 19.23 cM	6	XX	H
1417947_at	12.7254	12.7435	13.9675	14.0231	14.1898	14.0224	13.768	13.6	13.5247	13.4807	13.5975	12.6617	Mm.7141.1	Mm.7141	proliferating cell nuclear antigen	Pcna	chr2 F2|2 75.0 cM	4	IV	H
1417948_s_at	10.4211	10.3363	11.1749	11.1936	11.4558	11.7615	11.6493	11.5951	11.327	11.0637	10.73	10.173	Mm.21534.1	Mm.227258	interleukin enhancer binding factor 2	Ilf2	chr3 F2	4	IV	H
1417950_a_at	5.98381	5.72297	8.13509	9.09432	11.5687	9.0029	10.1868	11.0738	12.6575	12.9237	13.9512	13.4493	Mm.43677.1	Mm.389209	apolipoprotein A-II	Apoa2	chr1 H3|1 92.6 cM	2	Ⅷ	H
1417951_at	7.36615	7.58499	7.8764	7.50786	9.862	10.6868	9.62969	9.37472	9.86782	10.8189	12.869	13.5369	Mm.29994.1	Mm.251322	enolase 3, beta muscle	Eno3	chr11 B4|11 42.0 cM	2	Ⅷ	H
1417953_at	12.3299	12.3505	11.2597	12.1322	11.1164	10.4355	9.86016	9.94415	10.2588	10.3488	10.8548	10.7686	Mm.27673.1	Mm.478005	family with sequence similarity 3, member C	Fam3c	chr6 A3.1|6 2.0 cM	5	XIX	H
1417954_at	5.53661	5.79766	5.42571	5.45422	4.96488	6.56846	8.68986	8.61106	8.70704	8.55138	9.03728	9.10634	Mm.2453.1	Mm.2453	somatostatin	Sst	chr16 cen-C3|16 19.0 cM	3	XIII	H
1417956_at	5.05523	6.63791	7.35532	5.61315	1.90386	1.96152	3.50843	2.66639	3.73095	4.6442	11.1445	12.3949	Mm.449.1	Mm.449	cell death-inducing DNA fragmentation factor, alpha subunit-like effector A	Cidea	chr18 E1	1	I	H
1417957_a_at	3.53108	3.9217	2.64329	3.74144	3.99764	2.79082	3.64439	2.9519	2.96532	5.17117	7.4413	8.67999	Mm.45994.1	Mm.45994	tetraspanin 1	Tspan1	chr4 C7	1	I	H
1417960_at	8.62236	8.58807	5.78209	4.49412	3.87146	4.19761	4.6275	4.94473	4.86058	5.60343	5.10177	6.21637	Mm.22062.1	Mm.273122	cytoplasmic polyadenylation element binding protein 1	Cpeb1	chr7 D3	5	Ⅹ	H
1417961_a_at	8.35376	7.73666	8.23072	7.04174	5.96451	5.95093	6.61849	6.58222	7.57194	7.64765	8.00524	8.91624	Mm.3288.1	Mm.295578	tripartite motif-containing 30	Trim30	chr7 E3|7 50.4 cM	5	Ⅸ
1417962_s_at	10.0499	10.1605	9.24966	8.94851	9.92806	9.98382	10.3001	10.8966	11.3986	11.4313	11.8775	11.5547	Mm.3986.1	Mm.3986	growth hormone receptor	Ghr	chr15 A1|15 4.6 cM	1	Ⅶ	H
1417971_at	8.00234	7.74338	8.98923	8.92948	9.39868	9.57917	9.31666	9.30366	9.14315	9.38987	9.07195	8.67895	Mm.18478.1	Mm.390992	nurim (nuclear envelope membrane protein)	Nrm	chr17 B1	4	XV	H
1417972_s_at	10.822	10.9132	11.6775	12.3439	11.5992	10.833	10.2776	10.3971	10.2962	10.2158	10.5278	10.1214	Mm.24636.1	Mm.24636	processing of precursor 5, ribonuclease P/MRP family (S. cerevisiae)	Pop5	chr5 F	6	XVIII	H
1417973_at	2.79904	3.32648	3.25868	3.24506	2.93678	3.88421	4.05378	5.20486	6.77532	7.05501	8.7502	9.10857	Mm.3227.1	Mm.3227	inter-alpha trypsin inhibitor, heavy chain 1	Itih1	chr14 A2-C1	2	Ⅷ	H
1417974_at	11.5318	11.4026	12.1897	12.2792	11.8547	11.9483	11.5025	11.4212	11.2362	11.1856	10.9882	10.8942	Mm.87443.1	Mm.30601	karyopherin (importin) alpha 4	Kpna4	chr3 E2	6	XVIII	H
1417979_at	4.0043	1.87615	3.035	3.36748	4.48317	4.22997	6.32751	8.06683	9.61454	10.518	12.305	12.2281	Mm.46221.1	Mm.46221	tenomodulin	Tnmd	chrX E3	1	Ⅶ	H
1417981_at	10.2201	10.2815	9.66712	9.40441	9.48685	9.42085	9.34788	9.42168	9.68161	9.59627	10.1324	10.8788	Mm.27136.1	Mm.27136	insulin induced gene 2	Insig2	chr1 E2	1	I	H
1417983_a_at	12.1421	12.1262	11.722	11.9466	11.8606	11.9394	11.4086	11.3646	11.3917	11.1032	10.9704	10.8646	Mm.180150.1	Mm.390775	ubiquitin-conjugating enzyme E2 variant 2	Ube2v2	chr16 A1	6	XVIII	H
1417985_at	5.70437	5.34156	8.58707	8.12599	9.71164	11.1634	11.804	11.2624	10.746	10.9334	10.6437	10.3124	Mm.46539.1	Mm.46539	Notch-regulated ankyrin repeat protein	Nrarp	chr2 A3	2	II	H
1417987_at	9.66291	9.51133	8.11669	7.6714	7.8353	8.22593	8.65176	8.52806	8.97522	9.23279	9.34861	9.32916	Mm.142518.1	Mm.282679	biotinidase	Btd	chr14 B	5	Ⅺ	H
1417988_at	1.29884	1.58746	0.337447	0.725227	0.78663	0.196856	7.69789	8.23594	8.0879	7.86082	8.61332	8.7511	Mm.4032.1	Mm.4032	regulated endocrine-specific protein 18	Resp18	chr1 C3	1	Ⅶ	H
1417995_at	8.98645	9.05554	6.7232	5.6419	3.76316	2.11343	4.433	3.07407	5.16217	5.24174	6.67013	6.48887	Mm.395.1	Mm.395	protein tyrosine phosphatase, non-receptor type 22 (lymphoid)	Ptpn22	chr3 F3	5	Ⅸ	H
1418000_a_at	14.5473	14.5243	12.3587	12.5128	11.9935	11.4763	12.312	12.6177	12.8698	13.1237	14.0861	13.9827	Mm.4266.1	Mm.4266	integral membrane protein 2B	Itm2b	chr14 D3|14 32.5 cM	5	V	H
1418003_at	14.3145	14.4173	10.6912	11.0442	7.2007	6.33848	8.93533	9.3731	10.2811	10.3073	10.9858	10.6504	Mm.29811.1	Mm.29811	RIKEN cDNA 1190002H23 gene	1190002H23Rik	chr14 D3	5	Ⅸ	H
1418010_a_at	12.636	12.6306	12.3168	12.0798	11.7381	11.2406	11.6248	11.4826	11.6522	12.0121	12.4478	12.3378	Mm.182692.1	Mm.271775	SH3-domain GRB2-like B1 (endophilin)	Sh3glb1	chr3 H2	5	Ⅸ	H
1418014_a_at	12.4778	12.5733	11.404	11.5644	9.84659	9.15193	9.02882	9.14789	9.42256	9.68159	10.5385	10.0449	Mm.15622.1	Mm.15622	UDP-Gal:betaGlcNAc beta 1,4- galactosyltransferase, polypeptide 1	B4galt1	chr4 A5|4 18.6 cM	5	XIX	H
1418021_at	10.5901	9.9862	7.3888	6.51846	6.25048	5.70278	6.00554	5.99449	6.9641	7.64153	9.17045	10.2062	Mm.16106.1	Mm.439678	complement component 4B (Childo blood group)	C4b	chr17 B1|17 18.8 cM	5	V	H
1418022_at	11.5316	11.5829	12.3337	12.5719	12.358	12.2255	11.4741	11.4065	11.2216	11.3172	11.2354	10.7238	Mm.28256.1	Mm.275281	NMDA receptor-regulated gene 1	Narg1	chr3 D	6	XVIII
1418025_at	13.3507	13.3804	9.65025	8.65969	6.51855	5.58044	7.0433	7.03691	7.92671	8.64029	10.0958	9.9184	Mm.2436.1	Mm.2436	basic helix-loop-helix family, member e40	Bhlhe40	chr6 E-F1	5	Ⅸ	H
1418026_at	7.5457	7.50467	10.1317	10.608	11.1078	11.3859	10.5274	10.0981	9.7657	9.52399	8.72866	7.34755	Mm.34988.1	Mm.283046	exonuclease 1	Exo1	chr1 H4|1 97.0 cM	4	IV	H
1418028_at	4.05915	3.91252	3.32773	3.26588	5.49508	5.23942	7.41265	7.41074	7.91212	8.04637	8.77196	9.40596	Mm.19987.1	Mm.19987	dopachrome tautomerase	Dct	chr14 E4|14 58.0 cM	3	III	H
1418029_at	10.8307	10.8613	10.4499	9.87596	10.0189	9.85306	9.90144	10.0127	9.64921	9.38753	9.51479	9.4592	Mm.74605.1	Mm.74605	Fas apoptotic inhibitory molecule	Faim	chr9 E3.3	6	VI	H
1418036_at	9.41328	9.39078	10.0873	10.3023	10.3723	10.5587	10.1433	9.92102	10.1611	10.0046	9.2996	8.93873	Mm.27705.1	Mm.27705	DNA primase, p58 subunit	Prim2	chr1 B|1 18.5 cM	4	IV	H
1418038_s_at	10.3224	10.3814	9.96348	10.0555	9.94776	9.78448	9.58475	9.56987	9.56999	9.5655	9.62953	9.20513	Mm.35774.1	Mm.306818	dual specificity phosphatase 19	Dusp19	chr2 C3	6	VI	H
1418039_at	9.33159	9.50417	10.2761	10.5154	10.914	10.9678	10.6396	10.4759	10.2224	10.1706	9.81962	9.73743	Mm.28158.1	Mm.28158	RAB, member of RAS oncogene family-like 3	Rabl3	chr16 B3	4	IV	H
1418046_at	5.90427	6.2566	8.39456	6.66736	7.55749	7.92108	10.0239	9.97977	9.97119	9.68366	9.56525	9.24549	Mm.1441.1	Mm.439770	nucleosome assembly protein 1-like 2	Nap1l2	chrX D|X 42.5 cM	3	III	H
1418047_at	1.26068	1.71108	0	0.357374	0.467927	2.06669	5.41801	7.22534	10.4485	10.4468	9.71009	9.581	Mm.5106.1	Mm.5106	neurogenic differentiation 6	Neurod6	chr6 B3|6 29.0 cM	1	Ⅶ	H
1418048_at	11.5917	11.5308	10.9918	10.7395	10.5643	10.4369	10.7513	10.6028	10.6528	10.7102	10.989	10.9754	Mm.37502.1	Mm.268307	RIKEN cDNA 1110059G10 gene	1110059G10Rik	chr9 F4	5	XIX	H
1418049_at	11.8155	11.964	8.12877	7.05999	5.37447	5.42579	7.77811	8.71196	9.17555	9.68228	9.76742	9.94281	Mm.21370.1	Mm.182396	latent transforming growth factor beta binding protein 3	Ltbp3	chr19 B|19 2.0 cM	5	V	H
1418052_at	8.11062	7.9635	7.49368	7.56322	8.35092	8.62731	8.67289	8.68194	8.55712	8.4393	8.29352	8.19331	Mm.28088.1	Mm.28088	mevalonate kinase	Mvk	chr5 F|5 64.0 cM	3	Ⅻ	H
1418060_a_at	8.00554	7.90322	7.24373	7.43406	8.69487	8.80397	9.24604	8.9917	8.72221	8.55503	7.98394	7.76695	Mm.38172.1	Mm.38172	mitogen-activated protein kinase 7	Mapk7	chr11 B2	4	XVI	H
1418061_at	5.02074	4.1874	5.11086	4.47027	3.98682	4.15719	4.08891	4.31673	5.97161	7.36116	8.59157	8.71628	Mm.3900.1	Mm.3900	latent transforming growth factor beta binding protein 2	Ltbp2	chr12 D	2	Ⅷ	H
1418062_at	7.72515	7.40562	7.78785	7.89852	8.2512	7.69585	8.8736	8.70488	9.51825	10.0521	9.86806	10.4495	Mm.2645.1	Mm.2645	eukaryotic translation elongation factor 1 alpha 2	Eef1a2	chr2 H4|2 110.0 cM	1	Ⅶ	H
1418063_at	3.1505	3.20821	1.78953	1.46478	1.4182	1.27534	6.44449	7.41074	8.53832	8.9637	10.5011	10.2738	Mm.6228.1	Mm.6228	keratocan	Kera	chr10 C3|10 61.0 cM	1	Ⅶ	H
1418067_at	12.3668	12.3738	12.5339	12.1212	12.3454	12.6151	12.3849	12.3003	12.3345	12.4982	12.7694	13.1399	Mm.3373.1	Mm.276826	cofilin 2, muscle	Cfl2	chr12 C1	1	I	H
1418071_s_at	10.4553	10.3113	10.7038	10.6746	10.3393	10.0982	9.81893	9.89282	10.0337	10.0806	10.0545	9.56267	Mm.29002.1	Mm.29002	chromodomain protein, Y chromosome-like	Cdyl	chr13 A3.3|13 17.0 cM	6	XVIII	H
1418072_at	11.6961	11.655	12.0006	10.9069	10.5854	9.03031	9.79493	10.0913	10.7777	11.0609	12.0741	12.2363	Mm.21579.1	Mm.261676	histone cluster 1, H2bc	Hist1h2bc	chr13 A3.1	5	Ⅸ	H
1418073_at	11.7921	11.859	12.2856	11.6692	10.4763	9.6774	9.85389	10.0925	10.4866	10.5666	10.9992	11.3309	Mm.23368.1	Mm.268710	acyl-CoA thioesterase 9	Acot9	chrX F3	5	Ⅸ	H
1418075_at	6.44854	6.92799	7.76367	7.42828	6.70664	7.81555	8.46923	8.25881	8.4414	8.77108	8.44186	8.98203	Mm.27446.1	Mm.27446	ST6 (alpha-N-acetyl-neuraminyl-2,3-beta-galactosyl-1,3)-N-acetylgalactosaminide alpha-2,6-sialyltransferase 4	St6galnac4	chr2 B	2	Ⅷ	H
1418085_at	5.28088	5.40326	8.18128	9.11406	8.89641	7.93451	7.81133	7.58291	8.23545	8.28227	7.64658	8.27921	Mm.28561.1	Mm.28561	protein kinase C, zeta	Prkcz	chr4 E2|4 83.0 cM	2	II	H
1418089_at	11.2979	11.4063	10.5052	10.4626	9.82214	9.05289	9.20303	9.47875	9.1253	9.10089	10.0612	9.7037	Mm.3973.1	Mm.3973	syntaxin 8	Stx8	chr11 B3	5	XIX	H
1418090_at	2.34632	4.26926	9.42757	9.00142	9.6599	10.2188	9.74946	9.63102	9.39503	9.59045	9.75512	9.91615	Mm.34112.1	Mm.260768	plasmalemma vesicle associated protein	Plvap	chr8 B3.3|8 33.5 cM	2	II	H
1418092_s_at	9.82539	9.98287	9.9242	9.92804	9.81857	9.46672	8.89783	8.839	8.6369	8.77975	8.90978	9.07491	Mm.37368.1	Mm.37368	thyroid hormone receptor interactor 10	Trip10	chr17 D	6	XX	H
1418095_at	2.76044	3.99442	3.73024	2.46637	7.8879	9.37267	9.28231	9.38657	10.272	11.2869	12.5598	13.0874	Mm.140340.1	Mm.140340	small muscle protein, X-linked	Smpx	chrX F4	3	III	H
1418097_a_at	10.781	10.9663	9.14832	8.68535	8.14382	7.41954	7.87619	8.26274	8.73347	8.54449	8.97523	9.27025	Mm.35771.1	Mm.35771	cytokine receptor-like factor 2	Crlf2	chr5 F	5	Ⅸ
1418099_at	9.21549	9.00748	9.19993	9.06008	6.95466	5.34253	6.18007	5.97323	6.47627	6.95819	7.64356	7.49305	Mm.2666.1	Mm.235328	tumor necrosis factor receptor superfamily, member 1b	Tnfrsf1b	chr4 E1|4 75.5 cM	5	XIX	H
1418102_at	8.41669	8.55334	8.15521	8.32331	9.20068	9.51825	9.39216	9.29502	9.21529	9.12647	9.05151	8.92198	Mm.4451.1	Mm.390859	hairy and enhancer of split 1 (Drosophila)	Hes1	chr16 B2|16 27.0 cM	3	Ⅻ	H
1418105_at	2.77335	1.197	2.47839	3.74556	1.19651	3.77536	9.45735	9.47243	9.95393	10.0087	10.1794	9.6356	Mm.35474.1	Mm.35474	stathmin-like 4	Stmn4	chr14 D1	1	Ⅶ	H
1418110_a_at	7.07331	7.05931	7.29291	6.21251	6.17026	6.33663	7.1338	7.52566	7.59623	7.81444	8.02734	8.15686	Mm.15105.1	Mm.15105	inositol polyphosphate-5-phosphatase D	Inpp5d	chr1 C5|1 57.0 cM	1	Ⅶ	H
1418113_at	2.04815	1.7926	1.55599	2.50307	2.06181	1.35922	2.85393	2.48489	6.5606	7.34684	8.88171	9.63394	Mm.174372.1		cytochrome P450, family 2, subfamily d, polypeptide 10	Cyp2d10	chr15 E1|15 47.2 cM	2	Ⅷ
1418115_s_at	11.9533	11.8732	13.3592	12.9283	12.3347	12.0376	11.8062	11.7263	11.7853	11.6076	11.4181	11.2717	Mm.21761.1	Mm.458051	interferon alpha responsive gene	Ifrg15	chr1 G3	6	XVIII	H
1418119_at	12.1668	12.1962	12.9335	12.8072	12.9932	12.919	12.4052	12.2858	12.1071	11.9084	11.893	11.495	Mm.142369.1	Mm.261972	RNA binding motif protein 8a	Rbm8a	chr3 H3	4	XVII	H
1418124_at	11.709	11.7404	11.1909	11.8262	11.3211	10.8235	10.4939	10.6612	10.273	10.2168	10.6064	10.7285	Mm.220942.1	Mm.220942	transmembrane protein 85	Tmem85	chr2 E4	5	XIX	H
1418126_at	9.90147	9.43449	7.27922	5.22387	3.68936	1.65838	2.57193	2.76383	2.73346	3.34935	3.68309	3.18604	Mm.3370.1	Mm.284248	chemokine (C-C motif) ligand 5	Ccl5	chr11 C|11 47.4 cM	5	XIX	H
1418127_a_at	12.0563	12.0796	11.3936	11.8256	11.0248	10.7678	10.6999	10.5918	10.4116	10.2883	10.5391	10.3115	Mm.30050.1	Mm.240434	apoptosis-inducing factor, mitochondrion-associated 1	Aifm1	chrX A6|X 17.0 cM	5	XIX	H
1418131_at	10.0315	10.073	12.1137	11.2263	10.1118	9.24777	8.73245	8.62228	8.65779	8.33666	8.46391	9.06334	Mm.196457.1	Mm.248478	SAM domain and HD domain, 1	Samhd1	chr2 H2	5	XIX	H
1418133_at	8.85192	8.62504	9.58724	7.4126	4.90803	4.61064	2.69637	4.63945	5.54122	5.9717	6.73634	6.98424	Mm.1068.1	Mm.439658	B-cell leukemia/lymphoma 3	Bcl3	chr7 A3|7 6.5 cM	5	XIX	H
1418135_at	10.3812	10.3595	9.8944	8.296	8.32903	8.56928	8.47298	8.53017	8.86724	9.32012	9.15353	9.47205	Mm.34501.1	Mm.6949	AF4/FMR2 family, member 1	Aff1	chr5 E|5 56.0 cM	5	Ⅹ	H
1418137_at	12.1448	12.0403	12.3088	12.1565	11.3356	10.5452	10.4889	10.8005	10.5771	10.4386	11.4067	10.8533	Mm.30173.1	Mm.319530	mitochondrial ribosomal protein 63	Mrp63	chr14 C3	5	XIX	H
1418141_at	2.38221	2.75331	3.11989	0.673027	4.34818	8.39558	13.0054	11.8977	12.786	13.0711	10.878	11.4582	Mm.12871.1	Mm.12871	doublecortin	Dcx	chrX F2	1	Ⅶ	H
1418142_at	4.70179	5.06802	6.13215	6.18226	3.9205	2.88307	7.00754	7.57206	8.07255	8.63485	9.46664	9.64496	Mm.1482.1	Mm.1482	potassium inwardly-rectifying channel, subfamily J, member 8	Kcnj8	chr6 G2|6 70.0 cM	2	Ⅷ	H
1418144_a_at	11.505	11.4767	11.091	10.7632	9.77771	9.44832	9.45561	10.0178	9.36964	9.51506	9.89382	9.68463	Mm.87521.1	Mm.296409	phosphatidylinositol-4-phosphate 5-kinase, type 1 alpha	Pip5k1a	chr3 F2.1	5	XIX	H
1418149_at	4.28006	5.11575	6.52805	6.07088	6.20114	6.23414	7.40192	7.65142	7.95455	8.2128	8.34177	8.38954	Mm.4137.1	Mm.4137	chromogranin A	Chga	chr12 E|12 48.0 cM	2	Ⅷ	H
1418151_at	8.67079	8.72159	9.33982	9.49644	10.2408	10.4076	10.3286	9.99889	9.88054	9.60247	8.82713	8.85578	Mm.90390.1	Mm.399376	myotubularin related protein 4	Mtmr4	chr11 C	4	XVI	H
1418153_at	10.887	11.0241	10.0368	11.0455	9.40476	9.19224	8.51956	8.26625	7.171	6.78777	6.0921	6.43949	Mm.243.1	Mm.303386	laminin, alpha 1	Lama1	chr17 E1.1|17 38.0 cM	6	XVIII	H
1418155_at	2.19325	1.8044	4.55296	4.31175	1.64554	4.40982	6.60113	7.16887	9.01835	9.96784	11.2906	12.9002	Mm.143804.1	Mm.143804	myotilin	Myot	chr18 B3	1	Ⅶ	H
1418156_at	2.63502	3.83161	5.84027	4.86997	3.75913	3.99219	7.08287	7.89754	8.81681	8.76148	9.00402	8.98963	Mm.24386.1	Mm.24386	potassium voltage-gated channel, Isk-related subfamily, gene 4	Kcne4	chr1 C4	1	Ⅶ	H
1418157_at	5.12608	5.37244	6.13171	4.42359	9.97388	12.1204	12.4581	12.3163	11.6262	11.1277	10.4874	10.1209	Mm.14297.1	Mm.439653	similar to COUP-TFI /// nuclear receptor subfamily 2, group F, member 1	LOC100046044 /// Nr2f1	chr13 C1|13 45.0 cM	3	Ⅻ	H
1418158_at	5.81863	5.70976	3.88914	2.82173	6.24587	8.20003	7.8859	8.68258	9.03655	9.35626	9.68233	10.0048	Mm.20894.1	Mm.20894	transformation related protein 63	Trp63	chr16 B1|16 19.3 cM	3	III	H
1418159_at	8.06838	8.18855	7.03056	6.72026	7.74578	8.79875	9.46369	9.24732	9.33118	8.99625	8.46057	8.27257	Mm.154071.1	Mm.219040	transcription factor CP2	Tcfcp2	chr15 F1|15 56.8 cM	3	XIII	H
1418160_at	4.78901	5.11848	5.72014	5.91792	7.9603	8.7878	8.63061	8.84571	8.62784	7.99515	7.75438	7.74995	Mm.146.1	Mm.146	makorin, ring finger protein, 3	Mkrn3	chr7 C|7 29.0 cM	2	II	H
1418161_at	3.37673	3.9742	5.24476	4.49262	6.67373	6.48315	7.38688	7.49868	7.95587	7.99204	7.21459	7.59267	Mm.143762.1	Mm.306870	junctophilin 3	Jph3	chr8 E1	2	II	H
1418173_at	4.5277	4.36864	2.05018	2.62097	2.12352	2.5666	3.07408	2.45627	3.38721	5.68238	7.67105	10.632	Mm.21408.1	Mm.268173	keratin 25	Krt25	chr11 D	1	I	H
1418175_at	5.45964	5.2579	6.68057	5.37473	5.20674	4.02675	4.89349	4.84154	5.5732	5.96853	7.45487	8.26839	Mm.44170.1	Mm.245084	vitamin D receptor	Vdr	chr15 F1	1	I	H
1418177_at	3.14673	3.0385	4.0792	1.40376	3.6977	5.2358	7.85522	7.62052	8.56174	8.2245	7.22427	7.74839	Mm.5309.1	Mm.5309	gamma-aminobutyric acid (GABA) A receptor, subunit gamma 2	Gabrg2	chr11 A5|11 19.0 cM	3	XIII	H
1418181_at	7.24258	7.13823	8.28168	8.35091	8.34361	8.52313	9.10943	9.14889	9.50837	10.2601	9.83992	9.59596	Mm.153891.1	Mm.390807	protein tyrosine phosphatase 4a3	Ptp4a3	chr15 E1	2	II	H
1418183_a_at	9.68249	9.46735	9.05144	8.16153	8.15568	8.63163	9.54895	9.62517	9.53627	9.52557	9.6769	9.82225	Mm.20443.1	Mm.86413	cytohesin 1	Cyth1	chr11 E2	5	Ⅺ	H
1418184_at	6.77228	6.92205	8.62528	7.92516	8.55315	9.32864	9.21146	9.17648	9.01539	9.06355	8.58547	7.65648	Mm.23596.1	Mm.23596	centromere protein M	Cenpm	chr15 E2	4	XV	H
1418186_at	6.63804	6.45608	7.45939	7.11437	7.96319	6.20581	7.40536	7.79851	8.79015	9.08659	10.87	8.95219	Mm.2746.1	Mm.2746	glutathione S-transferase, theta 1	Gstt1	chr10 B5-C1|10 40.7 cM	2	Ⅷ	H
1418190_at	4.28485	4.32995	2.50795	3.90288	4.83525	5.54255	4.18296	5.07695	5.45869	5.99121	8.98459	11.1895	Mm.30107.1	Mm.237657	paraoxonase 1	Pon1	chr6 A2|6 0.5 cM	1	I	H
1418191_at	9.32894	9.43137	8.20042	7.76099	5.84753	4.15586	5.6927	5.3654	6.04522	6.6116	7.5769	8.62893	Mm.27498.1	Mm.326911	similar to ubiquitin specific protease UBP43 /// ubiquitin specific peptidase 18	LOC100048346 /// Usp18	chr6 F|6 56.0 cM	5	Ⅸ	H
1418196_at	9.71219	9.63769	7.74157	7.52278	7.21339	7.04248	7.63235	7.45755	7.17766	7.68615	7.92365	8.36215	Mm.152812.1	Mm.318736	telomerase associated protein 1	Tep1	chr14 C2-D1|14 13.5 cM	5	Ⅹ	H
1418197_at	1.86596	4.34504	2.68375	2.78951	2.49534	3.54965	3.6287	3.46742	2.78124	4.24262	7.03824	12.7824	Mm.4177.1	Mm.4177	uncoupling protein 1 (mitochondrial, proton carrier)	Ucp1	chr8 C2|8 38.0 cM	1	I	H
1418198_a_at	11.1	11.194	10.9428	11.3745	10.6179	10.1499	9.99869	10.2019	10.3906	10.4267	10.6187	10.5193	Mm.29649.1	Mm.132857	transmembrane 9 superfamily member 1	Tm9sf1	chr14 C3	5	XIX	H
1418199_at	1.2802	2.39414	3.4002	3.07689	8.63381	9.565	11.365	11.2633	12.2172	12.5919	12.0325	10.4748	Mm.25793.1	Mm.25793	hemogen	Hemgn	chr4 B1	3	III	H
1418204_s_at	7.18995	6.95661	6.68955	4.57586	2.80152	3.24622	5.90389	6.11307	7.10446	7.26371	7.89898	7.72946	Mm.10747.1	Mm.10747	allograft inflammatory factor 1	Aif1	chr17 B1|17 19.05 cM	5	V	H
1418206_at	9.86569	9.80177	10.8818	11.3863	10.6649	9.98847	9.30891	9.23406	8.90181	8.8217	9.22738	8.13517	Mm.30222.1	Mm.30222	stromal cell-derived factor 2-like 1	Sdf2l1	chr16 A3	6	XVIII	H
1418209_a_at	10.4613	10.4686	12.241	10.3526	11.4743	12.085	13.1113	13.1055	13.051	12.7226	12.9325	12.7646	Mm.20399.1	Mm.271744	profilin 2	Pfn2	chr3 D|3 29.3 cM	3	III	H
1418213_at	6.12637	6.19106	6.95923	5.5132	5.54167	3.52154	3.26172	3.18775	5.10275	5.30839	9.34642	10.0023	Mm.20127.1	Mm.290657	keratin 23	Krt23	chr11 D	1	I	H
1418215_at	2.38862	2.43108	2.01186	0.684785	1.09099	0.96009	0.731924	0.588654	1.2684	1.6599	7.57318	9.44988	Mm.2682.1	Mm.2682	meprin 1 beta	Mep1b	chr18 A2|18 8.0 cM	1	I	H
1418217_at	10.1931	10.1892	9.6904	10.2819	10.589	10.4214	10.0754	9.96999	9.6702	9.62974	9.40831	9.26471	Mm.219428.1	Mm.219428	non-metastatic cells 7, protein expressed in (nucleoside-diphosphate kinase)	Nme7	chr1 H2.2	6	XVIII	H
1418220_at	4.47187	4.16983	3.94352	5.05324	6.51231	6.82149	7.5331	8.03327	7.25315	7.02705	7.28342	6.79478	Mm.6260.1	Mm.390554	forkhead box F2	Foxf2	chr13 A4	3	Ⅻ	H
1418222_at	9.82049	9.76536	9.69785	9.61793	9.71619	9.62936	9.18162	9.02242	8.71343	8.78243	8.83569	8.57945	Mm.93882.1	Mm.129136	RIKEN cDNA 2610024G14 gene	2610024G14Rik	chr5 C3.3	6	XX	H
1418226_at	7.80288	7.67026	8.92263	9.53738	10.3302	10.5504	9.78298	9.31297	9.60664	9.34548	8.00036	8.26695	Mm.3411.1	Mm.3411	origin recognition complex, subunit 2-like (S. cerevisiae)	Orc2l	chr1 C1.3	4	IV	H
1418234_s_at	10.7848	10.8865	11.5626	11.3689	11.8264	11.7363	11.2695	11.449	11.3137	11.1021	11.0178	10.558	Mm.104919.1	Mm.104919	breast carcinoma amplified sequence 2	Bcas2	chr3 F2.2	4	XVII	H
1418236_s_at	10.0351	10.1337	9.435	9.74201	9.83885	9.81042	9.42179	9.16978	9.15476	9.19147	9.09081	8.98402	Mm.22264.1	Mm.22264	autophagy-related 5 (yeast)	Atg5	chr10 B2|10 26.0 cM	6	XVIII	H
1418239_at	2.21608	1.18595	1.09205	0.909445	2.69132	1.86224	4.56431	6.39599	8.1372	8.68576	11.1859	11.5262	Mm.26513.1	Mm.26513	apolipoprotein F	Apof	chr10 D3|10 73.0 cM	1	Ⅶ	H
1418240_at	9.88643	9.7501	7.60276	6.38061	3.91421	2.37412	4.56613	5.3415	5.79823	6.40922	7.22422	8.14735	Mm.24038.1	Mm.24038	guanylate binding protein 2	Gbp2	chr3 H1|3 67.4 cM	5	Ⅸ	H
1418243_at	9.02881	8.63482	7.03852	6.01506	3.96321	4.26195	6.53918	6.88031	7.69165	7.90405	9.0861	9.48954	Mm.10510.1	Mm.10510	ficolin A	Fcna	chr2 A3	5	V	H
1418245_a_at	8.11474	8.34955	8.16526	8.13658	9.25702	10.2949	11.0937	10.5006	11.2082	11.1481	9.68386	9.83575	Mm.25496.1	Mm.202774	RNA binding motif protein 9	Rbm9	chr15 E1	3	Ⅻ	H
1418248_at	9.36504	9.26554	9.21268	9.61083	9.13855	8.78733	7.88135	7.9317	7.72784	7.5494	7.95709	8.04922	Mm.1114.1	Mm.1114	galactosidase, alpha	Gla	chrX E-F1|X 53.0 cM	6	XX	H
1418257_at	10.56	10.6789	9.9772	10.8099	10.0896	10.1808	10.2748	10.173	9.47638	9.22617	9.19578	9.17416	Mm.24510.1	Mm.275800	solute carrier family 12, member 7	Slc12a7	chr13 C1|13 43.0 cM	6	XVIII	H
1418259_a_at	6.33624	6.42956	6.73948	6.25005	5.90506	6.10019	5.42727	4.78465	6.53671	7.3696	8.73531	9.03264	Mm.31308.1		ectonucleoside triphosphate diphosphohydrolase 2	Entpd2	chr2 A3	1	I	H
1418260_at	6.43832	6.38545	9.11172	10.3492	10.0644	10.2449	10.2151	10.3621	10.0528	9.83162	9.47179	8.98892	Mm.25120.1	Mm.125874	hormonally upregulated Neu-associated kinase	Hunk	chr16 C3.3|16 58.0 cM	2	II	H
1418263_at	3.19316	3.7401	6.02162	7.26665	8.14365	8.4008	8.71089	8.53643	8.61581	8.79241	8.29712	7.73536	Mm.45108.1	Mm.291723	DEAD (Asp-Glu-Ala-Asp) box polypeptide 25	Ddx25	chr9 A3-A5	2	II	H
1418264_at	8.60089	8.74851	10.6725	10.8477	11.2645	11.3834	10.9373	10.8576	10.7699	10.7736	10.3385	9.44938	Mm.334.1	Mm.281498	centromere protein K	Cenpk	chr13 D1	4	IV	H
1418265_s_at	9.45768	9.22762	8.18392	6.83193	5.40063	5.70094	6.5194	6.68478	6.84642	7.23425	8.31857	8.13506	Mm.1149.1	Mm.1149	interferon regulatory factor 2	Irf2	chr8 B2	5	Ⅹ	H
1418266_at	0.814954	1.41922	1.10206	1.766	1.08482	2.24475	2.07848	0.936994	1.51807	2.06876	7.7651	8.0822	Mm.10143.1	Mm.340329	arachidonate 12-lipoxygenase, 12R type /// similar to arachidonate 12-lipoxygenase	Alox12b /// LOC100045755	chr11 B3|11 37.0 cM	1	I	H
1418267_at	3.00705	3.50537	4.60686	3.91708	4.03243	5.87007	5.94206	6.13144	7.01975	7.48127	8.6425	8.52953	Mm.8369.1	Mm.8369	macrophage stimulating 1 (hepatocyte growth factor-like)	Mst1	chr9 F2|9 60.0 cM	2	Ⅷ	H
1418269_at	9.88306	9.89271	6.44839	5.81756	6.53994	6.81977	8.13336	8.59829	8.77354	8.90157	9.30895	9.05524	Mm.87785.1	Mm.380433	lysyl oxidase-like 3	Loxl3	chr6 C3|6 34.76 cM	5	V	H
1418271_at	4.50986	4.01793	5.71914	5.44463	5.87951	8.30418	9.99223	9.49554	10.4593	10.5591	10.2913	10.3975	Mm.143811.1	Mm.149938	basic helix-loop-helix family, member e22	Bhlhe22		1	Ⅶ	H
1418273_a_at	14.6666	14.6372	14.6728	14.647	14.415	14.1803	14.1992	14.0668	13.8166	13.8614	14.0799	13.9015	Mm.3487.1	Mm.358632	ribosomal protein L30	Rpl30	chr15 B3.1|15 14.7 cM	6	XX	H
1418274_at	11.8593	11.8138	12.9588	13.2977	13.1379	12.7777	12.3198	12.2899	11.844	11.7115	11.9089	11.2485	Mm.196148.1	Mm.311954	predicted gene, ENSMUSG00000071497 /// predicted gene, ENSMUSG00000071868 /// nuclear transport factor 2	ENSMUSG00000071497 /// ENSMUSG00000071868 /// Nutf2	chr18 A1 /// chr19 D2 /// chr8 D3|8 52.0 cM	4	XVII	H
1418278_at	5.17608	5.6575	7.12877	7.72116	9.00354	6.09213	4.28231	5.11426	4.9214	4.72758	10.7667	12.1822	Mm.178973.1	Mm.390161	apolipoprotein C-III	Apoc3	chr9 A5.2|9 27.0 cM	1	I	H
1418281_at	8.35379	8.41191	11.1194	11.3357	11.6305	11.5882	10.8507	10.7196	10.3771	10.2132	9.56218	8.59134	Mm.231.1	Mm.330492	RAD51 homolog (S. cerevisiae)	Rad51	chr2 F1|2 66.8 cM	4	IV	H
1418282_x_at	0.842829	3.93377	6.8222	4.5645	7.22333	7.30086	9.32204	10.418	12.1256	12.5622	13.7195	13.7068	Mm.193418.1	Mm.439693	serine (or cysteine) preptidase inhibitor, clade A, member 1B	Serpina1b	chr12 E|12 51.0 cM	2	Ⅷ
1418287_a_at	9.86799	9.692	2.27085	1.19843	1.85515	0.743564	2.60309	3.17137	2.4893	5.51286	9.11745	10.6229	Mm.4138.1	Mm.4138	deleted in malignant brain tumors 1	Dmbt1	chr7 F4	5	V	H
1418288_at	9.66841	9.44744	6.73797	6.3895	6.3934	7.05814	7.88007	8.18504	8.33487	8.24726	9.12456	10.5153	Mm.28548.1	Mm.153625	lipin 1	Lpin1	chr12 A1.1|12 9.0 cM	5	V	H
1418294_at	8.30882	8.47788	8.64809	8.00102	8.54806	7.21965	6.97134	7.47958	7.5969	8.13224	8.65573	9.52813	Mm.28217.1	Mm.28217	erythrocyte protein band 4.1-like 4b	Epb4.1l4b	chr4 B3|4 26.0 cM	5	XIX	H
1418298_s_at	9.15154	9.10572	5.16954	4.88486	6.86383	8.80491	11.0725	11.0206	10.052	9.62581	8.87389	8.72304	Mm.6173.1	Mm.250414	dihydropyrimidinase-like 4	Dpysl4	chr7 F4	3	XIII	H
1418301_at	7.21478	7.46545	7.30353	8.42207	8.79871	6.65065	7.40492	8.02142	8.71904	9.59933	9.75411	10.2417	Mm.4179.1	Mm.305674	interferon regulatory factor 6	Irf6	chr1 H6|1 104.0 cM	2	Ⅷ	H
1418304_at	4.20991	3.82181	5.00379	5.15186	5.51567	6.37555	6.69642	7.4461	6.40072	6.26371	7.01519	7.35891	Mm.156506.1	Mm.156506	protocadherin 21	Pcdh21	chr14 B	2	II
1418305_s_at	10.8105	10.8642	11.703	11.6392	12.1096	12.1167	11.2719	11.1883	11.2281	10.9547	10.7151	10.2752	Mm.24873.1	Mm.24873	GAR1 ribonucleoprotein homolog (yeast)	Gar1	chr3 G3	4	XVII	H
1418306_at	1.68815	3.99588	3.04539	2.216	3.05145	3.99994	4.84076	6.15727	9.07223	9.515	8.55381	9.40774	Mm.29488.1	Mm.29488	crystallin, beta B1	Crybb1	chr5 F|5 59.0 cM	1	Ⅶ	H
1418308_at	9.11133	9.12692	10.161	10.2797	10.3103	10.85	10.2181	9.94553	9.82926	9.65959	9.15157	8.84722	Mm.42201.1	Mm.42201	Hus1 homolog (S. pombe)	Hus1	chr11 A1|11 3.0 cM	4	IV	H
1418310_a_at	3.73501	4.56701	4.86322	4.56349	4.98156	4.41314	5.77437	6.08327	7.63344	7.8671	7.28706	7.19112	Mm.41653.1	Mm.41653	retinaldehyde binding protein 1	Rlbp1	chr7 D3|7 39.0 cM	1	Ⅶ	H
1418311_at	3.06741	2.65466	3.32124	2.10936	3.19665	1.66119	4.91622	6.20144	7.40044	8.43231	7.7776	7.14645	Mm.32787.1	Mm.266448	fructosamine 3 kinase	Fn3k	chr11 E2	1	Ⅶ	H
1418314_a_at	3.45339	3.83313	4.45385	5.1351	5.09663	5.22259	9.12263	9.5965	10.4152	10.4797	10.3697	10.5253	Mm.143801.1	Mm.370334	ataxin 2 binding protein 1	A2bp1	chr16 A1|16 7.2 cM	1	Ⅶ	H
1418315_at	9.95563	9.9563	4.80671	5.11164	4.00117	4.05316	5.41016	4.78973	4.60643	5.3248	5.5029	4.44619	Mm.31387.1	Mm.31387	nuclear receptor subfamily 5, group A, member 1	Nr5a1	chr2 B|2 23.5 cM	5	Ⅹ	H
1418317_at	4.74472	5.60748	3.27967	4.79527	7.79318	8.59611	9.95127	10.0548	9.64683	9.43204	8.80977	9.04762	Mm.142856.1	Mm.142856	LIM homeobox protein 2	Lhx2	chr2 B	3	Ⅻ	H
1418318_at	10.6753	10.725	11.7556	12.0138	11.0508	8.77009	7.75965	8.46601	9.08347	9.53937	11.0243	10.8732	Mm.27764.1	Mm.27764	ring finger protein 128	Rnf128	chrX F1	5	XIX	H
1418319_at	10.7929	10.8208	10.7816	10.4001	10.5212	10.0925	9.83831	9.81121	9.97195	9.91987	10.3231	9.97044	Mm.193082.1	Mm.210882	UFM1-specific peptidase 2	Ufsp2	chr8 B1.1	5	XIX	H
1418321_at	11.4137	11.5154	10.3785	9.37977	8.74769	8.92068	9.57079	9.72678	9.40091	9.46915	11.136	11.296	Mm.35833.1	Mm.291743	dodecenoyl-Coenzyme A delta isomerase (3,2 trans-enoyl-Coenyme A isomerase)	Dci	chr17 A3.3	5	V	H
1418324_at	12.0046	11.9839	12.7055	12.7208	12.8209	12.6319	12.379	12.3376	12.08	12.1187	11.923	11.5408	Mm.24069.1	Mm.24069	feminization 1 homolog b (C. elegans)	Fem1b	chr9 B|9 28.0 cM	4	XVII	H
1418327_at	11.6496	11.5793	11.7821	11.3557	10.5409	10.2255	10.3385	10.5225	10.278	10.3292	11.0411	10.6436	Mm.41756.1	Mm.250424	RIKEN cDNA 1110058L19 gene	1110058L19Rik	chr1 A5	5	XIX	H
1418328_at	4.9936	5.25511	6.03384	6.19624	6.28907	6.99797	6.88014	6.81442	6.6123	6.90661	9.51967	10.2636	Mm.34881.1	Mm.358582	choline kinase beta, carnitine palmitoyltransferase 1b, muscle transcription unit /// carnitine palmitoyltransferase 1b, muscle	Chkb-cpt1b /// Cpt1b	chr15 E3 /// chr15 E3|15 52.6 cM	2	Ⅷ	H
1418330_at	11.0708	11.0221	11.4943	11.426	11.6366	11.7903	11.7126	11.6649	11.5107	11.3871	11.3263	10.9804	Mm.493.1	Mm.269474	CCCTC-binding factor	Ctcf	chr8 D3	4	IV	H
1418332_a_at	8.56059	8.43194	8.43844	7.54885	7.82722	8.13993	8.57686	9.07351	9.09584	9.31738	9.58051	9.22744	Mm.45991.1	Mm.153008	ATP/GTP binding protein 1	Agtpbp1	chr13 B2	1	Ⅶ	H
1418334_at	11.2362	11.2618	12.0163	12.2506	12.3222	12.3181	11.6615	11.5279	11.2437	11.1306	10.5623	10.009	Mm.22430.1	Mm.292470	DBF4 homolog (S. cerevisiae)	Dbf4	chr5 A2	6	XVIII	H
1418335_a_at	10.0825	10.2225	9.91693	10.271	10.0629	10.0083	9.52509	9.31808	9.43567	9.16974	8.52564	8.91709	Mm.41496.1	Mm.41496	DPH1 homolog (S. cerevisiae) /// candidate tumor suppressor in ovarian cancer 2	Dph1 /// RP23-143A14.5	chr11 B5 /// chr11 B5|11 47.7 cM	6	XVIII
1418338_at	9.94886	10.0457	10.3066	10.4212	10.4324	10.3848	10.3184	10.3253	9.99975	10.0284	9.54079	9.69209	Mm.100317.1	Mm.277705	WD repeat domain 33	Wdr33	chr18 B3	4	XVII	H
1418339_at	7.51143	7.24962	8.97854	9.1573	9.71227	10.0345	9.49863	9.3138	9.69103	9.35483	8.42778	8.52083	Mm.27407.1	Mm.477767	RecQ protein-like	Recql	chr6 G2|6 69.0 cM	4	IV	H
1418340_at	10.7724	10.099	9.26478	7.75869	6.33892	4.74973	7.49934	7.89309	8.7964	9.01478	10.2868	10.1957	Mm.22673.1	Mm.22673	Fc receptor, IgE, high affinity I, gamma polypeptide	Fcer1g	chr1 H3|1 93.3 cM	5	V	H
1418342_at	9.36526	9.49434	10.2947	10.7351	10.8536	10.944	10.3333	10.4421	10.2637	10.2543	9.83438	9.50933	Mm.148877.1	Mm.148877	replication factor C (activator 1) 1	Rfc1	chr5 C|5 39.0 cM	4	IV	H
1418345_at	8.65243	8.38	6.99621	5.68868	6.16191	5.67603	5.99943	6.15806	6.54467	7.03897	7.40506	7.65698	Mm.54359.1	Mm.8983	tumor necrosis factor (ligand) superfamily, member 12 /// tumor necrosis factor (ligand) superfamily, member 12-member 13 /// tumor necrosis factor (ligand) superfamily, member 13	Tnfsf12 /// Tnfsf12-tnfsf13 /// Tnfsf13	chr11 B4	5	V	H
1418347_at	9.83612	9.93489	9.6694	9.91807	9.87004	9.57372	9.53137	9.54093	9.44396	9.42412	9.19243	9.06143	Mm.33038.1	Mm.288192	coiled-coil domain containing 22	Ccdc22	chrX A1.1|X 1.4 cM	6	XVIII	H
1418350_at	5.69666	6.10427	8.17003	8.89038	8.53424	7.9182	7.80942	7.86435	8.33242	8.5779	8.6814	9.02374	Mm.4661.1	Mm.289681	heparin-binding EGF-like growth factor	Hbegf	chr18 B2|18 15.0 cM	2	II	H
1418355_at	10.2201	10.2465	9.52068	10.1464	8.33464	7.99869	8.10092	8.26767	8.40673	8.75176	9.53139	9.5668	Mm.9901.1	Mm.9901	nucleobindin 2	Nucb2	chr7 F1	5	XIX	H
1418357_at	2.07218	2.56669	2.87383	3.79144	8.06175	9.17573	10.6061	10.4732	11.0206	10.7572	10.248	9.95437	Mm.4704.1	Mm.4704	forkhead box G1	Foxg1	chr12 B3|12 21.0 cM	3	III	H
1418361_at	7.48461	7.69889	7.31033	7.95329	8.2818	8.34031	8.19202	8.33673	7.95683	7.89861	7.36839	7.26876	Mm.9015.1	Mm.117265	growth arrest specific 8	Gas8		4	XVI	H
1418364_a_at	14.3736	14.3341	14.2894	14.0397	13.7093	13.0412	13.2659	13.3922	13.2929	13.0104	13.2558	13.1561	Mm.7500.1	Mm.30357	ferritin light chain 1	Ftl1	chr7 B4	5	XIX	H
1418365_at	10.8732	10.7614	12.0507	12.1934	12.25	8.40152	7.42194	7.90483	8.8046	9.47011	11.5339	11.504	Mm.2277.1	Mm.2277	cathepsin H	Ctsh	chr9 E3.1|9 50.0 cM	5	XIX	H
1418367_x_at	10.8501	10.8761	9.15309	8.78373	8.68578	8.17815	8.42209	8.27985	8.56427	8.33589	9.69111	10.3648	Mm.219659.1	Mm.358954	histone cluster 1, H2ad /// histone cluster 1, H2an /// histone cluster 2, H2aa1 /// histone cluster 2, H2aa2 /// histone cluster 2, H2ac /// histone cluster 2, H3c1	Hist1h2ad /// Hist1h2an /// Hist2h2aa1 /// Hist2h2aa2 /// Hist2h2ac /// Hist2h3c1	chr13 A3.1 /// chr3 F1-F2 /// chr3 F1-F2|3 45.2 cM	5	V	H
1418369_at	8.31204	8.38761	11.3618	11.8633	11.9828	11.9453	11.773	11.6951	11.5778	11.3567	11.1411	10.3066	Mm.2903.1	Mm.2903	DNA primase, p49 subunit	Prim1	chr10 D3|10 77.0 cM	4	IV	H
1418370_at	6.23771	6.32843	12.7753	10.3716	11.1743	11.6227	11.5635	11.7848	12.7382	13.0908	12.5927	12.6138	Mm.712.1	Mm.439921	troponin C, cardiac/slow skeletal	Tnnc1	chr14 B|14 10.0 cM	2	II	H
1418371_at	11.2305	11.194	11.2234	11.2755	11.6729	11.6286	10.8277	10.8552	10.6848	10.5724	10.5183	10.2617	Mm.29468.1	Mm.246436	dynein light chain LC8-type 2	Dynll2	chr11 C	6	XVIII	H
1418372_at	8.70749	8.69914	10.6143	10.371	10.8478	10.8957	10.1437	9.83132	9.82163	9.67215	9.44333	9.40188	Mm.38151.1	Mm.38151	adenylosuccinate lyase	Adsl	chr15 E1|15 46.0 cM	4	IV	H
1418373_at	2.45754	3.04673	3.37889	3.2605	7.54792	8.11565	8.12038	8.39707	8.68425	9.57527	11.6989	12.067	Mm.219627.1	Mm.219627	phosphoglycerate mutase 2	Pgam2	chr11 A1	2	Ⅷ	H
1418374_at	7.5447	7.29938	7.94309	8.16081	7.44619	7.35782	7.54173	7.89625	8.60867	9.58408	10.7787	11.2558	Mm.1662.1	Mm.263847	FXYD domain-containing ion transport regulator 3	Fxyd3	chr7 B1	2	Ⅷ	H
1418376_at	2.58892	2.52711	5.18605	7.11642	8.90439	8.43349	8.26895	8.15146	7.61539	7.42062	5.99227	6.57989	Mm.3904.1	Mm.3904	fibroblast growth factor 15	Fgf15	chr7 F5	2	II	H
1418377_a_at	10.5353	10.5157	10.6892	10.7945	11.1313	11.2236	10.6486	10.6241	10.3797	10.1321	10.2235	9.58673	Mm.28216.1	Mm.289812	SIVA1, apoptosis-inducing factor	Siva1	chr12 F2	6	XVIII	H
1418379_s_at	1.52387	2.97765	8.69739	7.63293	9.38128	9.15563	9.47175	9.7632	9.75318	9.61196	9.69439	9.48632	Mm.29671.1	Mm.87046	G protein-coupled receptor 124	Gpr124	chr8 A3	2	II	H
1418380_at	8.35516	8.37255	9.73534	10.1549	10.3523	10.1194	9.44385	9.58515	9.32665	9.20188	8.56832	8.57659	Mm.4306.1	Mm.4306	telomeric repeat binding factor 1	Terf1	chr1 E3|1 11.8 cM	4	IV	H
1418388_s_at	10.2407	10.2626	11.013	11.0538	11.0298	11.1644	11.0023	10.8829	10.6629	10.6629	9.98748	9.83009	Mm.27160.1	Mm.152466	M-phase phosphoprotein 8	Mphosph8	chr14 C3	4	IV	H
1418389_at	11.1404	11.2166	9.27327	9.14191	8.93234	8.64938	8.52302	8.6063	8.77828	9.29183	10.0231	9.04394	Mm.212527.1	Mm.383219	RIKEN cDNA 2810453I06 gene	2810453I06Rik	chr5 G2	5	Ⅸ	H
1418392_a_at	7.75625	7.85999	8.23082	6.90068	5.0245	3.79741	5.25023	5.47449	5.84017	6.35191	6.70822	8.50425	Mm.1909.1	Mm.439718	guanylate binding protein 3	Gbp3	chr3 H1	5	Ⅸ	H
1418395_at	1.81849	2.19898	5.43677	4.9606	5.09139	5.36931	5.23103	5.25949	6.91352	7.56609	8.48699	8.74331	Mm.100741.1	Mm.100741	solute carrier family 47, member 1	Slc47a1	chr11 B2	2	Ⅷ	H
1418397_at	10.0062	10.0164	10.4026	10.4764	10.7886	11.1272	11.1814	11.2188	11.3982	11.3681	11.2907	10.5827	Mm.26595.1	Mm.26595	zinc finger protein 275	Zfp275	chrX A7.3|X 29.21 cM	2	II	H
1418404_at	8.3824	8.20478	8.95417	9.26126	9.05496	9.28293	8.93017	8.98996	8.76517	8.55466	7.99498	8.03157	Mm.193035.1	Mm.277629	RAD9 homolog (S. pombe)	Rad9	chr19 A	4	XVII	H
1418405_at	5.34042	5.30649	3.87153	4.16843	3.29305	3.01828	5.788	6.04793	7.5645	8.52236	9.95989	9.46918	Mm.27369.1	Mm.27369	hepatocyte growth factor activator	Hgfac	chr5 B2	1	I	H
1418406_at	11.3519	11.3644	9.04941	8.15284	6.9968	6.84428	7.66204	7.77439	8.08355	8.65024	9.12911	9.33118	Mm.9757.1	Mm.458069	phosphodiesterase 8A	Pde8a	chr7 D3	5	Ⅸ	H
1418408_at	8.68436	8.70086	8.3384	8.71881	9.09183	9.48294	9.39344	9.51008	9.28216	8.93676	8.49215	8.94518	Mm.25674.1	Mm.371617	zinc finger, AN1-type domain 1	Zfand1	chr3 A2	4	XVI	H
1418409_at	6.57506	6.58801	7.72872	6.98981	8.32208	8.80903	8.70297	8.58613	8.49846	8.1645	7.35081	7.46212	Mm.20971.1	Mm.87052	jerky	Jrk	chr15 D3|15 42.8 cM	4	XV	H
1418411_at	7.19264	7.67435	7.20231	5.61808	5.26145	3.47434	3.32537	3.89452	4.5402	5.04682	6.43175	6.19516	Mm.33061.1	Mm.334764	F-box and leucine-rich repeat protein 8	Fbxl8	chr8 D1	5	XIX	H
1418412_at	13.7784	13.7374	10.2558	7.98918	8.76189	8.93515	8.77466	9.04435	8.7583	8.55894	8.8654	9.00747	Mm.7821.1	Mm.439966	tumor protein D52-like 1	Tpd52l1	chr10 A4-B2	5	Ⅹ	H
1418413_at	2.79839	1.96541	2.55154	3.78285	3.99008	4.32206	5.08396	6.0754	7.61304	8.72838	10.5065	10.6618	Mm.3924.1	Mm.3924	caveolin 3	Cav3	chr6 E1|6 48.3 cM	1	Ⅶ	H
1418415_at	3.19365	3.57888	5.58491	2.77277	7.29168	8.06896	9.15291	9.25697	8.63605	8.71054	8.22695	7.69414	Mm.207.1	Mm.207	homeo box B5	Hoxb5	chr11 D|11 56.04 cM	2	II	H
1418417_at	4.20523	3.7829	4.06033	2.65143	4.1222	6.267	8.14967	8.629	9.25665	9.24856	8.40257	8.03286	Mm.5820.1	Mm.5820	musculin	Msc	chr1 A3|1 5.0 cM	3	XIII	H
1418419_at	9.59035	9.71693	8.48509	7.94791	7.98283	8.26268	9.03634	9.32612	9.30215	9.27012	9.43821	9.51239	Mm.41089.1	Mm.218350	F-box and leucine-rich repeat protein 20	Fbxl20	chr11 D	5	V	H
1418420_at	3.26155	3.20435	3.86925	4.5674	4.96613	5.60826	8.96469	8.93366	9.58871	9.6231	8.26518	8.15984	Mm.1526.1	Mm.1526	myogenic differentiation 1	Myod1	chr7 B4|7 23.5 cM	3	III	H
1418425_at	6.22893	6.17865	6.62697	6.51738	6.28833	5.82525	6.50658	6.78226	7.69964	8.29633	8.75098	8.6123	Mm.183708.1	Mm.263284	Sp7 transcription factor 7	Sp7	chr15 F3	2	Ⅷ	H
1418435_at	9.25315	9.17846	9.47631	9.05458	8.93179	8.93933	9.3547	9.11263	9.87754	10.2184	10.8196	9.82814	Mm.7198.1	Mm.270484	makorin, ring finger protein, 1	Mkrn1	chr6 B1	2	Ⅷ	H
1418437_a_at	9.12568	9.26322	9.24261	9.00241	8.971	8.63805	8.70553	8.67922	8.75976	8.5592	8.82008	8.61888	Mm.628.1	Mm.628	MAX-like protein X	Mlx	chr11 D	6	VI	H
1418438_at	3.38877	2.84346	6.03692	6.83702	7.98408	5.00944	4.1214	4.51183	6.32474	7.02957	12.4399	13.3378	Mm.28398.1	Mm.28398	fatty acid binding protein 2, intestinal	Fabp2	chr3 G1|3 55.0 cM	1	I	H
1418440_at	4.8948	3.48616	3.11512	4.12363	2.52132	3.59983	6.7094	7.50388	8.05783	8.64486	8.76774	8.72546	Mm.86813.1	Mm.478110	collagen, type VIII, alpha 1	Col8a1	chr16 C1.1	1	Ⅶ	H
1418443_at	11.4078	11.3861	12.5975	13.0022	12.9982	13.0502	12.7167	12.4126	12.5151	12.3048	11.5597	11.3103	Mm.22269.1	Mm.217547	exportin 1, CRM1 homolog (yeast)	Xpo1	chr11 A3.2	4	IV	H
1418445_at	10.3449	10.2172	5.88307	5.48388	5.99968	6.31598	7.52915	8.10352	8.13601	8.7987	9.04312	8.53053	Mm.5045.1	Mm.388973	solute carrier family 16 (monocarboxylic acid transporters), member 2	Slc16a2	chrX D|X 41.9 cM	5	V	H
1418447_at	11.3192	11.4079	10.8012	10.4758	10.2701	10.0017	10.1993	10.2919	10.382	10.4325	10.6611	10.7926	Mm.20885.1	Mm.273370	golgi autoantigen, golgin subfamily a, 5	Golga5	chr12 F1	5	Ⅸ	H
1418448_at	11.4074	11.4931	9.82141	9.10614	8.9454	8.87337	9.12405	8.97324	9.43622	9.77069	10.4642	11.0983	Mm.257.1	Mm.389894	Harvey rat sarcoma oncogene, subgroup R	Rras	chr7 B4|7 23.0 cM	5	V	H
1418450_at	4.16455	5.01837	9.93484	7.01101	7.03601	8.0717	10.5146	10.7993	11.5171	11.5809	11.6295	11.3482	Mm.38426.1	Mm.440163	immunoglobulin superfamily containing leucine-rich repeat	Islr	chr9 B	2	Ⅷ	H
1418453_a_at	7.64451	7.78477	10.2725	11.0091	10.3817	9.21597	9.29788	8.91048	9.69253	9.96853	10.2791	11.4322	Mm.4550.1	Mm.4550	ATPase, Na+/K+ transporting, beta 1 polypeptide	Atp1b1	chr1 H2.2|1 86.8 cM	2	II	H
1418454_at	8.5103	8.35699	11.062	11.0921	7.0866	5.57883	5.05244	5.74392	7.18484	8.49836	10.7468	11.709	Mm.41931.1	Mm.41931	microfibrillar associated protein 5	Mfap5	chr6 F1	1	I	H
1418462_at	10.2034	10.1333	11.0117	11.0211	11.3172	11.3107	10.7316	10.6457	10.4612	10.2034	10.1226	10.1247	Mm.116711.1	Mm.116711	exosome component 9	Exosc9	chr3 B	4	XVII	H
1418464_at	3.62957	3.17817	2.2371	2.58101	4.34926	5.55833	7.11827	8.32835	10.083	9.81326	8.74394	8.28527	Mm.29428.1	Mm.29428	matrilin 4	Matn4	chr2 H3|2 94.0 cM	3	III	H
1418465_at	8.49116	8.20014	6.60588	6.0477	6.0604	6.35043	7.29739	7.66904	6.95239	7.61098	8.5144	8.37151	Mm.2068.1	Mm.2068	neutrophil cytosolic factor 4	Ncf4	chr15 E1|15 47.2 cM	5	V	H
1418468_at	10.9801	10.935	10.1909	9.68698	8.08678	6.4441	6.87293	6.9822	7.38187	8.1384	9.17698	9.30415	Mm.1427.1	Mm.294083	predicted gene, 100039484 /// predicted gene, 100039503 /// annexin A11	100039484 /// 100039503 /// Anxa11	chr14 A3|14 /// chr14 A3|14 3.3 cM	5	XIX	H
1418473_at	9.32542	9.25733	9.01912	8.6194	8.34992	8.3915	8.18065	8.17259	8.28389	8.12782	8.29693	8.59564	Mm.20257.1	Mm.20257	cutC copper transporter homolog (E.coli)	Cutc	chr19 C3	5	XIX	H
1418474_at	8.68871	8.68989	7.8946	7.22245	6.41935	6.33886	7.02572	6.86967	7.60752	7.65223	8.44158	8.46409	Mm.40667.1	Mm.40667	family with sequence similarity 158, member A	Fam158a	chr14 C3	5	V	H
1418476_at	5.37303	3.4695	6.42441	6.28031	7.15736	6.61116	8.37514	8.22144	8.25832	8.61396	8.56038	8.00195	Mm.116700.1	Mm.335584	cytokine receptor-like factor 1	Crlf1	chr8 0.0 cM	2	II	H
1418477_at	2.07307	3.51042	1.38117	3.29858	3.50836	3.37957	4.8447	6.82874	10.0665	10.6054	10.7312	10.5762	Mm.1379.1	Mm.271796	matrilin 1, cartilage matrix protein	Matn1	chr4 D2.3|4 61.0 cM	1	Ⅶ	H
1418480_at	6.08971	5.9043	6.87682	7.37178	5.70039	5.97938	9.95697	9.96584	10.8463	10.6681	10.4382	10.4242	Mm.157750.1	Mm.293614	pro-platelet basic protein	Ppbp	chr5 E1	1	Ⅶ	H
1418481_at	7.49952	7.9577	8.72337	8.972	9.02947	8.95839	8.96045	8.95067	8.72128	8.79059	8.25026	7.77685	Mm.182193.1	Mm.182193	protein kinase, membrane associated tyrosine/threonine 1	Pkmyt1	chr17 A3.3	4	IV	H
1418482_at	9.75117	9.76949	9.16857	9.9113	8.91824	8.20327	8.19291	8.15623	8.18935	8.23405	8.39695	8.35573	Mm.24833.1	Mm.24833	cytochrome b-561 domain containing 2	Cyb561d2	chr9 F1	5	XIX	H
1418488_s_at	5.01415	5.20945	9.2294	9.35063	9.4579	8.44267	7.10008	7.75672	8.49481	8.97823	9.31843	9.59245	Mm.35290.1	Mm.35290	receptor-interacting serine-threonine kinase 4	Ripk4	chr16 C4	2	II	H
1418491_a_at	8.51668	8.39274	8.67559	9.44581	9.72885	9.71187	8.78161	8.85756	8.73597	8.40848	8.38151	8.36045	Mm.89425.1	Mm.425574	pseudouridine synthase 3	Pus3	chr9 A5.3	4	XVII	H
1418493_a_at	6.10885	6.42675	7.08488	6.82103	8.35281	7.52197	9.27092	9.793	11.0381	11.3866	12.143	10.931	Mm.17484.1	Mm.17484	synuclein, alpha	Snca	chr6 B3|6 29.0 cM	1	Ⅶ	H
1418494_at	4.11635	3.71868	4.15098	3.95153	6.84713	8.55942	10.3418	10.4808	10.2513	9.91282	9.91562	9.2005	Mm.179.1	Mm.319947	early B-cell factor 2	Ebf2	chr14 D-E1	3	Ⅻ	H
1418496_at	3.69012	3.95591	6.91806	7.10688	9.38859	9.26822	8.76648	8.44699	8.72035	8.84922	9.16819	8.96376	Mm.4578.1	Mm.4578	forkhead box A1	Foxa1	chr12 C1|12 26.0 cM	2	II	H
1418497_at	6.59555	6.1902	7.08593	6.98613	9.55526	10.2368	11.0619	11.0999	11.4395	11.3568	11.1087	11.0419	Mm.7995.1	Mm.7995	fibroblast growth factor 13	Fgf13	chrX A6|X 18.0 cM	3	III	H
1418500_at	7.15895	7.25923	5.46304	5.24148	6.57726	7.41796	8.79758	8.77317	9.19781	9.1936	9.1658	8.99791	Mm.71004.1	Mm.477865	nucleosome assembly protein 1-like 3	Nap1l3	chrX E3	1	Ⅶ	H
1418501_a_at	10.9192	11.0138	10.7963	10.3936	10.2147	10.3543	10.7423	10.857	11.0997	11.146	11.1752	11.304	Mm.70667.1	Mm.254267	oxidation resistance 1	Oxr1	chr15 D1	5	V	H
1418504_at	11.9848	12.0149	12.9495	12.9942	12.8745	12.8058	12.1028	11.8521	11.9155	11.8926	11.9868	11.9533	Mm.2849.1	Mm.209419	heat shock protein 9	Hspa9	chr18 C|18 15.0 cM	6	XVIII	H
1418509_at	8.13841	7.87893	5.68446	4.95601	3.45525	5.51246	5.61398	5.98761	7.0859	8.11536	9.99439	11.1248	Mm.21454.1	Mm.21454	carbonyl reductase 2	Cbr2	chr11 E2|11 72.5 cM	1	I
1418511_at	4.99964	5.22841	7.60859	5.12786	5.37138	5.62397	5.21219	5.80074	8.76079	10.6223	12.1849	12.2676	Mm.28935.1	Mm.28935	dermatopontin	Dpt	chr1 H2	2	Ⅷ	H
1418516_at	10.2317	10.4029	10.4189	11.0523	11.7807	12.3032	12.1921	11.9001	11.7357	11.5416	10.492	10.4001	Mm.10563.1	Mm.257149	metal response element binding transcription factor 2	Mtf2	chr5 F	4	XVI	H
1418517_at	11.2859	11.3257	11.0899	11.9996	11.3649	11.2206	11.029	10.943	10.4883	10.2717	10.3763	9.90752	Mm.39039.1	Mm.238044	Iroquois related homeobox 3 (Drosophila)	Irx3	chr8 C5|8 42.1 cM	6	XVIII	H
1418518_at	9.84992	9.97087	9.22802	9.35302	9.02145	8.42078	8.75586	8.65646	8.92287	9.40862	9.08403	9.46351	Mm.5241.1	Mm.5241	furin (paired basic amino acid cleaving enzyme)	Furin	chr7 D1-E2|7 39.0 cM	5	Ⅸ	H
1418520_at	9.59743	9.54925	9.09642	9.46753	9.02238	8.64426	7.96278	7.65785	8.05899	8.09314	7.98755	8.87631	Mm.4142.1	Mm.246563	trans-golgi network protein	Tgoln1	chr6 C1|6 31.5 cM	5	XIX
1418521_a_at	11.9594	12.0312	12.1015	12.183	12.0571	11.8022	11.5877	11.5963	11.4647	11.2915	11.417	11.0004	Mm.22508.1	Mm.280943	metaxin 1	Mtx1	chr3 F1|3 44.2 cM	6	XX	H
1418527_a_at	9.50923	9.64041	10.1486	10.4588	11.46	12.0597	11.4733	10.8555	11.2154	10.6799	9.5888	9.83199	Mm.10229.1	Mm.10229	FUS interacting protein (serine-arginine rich) 1	Fusip1	chr4 D3	4	IV
1418530_at	10.0459	10.0586	11.375	11.8781	11.7611	11.7577	11.0641	10.8922	10.8527	10.6393	10.2678	9.82024	Mm.25164.1	Mm.24532	nucleoporin 160	Nup160	chr2 E1	4	XVII	H
1418531_at	13.5538	13.5587	4.49552	3.56923	4.12332	3.9836	4.86344	4.87461	4.97561	4.80408	4.64618	4.66233	Mm.24754.1	Mm.24754	oocyte secreted protein 1	Oosp1	chr19 A	5	Ⅹ	H
1418534_at	7.65576	7.63179	9.21174	8.51272	11.0089	11.4329	11.8785	11.7304	11.5695	11.2131	10.4849	10.1087	Mm.36416.1	Mm.36416	frizzled homolog 2 (Drosophila)	Fzd2	chr11 E1	2	II	H
1418537_at	8.60838	8.84908	7.23421	5.3861	4.74174	5.20756	5.78178	6.08278	6.29309	6.65425	7.33253	7.08398	Mm.41385.1	Mm.41385	isochorismatase domain containing 2b	Isoc2b	chr7 A1	5	Ⅹ
1418539_a_at	10.7669	10.8515	8.12761	9.65257	8.32207	6.06419	6.85082	6.73621	7.51693	7.69667	8.41782	8.65253	Mm.945.1	Mm.945	protein tyrosine phosphatase, receptor type, E	Ptpre	chr7 F3|7 67.6 cM	5	XIX	H
1418551_at	4.84071	4.18102	4.93483	5.6811	9.0028	9.92697	9.08954	8.84529	8.75465	8.96886	8.10543	8.82366	Mm.10728.1	Mm.10728	myosin binding protein C, cardiac	Mybpc3		2	II	H
1418553_at	10.1343	10.0756	9.49396	9.32444	9.16748	9.11283	9.39264	9.44302	9.36074	9.49603	9.35916	9.58246	Mm.170461.1	Mm.170461	rho/rac guanine nucleotide exchange factor (GEF) 18	Arhgef18	chr8 A1.1	5	Ⅹ	H
1418554_at	4.34289	4.30688	4.68849	5.17978	7.82867	7.25102	6.85923	7.2056	7.91412	8.21247	8.61654	8.71534	Mm.2857.1	Mm.2857	G protein-coupled receptor 182	Gpr182	chr10 D3|10 72.0 cM	3	III	H
1418560_at	9.97101	9.94356	12.4822	12.2965	12.3627	12.1351	11.5564	11.5189	11.6648	11.7416	12.2843	12.6402	Mm.34775.1	Mm.34775	pyruvate dehydrogenase E1 alpha 1	Pdha1	chrX F3-F4|X 66.5 cM	2	II	H
1418566_s_at	11.8603	11.8181	12.8716	12.9424	13.0033	12.9888	12.579	12.5305	12.3051	12.1356	12.1048	11.665	Mm.30177.1	Mm.276504	NudC domain containing 2	Nudcd2	chr11 A5|11 23.0 cM	4	XVII	H
1418571_at	12.5529	12.6715	10.7181	9.33019	8.57945	6.55425	5.3098	5.49678	6.90698	7.87157	8.88736	9.96937	Mm.28518.1	Mm.28518	tumor necrosis factor receptor superfamily, member 12a	Tnfrsf12a	chr17 A3.3	5	XIX	H
1418577_at	10.2187	10.2322	9.77498	10.3795	8.92169	8.4477	8.86204	9.06764	8.71696	9.16851	9.14419	9.00075	Mm.219613.1	Mm.476757	tripartite motif protein 8	Trim8	chr19 D1	5	XIX	H
1418578_at	8.45921	8.40666	8.10409	8.11615	7.001	6.76202	7.74512	7.66344	8.07106	8.46604	8.66447	8.99332	Mm.19981.1	Mm.291235	diacylglycerol kinase, alpha	Dgka	chr10 D3|10 71.0 cM	5	V	H
1418583_at	11.5034	11.4494	10.5025	9.62287	8.93936	8.395	8.64291	8.65146	8.70022	8.85082	9.83265	10.0726	Mm.46218.1	Mm.46218	histidine triad nucleotide binding protein 3	Hint3	chr10 A4	5	XIX	H
1418584_at	10.5403	10.6118	11.0887	11.6397	11.2993	11.2876	11.0247	10.9377	10.8922	10.6374	10.5202	10.3481	Mm.18474.1	Mm.18474	cyclin H	Ccnh	chr13 C3	4	XVII	H
1418587_at	9.15155	9.17926	8.91317	8.44213	8.59684	9.25878	10.0771	10.1769	9.88827	10.1311	9.94348	9.60318	Mm.27431.1	Mm.27431	TNF receptor-associated factor 3	Traf3	chr12 F|12 55.0 cM	3	XIII	H
1418588_at	3.2515	2.653	4.18271	1.86991	4.4154	6.22342	7.23519	7.16525	7.51284	7.52668	7.42896	7.44195	Mm.4766.1	Mm.4766	neurensin 1	Nrsn1	chr13 A3.1	3	III	H
1418589_a_at	11.0154	10.9089	7.48297	7.99758	7.85679	8.37814	8.5989	8.80328	8.58411	8.82017	10.3181	11.2876	Mm.10414.1	Mm.10414	myeloid leukemia factor 1	Mlf1	chr3 E1|3 31.0 cM	5	V	H
1418591_at	9.2402	9.32471	10.563	8.67145	7.36479	7.147	7.70019	7.8993	8.72615	9.05261	8.92267	9.28138	Mm.52319.1	Mm.28437	DnaJ (Hsp40) homolog, subfamily A, member 4	Dnaja4	chr9 A5.3	5	Ⅸ	H
1418593_at	9.70957	9.71851	9.49742	9.66032	9.98336	9.9348	10.058	9.99837	9.49333	9.44428	9.20106	8.71731	Mm.1994.1	Mm.248517	TAF6 RNA polymerase II, TATA box binding protein (TBP)-associated factor	Taf6	chr5 G2	4	XVI	H
1418594_a_at	9.92864	9.84274	7.90318	6.37227	7.29666	7.94382	9.57634	9.86077	10.4469	10.4336	10.2551	10.2274	Mm.2028.1	Mm.301039	nuclear receptor coactivator 1	Ncoa1	chr12 A2-A3	5	Ⅺ	H
1418595_at	8.11691	7.99103	6.82442	6.49759	4.39761	3.81625	4.25126	3.80418	5.06602	4.37562	8.09018	9.12088	Mm.12966.1	Mm.12966	plasma membrane associated protein, S3-12	S3-12	chr17 D	1	I
1418596_at	4.68384	4.87866	7.13421	6.89533	7.82842	6.41011	6.68427	7.17218	7.84115	8.44421	8.40542	7.69919	Mm.4912.1	Mm.276715	fibroblast growth factor receptor 4	Fgfr4	chr13 B1|13 33.0 cM	2	Ⅷ	H
1418597_at	6.74133	7.00755	7.09741	7.46195	7.86734	8.35919	8.00269	7.86426	7.99811	7.95971	7.17941	6.76031	Mm.10708.1	Mm.477819	similar to topoisomerase III /// topoisomerase (DNA) III alpha	LOC100044969 /// Top3a	chr11 B2	3	XIV
1418598_at	7.06982	7.4303	7.73043	8.05561	8.55579	8.73662	8.7747	8.60435	8.60326	8.24738	7.18859	7.74494	Mm.159778.1	Mm.476919	U box domain containing 5	Ubox5		4	XV	H
1418599_at	7.23539	7.39822	6.28459	4.76263	6.75232	9.05324	10.4509	10.6246	12.0796	12.9193	12.8442	12.5438	Mm.5017.1	Mm.209715	collagen, type XI, alpha 1	Col11a1	chr3 F3|3 53.1 cM	1	Ⅶ	H
1418600_at	5.81187	5.25799	5.27972	5.1458	9.56973	8.7008	9.90392	10.1301	11.1582	11.3465	10.7177	8.86141	Mm.4847.1	Mm.4847	Kruppel-like factor 1 (erythroid)	Klf1	chr8 C3|8 38.6 cM	3	III	H
1418601_at	6.65683	6.83204	4.70037	1.95394	4.71196	7.58252	7.53434	7.70256	8.58655	9.55381	10.6383	10.3533	Mm.14609.1	Mm.14609	aldehyde dehydrogenase family 1, subfamily A7	Aldh1a7	chr19 B|19 20.0 cM	1	Ⅶ
1418602_at	5.82965	6.17526	6.1895	6.54373	6.18201	6.4139	7.91095	7.9348	8.55413	8.84819	8.62495	8.41288	Mm.1976.1	Mm.1976	cadherin 15	Cdh15	chr8 E1|8 67.0 cM	1	Ⅶ	H
1418604_at	4.80443	4.63819	3.69536	5.0275	5.13496	6.03264	6.01666	6.71238	7.43212	7.27529	6.82834	7.76853	Mm.4351.1	Mm.4351	arginine vasopressin receptor 1A	Avpr1a	chr10 D3	1	Ⅶ	H
1418608_at	8.61468	8.4756	6.58824	4.63437	4.46151	4.359	4.80214	4.80374	6.25699	7.77211	11.254	11.4351	Mm.20079.1	Mm.20079	calmodulin-like 3	Calml3	chr13 A1	1	I	H
1418610_at	2.12994	2.74002	0.810224	1.39767	2.81204	2.25513	8.73638	8.55384	9.02156	8.53538	8.03603	8.0489	Mm.70945.1	Mm.256618	solute carrier family 17 (sodium-dependent inorganic phosphate cotransporter), member 6	Slc17a6	chr7 B5	3	XIII	H
1418611_at	5.17502	5.80714	5.21347	5.56934	6.35514	6.52756	7.70918	7.69957	7.73816	8.07606	8.16175	7.82848	Mm.2514.1	Mm.2514	G protein-coupled receptor 162	Gpr162	chr6 F2|6 60.18 cM	1	Ⅶ	H
1418615_at	4.60496	4.38476	3.80301	4.42291	6.24661	6.99317	9.79128	9.79927	9.75443	9.61705	9.23824	9.09277	Mm.4599.1	Mm.329586	astrotactin 1	Astn1	chr1 H1	3	III	H
1418616_at	9.49343	9.5988	8.82254	9.18585	8.32643	7.58462	7.60035	7.98514	8.27119	8.67335	8.57308	8.59965	Mm.162.1	Mm.157313	v-maf musculoaponeurotic fibrosarcoma oncogene family, protein K (avian)	Mafk	chr5 G2|5 79.8 cM	5	Ⅸ	H
1418624_at	14.7041	14.7105	13.9459	13.7316	13.8521	13.5614	13.4516	13.3447	13.039	13.1638	13.3239	12.8948	Mm.21054.1	Mm.258204	similar to transcription factor EF1(A) /// similar to nuclease sensitive element binding protein 1 /// Y box protein 1	LOC100045189 /// LOC677262 /// Ybx1	chr4 D1	6	VI	H
1418625_s_at	14.573	14.6621	14.5419	14.3081	14.3407	14.1131	14.2185	13.9985	14.0283	14.0905	14.2355	14.092	Mm.5289.1	Mm.349822	predicted gene, 100039556 /// predicted gene, 100039840 /// predicted gene, 100040109 /// predicted gene, 100041204 /// predicted gene, 100042107 /// predicted gene, 100042148 /// predicted gene, 100042375 /// predicted gene, 100043724 /// RIKEN cDNA 3000002C10 gene /// predicted gene, 674324 /// predicted gene, EG433184 /// predicted gene, EG433273 /// predicted gene, EG435292 /// predicted gene…	100039556 /// 100039840 /// 100040109 /// 100041204 /// 100042107 /// 100042148 /// 100042375 /// 100043724 /// 3000002C10Rik /// 674324 /// EG433184 /// EG433273 /// EG435292 /// EG544878 /// EG545741 /// EG629081 /// EG666342 /// EG666891 /// EG668275 /// ENSMUSG00000070025 /// ENSMUSG00000070408 /// ENSMUSG00000070443 /// ENSMUSG00000071102 /// ENSMUSG00000072432 /// ENSMUSG00000073212 /// Gap…	chr1 A3 /// chr1 H5|1 /// chr10 B1 /// chr10 D2 /// chr11 A3.3|11 /// chr11 D /// chr12 A1.1 /// chr12 D1|12 /// chr15 A1|15 /// chr18 D2 /// chr3 C /// chr3 E1 /// chr3 E3 /// chr3 G1|3 /// chr3 H1|3 /// chr4 C4 /// chr5 A1|5 /// chr5 B1 /// chr6 F2 /// chr7 A1 /// chr7 B3|7 /// chr7 E3|7 /// chr8 A4 /// chr8 B1.1 /// chr8 B2 /// chr8 C1|8 /// chr8 C5 /// chr9 D|9 /// chr9 F2 /// chrX E2 /// chr…	5	XIX	H
1418626_a_at	12.3768	12.334	10.2218	9.3703	8.38481	7.63642	7.71816	7.71379	9.12399	9.33215	9.88033	10.5802	Mm.196344.1	Mm.200608	clusterin /// similar to clusterin	Clu /// LOC100046120	chr14 D1|14 28.0 cM	5	Ⅸ	H
1418629_a_at	11.9097	11.8572	11.9694	11.9098	12.4419	12.5109	12.4726	12.412	12.0498	12.1066	11.7136	11.2509	Mm.8256.1	Mm.8256	KH domain containing, RNA binding, signal transduction associated 1	Khdrbs1	chr4 D2.2	4	XVI	H
1418631_at	10.871	10.9607	10.9354	10.127	10.1397	9.99147	10.0748	9.9519	10.3803	10.6357	10.8282	10.7351	Mm.180409.1	Mm.332967	similar to Ubiquitin-conjugating enzyme UbcH2 /// ubiquitin-conjugating enzyme E2H	LOC100047093 /// Ube2h	chr6 A3.3|6 6.5 cM	5	Ⅸ
1418634_at	7.35081	7.57213	7.57871	7.38326	8.83816	9.43712	10.4768	10.5279	9.76221	9.98327	10.5631	9.93399	Mm.31255.1	Mm.290610	Notch gene homolog 1 (Drosophila)	Notch1	chr2 A3|2 15.0 cM	3	III	H
1418639_at	5.90577	5.75146	4.93056	5.3554	5.6793	5.62069	5.88058	5.96719	6.85727	9.56225	13.5287	13.7389	Mm.24040.1	Mm.24040	surfactant associated protein C	Sftpc	chr14 D2|14 32.5 cM	2	Ⅷ	H
1418640_at	10.6487	10.463	10.2278	10.2747	10.2607	10.5266	10.3634	10.3535	10.1415	9.99008	9.69188	9.64728	Mm.12604.1	Mm.351459	sirtuin 1 (silent mating type information regulation 2, homolog) 1 (S. cerevisiae)	Sirt1	chr10 B4	6	XVIII	H
1418641_at	8.19228	7.63291	6.52462	5.08747	5.53823	4.65538	6.88887	6.75379	7.58802	7.63237	8.21219	8.23141	Mm.1781.1	Mm.265350	lymphocyte cytosolic protein 2	Lcp2	chr11 A4	5	V	H
1418643_at	7.66972	7.41327	9.67207	9.96725	11.5955	11.8865	12.2691	11.841	12.173	12.2796	11.8778	12.0635	Mm.29386.1	Mm.254663	tetraspanin 13	Tspan13	chr12 B2	2	II	H
1418645_at	5.41569	4.68781	6.70921	5.82211	5.10084	4.44837	4.33917	2.74824	4.85418	5.54553	8.34524	10.3994	Mm.13000.1	Mm.13000	histidine ammonia lyase	Hal	chr10 C2-D1|10 51.0 cM	1	I	H
1418654_at	11.406	11.4253	4.45897	3.94592	3.15323	3.41622	3.29544	3.93429	5.97693	7.56052	9.76028	9.3446	Mm.20413.1	Mm.281874	hydroxyacid oxidase (glycolate oxidase) 3	Hao3	chr3 F2.2	5	V
1418656_at	11.7298	11.6383	12.91	13.1312	12.9307	12.9639	12.5315	12.4182	12.1639	12.0011	11.7708	11.3096	Mm.25642.1	Mm.25642	LSM5 homolog, U6 small nuclear RNA associated (S. cerevisiae)	Lsm5	chr6 C1	4	XVII	H
1418658_at	9.07327	8.99374	8.50112	8.46991	8.17035	8.09434	8.97057	9.03903	9.17902	9.10916	9.86884	10.2314	Mm.46494.1	Mm.440686	family with sequence similarity 82, member B	Fam82b	chr4 A3	1	I	H
1418659_at	10.0221	9.8973	10.0043	9.51421	8.9039	8.93783	8.92556	8.96949	9.22104	9.22244	9.20309	9.5322	Mm.3552.1	Mm.3552	circadian locomoter output cycles kaput	Clock	chr5 C3.3|5 43.0 cM	5	Ⅸ	H
1418664_at	7.82113	7.95327	8.9283	9.52535	10.4624	11.2126	11.2315	11.314	10.9974	10.7253	10.7556	10.5396	Mm.3140.1	Mm.153039	multiple PDZ domain protein	Mpdz	chr4 C3|4 38.6 cM	2	II	H
1418670_s_at	10.0726	10.2192	8.07776	8.62427	8.05434	7.44169	7.51242	7.92667	7.92092	8.76319	9.19174	9.36395	Mm.7257.1	Mm.273662	perlecan (heparan sulfate proteoglycan 2)	Hspg2	chr4 D3|4 71.4 cM	5	Ⅸ	H
1418672_at	7.82562	7.61624	6.39375	6.35406	6.32748	6.16112	5.97208	7.04581	8.09288	8.62335	10.1812	10.1421	Mm.27447.1	Mm.27447	aldo-keto reductase family 1, member C13	Akr1c13	chr13 A1	1	I
1418673_at	3.32053	4.35395	8.0258	6.38795	8.55245	9.07788	10.0571	10.1769	10.5524	10.1247	9.43517	9.6886	Mm.4272.1	Mm.4272	snail homolog 2 (Drosophila)	Snai2	chr16 A1|16 9.4 cM	2	II	H
1418674_at	7.85738	7.91422	11.1485	8.70648	5.34962	4.93271	5.63861	5.68776	6.47066	6.95615	7.93371	9.5031	Mm.10760.1	Mm.10760	oncostatin M receptor	Osmr	chr15 A1|15 4.6 cM	5	Ⅸ	H
1418677_at	5.09767	5.16792	6.721	6.26296	6.73178	6.59214	7.31053	7.21284	7.96612	8.47672	8.70966	11.6574	Mm.5316.1	Mm.5316	actinin alpha 3	Actn3	chr19 A|19 3.0 cM	2	Ⅷ	H
1418680_at	5.18515	4.44109	3.92339	4.11813	6.35946	6.06967	7.94625	8.45458	9.60604	9.83852	10.0928	9.623	Mm.6609.1	Mm.6609	serine (or cysteine) peptidase inhibitor, clade D, member 1	Serpind1	chr16 A3|16 9.5 cM	3	III	H
1418681_at	8.08334	8.24566	8.80917	9.20421	8.08843	7.80034	7.40558	7.55803	7.51218	7.28041	7.4072	7.48549	Mm.33295.1	Mm.249084	asparagine-linked glycosylation 13 homolog (S. cerevisiae)	Alg13	chrX F2	5	XIX	H
1418683_at	9.31674	9.53988	5.35379	3.35273	4.80337	5.39646	4.51655	4.19657	5.86845	5.87376	6.64976	6.5863	Mm.20472.1	Mm.20472	lin-7 homolog B (C. elegans)	Lin7b	chr7 B2	5	V	H
1418688_at	1.21248	1.57159	4.64875	5.17866	4.88018	5.06536	5.58137	5.78054	6.50087	6.1547	6.49376	6.65105	Mm.4642.1	Mm.4642	calcitonin receptor	Calcr	chr6 A1|6 3.8 cM	2	II	H
1418690_at	4.24263	2.13565	2.93449	0.958549	5.19241	5.98319	7.85818	8.04395	8.22222	8.50251	8.58795	9.16011	Mm.40277.1	Mm.41639	protein tyrosine phosphatase, receptor type Z, polypeptide 1	Ptprz1	chr6 A3.1	3	III	H
1418696_at	6.75235	6.56376	3.94325	4.26211	4.30145	2.46048	4.85576	4.71433	7.43873	8.33745	10.1524	9.83793	Mm.27244.1	Mm.325487	tetratricopeptide repeat domain 36	Ttc36	chr9 A5.2	1	I	H
1418699_s_at	10.4924	10.5274	11.1038	10.3955	10.899	10.3966	11.13	11.3989	12.2089	12.6467	13.0241	11.8688	Mm.1070.1	Mm.1070	ferrochelatase	Fech	chr18 E1|18 39.0 cM	2	Ⅷ	H
1418704_at	11.8332	11.7837	10.6204	10.7435	8.90982	7.76223	8.32657	8.67923	8.84833	9.49301	10.47	10.8086	Mm.6523.1	Mm.6523	S100 calcium binding protein A13	S100a13	chr3 F1-F2|3 43.6 cM	5	XIX	H
1418708_at	7.0415	6.69374	3.58366	5.21078	4.952	2.42128	3.28425	3.37852	7.64207	9.24623	11.1366	11.4054	Mm.8239.1		apolipoprotein C-IV	Apoc4	chr7 A3|7 4.0 cM	1	I	H
1418709_at	8.82568	8.92823	7.71149	7.32397	7.43982	6.8332	6.32115	6.54009	6.52073	6.36338	10.6666	11.4591	Mm.12907.1	Mm.423030	cytochrome c oxidase, subunit VIIa 1	Cox7a1	chr7 B1|7 8.0 cM	1	I	H
1418719_at	7.98819	8.10613	9.01238	9.44498	9.11132	9.13061	8.99897	9.11791	8.85305	9.04324	8.70433	7.87661	Mm.27355.1	Mm.27355	4HAUS augmin-like complex, subunit 8	Haus8	chr8 C1	4	IV	H
1418720_at	8.40986	8.45058	8.74382	9.01802	9.59866	9.85033	9.656	9.48131	9.45322	9.26904	8.8977	8.68184	Mm.12973.1	Mm.12973	COP9 (constitutive photomorphogenic) homolog, subunit 7b (Arabidopsis thaliana)	Cops7b	chr1 D|1 54.0 cM	3	XIV	H
1418722_at	5.35393	3.81819	3.74093	5.17387	4.53566	5.40356	6.88277	7.14944	8.18046	9.60032	12.2489	11.9139	Mm.2827.1	Mm.236225	neutrophilic granule protein	Ngp	chr9 F2	1	Ⅶ
1418724_at	6.65503	6.86365	6.72249	7.46173	8.38956	6.68524	7.70714	8.28024	10.2204	10.697	11.9035	11.4291	Mm.117180.1	Mm.117180	complement component factor i /// similar to complement component factor i	Cfi /// LOC100047470	chr3 G3|3 66.6 cM	2	Ⅷ	H
1418726_a_at	2.90486	0.691212	8.05075	5.27652	11.1145	11.054	10.4355	10.8553	11.3021	11.8613	12.1435	12.0501	Mm.632.1	Mm.247470	troponin T2, cardiac	Tnnt2	chr1 E4|1 60.0 cM	2	II	H
1418733_at	5.97712	5.37872	6.27594	6.24782	9.55503	10.3409	10.6136	10.7732	9.94012	9.79391	9.81061	8.92957	Mm.3280.1	Mm.3280	twist homolog 1 (Drosophila)	Twist1	chr12 B-C1|12 16.0 cM	3	Ⅻ	H
1418735_at	4.49642	3.22835	3.43289	3.08041	1.89986	5.27798	4.38701	3.5314	5.12658	9.6608	9.92374	11.3197	Mm.4689.1	Mm.46425	keratin 4	Krt4	chr15 F3|15 58.84 cM	2	Ⅷ	H
1418736_at	12.087	12.0709	12.4016	11.1342	9.69237	9.71259	10.1067	10.1735	10.5276	10.4608	10.4468	10.4077	Mm.153710.1	Mm.153710	UDP-GalNAc:betaGlcNAc beta 1,3-galactosaminyltransferase, polypeptide 1	B3galnt1	chr3 E1	5	Ⅸ	H
1418742_at	4.3519	2.9887	3.65443	2.24141	2.61368	2.87163	2.88116	2.2946	3.26073	2.92876	7.41437	8.81365	Mm.183095.1	Mm.289644	keratin 34	Krt34	chr11 D|11 58.3 cM	1	I	H
1418744_s_at	10.7931	10.8391	5.87608	3.08194	4.1443	2.60714	6.19126	6.28295	6.81761	7.22474	8.9415	9.11142	Mm.26378.1	Mm.273285	similar to Tescalcin /// tescalcin	LOC100047138 /// Tesc	chr5 F|5 64.0 cM	5	V	H
1418745_at	6.42383	6.37399	3.71417	2.6208	2.3475	3.83142	5.0846	4.48903	7.16595	7.59594	9.13593	10.2136	Mm.139817.1	Mm.390589	osteomodulin	Omd	chr13 A5	1	I	H
1418746_at	6.56064	6.51446	6.427	6.10622	8.24115	8.60765	9.20781	9.02487	8.8958	9.20872	8.53672	8.45364	Mm.177272.1	Mm.384726	paroxysmal nonkinesiogenic dyskinesia	Pnkd	chr1 C3	3	Ⅻ	H
1418748_at	0.724482	1.40223	3.94709	3.08359	1.68465	3.12876	0.8861	1.92034	2.76543	4.61462	7.85437	9.52923	Mm.20940.1	Mm.20940	caspase 14	Casp14	chr10 C1	2	Ⅷ	H
1418754_at	2.49256	1.32998	2.28332	4.43674	5.06261	5.12381	5.85165	5.86131	5.79779	6.20415	6.44637	6.08707	Mm.1425.1	Mm.1425	adenylate cyclase 8	Adcy8	chr15 D1|15 37.5 cM	3	III	H
1418755_at	3.37937	2.35661	3.24639	3.12256	4.16132	5.98355	9.57262	9.78115	9.71571	9.81706	9.44859	9.5483	Mm.10797.1	Mm.88761	T-box 15	Tbx15	chr3 F2.2|3 49.0 cM	3	III	H
1418756_at	2.5685	2.91635	6.90835	8.38324	7.13996	7.2938	3.66589	3.20547	2.57626	2.67755	1.12407	3.67898	Mm.1363.1	Mm.1363	thyrotropin releasing hormone	Trh	chr6 D1|6 40.0 cM	6	XVIII	H
1418761_at	3.93892	4.7684	11.1627	11.8301	11.2731	11.1125	10.1014	10.0261	8.91843	8.73968	8.31263	7.01448	Mm.12919.1	Mm.476844	insulin-like growth factor 2 mRNA binding protein 1	Igf2bp1	chr11 D|11 55.8 cM	4	IV	H
1418762_at	8.51071	8.57529	9.7664	8.40458	6.88173	5.73364	5.95617	6.1958	6.93111	7.45858	8.43718	8.7764	Mm.20236.1	Mm.101591	CD55 antigen	Cd55	chr1 E4|1 67.6 cM	5	Ⅸ	H
1418767_at	7.48973	7.51617	5.34044	5.70444	5.11051	4.08883	4.45532	5.6388	6.36252	6.0436	6.70649	7.53616	Mm.22045.1	Mm.254838	cytochrome P450, family 4, subfamily f, polypeptide 13	Cyp4f13	chr17 B1	5	Ⅸ	H
1418769_at	4.28929	3.21057	5.74962	5.24634	4.89367	5.48647	7.35116	7.80696	9.19565	9.99277	11.409	12.4237	Mm.141157.1	Mm.141157	myozenin 2	Myoz2	chr3 G3	1	Ⅶ	H
1418771_a_at	6.40682	6.01217	3.36478	4.73955	5.04572	4.07914	6.05702	7.19194	8.93725	9.46989	10.9508	10.7046	Mm.24242.1	Mm.24242	carboxypeptidase B2 (plasma)	Cpb2	chr14 D2	1	Ⅶ	H
1418772_at	10.0711	10.0669	10.4387	10.8488	10.5099	10.9916	10.6005	10.8226	10.5282	10.2919	9.80911	9.58087	Mm.201409.1	Mm.221609	cDNA sequence BC016423	BC016423	chr13 A1	4	XVI	H
1418773_at	9.44	9.86183	10.3434	9.40558	6.03691	5.5675	6.82886	7.46964	7.71078	8.29182	8.88303	8.46111	Mm.34345.1	Mm.253875	fatty acid desaturase 3	Fads3	chr19 B	5	Ⅸ	H
1418774_a_at	9.53026	9.59512	8.94532	9.09204	9.55593	10.1799	10.4016	10.4571	10.4363	10.2361	9.91406	9.74054	Mm.14926.1	Mm.254297	ATPase, Cu++ transporting, alpha polypeptide	Atp7a	chrX D|X 44.0 cM	3	Ⅻ	H
1418778_at	9.72285	9.82553	7.09319	5.73345	5.67934	5.68515	6.1859	6.64543	7.16363	7.60774	7.34793	7.276	Mm.31056.1	Mm.31056	coiled-coil domain containing 109B	Ccdc109b	chr3 H1	5	Ⅹ	H
1418780_at	6.62211	6.96225	5.46269	4.7956	6.82245	8.1406	8.4642	8.09415	8.29007	8.29572	8.4667	9.88051	Mm.17991.1	Mm.376968	cytochrome P450, family 39, subfamily a, polypeptide 1	Cyp39a1	chr17 B3	3	III	H
1418781_at	8.79414	8.94081	8.52556	7.85398	7.40483	7.62	7.42687	7.79844	7.63302	7.63764	8.26435	7.96743	Mm.86823.1	Mm.86823	N-acetyltransferase 9 (GCN5-related, putative)	Nat9	chr11 E2	5	XIX	H
1418788_at	4.67574	5.07499	7.46431	6.41278	9.67282	9.43558	8.83143	9.03978	9.18048	9.47287	9.24857	9.80974	Mm.14313.1	Mm.14313	endothelial-specific receptor tyrosine kinase	Tek	chr4 C5|4 43.6 cM	2	II	H
1418790_at	2.14865	3.21334	1.61952	3.01029	5.59953	5.53589	7.24067	7.17749	7.39319	7.30951	6.62348	5.68731	Mm.34644.1	Mm.34644	Fez family zinc finger 2	Fezf2	chr14 A1	3	Ⅻ	H
1418791_at	4.90572	5.61366	5.85944	5.95664	7.00531	6.34701	7.54486	7.57531	8.44883	8.63449	9.13893	9.06774	Mm.143603.1	Mm.143603	SH3-domain GRB2-like 2	Sh3gl2	chr4 C4|4 41.6 cM	1	Ⅶ	H
1418796_at	5.27753	6.02835	6.18362	5.99425	6.00748	6.20228	6.35202	6.45724	7.55016	8.48382	9.90694	9.04886	Mm.20428.1	Mm.20428	C-type lectin domain family 11, member a	Clec11a	chr7 B3-B5	2	Ⅷ	H
1418797_at	8.55615	8.11106	4.15863	3.75314	3.61452	4.32813	4.79258	4.59992	4.93338	5.06626	6.9419	7.94632	Mm.34460.1	Mm.34460	membrane-spanning 4-domains, subfamily A, member 8A	Ms4a8a	chr19 A	5	V	H
1418798_s_at	5.19748	5.15136	4.91669	4.62359	4.36285	6.08094	6.40103	6.95467	8.06408	8.87555	8.78947	9.14632	Mm.41679.1	Mm.111904	serine/arginine-rich protein specific kinase 3	Srpk3	chrX A7.3	1	Ⅶ	H
1418799_a_at	2.6149	3.34787	3.69319	4.20049	4.12907	2.65717	4.58071	6.72334	7.69599	8.67918	9.34043	9.76476	Mm.1225.1	Mm.1225	collagen, type XVII, alpha 1	Col17a1	chr19 D1|19 49.0 cM	2	Ⅷ	H
1418806_at	8.34873	7.10695	5.97169	4.80654	4.83787	4.17237	5.28982	4.90888	5.90664	6.41989	6.41506	6.86808	Mm.56915.1	Mm.271701	colony stimulating factor 3 receptor (granulocyte)	Csf3r	chr4 D2.2|4 57.5 cM	5	V	H
1418808_at	6.19371	6.49001	5.76722	5.56942	6.17718	6.53325	6.62461	7.02872	7.27679	7.42461	7.46249	7.5373	Mm.7563.1	Mm.439856	retinol dehydrogenase 5	Rdh5	chr10 D3|10 72.0 cM	1	Ⅶ	H
1418809_at	7.07238	6.61543	4.92682	3.60181	2.09645	1.54417	2.78736	1.2638	2.87866	4.87914	5.85066	6.34684	Mm.193462.1		paired-Ig-like receptor A2	Pira2	chr7 A1	5	Ⅸ
1418820_s_at	9.78343	9.62956	9.68538	9.89016	9.90399	9.78217	8.93585	8.90657	9.10949	8.73774	8.55278	8.53095	Mm.28502.1	Mm.288072	zinc finger, CCHC domain containing 10	Zcchc10	chr11 B1.3|11 28.5 cM	6	XVIII	H
1418821_at	3.46113	1.95462	2.77997	3.3389	3.51602	2.38362	2.14545	2.39566	3.20827	4.38052	7.71027	7.56805	Mm.20770.1	Mm.20770	cytochrome P450, family 2, subfamily a, polypeptide 12	Cyp2a12	chr7 A3	1	I
1418822_a_at	13.451	13.353	13.2701	12.9179	12.6187	12.2829	11.9834	11.9968	12.306	12.2395	12.5401	12.3651	Mm.196526.1	Mm.27308	ADP-ribosylation factor 6	Arf6	chr12 C2	5	XIX	H
1418825_at	8.93894	8.73411	8.72953	7.06472	7.00727	6.58049	7.07613	7.0379	8.1308	8.19446	8.50084	8.8107	Mm.29938.1	Mm.29938	immunity-related GTPase family M member 1	Irgm1	chr11 B1.2	5	Ⅸ
1418826_at	8.61365	8.09709	8.22195	7.09184	6.07245	4.95556	7.75662	7.74576	8.35601	8.61854	9.22598	9.70064	Mm.29487.1	Mm.436639	membrane-spanning 4-domains, subfamily A, member 6B	Ms4a6b	chr19 B	5	V	H
1418829_a_at	4.79459	4.92715	4.15635	4.93545	4.24859	4.27171	6.35776	6.90774	7.50155	7.9761	8.16652	8.34008	Mm.3913.1	Mm.3913	enolase 2, gamma neuronal	Eno2	chr6 F2|6 60.21 cM	1	Ⅶ	H
1418833_at	4.7422	5.15113	6.10859	5.18941	5.25526	5.19743	4.52562	4.8457	6.00582	6.81716	7.16217	9.50267	Mm.7457.1	Mm.7457	alanine-glyoxylate aminotransferase	Agxt	chr1 D|1 59.0 cM	1	I	H
1418834_at	10.0305	9.80002	9.42018	9.50105	9.22344	8.4982	8.40848	8.67982	8.53212	8.43532	8.63396	8.36843	Mm.46744.1	Mm.46744	cappuccino	Cno	chr5 B3	6	VI	H
1418839_at	8.91572	8.83926	8.72854	9.52649	9.74893	9.5091	9.12473	9.06793	9.00605	8.64942	8.35522	8.33298	Mm.41417.1	Mm.41417	glomulin, FKBP associated protein	Glmn	chr5 E5	4	XVII	H
1418841_s_at	10.1055	10.0887	10.7099	10.9798	11.2918	11.2992	11.0792	11.1002	10.8859	10.6192	10.092	10.3369	Mm.4414.1	Mm.267410	cell division cycle 2-like 1	Cdc2l1	chr4 E2|4 79.4 cM	4	IV
1418843_at	11.8891	11.8358	10.5745	10.2026	9.6082	9.40257	9.76974	9.92889	10.29	10.228	10.7617	10.9132	Mm.27801.1	Mm.27801	solute carrier family 30 (zinc transporter), member 4	Slc30a4	chr2 E5|2 69.0 cM	5	Ⅸ	H
1418845_at	3.08076	2.51335	2.96022	3.30771	4.9243	4.89016	5.60927	5.64381	7.9529	8.53835	10.3163	9.90733	Mm.2786.1	Mm.2786	protein C	Proc	chr18 B3	1	Ⅶ	H
1418850_at	10.7341	10.7617	10.0328	10.2019	10.8265	11.2249	11.3667	11.5367	11.5512	11.3823	11.0319	11.1444	Mm.20828.1	Mm.312133	enhancer of polycomb homolog 1 (Drosophila)	Epc1	chr18 A1	3	XIII	H
1418852_at	3.85937	2.6511	4.50542	4.21829	3.71691	5.08334	7.56582	7.95225	9.25689	9.54404	8.9546	9.54925	Mm.4583.1	Mm.4583	cholinergic receptor, nicotinic, alpha polypeptide 1 (muscle)	Chrna1	chr2 C3|2 43.0 cM	1	Ⅶ	H
1418855_at	2.02475	1.52993	2.47582	0.85906	1.73548	0.96329	0.835358	1.31771	1.739	0.596428	7.36016	8.75813	Mm.36668.1	Mm.291773	late cornified envelope 1L	Lce1l	chr3 F1	1	I
1418856_a_at	6.92302	6.99546	8.84409	9.00641	9.0137	8.86369	8.7356	8.79266	8.3243	8.46565	8.1411	7.14623	Mm.6536.1	Mm.6536	Fanconi anemia, complementation group A	Fanca	chr8 E1|8 66.0 cM	4	IV	H
1418862_at	9.8332	9.70179	7.16194	6.02295	5.82627	6.52824	6.70469	6.96952	7.22366	8.05749	9.0783	8.50427	Mm.38342.1	Mm.38342	enoyl Coenzyme A hydratase domain containing 3	Echdc3	chr2 A1	5	V	H
1418868_at	3.099	3.39829	4.56606	6.15335	7.51635	9.17685	9.06155	8.63645	8.08671	7.56414	6.24048	5.61225	Mm.4298.1	Mm.4298	engrailed 2	En2	chr5 B1|5 15.0 cM	4	XV	H
1418869_a_at	10.189	10.2974	10.0219	9.96888	10.0252	9.78765	9.35886	9.10238	9.43046	9.34874	9.15012	8.99918	Mm.23653.1	Mm.23528	pseudouridine synthase 1	Pus1	chr5 F	6	VI	H
1418872_at	13.6541	13.5224	7.27603	6.02349	6.56243	5.91141	4.32777	5.00467	5.6626	5.91055	6.01058	6.63365	Mm.6404.1	Mm.146649	ATP-binding cassette, sub-family B (MDR/TAP), member 1B	Abcb1b	chr5 A2-A3|5 1.0 cM	5	Ⅹ
1418874_a_at	12.3144	12.4877	11.9892	12.2081	12.295	12.0475	11.7197	11.8135	11.5231	11.492	11.2724	11.5171	Mm.2261.1	Mm.2261	proteasome (prosome, macropain) 26S subunit, non-ATPase, 4	Psmd4	chr3 F2.1|3 50.0 cM	6	VI	H
1418876_at	3.17881	3.42745	3.63282	6.03972	9.45682	10.3379	10.6489	10.4486	9.56752	8.80181	8.53446	8.29049	Mm.27015.1	Mm.347441	forkhead box D1	Foxd1	chr13 D1|13 52.0 cM	3	Ⅻ	H
1418879_at	12.3083	12.3817	8.14298	9.46529	8.33085	6.23757	6.37481	5.73549	6.1882	6.32214	7.18103	7.05209	Mm.29103.1	Mm.248938	family with sequence similarity 110, member C	Fam110c	chr12 A2	6	VI	H
1418881_at	6.73519	6.41367	6.83123	7.09562	8.02846	8.60589	9.06491	8.88039	8.60597	8.40071	7.66319	7.73162	Mm.129002.1	Mm.356184	N-terminal EF-hand calcium binding protein 2	Necab2		3	XIV	H
1418883_a_at	14.9506	14.9623	14.9455	14.7979	14.3055	13.8887	13.7849	13.8393	13.6218	13.8503	14.4467	13.8647	Mm.2642.1	Mm.371570	poly(A) binding protein, cytoplasmic 1	Pabpc1	chr15 C	5	XIX	H
1418884_x_at	13.5086	13.4804	13.7169	13.3952	14.0638	14.3313	14.6846	14.4677	14.4562	14.5275	14.6675	14.3124	Mm.196396.1	Mm.439690	tubulin, alpha 1A	Tuba1a	chr15 F1|15 60.4 cM	3	III	H
1418886_s_at	12.1863	12.2717	12.5109	12.242	12.0538	11.7042	11.7864	11.8326	11.7204	11.6477	12.3538	12.5726	Mm.29590.1	Mm.29590	isocitrate dehydrogenase 3 (NAD+) beta	Idh3b	chr2 F3	5	XIX	H
1418890_a_at	9.97141	9.96849	7.50039	6.97625	6.71573	6.32751	7.91399	7.82896	8.34478	9.32156	9.5047	9.29615	Mm.29968.1	Mm.260157	RAB3D, member RAS oncogene family	Rab3d	chr9 A2-A3	5	V	H
1418893_at	10.5452	10.4465	10.5264	10.0375	11.094	11.5527	11.5247	11.5385	10.8273	10.7674	10.1697	9.96552	Mm.7103.1	Mm.390957	pre B-cell leukemia transcription factor 2	Pbx2	chr17 B1	4	XVI	H
1418896_a_at	12.4968	12.504	11.8475	12.3344	11.9913	11.8203	11.4064	11.4004	11.5854	11.7681	11.6186	11.1898	Mm.22130.1	Mm.22130	ribophorin II	Rpn2	chr2 H1|2 91.0 cM	6	VI	H
1418897_at	4.16743	4.42559	6.85526	7.18637	8.15521	6.2691	7.32879	8.27136	9.43178	10.1526	11.7928	11.7754	Mm.89048.1	Mm.89048	coagulation factor II	F2	chr2 E1|2 47.5 cM	2	Ⅷ	H
1418899_at	10.7042	10.6904	11.4647	11.4898	11.3358	10.9442	10.6831	10.5739	10.6339	10.5672	10.4315	10.3836	Mm.28917.1	Mm.28917	ubiquitin-fold modifier 1	Ufm1	chr3 C	6	XVIII	H
1418901_at	13.9395	13.8367	13.407	11.7349	9.04408	7.19678	7.6758	7.78517	8.37828	9.65177	11.5853	11.3905	Mm.4863.1	Mm.439656	CCAAT/enhancer binding protein (C/EBP), beta	Cebpb	chr2 H3|2 95.5 cM	5	XIX	H
1418905_at	9.47297	9.43832	9.94649	10.2196	10.3063	10.1652	9.59201	9.46593	9.23285	9.05688	8.96659	8.66245	Mm.29037.1	Mm.29037	nucleotide binding protein 1	Nubp1	chr16 A1|16 3.4 cM	6	XVIII	H
1418907_at	8.38771	7.74172	7.38649	6.91502	6.5454	5.52356	5.90469	6.4925	7.76916	8.34089	9.18933	9.1149	Mm.12900.1	Mm.12900	coagulation factor V	F5	chr1 H2.2|1 86.6 cM	1	I	H
1418909_at	4.65044	5.10197	6.0157	6.04505	8.12673	8.4457	9.8856	10.3537	11.1715	11.8397	11.1456	9.63958	Mm.24043.1	Mm.290753	erythroblast membrane-associated protein	Ermap	chr4 D2.1|4 57.0 cM	3	III	H
1418910_at	3.48506	3.1822	7.72689	7.0543	7.98816	7.62889	7.69101	7.73605	7.80737	7.83089	7.90443	7.86964	Mm.595.1	Mm.595	bone morphogenetic protein 7	Bmp7	chr2 H3|2 102.0 cM	2	II	H
1418912_at	12.3877	12.4644	8.86629	8.5206	7.67081	8.04552	8.50999	8.79342	8.62936	8.83463	9.50146	9.6502	Mm.83454.1	Mm.313938	plexin domain containing 2	Plxdc2	chr2 A2-A3	5	Ⅹ	H
1418915_at	9.17337	9.14045	10.1238	9.99369	10.1525	10.0886	9.73497	9.57547	9.40906	9.00669	9.1722	9.03781	Mm.116921.1	Mm.476787	methylmalonic aciduria cblC type, with homocystinuria	Mmachc	chr4 C7	4	XVII	H
1418918_at	3.74011	4.40064	6.36035	7.91934	7.46673	5.79214	6.97643	8.24006	9.3699	9.98428	12.8476	14.3629	Mm.21300.1	Mm.21300	insulin-like growth factor binding protein 1	Igfbp1	chr11 A1|11 1.3 cM	2	Ⅷ	H
1418919_at	8.10481	8.03923	10.3553	10.0433	10.4975	11.0055	10.4265	10.101	10.0764	9.90058	9.04151	8.67987	Mm.153202.1	Mm.153202	shugoshin-like 1 (S. pombe)	Sgol1	chr17 C	4	IV	H
1418920_at	6.14116	6.18256	6.32759	5.67287	5.35356	5.70344	5.79378	5.66324	6.16504	6.55111	7.432	7.64769	Mm.87202.1	Mm.87202	claudin 15	Cldn15	chr5 G2	1	I	H
1418923_at	4.9322	5.10508	5.52174	4.74347	4.85628	4.0229	5.25579	5.58083	6.37962	7.30653	7.63924	7.10391	Mm.27038.1	Mm.27038	solute carrier family 17 (sodium phosphate), member 3	Slc17a3	chr13 A3.1	2	Ⅷ	H
1418926_at	9.44922	9.38941	9.09881	8.3493	9.95504	11.1095	11.69	11.6141	11.4902	11.5351	11.0448	10.9644	Mm.3929.1	Mm.3929	zinc finger E-box binding homeobox 1	Zeb1	chr18 A1|18 0.0 cM	3	XIII	H
1418928_a_at	9.99596	9.90804	8.59066	9.09434	8.35797	7.94991	8.21859	8.25451	8.59226	8.40302	8.9592	8.72786	Mm.46394.1	Mm.46394	family with sequence similarity 119, member A	Fam119a	chr1 C2	5	Ⅸ	H
1418931_at	4.60558	5.30236	5.03405	4.91595	5.18724	4.96224	5.2924	4.83974	5.59386	5.29045	6.47341	8.34759	Mm.46306.1	Mm.46306	regenerating islet-derived family, member 4	Reg4	chr3 F3	1	I	H
1418932_at	11.7401	11.8522	11.4355	9.02674	8.56313	8.43169	8.57168	8.58302	8.21249	8.49903	9.30619	9.17126	Mm.136604.1	Mm.136604	similar to NFIL3/E4BP4 transcription factor /// nuclear factor, interleukin 3, regulated	LOC100046232 /// Nfil3	chr13 B1|13 32.0 cM	5	XIX	H
1418934_at	4.45075	4.59695	5.047	4.46796	7.73806	9.20124	11.2004	10.6791	10.5061	10.057	8.2303	8.4039	Mm.89937.1	Mm.389466	mab-21-like 2 (C. elegans)	Mab21l2	chr3 F1	3	Ⅻ	H
1418936_at	9.60363	9.70829	9.03779	8.60816	7.93141	6.7073	5.80859	6.42023	6.58683	6.73031	8.98741	8.05876	Mm.86646.1	Mm.86646	v-maf musculoaponeurotic fibrosarcoma oncogene family, protein F (avian)	Maff	chr15 E1|15 46.0 cM	5	XIX	H
1418939_at	2.67116	3.22285	5.76362	4.3469	7.16382	6.8033	7.53467	6.98168	7.77307	7.82907	7.39417	7.65514	Mm.1347.1	Mm.1347	H2.0-like homeobox	Hlx	chr1 H5|1 99.5 cM	2	II	H
1418941_at	5.13766	5.19492	3.88515	3.921	3.76784	4.30586	6.47526	6.87961	7.31604	7.16649	6.8218	7.40444	Mm.17404.1	Mm.348054	protocadherin beta 22	Pcdhb22	chr18 B3	3	XIII	H
1418942_at	9.80554	9.88393	9.13696	9.34662	10.2944	10.8949	10.8552	10.6222	10.1372	9.8247	9.5618	9.59018	Mm.24494.1	Mm.240619	intraflagellar transport 74 homolog (Chlamydomonas)	Ift74	chr4 C5	4	XVI	H
1418943_at	8.13643	8.18404	7.48066	6.64737	6.5444	6.34496	6.23193	6.32422	7.0506	7.33666	7.59983	7.79319	Mm.33127.1	Mm.314618	RIKEN cDNA B230120H23 gene	B230120H23Rik	chr2 C3	5	V	H
1418946_at	10.234	10.2138	8.41147	7.86795	7.466	6.98057	7.00428	7.0946	7.48078	7.54933	8.66398	8.62234	Mm.6284.1	Mm.248334	ST3 beta-galactoside alpha-2,3-sialyltransferase 1	St3gal1	chr15 D2	5	Ⅸ	H
1418954_at	6.45389	6.02927	6.3981	6.54364	6.22411	6.66721	7.9297	8.15935	7.91553	7.81499	8.15701	7.92121	Mm.9998.1	Mm.9998	calcium/calmodulin-dependent protein kinase kinase 1, alpha	Camkk1	chr11 B4	1	Ⅶ	H
1418962_at	10.6119	10.5862	10.2465	10.2672	9.28823	8.69844	8.99852	9.2228	9.28726	9.47272	9.6948	9.43289	Mm.21187.1	Mm.21187	NECAP endocytosis associated 2	Necap2	chr4 D3	5	XIX	H
1418964_at	8.21277	8.17926	8.89169	9.63627	9.47113	9.3137	8.61466	8.32634	8.52531	8.35375	8.09548	8.03511	Mm.32990.1	Mm.477804	phosphatidylinositol glycan anchor biosynthesis, class M	Pigm	chr1 H3|1 94.0 cM	4	XVII	H
1418966_a_at	7.08746	7.28537	7.79447	7.74175	9.45312	9.08118	8.97677	8.68686	8.75985	8.56869	8.14043	8.33102	Mm.62982.1	Mm.62982	discoidin, CUB and LCCL domain containing 1	Dcbld1	chr10 B3	2	II	H
1418967_a_at	7.38238	7.39468	6.65942	6.93714	7.63284	8.24669	8.87052	8.72225	9.12828	9.08904	8.32488	8.4574	Mm.12051.1	Mm.12051	suppression of tumorigenicity 7	St7	chr6 A2	3	Ⅻ	H
1418969_at	8.78725	8.77489	10.434	11.3598	12.0584	12.4886	12.3762	12.0165	11.9865	11.9583	10.6437	9.82503	Mm.35584.1	Mm.35584	S-phase kinase-associated protein 2 (p45)	Skp2	chr15 A2	4	XV	H
1418970_a_at	11.5206	11.5433	11.1116	10.9615	10.72	10.3643	10.5425	10.4367	10.4085	10.3902	10.5	10.582	Mm.28782.1	Mm.239141	B-cell leukemia/lymphoma 10	Bcl10	chr3 H3	5	XIX	H
1418976_s_at	5.1355	5.52585	5.9087	6.6144	8.19633	5.8615	5.89337	6.32275	7.3006	7.9879	8.8172	9.536	Mm.10737.1	Mm.476914	cell death-inducing DNA fragmentation factor, alpha subunit-like effector B	Cideb	chr14 C1	2	Ⅷ	H
1418979_at	13.1375	12.9936	6.10794	4.30839	2.2777	2.32756	4.12311	3.4543	5.1923	6.29305	8.62403	9.2064	Mm.26838.1	Mm.26838	aldo-keto reductase family 1, member C14	Akr1c14	chr13 A1	5	V
1418982_at	9.97092	9.91875	8.82897	6.99819	4.35954	4.65336	6.54519	6.48179	8.0907	9.69292	10.0798	10.2544	Mm.34537.1	Mm.349667	CCAAT/enhancer binding protein (C/EBP), alpha	Cebpa	chr7 B1|7 12.0 cM	5	V	H
1418986_a_at	10.0708	9.82193	10.3883	10.1423	10.2781	10.1393	9.65713	9.61204	9.15466	9.15874	9.28329	9.39725	Mm.34779.1	Mm.34779	ubiquitously expressed transcript	Uxt	chrX A2	6	XX	H
1418988_at	10.9214	10.9876	10.3857	10.0815	10.0592	9.63394	9.51345	9.35413	9.30242	9.41676	10.248	10.2561	Mm.2440.1	Mm.338363	peroxisomal biogenesis factor 7	Pex7	chr10 A3	5	XIX	H
1418989_at	5.73494	5.51	5.44077	5.82995	5.77842	6.17685	7.02776	7.50301	8.60611	8.846	9.34102	10.2804	Mm.33671.1	Mm.230249	cathepsin E	Ctse	chr1 F|1 69.1 cM	1	Ⅶ	H
1419004_s_at	9.42756	8.73818	6.32619	4.96611	4.05034	1.64138	4.56488	3.80731	5.81569	5.5933	6.5545	7.45193	Mm.196731.1	Mm.378888	B-cell leukemia/lymphoma 2 related protein A1a /// B-cell leukemia/lymphoma 2 related protein A1b /// B-cell leukemia/lymphoma 2 related protein A1d	Bcl2a1a /// Bcl2a1b /// Bcl2a1d	chr9 E3.1 /// chr9 E3.1|9 50.0 cM	5	Ⅸ	H
1419005_at	6.37152	5.21815	5.59534	6.16433	5.35607	4.72647	5.68696	6.89046	8.88153	9.31166	9.63213	9.43765	Mm.40616.1	Mm.378899	crystallin, beta B3	Crybb3	chr5 F|5 60.0 cM	2	Ⅷ	H
1419011_at	2.81584	4.63982	5.65112	5.12113	4.84288	4.00481	4.88652	5.30356	7.26632	7.69036	8.39173	8.74028	Mm.86656.1	Mm.86656	crystallin, beta A2	Cryba2	chr1 C3|1 40.8 cM	2	Ⅷ	H
1419014_at	1.95448	0.710335	1.5863	1.32076	7.03215	8.15515	9.50753	9.62091	10.9065	11.4382	10.2615	9.02301	Mm.12961.1	Mm.12961	Rhesus blood group-associated A glycoprotein	Rhag	chr17 B2|17 21.0 cM	3	III	H
1419017_at	3.27745	2.38652	2.88514	4.48353	5.96244	7.43567	8.70513	8.99375	8.55947	7.5918	7.10871	7.75244	Mm.20899.1	Mm.332425	corin	Corin	chr5 C3.2	3	Ⅻ	H
1419022_a_at	14.3918	14.5317	13.9792	13.9738	14.2497	14.0433	13.8585	13.5521	13.4344	13.5328	13.0464	12.7805	Mm.90587.1	Mm.70666	predicted gene, EG433182 /// predicted gene, EG545568 /// enolase 1, alpha non-neuron	EG433182 /// EG545568 /// Eno1	chr18 C|18 /// chr3 G3 /// chr4 E2	6	XVIII
1419027_s_at	10.6344	10.6105	12.1815	11.3316	10.5263	9.91787	10.3559	10.198	9.89042	11.0681	12.0725	11.9397	Mm.22986.1	Mm.275766	glycolipid transfer protein	Gltp	chr5 F	1	I	H
1419028_at	4.64861	4.84473	4.52066	3.79105	4.48802	4.90622	7.67725	8.00174	9.00345	9.1182	9.11599	9.04645	Mm.29963.1	Mm.297444	cyclic AMP-regulated phosphoprotein, 21	Arpp21	chr9 F3	1	Ⅶ	H
1419031_at	8.39451	8.34283	7.78037	7.08379	9.50955	10.8799	10.8514	10.4474	10.3802	10.5081	9.78832	9.50703	Mm.38901.1	Mm.38901	fatty acid desaturase 2	Fads2	chr19 B	3	Ⅻ	H
1419033_at	6.41863	5.90536	10.1689	10.0509	10.2276	10.7718	11.161	11.349	11.7688	11.5216	11.0442	10.8195	Mm.46254.1	Mm.391246	RIKEN cDNA 2610018G03 gene	2610018G03Rik	chrX A3.3	2	II	H
1419040_at	6.85005	6.80279	5.93948	4.72525	4.92665	5.68713	6.30051	6.58838	7.10478	7.24173	7.662	8.29489	Mm.157435.1	Mm.174372	cytochrome P450, family 2, subfamily d, polypeptide 22	Cyp2d22		1	I	H
1419043_a_at	6.76074	6.86803	9.08268	7.369	6.30848	5.80104	7.07596	7.34609	7.62117	8.2797	9.18959	10.3529	Mm.29008.1	Mm.468084	interferon inducible GTPase 1	Iigp1	chr18 D3	2	Ⅷ
1419044_at	6.42423	6.79833	4.87323	5.32975	4.78298	5.52202	6.53457	6.39452	7.47968	7.69893	6.94177	7.32308	Mm.117915.1	Mm.209232	contactin associated protein-like 4	Cntnap4	chr8 E1	5	Ⅺ	H
1419050_at	1.17369	1.71461	2.29151	2.17473	3.27976	2.62438	7.59198	7.54828	9.15795	9.4718	8.59662	8.8711	Mm.140604.1	Mm.330087	RIKEN cDNA 1110002H13 gene	1110002H13Rik	chr2 A3	1	Ⅶ
1419051_at	2.8863	3.28246	4.8342	5.3645	6.27106	5.31051	5.44859	5.37233	6.01301	7.27652	8.08646	8.54594	Mm.38323.1	Mm.280225	OVO homolog-like 1 (Drosophila)	Ovol1	chr19 A	2	Ⅷ	H
1419053_at	10.052	10.1699	10.1784	10.6443	9.97862	9.15262	8.97199	9.03671	9.03477	8.94073	8.92275	9.23227	Mm.4609.1	Mm.184172	peroxisomal biogenesis factor 14	Pex14	chr4 E2	6	XX	H
1419055_a_at	10.4152	10.3877	8.1805	7.65455	7.03613	6.87696	7.19466	7.40416	6.95828	7.78447	8.64842	8.38514	Mm.4420.1	Mm.4420	protein tyrosine phosphatase, non-receptor type 21	Ptpn21	chr12 F1	5	Ⅹ	H
1419056_at	8.1263	8.14223	5.42478	5.37434	6.75326	7.63167	8.8556	8.78835	9.29397	9.7797	9.86387	11.0767	Mm.24142.1	Mm.24142	reticulon 2 (Z-band associated protein)	Rtn2	chr7 A3|7 4.0 cM	1	Ⅶ	H
1419057_at	3.09163	4.66453	3.01653	3.5822	4.96036	4.96418	4.93902	4.42405	4.33761	4.9401	8.06513	9.52462	Mm.25237.1	Mm.25237	solute carrier family 5 (sodium/glucose cotransporter), member 1	Slc5a1		1	I	H
1419058_at	8.22047	8.24744	9.36625	9.97496	9.9265	9.55505	8.64654	8.5612	8.48762	8.08646	7.35265	7.70286	Mm.130322.1	Mm.282932	polymerase (RNA) I polypeptide E	Polr1e	chr4 B2	4	XVII	H
1419059_at	2.4772	2.06226	2.23997	3.01835	1.88851	1.30465	3.10099	4.21597	5.11512	7.62482	10.5763	12.5016	Mm.2165.1	Mm.330510	serum amyloid P-component	Apcs	chr1 H3|1 94.2 cM	2	Ⅷ	H
1419062_at	6.46869	6.16131	10.2283	10.1288	11.0162	10.3502	11.284	11.2934	11.4606	11.4295	11.2387	11.1281	Mm.17951.1	Mm.131135	erythrocyte protein band 4.1-like 3	Epb4.1l3	chr17 E1.3|17 42.5 cM	2	II	H
1419067_a_at	10.329	10.3395	10.2795	9.81631	9.17348	9.28369	9.46092	9.5007	9.73384	9.74938	9.80888	9.99763	Mm.101118.1	Mm.288639	RAB guanine nucleotide exchange factor (GEF) 1	Rabgef1	chr5 F	5	Ⅸ	H
1419073_at	5.39371	5.47792	5.01672	3.88699	5.25126	6.66108	9.04973	8.89416	9.42767	9.65752	9.70122	9.34832	Mm.23304.1	Mm.245154	transmembrane protein with EGF-like and two follistatin-like domains 2	Tmeff2	chr1 C1	1	Ⅶ	H
1419074_at	9.54978	9.44393	8.69811	8.49208	8.62135	8.85902	9.4237	9.65722	10.6365	10.8917	10.6977	9.79018	Mm.32656.1	Mm.32656	ChaC, cation transport regulator homolog 2 (E. coli)	Chac2	chr11 A4	1	Ⅶ	H
1419077_at	4.54788	4.82237	6.05541	6.04353	7.12991	7.88462	8.73569	8.93255	8.59881	8.49236	8.37694	8.48256	Mm.20449.1	Mm.20449	membrane protein, palmitoylated 3 (MAGUK p55 subfamily member 3)	Mpp3	chr11 D|11 60.0 cM	2	II	H
1419082_at	10.804	10.1091	4.58763	3.17337	2.23119	0.0680296	4.82182	5.21927	6.05741	6.5948	9.11889	10.3278	Mm.5019.1	Mm.271870	serine (or cysteine) peptidase inhibitor, clade B, member 2	Serpinb2	chr1 E2.1|1 61.1 cM	5	V	H
1419090_x_at	1.51424	2.20207	1.44426	1.64712	3.21626	3.78755	2.85448	2.83566	3.89988	4.45579	6.51034	7.45727	Mm.143842.1	Mm.439663	kallikrein 1-related petidase b26	Klk1b26	chr7 B4|7 23.0 cM	2	Ⅷ
1419091_a_at	14.5059	14.5679	13.5246	13.5042	11.7153	10.8204	11.8189	12.3322	12.6833	13.0329	13.4654	13.4346	Mm.584.1	Mm.238343	annexin A2	Anxa2	chr9 C|9 37.0 cM	5	Ⅸ	H
1419095_a_at	1.83585	2.74112	11.9707	12.414	12.6629	8.42334	7.89865	9.12426	10.5251	11.0473	12.1812	10.7532	Mm.2161.1	Mm.2161	apolipoprotein M	Apom	chr17 B2	2	II	H
1419097_a_at	7.82053	7.48755	7.28883	7.40336	7.60887	8.33855	9.14707	9.07428	10.1412	10.45	9.65561	10.0768	Mm.4441.1	Mm.295284	stomatin	Stom	chr2 B-C1|2 24.0 cM	3	XIII	H
1419100_at	2.32916	2.88757	3.15407	4.71048	1.84094	1.58786	2.54596	2.33313	2.84992	3.97664	4.80608	10.5693	Mm.22650.1		serine (or cysteine) peptidase inhibitor, clade A, member 3N	Serpina3n	chr12 F1	1	I	H
1419105_at	6.12358	5.79458	4.72094	4.0671	5.34399	5.13194	4.80746	5.22731	5.54537	5.80621	7.82698	8.88835	Mm.3095.1	Mm.3095	nuclear receptor subfamily 1, group H, member 4	Nr1h4	chr10 C2|10 50.0 cM	1	I	H
1419108_at	7.424	7.4555	7.05297	5.86918	6.63496	6.76888	7.93309	7.80075	8.41314	8.44895	8.55572	8.12889	Mm.100064.1	Mm.254336	oligophrenin 1	Ophn1	chrX C2	5	Ⅺ	H
1419109_at	6.07719	5.85312	6.27501	7.70534	7.69756	7.37864	7.46405	7.76147	8.71138	9.12675	10.2002	10.846	Mm.39968.1	Mm.39968	histidine rich calcium binding protein	Hrc	chr7 B4|7 20.4 cM	2	Ⅷ	H
1419110_at	10.8833	10.9374	9.77794	10.2235	9.61066	9.3512	9.13829	9.34182	9.09955	8.83233	9.26292	8.71077	Mm.196825.1	Mm.297130	RIO kinase 1 (yeast)	Riok1	chr13 A3.3	6	VI	H
1419111_at	10.4292	10.5279	10.3405	9.8682	10.3835	9.78724	9.62126	9.39196	9.31594	9.27931	9.66666	9.41754	Mm.45221.1	Mm.430733	inhibitor of growth family, member 2	Ing2	chr8 B2	6	VI	H
1419118_at	5.62798	5.41623	5.62448	6.50326	8.10797	7.48999	7.80152	8.0426	7.99485	7.9026	7.87292	7.61964	Mm.108695.1	Mm.150675	hypothetical protein LOC100045106 /// V-set and transmembrane domain containing 2B	LOC100045106 /// Vstm2b	chr7 B3	2	II	H
1419120_at	6.50099	6.56178	6.57013	4.70365	7.76691	7.86292	8.19525	8.62013	8.9016	9.21193	8.77077	7.98045	Mm.4925.1	Mm.4925	lymphoblastomic leukemia 1	Lyl1	chr8 C3|8 38.5 cM	3	XIII	H
1419127_at	5.0616	4.24225	6.24764	5.46001	5.5247	5.70651	6.29912	7.90047	8.9124	8.9777	9.06921	9.0765	Mm.154796.1	Mm.154796	neuropeptide Y	Npy	chr6 B3|6 26.0 cM	1	Ⅶ	H
1419130_at	8.46628	8.47375	8.77729	9.38286	9.19421	8.97847	8.40172	8.48931	8.4815	8.19571	8.07102	8.1472	Mm.133346.1	Mm.331841	adenosine deaminase, tRNA-specific 2, TAD2 homolog (S. cerevisiae)	Adat2	chr10 A2	6	XVIII	H
1419131_at	3.27705	3.10949	3.61668	0.895332	1.42307	1.39238	2.83892	4.52736	7.14598	8.01815	9.65933	10.3268	Mm.30105.1	Mm.30105	coagulation factor XIII, beta subunit	F13b	chr1 F|1 74.1 cM	1	Ⅶ	H
1419132_at	7.7647	7.42657	6.56533	5.8699	5.69675	6.2051	6.41256	6.66493	7.49527	7.35314	7.56738	7.5955	Mm.87596.1	Mm.87596	toll-like receptor 2	Tlr2	chr3 E3	5	V	H
1419133_at	6.64496	6.86389	6.01694	6.98547	6.24886	6.41953	6.76411	6.91612	7.01197	8.53266	8.69249	8.57769	Mm.27181.1	Mm.293683	envoplakin	Evpl	chr11 E1	2	Ⅷ	H
1419135_at	4.93745	5.56409	6.44282	4.72357	4.97019	3.84213	4.9851	5.2978	6.01568	6.21651	7.12958	6.98435	Mm.1715.1	Mm.1715	lymphotoxin B	Ltb	chr17 B1|17 19.06 cM	2	Ⅷ	H
1419136_at	14.6405	14.5926	3.14132	6.2485	7.09225	3.70756	2.1909	2.19223	4.0666	2.96916	6.58951	8.45712	Mm.41337.1	Mm.41337	aldo-keto reductase family 1, member C18	Akr1c18	chr13 A1	5	Ⅹ	H
1419137_at	1.84344	1.63157	7.14023	5.99236	7.51773	7.82182	8.2844	8.02285	8.1712	8.58818	7.88089	8.01689	Mm.40237.1	Mm.146855	SH3/ankyrin domain gene 3	Shank3	chr15 E3	2	II	H
1419140_at	8.18059	7.8514	9.19652	9.54336	10.3415	10.4435	10.3717	10.1518	8.99113	9.04145	8.0437	7.9419	Mm.8940.1	Mm.390239	activin receptor IIB	Acvr2b	chr9 F3	4	IV	H
1419141_at	1.45386	1.42135	0.218297	0.84906	1.00547	1.10423	1.33466	1.88524	6.9279	7.84145	9.33711	9.46687	Mm.27202.1	Mm.425031	crystallin, gamma D	Crygd	chr1 C2|1 32.0 cM	2	Ⅷ	H
1419144_at	4.01382	2.33756	0.94608	0.651565	3.44943	1.20798	1.78669	1.99988	1.95503	4.50873	7.36884	9.13158	Mm.30679.1	Mm.37426	CD163 antigen	Cd163	chr6 F2	1	I	H
1419145_at	4.01895	4.53219	2.56589	4.14197	3.40634	3.72236	2.65625	3.95405	3.4519	4.54608	7.80107	9.41841	Mm.33452.1	Mm.33452	smoothelin-like 1	Smtnl1	chr2 E1	1	I	H
1419147_at	2.30024	1.64544	5.62989	5.30775	6.39413	6.50622	7.6577	7.38419	6.78831	6.41074	6.51479	6.73737	Mm.23149.1	Mm.23149	REC8 homolog (yeast)	Rec8	chr14 C3|14 18.2 cM	2	II	H
1419148_at	8.29549	8.30703	5.65544	4.90339	3.17606	4.95507	5.35107	6.27387	7.42348	7.65423	7.03782	7.69206	Mm.10739.1	Mm.10739	advillin	Avil	chr10 D3	5	V	H
1419150_at	1.06432	2.52985	1.64878	1.82921	1.65146	2.12624	4.60338	4.06636	5.54309	7.48781	9.01234	9.93327	Mm.11.1	Mm.11	myogenic factor 6	Myf6	chr10 D1|10 59.0 cM	1	Ⅶ	H
1419153_at	8.95627	8.92898	11.9792	11.1607	13.086	13.5389	13.3375	13.0525	12.8837	12.8934	12.4574	11.4316	Mm.45765.1	Mm.351273	RIKEN cDNA 2810417H13 gene	2810417H13Rik	chr9 C	4	XV	H
1419165_at	10.8931	10.8509	10.0812	9.91767	10.7196	11.3578	11.6515	11.4882	11.5477	11.4416	11.5095	11.1803	Mm.200569.1	Mm.195092	zinc finger protein 260	Zfp260	chr7 B1	3	XIII	H
1419167_at	5.18134	4.63661	10.5831	9.92429	6.63274	3.6864	2.86389	2.00367	2.70868	3.96282	9.46283	10.9618	Mm.141646.1	Mm.439707	proline-rich acidic protein 1	Prap1	chr7 F5	1	I	H
1419172_at	8.13805	8.1724	10.4942	10.186	10.815	11.0292	9.98372	10.1008	9.91978	9.91157	9.46556	8.79602	Mm.23695.1	Mm.23695	dihydrofolate reductase	Dhfr	chr13 C3|13 43.0 cM	4	IV	H
1419173_at	7.27816	7.55458	8.26976	8.9358	9.16749	8.54083	8.41405	8.40476	8.36661	8.25248	8.02025	7.63699	Mm.7165.1	Mm.7165	aminoacylase 1	Acy1	chr9 F1|9 60.0 cM	4	IV	H
1419174_at	11.6526	11.6603	11.8942	12.244	11.9616	11.6694	11.2169	11.148	11.1331	10.9221	10.953	10.8017	Mm.25137.1	Mm.25137	RIKEN cDNA 2410004B18 gene	2410004B18Rik	chr3 H3	6	XVIII	H
1419179_at	7.83428	7.68277	7.98796	8.24419	8.40151	8.56304	8.39586	8.05307	8.17222	8.0663	7.78528	7.23122	Mm.45433.1	Mm.172411	thioredoxin-like 4A	Txnl4a	chr18 E3	4	XVI	H
1419181_at	9.25585	9.02311	10.6449	10.5551	10.6274	11.2655	11.0303	11.3119	10.8211	10.3365	9.95682	10.1782	Mm.12891.1	Mm.248876	zinc finger protein 326	Zfp326	chr5 E5	4	IV	H
1419182_at	1.5333	1.98686	6.93634	4.28447	7.32666	7.25176	7.39037	7.93665	8.12605	8.46681	8.66708	8.45836	Mm.20131.1	Mm.261024	sushi, von Willebrand factor type A, EGF and pentraxin domain containing 1	Svep1	chr4 B-C2	2	II	H
1419195_at	6.74278	7.51988	5.9395	5.08391	4.92137	3.97304	5.28549	4.67658	5.71724	5.9064	6.942	7.26831	Mm.10859.1	Mm.330764	WAP four-disulfide core domain 15B	Wfdc15b	chr2 H3	5	V
1419196_at	5.04748	4.42783	5.65706	5.06865	4.73617	5.0276	4.75576	4.97479	5.19012	6.22416	5.66604	9.63111	Mm.23995.1	Mm.439939	hepcidin antimicrobial peptide	Hamp	chr7 B1|7 11.0 cM	1	I	H
1419200_at	2.73819	2.47892	3.41125	2.53424	3.15765	2.59788	6.56851	6.97302	7.59988	7.74052	7.69519	7.73655	Mm.41770.1	Mm.41770	FXYD domain-containing ion transport regulator 7	Fxyd7	chr7 B1	1	Ⅶ	H
1419201_at	2.64044	5.03983	3.07993	3.63885	1.78669	3.50369	2.17044	2.51852	3.27592	5.96732	7.419	8.16454	Mm.154276.1	Mm.154276	kallikrein related-peptidase 11	Klk11	chr7 B4	1	I	H
1419204_at	4.97886	4.41954	7.30224	8.63288	9.605	10.0679	10.4215	10.2011	9.31292	8.95994	8.66782	8.6972	Mm.4875.1	Mm.4875	delta-like 1 (Drosophila)	Dll1	chr17 A2|17 8.2 cM	4	XV	H
1419207_at	7.83562	7.92535	8.61313	8.63001	9.60299	10.3316	10.7552	10.5967	10.4233	10.0666	9.21389	9.23783	Mm.5011.1	Mm.5011	zinc finger protein 37	Zfp37	chr4 B3|4 30.6 cM	3	XIV	H
1419208_at	5.61034	5.97669	6.32113	5.95035	5.89775	4.56058	4.75486	5.09205	4.3442	5.41544	6.34433	7.79031	Mm.3275.1	Mm.3275	mitogen-activated protein kinase kinase kinase 8	Map3k8	chr18 A1|18 0.0 cM	1	I	H
1419211_s_at	9.16908	9.03496	9.41059	9.91797	9.76922	9.82961	9.65187	9.60172	9.34043	9.16325	9.00143	8.84746	Mm.193087.1	Mm.271774	RIKEN cDNA 4933424B01 gene	4933424B01Rik	chr6 G3	4	XVII	H
1419214_at	6.12261	5.00577	4.66751	4.56522	5.37958	5.31277	6.0284	5.70741	6.41913	6.32249	6.49295	6.51282	Mm.6251.1	Mm.6251	tumor necrosis factor receptor superfamily, member 11a	Tnfrsf11a	chr1 E2.1	1	Ⅶ	H
1419218_at	8.07438	8.15445	7.67198	7.73398	8.63673	9.12781	9.27271	9.24942	8.82851	8.88203	8.21915	8.17033	Mm.200356.1	Mm.36148	vang-like 2 (van gogh, Drosophila)	Vangl2	chr1 H3|1 93.4 cM	3	Ⅻ	H
1419220_at	1.96103	2.65907	2.35344	2.2213	5.52116	6.21036	5.43708	4.98228	5.36286	6.86474	6.88758	8.76098	Mm.10117.1	Mm.10117	xin actin-binding repeat containing 1	Xirp1	chr9 F4	2	Ⅷ	H
1419225_at	5.34995	5.59	3.4793	4.05754	5.76474	5.60474	8.24321	8.31504	8.85982	8.72227	8.37425	8.35584	Mm.42133.1	Mm.386754	calcium channel, voltage-dependent, alpha2/delta subunit 3	Cacna2d3	chr14 B	1	Ⅶ	H
1419237_at	2.68539	2.87331	2.01967	2.08389	4.01361	4.29332	6.56273	7.05874	7.92172	7.86004	7.41782	7.42809	Mm.40752.1	Mm.40752	ubiquitin specific peptidase 29	Usp29	chr7 A1|7 6.5 cM	3	III	H
1419238_at	8.80313	8.71682	7.20232	6.81825	6.78436	6.57547	7.49297	7.85713	8.08741	8.36713	8.10172	7.82472	Mm.103351.1	Mm.103351	ATP-binding cassette, sub-family A (ABC1), member 7	Abca7	chr10 B4-C1|10 44.0 cM	5	V	H
1419240_at	6.95304	7.06312	6.11891	5.49355	5.05625	4.06712	4.63241	5.52025	6.08299	6.50816	6.66347	5.97415	Mm.103080.1	Mm.440758	testis expressed gene 14	Tex14	chr11 C	5	V	H
1419248_at	14.0272	14.0785	13.9372	12.3035	9.09648	10.2983	11.0233	11.0557	11.1662	10.9054	11.0407	11.8235	Mm.28262.1	Mm.28262	regulator of G-protein signaling 2	Rgs2	chr1 F|1 78.0 cM	5	Ⅸ	H
1419249_at	7.18088	7.26775	9.31661	9.36197	9.54926	9.86675	10.5958	10.3656	10.5553	10.4814	10.1942	10.1526	Mm.6456.1	Mm.389061	PFTAIRE protein kinase 1	Pftk1	chr5 A1|5 0.0 cM	2	II
1419252_at	11.4498	11.4236	11.2211	11.0311	10.7977	10.6867	11.1724	11.2721	11.6212	11.5057	11.6408	11.449	Mm.22627.1	Mm.318250	epidermal growth factor receptor pathway substrate 15	Eps15	chr4 C7	5	V	H
1419254_at	10.0346	10.1379	10.6502	11.3376	10.8801	10.7688	9.93778	9.67333	9.94738	10.0847	9.47318	8.81041	Mm.443.1	Mm.443	methylenetetrahydrofolate dehydrogenase (NAD+ dependent), methenyltetrahydrofolate cyclohydrolase	Mthfd2	chr6 C3|6 35.15 cM	6	XVIII	H
1419260_a_at	11.6736	11.7632	12.6784	12.9722	13.0877	12.8146	12.4108	12.3963	12.0515	11.8147	11.4454	11.5931	Mm.88216.1	Mm.88216	small nuclear ribonucleoprotein B	Snrpb	chr2 F1|2 73.0 cM	4	XVII	H
1419263_a_at	10.6311	10.6428	11.3047	11.1234	11.208	10.7834	10.3804	10.3969	9.92453	10.2577	9.96775	10.2049	Mm.181562.1	Mm.379082	adhesion regulating molecule 1	Adrm1	chr2 H4	6	XVIII	H
1419266_at	8.89605	8.86375	9.21594	9.77955	10.3484	10.7921	10.6731	10.3275	10.2675	10.4031	9.43527	9.37228	Mm.200683.1	Mm.245998	nuclear transcription factor-Y beta	Nfyb	chr10 C3-D1|10 43.7 cM	4	XV	H
1419268_at	6.41966	6.66623	2.74798	2.419	1.14126	1.50437	1.31543	1.02932	2.32424	4.63686	8.58208	9.55756	Mm.7244.1	Mm.7244	anterior gradient 2 (Xenopus laevis)	Agr2	chr12 A3	1	I	H
1419270_a_at	10.8224	10.9138	12.9054	12.8468	12.9628	12.6352	11.7257	11.7691	11.3251	11.205	11.196	10.1394	Mm.29879.1	Mm.282499	deoxyuridine triphosphatase	Dut	chr2 F1|2 70.0 cM	4	XVII	H
1419271_at	2.95262	2.86416	3.17654	3.31166	8.77025	9.9498	9.36978	8.95433	8.41604	8.28409	7.60392	7.72712	Mm.3608.1	Mm.3608	paired box gene 6	Pax6	chr2 E3|2 58.0 cM	3	Ⅻ	H
1419272_at	10.1332	10.0592	9.92579	10.0247	8.45783	7.2276	7.89659	8.05186	8.74538	8.91402	9.21138	9.58271	Mm.213003.1	Mm.213003	myeloid differentiation primary response gene 88	Myd88	chr9 F3|9 70.0 cM	5	XIX	H
1419275_at	11.706	11.7517	11.6198	11.1621	11.4211	11.2256	11.0731	11.2033	10.9477	11.1168	10.6425	10.0997	Mm.148693.1	Mm.148693	DAZ associated protein 1	Dazap1	chr10 C1	6	XX	H
1419276_at	11.115	11.0999	4.73635	5.10065	5.92567	6.18015	5.89935	6.20437	7.34795	7.5473	7.99961	9.02126	Mm.27254.1	Mm.477765	ectonucleotide pyrophosphatase/phosphodiesterase 1	Enpp1	chr10 A4|10 19.0 cM	5	Ⅹ	H
1419278_at	10.8492	10.909	10.4614	10.7534	10.4941	10.503	10.1864	10.1214	10.0308	10.0915	9.79532	9.41496	Mm.218478.1	Mm.218478	ubiquitin specific peptidase 48	Usp48	chr4 D3	6	XVIII	H
1419281_a_at	12.1783	12.187	11.235	11.3585	11.1422	10.6023	9.89865	9.84809	9.83794	9.7541	9.75481	9.69046	Mm.17519.1	Mm.17519	zinc finger protein 259	Zfp259	chr9 A5.2	6	VI	H
1419282_at	5.68694	5.9101	5.15772	3.62812	2.3055	0.923847	3.71907	4.29592	5.68731	6.01073	6.81105	7.92862	Mm.867.1	Mm.867	chemokine (C-C motif) ligand 12	Ccl12	chr11 C|11 47.0 cM	2	Ⅷ
1419286_s_at	8.96824	8.95766	8.14378	8.18882	9.41951	10.1438	10.4223	10.2771	10.1583	10.0196	9.93607	9.70414	Mm.10125.1	Mm.10125	intraflagellar transport 81 homolog (Chlamydomonas)	Ift81	chr5 F|5 65.0 cM	3	Ⅻ	H
1419290_at	8.79472	8.7727	9.12727	9.82651	9.73958	9.52533	9.53048	9.50045	9.18078	9.02015	8.85673	8.74549	Mm.27580.1	Mm.291731	methyltransferase like 6	Mettl6	chr14 B	4	IV	H
1419292_at	10.041	10.1307	8.52187	8.50804	7.12582	5.88459	7.02702	7.23738	7.33261	8.87249	9.86279	9.92444	Mm.41957.1	Mm.274255	HtrA serine peptidase 3	Htra3	chr5 B1	5	Ⅸ	H
1419295_at	9.28184	9.25871	7.21473	6.56569	7.56922	6.91483	6.67831	6.56242	8.26086	8.96515	8.8077	8.9313	Mm.10353.1	Mm.10353	cAMP responsive element binding protein 3-like 1	Creb3l1	chr2 E1	1	I	H
1419298_at	10.1183	10.1239	7.51566	7.14868	5.98718	6.54052	6.67324	6.97406	7.22719	7.48398	8.58983	8.91477	Mm.9122.1	Mm.9122	paraoxonase 3	Pon3	chr6 A1|6 0.5 cM	5	V	H
1419300_at	0.857521	0.950905	7.28819	7.1292	7.39592	7.18308	6.98791	7.46253	6.97331	7.40761	8.1942	8.10482	Mm.3464.1	Mm.389712	FMS-like tyrosine kinase 1	Flt1	chr5 G|5 82.0 cM	2	II	H
1419301_at	5.26853	5.43369	7.21022	6.62531	9.01955	9.23979	9.19489	8.84799	9.71097	10.2152	9.14991	9.72061	Mm.68712.1	Mm.86755	frizzled homolog 4 (Drosophila)	Fzd4	chr7 E1|7 44.5 cM	2	II	H
1419304_at	3.8594	3.06414	7.02102	11.0407	10.9063	9.71474	6.89034	6.96473	6.26899	6.38173	6.12998	6.16086	Mm.913.1	Mm.913	brachyury	T	chr17 A1|17 4.02 cM	4	XVII	H
1419311_at	4.62599	4.42002	4.9717	5.01983	8.83219	8.32321	9.37009	9.82722	10.874	11.1772	10.5674	9.2399	Mm.20159.1	Mm.299155	tripartite motif-containing 10	Trim10	chr17 B1	3	III	H
1419312_at	3.83864	5.91438	4.21683	2.42365	5.68855	6.51829	7.67003	7.88995	9.20893	10.1807	10.4311	12.376	Mm.35134.1	Mm.35134	ATPase, Ca++ transporting, cardiac muscle, fast twitch 1	Atp2a1	chr7 F3|7 61.4 cM	1	Ⅶ	H
1419317_x_at	4.80953	3.56987	4.4525	3.77632	3.61886	3.51827	4.1114	4.16053	4.02277	4.4602	7.99182	10.3115	Mm.46420.1	Mm.301748	late cornified envelope 3C	Lce3c	chr3 F1	1	I
1419318_at	2.96778	3.48732	3.24817	4.76694	2.71232	2.76593	5.6805	5.99928	7.29505	7.89318	8.91845	6.85041	Mm.3489.1	Mm.3489	serum amyloid A 4	Saa4	chr7 B4|7 23.5 cM	2	Ⅷ	H
1419320_at	4.74714	5.22622	4.86463	4.06941	5.32459	5.80258	6.2663	6.76413	6.85214	6.64401	6.86587	6.68031	Mm.25646.1	Mm.432506	carbohydrate (N-acetylglucosamine 6-O) sulfotransferase 5	Chst5		3	XIII	H
1419324_at	4.35007	4.53576	3.94179	3.68404	4.93027	7.59043	9.93824	10.1999	9.4644	8.82045	7.90771	7.63181	Mm.79380.1	Mm.250732	LIM homeobox protein 9	Lhx9	chr1 G-H2	3	XIII	H
1419331_at	3.34209	5.27913	1.35753	0.880361	1.01178	0.956184	3.11157	3.97625	5.67049	6.27088	8.84544	10.0419	Mm.33402.1	Mm.33402	cadherin 17	Cdh17	chr4 A2	1	I	H
1419332_at	3.45885	4.71764	4.9155	2.65131	4.87945	5.55891	8.85919	9.53221	10.8812	10.9614	10.4737	10.1317	Mm.37707.1	Mm.37707	EGF-like-domain, multiple 6	Egfl6	chrX F5|X 71.5 cM	1	Ⅶ	H
1419348_at	3.26287	3.47915	3.05391	2.43434	4.44228	4.31283	4.80941	4.12892	4.96307	4.65577	9.70691	13.3791	Mm.4539.1	Mm.29197	parotid secretory protein	Psp	chr2 H1|2 88.0 cM	1	I	H
1419350_at	9.15562	9.20006	8.41825	8.40218	8.08834	6.71661	6.35208	7.04765	6.68884	6.8234	8.0108	7.89502	Mm.18266.1	Mm.247775	hook homolog 2 (Drosophila)	Hook2	chr8 C3	5	XIX	H
1419352_at	11.0072	11.1388	11.1702	11.4661	11.5477	11.1792	10.8171	10.676	10.6834	10.442	10.7401	10.3454	Mm.28679.1	Mm.28679	lethal, Chr 7, Rinchik 6	l7Rn6	chr7 E1	6	XVIII	H
1419357_at	8.48303	8.3888	9.04085	9.48218	9.88293	9.91363	9.5289	9.09145	9.15903	8.96696	8.43814	8.37624	Mm.28916.1	Mm.241546	ISY1 splicing factor homolog (S. cerevisiae)	Isy1	chr6 D2	4	IV	H
1419358_at	4.43318	4.34218	5.82502	5.62763	6.9754	7.48631	8.27628	8.41624	8.59636	8.95255	8.71875	8.48931	Mm.34113.1	Mm.34113	sortilin-related VPS10 domain containing receptor 2	Sorcs2	chr5 B3	3	III	H
1419367_at	11.861	11.9013	10.6094	10.0494	10.7138	10.596	10.2691	10.25	10.1957	10.2611	11.6094	11.9131	Mm.24395.1	Mm.393293	2,4-dienoyl CoA reductase 1, mitochondrial	Decr1		5	V	H
1419376_at	4.48945	4.84963	5.68044	3.89162	4.7747	5.56108	9.60289	9.76644	10.7548	10.4772	10.3446	10.5587	Mm.23947.1	Mm.291809	fin bud initiation factor homolog (zebrafish)	Fibin	chr2 E3	1	Ⅶ	H
1419380_at	7.56444	7.30666	7.07989	6.17254	8.38263	8.8455	9.18414	9.4502	8.70012	8.70242	8.46236	7.94938	Mm.23452.1	Mm.23452	zinc finger protein 423	Zfp423	chr8 C4	3	Ⅻ	H
1419383_at	5.63306	5.23792	3.75136	1.69355	4.01565	2.26045	3.37418	4.98064	6.95417	7.24495	8.28524	7.80988	Mm.212672.1	Mm.235998	S100 protein, beta polypeptide, neural	S100b	chr10 C1|10 41.0 cM	1	Ⅶ	H
1419388_at	0.440393	3.19068	2.59236	2.56997	2.31457	1.82677	1.42283	1.78211	3.53752	3.50068	6.84099	7.75817	Mm.46325.1	Mm.46325	transmembrane 4 L six family member 20	Tm4sf20	chr1 C5	1	I	H
1419391_at	3.71854	4.5146	2.49872	4.03434	3.42721	6.88401	9.93581	10.2824	10.9604	11.0264	11.1247	10.1705	Mm.16528.1	Mm.16528	myogenin	Myog	chr1 E4|1 72.3 cM	3	XIII	H
1419392_at	4.9478	4.82684	2.5817	3.84274	5.06437	6.08247	8.23407	8.37624	8.45577	8.47321	8.37639	8.30575	Mm.40996.1	Mm.146275	piccolo (presynaptic cytomatrix protein)	Pclo		3	XIII	H
1419393_at	2.14484	1.45181	2.52375	3.84054	6.31861	6.1598	5.59995	5.73684	4.82893	4.7639	5.26293	8.5114	Mm.34004.1	Mm.289590	ATP-binding cassette, sub-family G (WHITE), member 5	Abcg5	chr17 E4|17 54.5 cM	3	III	H
1419397_at	7.80532	7.99938	9.74478	9.71436	10.0507	10.7841	10.3083	10.2165	10.2507	10.1971	9.65443	8.79373	Mm.1923.1	Mm.1923	polymerase (DNA directed), alpha 1	Pola1	chrX C-D|X 34.0 cM	4	IV	H
1419400_at	7.08914	7.11886	9.61835	9.77855	10.4506	7.93602	7.40809	7.44586	8.48852	8.74711	10.3408	11.7279	Mm.2941.1	Mm.2941	microsomal triglyceride transfer protein	Mttp	chr3 G3|3 66.2 cM	1	I	H
1419402_at	6.19712	5.91695	8.04668	8.91226	9.8092	10.0383	9.38242	9.2561	9.44144	9.53884	8.9744	7.67455	Mm.218.1	Mm.387671	meiosis-specific nuclear structural protein 1	Mns1	chr9 D	4	XV	H
1419403_at	10.2319	10.3472	10.529	8.72027	8.63718	8.1732	7.8691	7.9068	7.82011	8.1145	8.90896	7.83132	Mm.86572.1	Mm.86572	cDNA sequence BC017612	BC017612	chr9 A2	5	XIX	H
1419406_a_at	9.39261	9.24233	6.51394	6.14004	5.24616	6.06419	10.1082	10.4596	10.0219	9.98148	9.92452	9.41376	Mm.24020.1	Mm.53687	B-cell CLL/lymphoma 11A (zinc finger protein)	Bcl11a	chr11 A3.2	5	Ⅺ	H
1419407_at	4.93802	4.80202	2.74419	3.90742	4.79941	4.35891	4.76721	6.30647	8.49187	9.32826	10.1768	10.3343	Mm.2168.1	Mm.2168	hemolytic complement	Hc	chr2 cen-C1|2 23.5 cM	1	Ⅶ	H
1419408_at	2.26269	0.292055	2.78276	3.53406	5.76345	7.5565	6.46807	6.07384	5.70977	5.33923	4.86507	5.14489	Mm.57138.1	Mm.57138	sine oculis-related homeobox 6 homolog (Drosophila)	Six6	chr12 C3	4	XV	H
1419409_at	5.07391	5.02579	4.54406	4.95595	5.36326	4.66384	5.84219	5.29969	5.86162	4.88243	11.4546	12.4299	Mm.41969.1	Mm.291769	late cornified envelope 1B	Lce1b	chr3 F1	1	I
1419420_at	2.57978	3.10837	4.68782	5.16961	6.33336	6.93625	8.30444	8.10163	8.48983	8.28764	7.75085	8.45873	Mm.40915.1	Mm.40915	ST6 (alpha-N-acetyl-neuraminyl-2,3-beta-galactosyl-1,3)-N-acetylgalactosaminide alpha-2,6-sialyltransferase 5	St6galnac5	chr3 H3	3	III	H
1419421_at	6.39094	6.62918	6.84319	6.07094	8.05223	8.10755	8.81612	9.11411	9.80104	10.4064	10.2068	9.68984	Mm.4789.1	Mm.334444	ankyrin 1, erythroid	Ank1	chr8 A2|8 9.5 cM	3	III	H
1419423_at	5.1708	4.75291	5.35002	5.28795	6.65546	6.53305	6.45927	7.14633	7.9267	7.86166	7.8778	8.04033	Mm.40289.1	Mm.279611	stabilin 2	Stab2	chr10 C1	3	III	H
1419426_s_at	2.34876	2.50271	6.86628	3.86167	3.2931	2.16551	6.22759	7.02239	8.51504	9.15877	9.4728	9.51819	Mm.220853.1	Mm.458815	chemokine (C-C motif) ligand 21A /// chemokine (C-C motif) ligand 21B /// chemokine (C-C motif) ligand 21C (leucine)	Ccl21a /// Ccl21b /// Ccl21c	chr4 A5|4 13.3 cM /// chr4 A5|4 13.34 cM	1	Ⅶ	H
1419428_a_at	10.3493	10.4431	9.17451	9.3296	8.91607	8.2436	8.72398	9.02195	9.23168	9.3634	9.69573	9.47873	Mm.4793.1	Mm.4793	glucosidase, alpha, acid	Gaa	chr11 D-E|11 74.0 cM	5	Ⅸ	H
1419429_at	5.33009	4.98006	5.82156	5.41007	6.8327	7.46784	8.36182	7.90404	7.81962	8.17123	7.51316	7.36761	Mm.30367.1	Mm.425178	ciliary neurotrophic factor receptor	Cntfr	chr4 A5|4 19.9 cM	3	Ⅻ	H
1419431_at	8.1135	8.13574	8.90925	4.90592	3.87337	2.7232	3.88032	4.75823	4.6173	5.16194	7.75788	8.77087	Mm.4791.1	Mm.4791	epiregulin	Ereg	chr5 E1	5	Ⅸ	H
1419435_at	7.09875	6.76286	5.47955	4.90208	2.7876	4.52802	3.59545	5.06991	5.44256	6.03782	6.76689	7.52692	Mm.26787.1	Mm.26787	aldehyde oxidase 1	Aox1	chr1 C1-C2|1 23.2 cM	5	V	H
1419437_at	2.50806	3.38411	2.21318	2.29508	3.87967	4.24585	7.09657	7.06086	7.09299	6.94495	6.52736	6.04061	Mm.4775.1	Mm.4775	single-minded homolog 2 (Drosophila)	Sim2	chr16 C3.3-C4|16 67.57 cM	3	XIII	H
1419440_at	1.91707	1.35114	2.53738	2.26856	4.07616	3.97307	2.84128	4.12396	6.2752	7.16104	7.72856	8.38301	Mm.143796.1	Mm.143796	tripartite motif-containing 54	Trim54	chr5 B1	2	Ⅷ	H
1419441_at	15.0839	15.1564	15.0915	14.8966	14.6074	14.353	14.3688	14.2663	14.2268	14.3129	14.733	14.4352	Mm.5286.1	Mm.371545	ribosomal protein, large, P0	Rplp0	chr5 F	5	XIX	H
1419442_at	8.75416	8.76913	7.19372	6.4247	5.92652	6.3732	6.81584	7.05854	8.68897	9.43099	10.1966	10.2235	Mm.3511.1	Mm.396856	matrilin 2	Matn2	chr15 B3.3	1	I	H
1419445_s_at	12.4261	12.3151	12.3833	12.6293	12.5834	12.176	11.6308	11.5455	11.2326	10.9465	11.0911	11.1598	Mm.35851.1	Mm.344671	predicted gene, ENSMUSG00000061104 /// Sin3-associated polypeptide 18	ENSMUSG00000061104 /// Sap18	chr14 C3|14 28.5 cM /// chr8 D1	6	XX
1419451_at	8.34844	8.43773	8.79233	8.88182	9.69557	10.1536	10.0852	9.83122	9.91433	9.98574	9.30767	9.11139	Mm.24202.1	Mm.24202	fizzy/cell division cycle 20 related 1 (Drosophila)	Fzr1	chr10 C1	3	XIV	H
1419452_at	10.9174	10.7912	11.804	11.9575	12.3137	12.0446	11.0773	11.0437	11.1212	10.8125	10.6445	10.756	Mm.52067.1	Mm.261004	ubiquitin carboxyl-terminal esterase L5	Uchl5	chr1 F|1 77.8 cM	4	XVII	H
1419455_at	12.6477	12.6276	8.18356	7.29092	7.78183	7.36051	7.98945	8.19856	8.78119	8.98368	9.9778	10.2647	Mm.4154.1	Mm.4154	interleukin 10 receptor, beta	Il10rb	chr16 C3.3|16 63.11 cM	5	Ⅹ	H
1419456_at	10.4165	10.2743	8.71423	7.71135	7.75363	7.32889	7.81691	7.8782	7.76593	8.31124	9.41949	9.67083	Mm.29180.1	Mm.231091	dicarbonyl L-xylulose reductase	Dcxr	chr11 E2	5	V	H
1419457_at	8.60909	8.57447	7.11454	6.70645	6.52585	6.23357	7.67956	7.74414	7.46998	7.6969	8.31388	8.56293	Mm.4620.1	Mm.252718	Rho-guanine nucleotide exchange factor	Rgnef	chr13 D1|13 52.0 cM	5	V	H
1419461_at	9.91502	9.97923	11.1108	11.5775	11.0652	10.6525	10.1818	10.1101	10.2041	10.0842	9.66625	9.69048	Mm.41801.1	Mm.210048	ribonuclease P 14 subunit (human)	Rpp14	chr14 A1	6	XVIII	H
1419466_at	2.19321	3.36338	3.33788	4.15096	5.73953	7.50209	7.85973	8.15246	7.5766	7.46107	7.34509	7.37755	Mm.45506.1	Mm.45506	naked cuticle 2 homolog (Drosophila)	Nkd2	chr13 C1	3	III	H
1419467_at	4.57835	4.79235	6.16385	6.23094	6.83169	7.42132	7.83602	8.04091	8.43191	8.38931	9.08926	9.37803	Mm.74798.1	Mm.280563	C-type lectin domain family 14, member a	Clec14a	chr12 C1	2	II	H
1419472_s_at	11.9947	11.9719	12.8641	12.9625	12.9334	12.7155	12.1073	12.0357	11.6721	11.5473	11.5022	11.0236	Mm.69.1	Mm.69	predicted gene, 100041237 /// nuclear distribution gene C homolog (Aspergillus) /// nuclear distribution gene C homolog (Aspergillus), pseudogene 1	100041237 /// Nudc /// Nudc-ps1	chr4 D2.3 /// chr8 A2 /// chr8 A3|8	6	XVIII	H
1419475_a_at	5.88013	4.75684	3.2945	2.34447	1.7448	2.06107	2.08455	3.31133	4.99063	6.21347	6.8991	7.73992	Mm.10724.1	Mm.10724	ets homologous factor	Ehf	chr2 E2	1	I	H
1419476_at	4.15067	2.56244	5.96563	3.11346	2.88287	2.4648	4.64475	4.04107	7.43802	8.75432	10.5301	11.2402	Mm.36742.1	Mm.36742	ADAM-like, decysin 1	Adamdec1	chr14 D2	2	Ⅷ	H
1419486_at	5.38653	5.3538	4.36507	6.26208	9.36677	10.0882	10.5468	10.1503	9.78401	9.05955	8.6166	8.90744	Mm.12949.1	Mm.12949	forkhead box C1	Foxc1	chr13 A3.2|13 20.0 cM	3	Ⅻ	H
1419487_at	0.570825	0.807854	2.79405	5.7338	3.10423	3.78404	6.93682	8.20147	9.76818	10.068	9.56658	9.56105	Mm.125614.1	Mm.379067	myosin binding protein H	Mybph	chr1 E4	1	Ⅶ	H
1419491_at	2.60516	1.74625	3.0532	2.84871	1.88908	2.71851	2.57427	4.26698	3.54893	6.46356	9.43611	11.0168	Mm.5341.1	Mm.431316	defensin beta 1	Defb1	chr8 A4|8 9.0 cM	2	Ⅷ	H
1419493_a_at	11.3749	11.3591	11.6279	11.8537	11.1143	9.9566	9.95889	9.91981	10.0068	10.3151	10.9208	11.0461	Mm.2777.1	Mm.371590	tumor protein D52	Tpd52	chr3 A1-A2	5	XIX	H
1419498_at	5.21677	5.69181	4.94966	4.97372	4.94264	4.42198	4.428	3.84569	3.53707	4.21946	7.71479	8.45832	Mm.25138.1	Mm.25138	transmembrane and immunoglobulin domain containing 1	Tmigd1	chr11 B5	1	I	H
1419499_at	14.2175	14.3578	10.1408	10.5296	10.7422	10.4475	10.4235	10.6902	10.6661	10.6898	11.5595	11.4885	Mm.87773.1	Mm.210196	glycerol-3-phosphate acyltransferase, mitochondrial	Gpam	chr19 D2|19 52.0 cM	5	Ⅹ	H
1419502_at	8.36822	8.5306	7.15868	7.6049	6.82184	5.78693	6.25738	6.25205	6.15699	6.36674	6.9015	6.81839	Mm.37308.1	Mm.37308	GH3 domain containing	Ghdc	chr11 D|11 61.1 cM	5	XIX	H
1419509_a_at	11.2008	11.1374	10.6667	9.5248	9.04833	8.3746	9.29889	9.5909	9.79696	9.89493	10.2056	10.1207	Mm.29772.1	Mm.190650	N-acetylglucosamine kinase	Nagk	chr6 D1	5	Ⅹ	H
1419513_a_at	9.86458	9.72961	10.7963	10.6265	11.161	11.9802	11.4823	11.2863	11.2761	11.0737	10.2788	9.96556	Mm.2995.1	Mm.261453	ect2 oncogene	Ect2	chr3 B	4	XV	H
1419516_at	10.8626	10.8673	11.0638	10.619	10.4004	9.6917	9.75145	10.0749	9.6109	9.53221	10.113	9.57469	Mm.4370.1	Mm.4370	family with sequence similarity 50, member A	Fam50a	chrX A7.3	6	XX	H
1419519_at	8.72897	8.63677	8.33302	7.39106	7.18963	7.57991	9.48735	9.34854	10.1977	10.1105	9.7595	9.88988	Mm.2770.1	Mm.268521	insulin-like growth factor 1	Igf1	chr10 C1|10 48.0 cM	5	Ⅺ	H
1419522_at	9.30137	9.46156	10.2547	10.3859	10.3271	10.3706	10.0495	9.85232	9.79522	9.46236	9.15219	8.67846	Mm.24730.1	Mm.296106	zinc finger, MYND domain containing 19	Zmynd19	chr2 A3	4	XVII	H
1419523_at	4.64878	3.92813	4.30877	4.42894	4.16834	3.88242	4.39816	4.59702	5.29905	5.76791	7.72084	10.4351	Mm.4094.1	Mm.289886	cytochrome P450, family 3, subfamily a, polypeptide 13	Cyp3a13	chr5 G2|5 78.0 cM	1	I	H
1419527_at	5.7595	5.48746	4.37067	4.1942	5.35249	4.82259	5.26091	4.97875	8.11769	9.51763	10.5444	10.5441	Mm.45071.1	Mm.45071	cartilage oligomeric matrix protein	Comp	chr8 B3.3|8 33.0 cM	2	Ⅷ	H
1419533_at	4.39941	3.89856	1.72104	4.15979	3.48666	6.79957	8.93528	8.51856	7.75114	7.45158	6.01942	6.29664	Mm.2474.1	Mm.2474	nescient helix loop helix 1	Nhlh1	chr1 H3|1 93.4 cM	3	XIII	H
1419534_at	8.7519	8.62248	9.71021	10.0423	6.15069	3.38804	3.7068	3.96333	4.80894	4.94886	5.00179	4.97971	Mm.5330.1	Mm.293626	oxidized low density lipoprotein (lectin-like) receptor 1	Olr1	chr6 F3	5	XIX	H
1419536_a_at	11.676	11.6614	10.6948	9.73138	9.56694	9.28752	9.8685	10.0183	9.89856	10.3505	10.4421	10.4237	Mm.28170.1	Mm.249966	v-rel reticuloendotheliosis viral oncogene homolog A (avian)	Rela	chr19 B1-3|19 0.5 cM	5	Ⅹ	H
1419539_at	1.39399	1.47343	4.5457	5.25409	6.70154	6.79886	6.60845	6.90124	7.01601	6.92899	6.69772	7.25862	Mm.103784.1	Mm.103784	Iroquois related homeobox 4 (Drosophila)	Irx4	chr13 C1	2	II	H
1419542_at	9.85513	9.74917	6.4726	5.43764	1.22347	0.302319	0.426119	1.23747	1.8108	3.23915	1.99134	1.91761	Mm.15050.1	Mm.280641	deleted in azoospermia-like	Dazl	chr17 B1|17 25.6 cM	5	XIX	H
1419543_a_at	11.6599	11.6714	12.414	12.6773	13.1248	13.2721	12.8904	12.7016	12.6289	12.3422	11.8962	11.6985	Mm.2984.1	Mm.210352	transformer 2 beta homolog (Drosophila)	Tra2b	chr16 B1	4	IV	H
1419545_a_at	12.2251	12.3755	12.7883	12.513	12.3286	11.6175	11.4031	11.3999	11.5918	11.6091	11.6491	11.7613	Mm.196502.1	Mm.276618	ATPase, H+ transporting, lysosomal V1 subunit C1	Atp6v1c1	chr15 C	5	XIX	H
1419547_at	8.53479	8.49077	7.88325	7.28265	7.92903	7.95317	8.19989	8.40416	8.34159	8.4936	9.14918	9.10515	Mm.43784.1	Mm.347964	fumarylacetoacetate hydrolase domain containing 1	Fahd1	chr17 A3.3	5	Ⅺ	H
1419553_a_at	11.5471	11.6009	11.4253	12.014	11.7974	11.6903	10.7543	10.6429	11.0137	10.7263	10.8442	10.8606	Mm.29211.1	Mm.277831	RAB geranylgeranyl transferase, b subunit	Rabggtb	chr3 H3|3 76.5 cM	6	XVIII	H
1419557_a_at	8.90328	8.92774	8.26297	8.39909	9.33869	9.41638	9.57415	9.53076	9.58711	9.44178	9.11584	9.15535	Mm.41773.1	Mm.41773	transmembrane protein 9	Tmem9	chr1 E4	3	Ⅻ	H
1419560_at	3.85774	4.11785	5.18545	5.6523	5.967	3.82975	4.62265	5.31289	7.12653	7.72259	8.80801	8.93373	Mm.362.1	Mm.390187	lipase, hepatic	Lipc	chr9 D|9 39.0 cM	2	Ⅷ	H
1419561_at	9.56326	8.42912	3.85793	2.90565	2.38643	0.710148	3.25144	2.90018	3.87352	2.52556	4.15206	3.84429	Mm.1282.1	Mm.1282	chemokine (C-C motif) ligand 3	Ccl3	chr11 C|11 47.59 cM	5	Ⅹ	H
1419569_a_at	9.63135	9.58418	10.8897	8.91668	6.72226	5.51246	4.40605	5.56395	7.16354	9.0218	10.3676	9.76473	Mm.19029.1	Mm.322843	interferon-stimulated protein	Isg20	chr7 D3	5	Ⅸ	H
1419572_a_at	7.97504	8.38253	8.5943	9.39982	8.26807	6.76822	6.70644	6.88905	6.47526	6.38961	6.86837	7.07514	Mm.192181.1	Mm.229109	ATP-binding cassette, sub-family D (ALD), member 4	Abcd4	chr12 D1|12 39.0 cM	6	XX	H
1419580_at	6.71801	6.85073	7.01073	6.03233	7.06764	7.31073	8.20919	8.47316	8.72495	8.98836	8.81857	8.47032	Mm.27256.1	Mm.27256	discs, large homolog 4 (Drosophila)	Dlg4	chr11 B4	1	Ⅶ	H
1419583_at	12.4796	12.4796	12.0345	10.2744	9.492	8.92761	10.4429	10.4005	10.8911	10.8882	11.1343	10.8125	Mm.8556.1	Mm.268070	chromobox homolog 4 (Drosophila Pc class)	Cbx4	chr11 E2|11 79.5 cM	5	Ⅹ	H
1419584_at	9.10164	9.02401	9.15865	7.66794	8.17844	9.18408	10.7095	10.5849	10.4316	10.9052	10.5748	10.4334	Mm.102093.1	Mm.295660	tetratricopeptide repeat domain 28	Ttc28	chr5 F	3	XIII	H
1419588_at	11.403	10.7805	6.52445	7.13654	7.21586	7.22612	7.48682	7.62245	7.38155	7.21032	7.62033	8.09411	Mm.75161.1		sperm associated antigen 1	Spag1	chr15 C	5	Ⅹ	H
1419589_at	7.76064	6.82769	8.84657	9.54354	8.50546	8.89014	9.40327	9.55847	9.72403	10.23	10.5809	10.5979	Mm.681.1	Mm.681	CD93 antigen	Cd93	chr2 G3|2 84.0 cM	1	Ⅶ	H
1419591_at	4.50152	5.57829	2.5374	2.40305	5.06687	3.0206	3.2461	4.42745	5.35655	6.0729	8.32821	9.69082	Mm.83284.1	Mm.335619	gasdermin C	Gsdmc	chr15 D1	1	I	H
1419593_at	13.2771	13.479	8.36981	8.25934	9.10991	8.43881	6.80305	7.12328	5.46517	5.01272	5.25704	5.22421	Mm.117022.1	Mm.466550	gene regulated by estrogen in breast cancer protein /// similar to Greb1 protein	Greb1 /// LOC100045413	chr12 A1.1	6	VI	H
1419594_at	1.79368	2.0503	1.60155	2.59436	3.95612	2.17728	2.92133	3.27596	7.39415	7.78671	8.83849	8.43802	Mm.4858.1	Mm.4858	cathepsin G	Ctsg	chr14 C3|14 20.5 cM	2	Ⅷ	H
1419595_a_at	10.6693	10.546	9.27518	8.97125	8.1521	8.58154	9.17258	9.32229	9.30109	9.36317	10.6088	10.7443	Mm.20461.1	Mm.20461	gamma-glutamyl hydrolase	Ggh	chr4 A3	5	V	H
1419601_at	4.91036	3.64469	4.8081	5.14366	4.93852	5.7144	6.33164	6.513	6.20025	6.71932	6.78144	7.32932	Mm.103709.1	Mm.254563	potassium inwardly-rectifying channel, subfamily J, member 10	Kcnj10	chr1 H3|1 93.5 cM	3	III	H
1419602_at	3.91133	3.88806	1.50997	2.65493	7.95327	8.77339	8.83899	8.60968	8.00337	7.48104	7.01799	6.90773	Mm.131.1	Mm.131	homeo box A2	Hoxa2	chr6 B3|6 26.29 cM	3	Ⅻ	H
1419603_at	7.65733	7.2054	6.16569	4.41725	1.20354	1.97623	3.44084	2.16043	4.83785	5.01891	5.53906	6.91258	Mm.212870.1	Mm.442561	interferon activated gene 204	Ifi204	chr1 H3|1 95.2 cM	5	Ⅸ	H
1419605_at	9.01111	8.89393	5.37548	1.4528	2.83725	3.37355	4.54634	4.1711	5.94069	6.01676	6.95529	7.40556	Mm.7574.1	Mm.252405	macrophage galactose N-acetyl-galactosamine specific lectin 1	Mgl1	chr11 B3|11 37.0 cM	5	Ⅹ
1419606_a_at	8.00863	7.92865	7.54179	8.28122	7.29357	6.25348	9.54131	10.3819	11.0275	11.6366	12.1442	11.6415	Mm.711.1	Mm.358643	troponin T1, skeletal, slow	Tnnt1	chr7 A1|7 9.0 cM	1	Ⅶ	H
1419608_a_at	5.9444	5.25349	4.30489	4.24121	4.84947	4.99427	6.1585	7.52761	10.0415	10.0745	10.6018	9.92367	Mm.7964.1	Mm.262447	melanoma inhibitory activity 1	Mia1	chr7 A3|7 1.9 cM	1	Ⅶ	H
1419609_at	8.43825	7.79409	5.45867	5.55302	4.6983	4.26986	5.95314	5.90691	6.82858	7.21211	7.80603	8.65177	Mm.57051.1	Mm.274927	chemokine (C-C motif) receptor 1	Ccr1	chr9 F|9 71.6 cM	5	V	H
1419612_at	5.3511	5.95988	5.79786	6.29034	7.15741	7.92971	8.60797	8.02953	8.07027	8.24165	7.39852	7.16762	Mm.37735.1	Mm.477798	RIKEN cDNA 4632415L05 gene	4632415L05Rik	chr3 A2	3	XIV
1419613_at	5.79174	6.35511	7.24745	6.63078	6.95008	6.8456	7.09832	7.4782	7.43114	7.99209	9.07826	8.94079	Mm.6200.1	Mm.6200	collagen, type VII, alpha 1	Col7a1	chr9 F2|9 61.0 cM	2	Ⅷ	H
1419618_at	4.41105	5.03854	2.42561	1.72154	2.14457	1.8204	3.76358	5.03146	6.6342	6.6968	8.08042	8.87007	Mm.27335.1	Mm.27335	butyrobetaine (gamma), 2-oxoglutarate dioxygenase 1 (gamma-butyrobetaine hydroxylase)	Bbox1	chr2 E3	1	I	H
1419619_at	6.70957	6.56257	6.29154	5.73289	5.83912	5.37856	5.64304	5.83554	6.57702	7.23294	9.11135	9.37969	Mm.33385.1	Mm.440055	keratin 80	Krt80	chr15 F3|15	1	I	H
1419622_at	3.26978	3.06446	1.86697	0.912983	1.41031	0.551936	1.42941	2.92986	5.34913	6.3663	8.95352	9.00429	Mm.29157.1	Mm.291575	UDP glucuronosyltransferase 2 family, polypeptide B5	Ugt2b5	chr5 E1	2	Ⅷ	H
1419627_s_at	7.08428	6.35058	5.33409	4.91269	4.91683	3.81334	5.44258	5.75969	7.1706	7.20157	7.79963	8.37082	Mm.117121.1	Mm.271782	C-type lectin domain family 4, member n	Clec4n	chr6 F3|6 55.0 cM	1	I	H
1419633_at	1.47072	1.3368	1.08506	1.37176	5.46458	6.50378	8.31631	8.01769	6.75542	6.58719	5.61326	5.68115	Mm.42190.1	Mm.42190	UNC homeobox	Uncx	chr5 G2|5 82.0 cM	3	Ⅻ	H
1419642_at	11.6908	11.6378	11.4743	10.8527	10.2966	10.7684	10.8243	10.8095	11.0462	11.5401	11.5474	11.257	Mm.154651.1	Mm.390332	purine rich element binding protein B	Purb	chr11 A1|11 3.0 cM	5	V	H
1419645_at	11.0608	10.979	11.3434	11.3272	11.6695	11.824	11.4386	11.4565	11.3678	11.2367	10.91	10.6704	Mm.67938.1	Mm.67938	cleavage stimulation factor, 3' pre-RNA subunit 2	Cstf2	chrX E3	4	XVI	H
1419647_a_at	14.4142	14.48	10.6847	10.839	8.25571	6.81985	7.27938	7.47449	8.41603	8.78377	9.52614	10.123	Mm.25613.1	Mm.25613	immediate early response 3	Ier3	chr17 B1	5	XIX	H
1419649_s_at	11.9122	11.924	12.4078	12.1758	11.1272	9.73234	9.6008	9.88658	10.4012	10.915	11.3598	11.2208	Mm.25194.1	Mm.234502	myosin IC	Myo1c	chr11 C-E1|11 44.13 cM	5	XIX	H
1419653_a_at	13.4658	13.5245	13.2645	13.36	13.2972	13.281	13.2188	13.2106	13.0259	12.8212	12.8027	12.8718	Mm.19101.1	Mm.220038	DEAD (Asp-Glu-Ala-Asp) box polypeptide 5	Ddx5	chr11 E2|11 63.0 cM	6	VI	H
1419655_at	10.3851	10.4029	11.3653	11.3188	11.2813	11.2867	11.5076	11.2889	10.8282	10.9099	10.3523	10.2775	Mm.24255.1	Mm.24255	transducin-like enhancer of split 3, homolog of Drosophila E(spl)	Tle3		4	IV	H
1419659_s_at	12.0028	12.0298	11.5735	11.5325	11.4663	11.3345	11.3622	11.3075	11.3485	11.2228	11.4484	11.4397	Mm.27267.1	Mm.239814	cysteine-rich hydrophobic domain 2	Chic2	chr5 D	5	XIX	H
1419660_at	10.7127	10.7874	10.6036	11.165	10.9738	10.7912	10.5643	10.2758	10.1029	9.92515	9.97429	9.92801	Mm.22641.1	Mm.252918	RIKEN cDNA 1600012F09 gene	1600012F09Rik		6	XVIII	H
1419663_at	5.28303	5.30441	7.35908	4.73483	3.52033	2.91352	8.94214	10.0122	12.0312	12.1606	12.9097	12.7392	Mm.4258.1	Mm.4258	osteoglycin	Ogn	chr13 A5	1	Ⅶ	H
1419665_a_at	14.5457	14.6082	8.6817	6.69464	3.95621	1.93314	5.39386	4.55747	6.55247	7.90208	9.65096	10.8568	Mm.18742.1	Mm.18742	nuclear protein 1	Nupr1		5	Ⅸ	H
1419668_at	9.88674	9.95451	7.41228	7.47851	8.32841	9.076	9.32339	9.39689	9.99157	10.0681	10.3097	10.6761	Mm.89310.1	Mm.89310	sarcoglycan, beta (dystrophin-associated glycoprotein)	Sgcb	chr5 C3.3	5	Ⅺ	H
1419669_at	7.2467	6.93503	5.80179	5.57795	4.36154	5.31086	8.0882	8.22184	8.93184	9.24218	9.34424	9.21585	Mm.2364.1	Mm.2364	proteinase 3	Prtn3	chr10 C1|10 43.0 cM	1	Ⅶ	H
1419670_at	4.3342	4.49889	4.73214	4.37082	5.61393	5.22979	5.61336	6.04646	7.03029	7.70307	8.31924	8.79043	Mm.36278.1	Mm.36278	formiminotransferase cyclodeaminase	Ftcd	chr10 C1|10 41.3 cM	1	Ⅶ	H
1419672_at	2.58849	3.64696	4.35186	5.28157	3.9429	4.07295	8.23896	8.44637	8.71222	9.09229	8.81314	8.6656	Mm.5091.1	Mm.379020	sparc/osteonectin, cwcv and kazal-like domains proteoglycan 1	Spock1		1	Ⅶ	H
1419677_at	7.48143	7.10647	5.71901	4.77981	5.15715	5.79533	6.35309	6.24913	7.49436	8.15492	8.75467	8.02707	Mm.1213.1	Mm.1213	mannan-binding lectin serine peptidase 1	Masp1	chr16 B2-B3	1	I	H
1419680_a_at	8.46539	8.53973	9.09728	9.44443	9.84891	9.673	9.0888	8.99713	8.82308	8.76958	8.3895	8.27674	Mm.157711.1	Mm.157711	elaC homolog 2 (E. coli)	Elac2		4	XVII	H
1419682_a_at	7.59292	7.65051	8.12883	8.30103	9.09178	9.06931	8.55481	8.52419	8.35838	8.02847	7.37267	7.17669	Mm.36606.1	Mm.330785	RIKEN cDNA 2810408M09 gene /// transformation related protein 53 regulating kinase	2810408M09Rik /// Trp53rk	chr2 H3	4	IV	H
1419686_at	6.36095	6.28913	5.96462	6.44108	7.59021	8.74481	8.98586	8.72996	9.12789	8.87604	8.14934	7.51823	Mm.27751.1	Mm.65389	testis specific gene A14	Tsga14	chr6 A3.3	3	XIV	H
1419687_at	8.72236	8.57527	7.30704	5.6765	5.87579	6.21089	7.40583	7.5371	7.91954	8.40635	9.49673	9.90493	Mm.38346.1	Mm.439977	MACRO domain containing 1	Macrod1	chr19 A	5	V	H
1419688_at	5.8899	6.3527	7.53387	7.35588	8.23859	9.35832	9.48935	9.24938	9.7792	9.45763	8.32381	8.82609	Mm.101421.1	Mm.477830	glypican 6	Gpc6	chr14 E4	3	XIV	H
1419690_at	9.53538	9.60669	8.93126	8.66451	8.46306	8.30949	8.42192	8.55399	8.87804	8.84386	8.85504	8.73223	Mm.37274.1	Mm.37274	RIKEN cDNA 2610002M06 gene	2610002M06Rik	chrX D	5	V
1419691_at	8.35063	8.32411	4.26305	4.58554	2.829	3.65623	6.31251	6.81678	8.43876	9.22725	11.9321	11.3143	Mm.3834.1	Mm.3834	cathelicidin antimicrobial peptide	Camp	chr9 F2|9 61.0 cM	1	I	H
1419692_a_at	8.61663	8.09354	2.74851	2.51244	3.1417	3.75129	4.87589	4.12377	5.54567	6.5067	6.16018	7.0625	Mm.4088.1	Mm.245151	leukotriene C4 synthase	Ltc4s	chr11 B1.1-B1.2	5	V	H
1419699_at	6.03421	5.43738	5.67338	6.32403	5.14482	5.58094	5.72713	5.83793	5.75149	6.06531	7.86047	10.3212	Mm.22802.1	Mm.22802	secretoglobin, family 3A, member 1	Scgb3a1	chr11 B1.2|11 25.0 cM	1	I	H
1419700_a_at	7.3608	7.59366	9.36661	9.97121	11.1975	11.7878	11.6689	11.5416	10.6911	10.1765	10.2714	9.92263	Mm.6250.1	Mm.6250	prominin 1	Prom1	chr5 B3	4	XV	H
1419703_at	5.15386	4.84873	7.02492	6.057	5.46008	6.16572	6.3324	6.32167	6.91989	8.0365	9.26987	9.44462	Mm.30477.1	Mm.334994	collagen, type V, alpha 3	Col5a3	chr9 A3	2	Ⅷ	H
1419704_at	2.63379	4.37632	4.29381	4.48025	1.87637	1.22913	1.80487	0.951047	2.6456	1.54662	4.59224	9.86334	Mm.133179.1	Mm.379071	cytochrome P450, family 3, subfamily a, polypeptide 41A	Cyp3a41a	chr5 G2|5 85.0 cM	1	I
1419706_a_at	8.54314	8.66448	11.7925	11.7792	10.4876	10.8105	11.3375	11.746	11.6931	11.7811	11.9917	11.4854	Mm.27481.1	Mm.27481	A kinase (PRKA) anchor protein (gravin) 12	Akap12	chr10 A1	2	II	H
1419709_at	9.01131	8.98413	2.50536	1.40832	3.19964	3.30347	6.58143	6.68385	8.15358	9.68595	13.5384	13.7666	Mm.77709.1	Mm.136573	stefin A3	Stfa3	chr16 B3|16 22.85 cM	1	I
1419717_at	10.7594	10.7656	11.3088	12.0891	9.76379	8.69129	7.851	7.73984	8.73303	8.81454	8.40633	8.66567	Mm.3730.1	Mm.134093	sema domain, immunoglobulin domain (Ig), short basic domain, secreted, (semaphorin) 3E	Sema3e	chr5 A1	5	XIX	H
1419719_at	5.06389	4.66641	4.63986	3.92632	4.41971	4.04973	4.79054	5.8354	6.87841	7.14602	8.12172	7.82816	Mm.4706.1	Mm.38567	gamma-aminobutyric acid (GABA) A receptor, subunit beta 1	Gabrb1	chr5 C3.2|5 40.0 cM	1	Ⅶ	H
1419721_at	8.37695	7.62101	4.79558	3.11633	1.60324	1.75556	1.83204	1.84078	1.75301	4.97027	5.65672	7.31443	Mm.23216.1	Mm.440567	niacin receptor 1	Niacr1		5	Ⅸ	H
1419722_at	6.3701	5.9609	6.9686	7.23229	9.00938	8.78127	8.01786	8.14775	7.92247	8.33868	9.44116	9.93101	Mm.5193.2	Mm.458023	kallikrein related-peptidase 8	Klk8	chr7 B4|7 24.0 cM	2	Ⅷ	H
1419737_a_at	14.2024	14.3036	14.234	14.4261	14.4084	14.0157	13.3672	13.1975	13.1142	13.2009	13.9293	13.3601	Mm.141443.1	Mm.29324	lactate dehydrogenase A	Ldha	chr7 B4|7 23.5 cM	6	XX	H
1419743_s_at	9.49542	9.50351	10.7633	10.9156	11.3556	11.3057	11.2103	11.0682	10.7278	11.0684	10.4831	10.0653	Mm.219445.1	Mm.178115	coactivator-associated arginine methyltransferase 1	Carm1		4	IV	H
1419748_at	3.69104	3.11092	0.473652	1.54503	4.55188	7.4034	7.86038	7.01591	7.0825	6.81942	6.38327	8.41047	Mm.4817.1	Mm.295456	ATP-binding cassette, sub-family D (ALD), member 2	Abcd2	chr15 E-F	3	XIII	H
1419755_at	5.21614	5.73822	5.60444	4.07354	5.15654	5.02438	5.51079	5.43959	6.09489	6.83752	9.05776	10.4586	Mm.30988.1	Mm.30988	antigen p97 (melanoma associated) identified by monoclonal antibodies 133.2 and 96.5	Mfi2	chr16 B3	1	I	H
1419759_at	9.20794	9.23573	6.65011	5.91541	5.33318	4.83562	5.4194	5.75432	6.18146	6.27301	7.13028	8.06275	Mm.16086.1	Mm.207354	ATP-binding cassette, sub-family B (MDR/TAP), member 1A	Abcb1a	chr5 A1|5 1.0 cM	5	Ⅹ	H
1419764_at	3.8607	7.52932	6.84552	5.38115	3.12129	1.81019	3.92031	1.83313	2.90607	3.30917	8.94915	10.4362	Mm.4571.1	Mm.387173	chitinase 3-like 3	Chi3l3	chr3 F2.2|3 50.5 cM	1	I
1419765_at	6.14145	6.361	7.45961	7.86363	7.7734	7.81333	7.86968	8.05921	8.15895	7.83206	7.58021	7.75221	Mm.196586.1	Mm.291707	cullin 2	Cul2	chr18 A1	2	II	H
1419805_s_at	8.40945	8.3046	8.50047	8.60734	8.93125	9.19136	9.14569	9.04812	9.09181	8.72825	8.25009	8.53449	Mm.197950.1	Mm.465375	predicted gene, EG434616 /// geranylgeranyl diphosphate synthase 1 /// similar to Ggps1 protein	EG434616 /// Ggps1 /// LOC100045315	chr13 A1|13 8.0 cM /// chr14 A3	3	XIV
1419811_at	10.0668	10.0485	6.96594	7.82294	7.33275	5.64142	7.37397	7.40626	7.61692	8.17732	8.432	8.81341	Mm.201803.1	Mm.439750	adenylate cyclase 9	Adcy9	chr16 B1|16 2.0 cM	5	V	H
1419814_s_at	10.79	10.8025	11.428	10.3626	10.2083	7.27866	7.6256	7.55916	8.13506	8.60029	10.0428	10.8474	Mm.198513.1	Mm.24662	S100 calcium binding protein A1	S100a1	chr3 F1-F2|3 43.6 cM	5	XIX	H
1419833_s_at	5.07107	4.75252	8.98337	7.4034	8.57931	8.64077	8.89742	8.94192	8.5705	9.00735	9.16486	8.91663	Mm.220108.1	Mm.247642	ArfGAP with RhoGAP domain, ankyrin repeat and PH domain 3	Arap3	chr18 B3	2	II	H
1419834_x_at	9.58732	9.63337	7.69899	6.99685	8.62452	9.34379	10.4441	10.3843	10.5458	10.5582	9.91954	9.93514	Mm.219860.1	Mm.7445	MAP/microtubule affinity-regulating kinase 1	Mark1	chr1 H5	3	XIII	H
1419835_s_at	12.1867	12.19	10.2219	10.7434	9.55128	9.16847	9.29236	9.37801	9.7947	10.2988	10.7866	11.3667	Mm.215172.1	Mm.234912	plectin 1	Plec1	chr15 D3|15 44.0 cM	5	Ⅸ
1419838_s_at	10.7001	10.6646	11.4943	11.8188	11.9777	12.2074	11.683	11.5842	11.3635	11.2201	11.0215	10.1347	Mm.198533.1	Mm.3794	polo-like kinase 4 (Drosophila)	Plk4	chr3 B	4	IV	H
1419845_at	3.25866	3.73651	1.63735	3.52206	1.48846	3.37421	8.48058	8.42376	8.23747	7.78009	7.58659	6.8677	Mm.33781.1		distal-less homeobox 1, antisense	Dlx1as	chr2 C2|2 44.0 cM	3	XIII
1419866_s_at	11.8312	11.8419	11.1697	10.6745	10.3251	10.1134	10.5096	10.5985	10.0044	10.3649	10.7337	10.2471	Mm.199057.1	Mm.260900	ataxin 2 /// similar to ataxin 2	Atxn2 /// LOC100047323	chr5 F	5	XIX	H
1419874_x_at	2.5447	5.03372	8.56937	6.78074	8.08191	9.06025	7.421	6.84786	5.98751	6.51844	7.71107	8.71764	Mm.34106.2	Mm.457803	zinc finger and BTB domain containing 16	Zbtb16	chr9 A5.3|9 23.0 cM	2	II	H
1419879_s_at	12.1589	12.1664	12.0088	11.7045	10.3637	8.15472	8.30573	8.64336	9.10584	9.50285	10.6414	10.5741	Mm.200016.1	Mm.248445	tripartite motif-containing 25	Trim25	chr11 C	5	XIX	H
1419905_s_at	8.83533	8.68487	8.1023	7.25023	5.9713	6.64006	8.91217	9.24917	9.40744	9.32781	10.0848	10.6036	Mm.199536.1	Mm.18832	hydroxyprostaglandin dehydrogenase 15 (NAD)	Hpgd	chr8 B3.2	5	V	H
1419912_s_at	9.69728	9.67653	10.9985	11.1677	11.4095	11.7181	11.3592	11.1793	11.3229	11.0612	10.3878	10.5641	Mm.199211.1	Mm.22584	serine/threonine kinase receptor associated protein	Strap	chr6 G1	4	IV	H
1419914_s_at	11.4676	11.4607	11.7543	11.9273	11.3322	11.1526	10.9873	10.9917	11.0765	11.0184	11.1335	11.0286	Mm.199964.1	Mm.199964	similar to DNA segment, Chr 10, ERATO Doi 438, expressed /// nuclear undecaprenyl pyrophosphate synthase 1 homolog (S. cerevisiae)	LOC100047601 /// Nus1	chr10 B3|10 29.0 cM	5	XIX
1419922_s_at	10.2107	10.1812	9.57079	9.23491	9.63792	10.0213	10.87	10.996	11.1828	11.0163	10.77	10.8773	Mm.202133.1	Mm.245340	attractin like 1	Atrnl1	chr19 D2	1	Ⅶ	H
1419943_s_at	10.074	10.16	11.3043	11.6892	11.9292	12.093	11.5463	11.2159	11.1005	10.8067	10.1943	9.32729	Mm.195316.1	Mm.380027	cyclin B1	Ccnb1	chr13 D1	4	IV	H
1419945_s_at	12.3425	12.2325	12.0947	12.155	12.0668	12.0542	12.2526	12.2737	12.3604	12.3732	12.3285	12.3227	Mm.206835.1	Mm.397471	RAB2A, member RAS oncogene family	Rab2a	chr4 A1	5	V	H
1419959_s_at	8.53731	8.42756	0.82265	0.554002	1.65178	0.279804	2.16767	0.0917068	0.42991	2.09655	2.13806	2.32762	Mm.201533.1	Mm.441404	cytoplasmic polyadenylated homeobox	Cphx	chr14 A3	5	Ⅹ	H
1419964_s_at	11.3069	11.376	12.2852	12.3806	12.3047	11.8028	11.5336	11.4733	11.2618	11.7019	11.1516	10.9951	Mm.195277.1	Mm.292208	hepatoma-derived growth factor	Hdgf	chr3 F1|3 61.8 cM	4	XVII	H
1419968_at	8.47219	8.5786	5.281	5.17557	1.93358	2.53298	4.77143	5.14573	5.75486	6.2705	6.56966	6.10951	Mm.201109.1	Mm.381907	expressed sequence C77370	C77370	chrX D	5	Ⅸ	H
1419978_s_at	8.61247	8.73237	9.56354	9.09147	9.85383	9.72997	10.4514	10.9083	10.696	10.6959	10.4524	10	Mm.195394.1	Mm.272230	DNA segment, Chr 10, ERATO Doi 610, expressed	D10Ertd610e	chr10 D3|10 70.0 cM	3	III	H
1419979_s_at	12.0152	12.1579	10.4255	10.8539	10.337	9.65724	9.91281	10.0854	10.3808	10.478	10.6512	10.682	Mm.213110.1	Mm.12407	cAMP responsive element binding protein 3	Creb3	chr4 B1|4 20.5 cM	5	Ⅸ	H
1419985_s_at	11.7207	11.7877	7.30519	7.41953	4.99707	4.37727	4.61238	5.32817	5.04826	5.72749	7.59069	7.36602	Mm.195356.1	Mm.22361	coiled-coil domain containing 69	Ccdc69	chr11 B1.3|11 28.5 cM	5	Ⅸ	H
1419988_at	9.03692	8.99205	8.99829	9.11101	9.01591	9.24848	8.74682	8.70358	8.54575	8.42636	8.28804	8.20444	Mm.197604.1	Mm.258589	mitogen-activated protein kinase kinase kinase 7	Map3k7	chr4 A5	6	XVIII	H
1420000_s_at	12.346	12.3288	11.8064	11.7497	11.6397	11.4557	11.444	11.437	11.3239	11.1584	11.5938	11.5896	Mm.197888.1	Mm.7454	immunoglobulin (CD79A) binding protein 1	Igbp1	chrX C3	5	XIX	H
1420004_s_at	9.41115	9.24586	9.56097	9.93063	10.1174	10.1296	10.5722	10.3396	9.61517	10.1377	9.34672	8.89625	Mm.221002.1	Mm.28399	nuclear pore membrane protein 121	Pom121	chr5 G2	4	XVI	H
1420005_s_at	8.37777	8.2535	4.17473	1.52573	2.73225	2.31706	2.93793	2.75063	3.68956	3.47721	4.04083	3.38778	Mm.203513.1	Mm.42160	bone morphogenetic protein 15	Bmp15	chrX A1.1|X 0.5 cM	5	Ⅹ	H
1420008_s_at	6.02276	6.82221	9.98919	10.3138	9.52365	8.6266	8.80487	8.95493	8.80263	9.15552	9.41544	9.09225	Mm.203700.1	Mm.31267	WW, C2 and coiled-coil domain containing 1	Wwc1	chr11 A4	2	II	H
1420011_s_at	11.6099	11.5614	11.4547	11.251	11.229	10.6439	10.6232	10.5903	10.8833	10.8276	10.8485	11.0229	Mm.195271.1	Mm.469937	X-box binding protein 1	Xbp1	chr11 A1|11 3.0 cM	5	XIX	H
1420024_s_at	10.0425	10.0805	11.3162	11.524	11.4075	11.1657	10.3876	10.208	10.21	10.2492	9.90826	10.2013	Mm.219714.1	Mm.458018	eukaryotic translation termination factor 1	Etf1	chr18 B1	6	XVIII	H
1420028_s_at	9.13075	9.09314	12.0949	12.0839	12.5814	12.7798	12.0672	11.9883	11.8628	11.8948	11.2362	10.0581	Mm.200664.1	Mm.4502	similar to DNA replication licensing factor MCM3 (DNA polymerase alpha holoenzyme-associated protein P1) (P1-MCM3) /// minichromosome maintenance deficient 3 (S. cerevisiae)	LOC100045677 /// Mcm3	chr1 A3-A5	4	IV	H
1420048_at	4.6237	4.20271	5.17149	5.391	6.0026	6.05711	6.70546	7.14881	7.29897	6.80769	6.26589	6.42588	Mm.5761.1	Mm.136496	expressed sequence C78859	C78859		3	III
1420056_s_at	9.67383	9.84386	9.94574	10.6874	10.3701	9.91145	9.46024	9.30153	8.9543	9.14382	9.27129	8.76054	Mm.195385.1	Mm.383423	jumonji domain containing 6	Jmjd6	chr11 E2|11 75.0 cM	6	XVIII	H
1420081_s_at	9.67565	9.75957	9.79756	10.0047	10.238	10.4808	10.4297	10.3371	9.81295	9.68458	9.28853	8.49281	Mm.195223.1	Mm.252695	DNA segment, Chr 2, ERATO Doi 750, expressed	D2Ertd750e	chr2 E5	4	XVI	H
1420088_at	13.8813	13.9245	13.5138	12.2425	11.3136	11.4026	11.9042	11.8909	12.2402	12.0616	12.8245	12.9816	Mm.203821.1	Mm.170515	nuclear factor of kappa light polypeptide gene enhancer in B-cells inhibitor, alpha	Nfkbia	chr12 C1-C3	5	Ⅸ	H
1420093_s_at	9.69931	9.70572	11.6909	11.9784	12.184	12.4368	12.4304	12.5326	12.1597	11.885	11.4866	11.5678	Mm.195310.1	Mm.426680	heterogeneous nuclear ribonucleoprotein D-like	Hnrpdl	chr5 E4|5 54.0 cM	2	II	H
1420095_s_at	10.2796	10.2436	9.72855	9.92379	10.4778	10.9397	11.0327	11.0896	10.6498	10.3974	10.1284	9.89568	Mm.206897.1	Mm.2760	zinc finger and SCAN domain containing 21	Zscan21	chr5 G2|5 78.0 cM	4	XVI	H
1420110_s_at	7.71547	7.91373	7.03004	7.69648	9.75968	10.5354	10.434	10.2632	9.62352	9.19251	8.21617	8.02109	Mm.219709.1	Mm.26316	zinc finger protein 334	Zfp334	chr2 H3	4	XVI	H
1420113_s_at	9.15106	9.11849	10.5709	10.6706	10.5131	10.2711	10.0078	9.97533	9.61155	9.24307	9.55997	9.04056	Mm.199425.1	Mm.29063	RIKEN cDNA 2410022L05 gene	2410022L05Rik	chr8 A1.1	4	XVII	H
1420116_s_at	10.6357	10.5828	10.9849	10.5873	10.1762	10.0856	9.97649	10.0363	10.2545	10.3458	10.4006	10.4175	Mm.201674.1	Mm.250936	golgi phosphoprotein 3	Golph3	chr15 A1	5	Ⅸ	H
1420119_s_at	8.2802	8.40858	8.53655	8.63036	8.15672	7.81561	7.30735	7.22287	7.35308	7.26304	7.13818	6.89979	Mm.198140.1	Mm.194486	PHD finger protein 3	Phf3	chr1 A5	6	XX	H
1420123_at	9.17088	9.17902	9.23432	8.43194	8.49114	8.18706	9.10939	9.25001	9.38894	9.674	9.57343	9.87909	Mm.215208.1	Mm.24670	T-cell leukemia translocation altered gene	Tcta	chr9 F2	5	V	H
1420127_s_at	9.55965	9.63699	7.40695	7.57968	6.94518	6.76291	7.55957	7.70112	7.91639	8.33096	8.77062	9.00424	Mm.195293.1	Mm.268475	cell cycle progression 1	Ccpg1	chr9 D	5	V	H
1420129_s_at	11.8588	11.9239	12.2602	12.2026	12.3651	12.3207	12.132	12.0269	11.9512	11.8759	11.9069	11.4678	Mm.219697.1	Mm.9257	DNA segment, Chr 10, Wayne State University 52, expressed	D10Wsu52e	chr10 C1|10 46.0 cM	4	XVII	H
1420131_s_at	12.2546	12.2081	12.6934	12.5262	11.3274	10.4771	10.553	10.9089	11.112	11.1502	11.5618	11.9587	Mm.199914.1	Mm.28853	pituitary tumor-transforming 1 interacting protein	Pttg1ip	chr10 C1	5	XIX	H
1420136_a_at	5.96911	6.36385	5.20271	6.06404	6.92007	7.96972	8.20763	8.58678	7.98128	7.96682	7.79568	7.84245	Mm.174122.2	Mm.394932				3	Ⅻ
1420139_s_at	11.2158	11.1935	11.5091	11.6883	11.831	11.7693	11.033	10.9649	11.1434	10.8425	10.5368	10.6044	Mm.195413.1	Mm.34606	KRR1, small subunit (SSU) processome component, homolog (yeast)	Krr1	chr10 D2|10 60.0 cM	6	XVIII	H
1420142_s_at	8.7094	8.78079	11.4682	11.7463	12.0305	11.9998	11.2561	11.0343	10.9325	11.1312	10.426	10.2693	Mm.199839.1	Mm.4742	proliferation-associated 2G4	Pa2g4	chr10 D3	4	IV	H
1420150_at	12.3617	12.4487	10.4684	8.90784	7.39201	8.07888	9.1263	8.98506	8.58394	9.00331	8.70895	9.53211	Mm.219560.1	Mm.30	splA/ryanodine receptor domain and SOCS box containing 1	Spsb1	chr4 E2	5	Ⅹ	H
1420157_s_at	11.3827	11.3163	11.7971	11.2251	11.5167	11.4102	10.9847	10.9421	10.7475	10.7697	10.653	10.4384	Mm.219699.1	Mm.329022	ATP-binding cassette, sub-family F (GCN20), member 1	Abcf1	chr17 B1	6	XX	H
1420161_at	5.32489	5.84646	6.67415	7.36348	7.71566	8.35781	8.41148	8.59623	8.25911	8.41883	7.24919	6.99279	Mm.3628.1		expressed sequence AA409749	AA409749		3	XIV
1420171_s_at	13.5727	13.5449	13.3612	13.6439	11.7799	11.0535	10.7708	11.2209	10.8492	11.1069	11.9016	11.7653	Mm.219481.1	Mm.29677	myosin, heavy polypeptide 9, non-muscle	Myh9	chr15 E1|15 43.3 cM	5	XIX	H
1420183_at	6.44047	6.20727	7.94661	6.9095	7.61391	7.8592	7.54648	7.36288	8.22522	9.69567	13.7109	13.5011	Mm.198493.1	Mm.1121	Loricrin, mRNA (cDNA clone IMAGE:4190845)	Lor	chr3 F1|3 42.1 cM	1	I	H
1420249_s_at	10.7695	10.2463	6.88404	5.29992	4.52359	5.44305	5.20869	4.58901	5.4703	5.70916	6.75822	8.55991	Mm.218266.1	Mm.137	chemokine (C-C motif) ligand 6	Ccl6	chr11 C|11 47.51 cM	5	Ⅹ
1420330_at	9.96428	8.95955	5.1707	4.57421	1.24829	1.21475	3.0152	2.28492	3.5907	4.03955	4.08317	5.19274	Mm.28263.1	Mm.248327	C-type lectin domain family 4, member e	Clec4e	chr6 F3|6 59.6 cM	5	Ⅸ	H
1420332_x_at	4.81874	4.45793	4.27402	4.12142	4.60486	5.45639	4.52265	4.43767	5.69622	4.54682	11.6911	12.3834	Mm.176243.1	Mm.176243	late cornified envelope 1D	Lce1d	chr3 F1	1	I	H
1420334_at	9.14546	9.13288	5.84795	2.14784	2.7633	3.07461	3.86869	2.59796	3.40488	2.99405	5.6035	6.056	Mm.35253.1	Mm.35253	solute carrier family 12 (potassium/chloride transporters), member 8	Slc12a8	chr16 B3	5	Ⅸ	H
1420337_at	4.22017	5.17985	4.45122	5.89055	8.9309	8.51239	8.41624	8.43312	7.31532	6.54176	5.89732	5.36256	Mm.1306.1	Mm.204730	gastrulation brain homeobox 2	Gbx2	chr1 C5-E1|1 65.0 cM	4	XVI	H
1420340_at	4.38544	5.0802	6.1886	6.04957	7.41856	8.21176	8.23816	7.80393	8.05467	7.33025	6.23002	6.2837	Mm.45963.1	Mm.244046	centrosome and spindle pole associated protein 1	Cspp1	chr1 A2	4	XV	H
1420342_at	7.11352	7.51377	8.94968	9.8581	9.06171	9.63165	9.22039	9.10316	9.06982	9.19294	8.6561	9.16481	Mm.12950.1	Mm.440246	ganglioside-induced differentiation-associated-protein 10	Gdap10	chr12 A3	4	IV
1420347_at	1.96201	3.73994	2.95352	0.352084	1.00328	1.46341	1.68501	2.98038	3.98425	8.18245	10.3369	11.2182	Mm.28438.1	Mm.268852	palate, lung, and nasal epithelium associated	Plunc	chr2 H1	1	I	H
1420348_at	4.62561	4.33351	3.9041	3.86876	6.61151	6.40505	8.20508	8.06859	7.03199	6.52513	5.33028	5.35788	Mm.5151.1	Mm.5151	LIM homeobox protein 5	Lhx5	chr5 F|5 64.0 cM	3	XIV	H
1420350_at	5.19577	4.92746	5.20224	4.91926	4.98209	5.57806	5.51446	5.79537	6.02294	5.68191	12.3594	12.6722	Mm.89230.1	Mm.279773	late cornified envelope 1A2	Lce1a2	chr3 F1	1	I
1420360_at	3.30494	4.32528	8.73164	8.80832	9.37521	9.0182	8.36206	8.31521	8.27796	8.09943	8.16925	8.30359	Mm.7960.1	Mm.214717	dickkopf homolog 1 (Xenopus laevis)	Dkk1	chr19 C2	2	II	H
1420361_at	9.85889	9.81024	6.39076	5.54525	5.65691	5.79245	7.10299	6.99762	7.63808	7.65807	7.87901	8.0541	Mm.2913.1	Mm.2913	solute carrier family 11 (proton-coupled divalent metal ion transporters), member 1	Slc11a1	chr1 C3|1 39.2 cM	5	Ⅹ	H
1420364_at	2.38331	1.8902	3.92651	3.92941	5.20705	5.23604	5.49339	4.45671	6.30639	7.74436	8.74886	8.93859	Mm.60267.1	Mm.60267	G protein-coupled receptor 87	Gpr87	chr3 D	2	Ⅷ	H
1420365_a_at	13.2212	13.123	14.089	13.9517	13.9471	14.0067	13.9943	13.8513	13.6481	13.4321	13.4746	13.0655	Mm.16767.1	Mm.155896	heterogeneous nuclear ribonucleoprotein A2/B1	Hnrnpa2b1		4	XVII	H
1420368_at	11.6373	11.718	12.3384	12.4497	12.4185	12.2551	11.6796	11.718	11.4166	11.4012	11.4203	11.1125	Mm.28549.1	Mm.28549	density-regulated protein	Denr	chr5 F	6	XVIII	H
1420375_at	9.41773	9.37809	8.09553	8.78403	8.58189	9.40477	10.0778	9.95998	10.316	10.2013	9.83883	9.71158	Mm.4635.1	Mm.88694	kinesin family member 3A	Kif3a	chr11 A5-B1|11 29.5 cM	3	XIII	H
1420377_at	5.26129	4.87474	5.77306	5.23404	6.85455	8.23967	10.1695	10.0231	10.1502	10.0882	9.0276	8.95979	Mm.4954.1	Mm.4954	ST8 alpha-N-acetyl-neuraminide alpha-2,8-sialyltransferase 2	St8sia2	chr7 D2	3	III	H
1420378_at	6.73621	6.93087	6.94761	6.09417	5.32348	4.8793	5.06507	4.54965	5.80909	5.74585	7.58522	10.5229	Mm.1321.1	Mm.1321	surfactant associated protein D	Sftpd	chr14 B|14 14.0 cM	1	I	H
1420388_at	6.10655	6.21384	8.63825	8.64926	8.06705	7.09778	8.25279	8.38744	8.90941	8.91008	8.76583	8.86808	Mm.9431.1	Mm.9431	protease, serine, 12 neurotrypsin (motopsin)	Prss12	chr3 G3	2	II	H
1420389_at	3.9459	2.45139	3.63114	4.42433	7.91378	8.75416	8.894	8.81251	8.02199	7.74475	7.13489	6.96692	Mm.1371.1	Mm.1371	paired box gene 3	Pax3	chr1 C4|1 44.0 cM	2	II	H
1420394_s_at	11.0699	10.0483	7.45844	6.7209	5.44734	3.28534	5.49532	6.1498	6.90991	7.04976	7.95705	9.26315	Mm.34408.1	Mm.439661	glycoprotein 49 A /// leukocyte immunoglobulin-like receptor, subfamily B, member 4	Gp49a /// Lilrb4	chr10 32.0 cM /// chr10 B3	5	Ⅸ
1420398_at	5.29587	3.08757	4.78277	3.69083	3.96076	4.81114	7.36259	7.65647	8.32344	8.20146	7.86863	8.42317	Mm.130892.1	Mm.253927	regulator of G-protein signaling 18	Rgs18	chr1 F|1 78.5 cM	1	Ⅶ	H
1420399_at	3.16937	4.89735	4.95878	5.83798	7.73773	7.80247	8.24663	8.31669	8.98619	9.47907	7.98265	7.81656	Mm.10804.1	Mm.373385	growth factor independent 1B	Gfi1b	chr2 A3	2	II	H
1420404_at	6.34056	5.55881	3.75763	3.72968	4.38891	3.39422	5.2747	5.9643	6.22149	6.75847	6.95677	6.92137	Mm.1452.1	Mm.1452	CD86 antigen	Cd86	chr16 B5|16 26.9 cM	5	Ⅺ	H
1420406_at	3.63365	1.76536	3.67133	4.35008	7.42889	8.3156	7.73639	8.19386	7.58724	6.95264	6.69824	5.86951	Mm.90135.1	Mm.471813	paternally expressed 12	Peg12	chr7 C|7 28.0 cM	2	II
1420420_at	5.24728	5.26389	2.49943	4.35503	2.89947	2.72507	3.20431	2.51296	4.05816	4.97454	8.56585	8.18002	Mm.26634.1	Mm.26634	hydroxyacid oxidase 1, liver	Hao1	chr2 F2|2 80.0 cM	1	I	H
1420428_at	3.99107	3.61163	5.05367	5.02236	4.91153	5.53203	5.71176	5.54625	4.65852	5.54596	7.97438	8.72846	Mm.3383.1	Mm.3383	advanced glycosylation end product-specific receptor	Ager	chr17 B1	2	Ⅷ	H
1420429_at	4.8491	4.99929	4.45071	3.93379	4.16765	4.11155	7.15144	7.22801	7.91986	7.50677	6.94898	7.02865	Mm.82308.1	Mm.82308	protocadherin beta 3	Pcdhb3		3	XIII	H
1420431_at	2.28982	2.76392	2.71892	0.632703	2.13581	3.47809	2.33417	2.40701	2.09203	3.83734	8.05512	11.3285	Mm.1417.1	Mm.1417	repetin	Rptn	chr3 F1-F2	1	I	H
1420441_at	9.62099	9.46721	9.55931	9.91057	10.3497	11.5184	11.0995	11.2308	11.4573	10.9216	9.99331	10.0068	Mm.4649.1	Mm.4649	centromere protein C1	Cenpc1	chr5 E2-E5	3	XIV	H
1420442_at	1.70954	1.96895	2.57329	3.35462	3.2094	2.85096	5.42819	5.33647	6.78614	7.05317	7.61208	8.35455	Mm.4418.1	Mm.4418	calcium channel, voltage-dependent, L type, alpha 1S subunit	Cacna1s	chr1 F|1 69.9 cM	1	Ⅶ	H
1420443_at	4.89693	5.37311	4.33092	4.77176	3.80242	4.2707	6.1087	6.42742	7.27621	6.94566	6.8381	7.05016	Mm.118311.1	Mm.118311	protocadherin beta 19	Pcdhb19	chr18 B3	1	Ⅶ	H
1420453_at	2.93134	4.88298	6.46302	4.58592	5.07929	3.30139	4.05764	2.79848	3.68243	4.91487	6.97225	8.15549	Mm.6253.1	Mm.6253	crystallin, gamma S	Crygs	chr16 B1|16 16.1 cM	1	I	H
1420459_at	4.36013	3.57209	6.81992	5.61614	7.88905	8.534	7.74043	7.26075	7.46224	7.70938	8.24338	8.13834	Mm.42604.1	Mm.42604	ripply3 homolog (zebrafish)	Ripply3	chr16 C4	2	II	H
1420464_s_at	7.39024	6.58367	4.86478	3.07154	3.24111	0.771694	3.53788	0.681264	3.53385	4.63591	5.85907	7.28864	Mm.87804.1	Mm.3189	predicted gene, ENSMUSG00000074420 /// leukocyte immunoglobulin-like receptor, subfamily B (with TM and ITIM domains), member 3 /// predicted gene, OTTMUSG00000022068 /// paired-Ig-like receptor A1 /// paired-Ig-like receptor A11 /// paired-Ig-like receptor A2 /// paired-Ig-like receptor A3 /// paired-Ig-like receptor A4 /// paired-Ig-like receptor A6 /// paired-Ig-like receptor A7	ENSMUSG00000074420 /// Lilrb3 /// OTTMUSG00000022068 /// Pira1 /// Pira11 /// Pira2 /// Pira3 /// Pira4 /// Pira6 /// Pira7	chr7 A1 /// chr7 A1|7 1.0 cM /// chr7 A1|7 3.0 cM /// chr7|7	5	Ⅸ
1420465_s_at	4.43302	4.41836	4.34144	3.39366	4.48833	5.14635	6.43667	7.45544	6.4304	6.98538	7.95538	8.26014	Mm.157893.1	Mm.458390	predicted gene, 100039054 /// RIKEN cDNA 2610016E04 gene /// major urinary protein LOC100048885 /// major urinary protein 17 /// major urinary protein 1 /// major urinary protein 2 /// predicted gene, OTTMUSG00000007428 /// predicted gene, OTTMUSG00000008509	100039054 /// 2610016E04Rik /// CU041261.1 /// LOC100189605 /// Mup1 /// Mup2 /// OTTMUSG00000007428 /// OTTMUSG00000008509	chr4 B3 /// chr4 B3|4 /// chr4 B3|4 27.8 cM	3	III
1420468_at	1.78136	2.86214	3.87293	3.58275	6.20885	5.68392	5.83471	5.68808	6.51678	6.08506	5.78095	2.32343	Mm.116960.1	Mm.116960	ankyrin repeat and SOCS box-containing 17	Asb17	chr3 H3	4	XV	H
1420478_at	12.5466	12.5822	13.8218	14.2367	13.9137	13.7011	13.1896	13.0363	12.8272	12.7352	12.6556	11.9856	Mm.3797.1	Mm.290407	nucleosome assembly protein 1-like 1	Nap1l1	chr10 D1|10 60.0 cM	4	XVII	H
1420484_a_at	4.54411	4.49058	4.39797	4.24383	6.54435	8.52117	9.82245	9.97777	10.7835	11.0733	12.1635	12.2481	Mm.3667.1	Mm.3667	vitronectin	Vtn	chr11 B5|11 45.09 cM	1	Ⅶ	H
1420489_at	12.8272	12.7819	12.9311	12.9074	12.5173	12.1538	12.0329	11.9861	11.8272	11.7701	12.3036	11.7344	Mm.29599.1	Mm.29599	mitochondrial ribosomal protein S14	Mrps14	chr1 H2.1	6	XX	H
1420494_x_at	14.4509	14.4327	13.8749	13.7864	13.4647	13.4018	13.4828	13.519	13.5327	13.4767	13.631	13.6282	Mm.331.1	Mm.331	similar to Ubc protein /// ubiquitin C	LOC100048105 /// Ubc	chr5 G1.1|5 64.0 cM	5	XIX
1420495_a_at	10.6322	10.7703	11.4153	11.367	11.3151	10.8439	10.586	10.622	10.5356	10.5447	10.3657	10.5713	Mm.27373.1	Mm.260703	vacuolar protein sorting 26 homolog A (yeast)	Vps26a	chr10 B3-B5	6	XVIII	H
1420496_at	0.980832	0.479411	1.02409	1.24943	1.72126	1.19625	3.41467	5.50577	6.50041	7.06151	8.97486	9.28537	Mm.42224.1	Mm.42224	coagulation factor XII (Hageman factor)	F12	chr13 B2	1	Ⅶ	H
1420497_a_at	10.9151	11.0079	10.9575	11.5151	11.1845	10.9442	10.3079	10.3441	10.062	10.2253	9.82043	9.787	Mm.24169.1	Mm.24169	CCAAT/enhancer binding protein zeta	Cebpz	chr17 E3	6	XVIII	H
1420499_at	12.9709	13.0034	11.8935	9.33675	6.41684	5.44974	6.129	6.31074	6.27401	6.46046	8.07927	9.12544	Mm.10651.1	Mm.10651	GTP cyclohydrolase 1	Gch1	chr14 C2-3|14 19.5 cM	5	Ⅸ	H
1420502_at	11.9418	11.8362	13.5935	12.3863	10.4494	9.82531	9.88654	10.16	10.2646	10.3058	11.0202	11.7957	Mm.2734.1	Mm.2734	spermidine/spermine N1-acetyl transferase 1	Sat1	chrX F3-F4|X 65.2 cM	5	XIX	H
1420504_at	1.17841	0.347834	2.33001	2.01716	2.23396	2.48808	2.28878	3.55348	3.49266	4.52164	6.24882	7.9449	Mm.25770.1	Mm.253984	solute carrier family 6 (neurotransmitter transporter), member 14	Slc6a14	chrX A2	2	Ⅷ	H
1420505_a_at	7.85271	7.78141	7.95094	6.0319	7.42229	8.44505	10.0634	9.78019	10.0542	10.4601	9.83406	9.99257	Mm.3129.1	Mm.278865	syntaxin binding protein 1	Stxbp1	chr2 B|2 24.0 cM	3	XIII	H
1420509_at	9.2584	9.33576	9.6624	10.2548	10.2801	10.3833	9.63956	9.52986	9.4646	9.25288	8.8153	9.00049	Mm.100617.1	Mm.100617	serum response factor binding protein 1	Srfbp1	chr18 D1	4	XVII	H
1420512_at	1.9461	0.852627	7.55362	6.34288	5.33247	6.69882	8.40938	9.2306	9.15008	8.97812	9.08756	8.1539	Mm.103593.1	Mm.103593	dickkopf homolog 2 (Xenopus laevis)	Dkk2	chr3 H2	2	II	H
1420514_at	9.76439	10.0504	9.67606	9.78213	11.2574	11.7876	11.1895	11.1194	10.8604	10.8021	10.8471	10.7324	Mm.154610.1	Mm.441557				3	Ⅻ
1420515_a_at	0.674562	0.532846	1.40325	0.569632	0.386878	0.111246	0.307569	0.564519	0.846364	3.99937	6.54472	7.05568	Mm.86752.1	Mm.476916	peptidoglycan recognition protein 2	Pglyrp2	chr17 B1	2	Ⅷ	H
1420518_a_at	4.27445	4.52298	7.3077	6.6427	8.62891	8.79829	9.12606	9.08234	8.23535	8.05451	8.10644	8.21159	Mm.214530.1	Mm.214530	immunoglobulin superfamily, member 9	Igsf9	chr1 H3|1 94.0 cM	2	II	H
1420525_a_at	3.9267	4.05778	4.23567	5.03104	6.34744	4.42627	5.39532	6.39955	8.46101	9.06346	10.0728	8.9751	Mm.2611.1	Mm.2611	ornithine transcarbamylase	Otc	chrX A1|X 3.0 cM	2	Ⅷ	H
1420530_at	7.00889	6.3733	5.385	4.59139	6.69168	7.8999	9.46402	9.118	9.41251	9.15573	8.37555	8.01719	Mm.101277.1	Mm.101885	D4, zinc and double PHD fingers family 1	Dpf1	chr7 B1	3	XIII	H
1420534_at	3.24704	4.69253	4.68921	3.26242	5.81621	5.8193	6.61386	6.55978	7.59762	7.683	7.56991	8.34272	Mm.143831.1	Mm.143831	guanylate cyclase 1, soluble, alpha 3	Gucy1a3	chr3 E3	1	Ⅶ	H
1420537_at	1.63002	3.31417	4.25357	5.60184	2.34414	4.22051	5.83027	6.28762	7.56412	7.57988	8.15501	9.14084	Mm.86004.1	Mm.390712	potassium channel tetramerisation domain containing 4	Kctd4	chr14 D2	1	Ⅶ	H
1420540_a_at	10.1616	10.214	9.71299	9.70105	9.2237	8.7927	9.14478	9.24681	9.48632	9.51483	9.71453	9.83317	Mm.4009.1	Mm.4009	Ras-like without CAAX 1	Rit1	chr3 F1	5	Ⅸ	H
1420545_a_at	5.97197	6.27884	7.00787	6.99005	8.56	9.24462	9.71519	9.3169	9.34968	9.11687	7.96834	8.061	Mm.41190.1	Mm.257073	chimerin (chimaerin) 1	Chn1	chr2 C3	3	XIV	H
1420548_a_at	8.83201	8.95279	9.09964	9.30122	9.54813	9.61959	8.49726	8.50601	8.31153	8.29948	7.54587	7.82199	Mm.42123.1	Mm.389948	RIKEN cDNA 2310008H09 gene	2310008H09Rik	chr7 F3	6	XVIII	H
1420550_at	3.59093	3.85175	2.33404	1.83263	3.40302	2.32803	3.1694	3.45999	3.19633	2.93096	11.4696	13.1446	Mm.158176.1	Mm.158176	late cornified envelope 1F	Lce1f	chr3 F1	1	I
1420551_at	1.87465	2.18783	3.80598	5.73945	6.05213	6.10187	6.05192	5.69937	7.10602	8.57625	9.92948	10.7224	Mm.133444.1	Mm.133444	muscle-related coiled-coil protein	Murc	chr4 B2	2	Ⅷ	H
1420553_x_at	1.85884	2.34467	2.40515	3.16129	6.04373	5.72972	8.27919	9.41001	11.1512	11.7886	13.1757	13.338	Mm.218230.1	Mm.439692	serine (or cysteine) peptidase inhibitor, clade A, member 1A	Serpina1a	chr12 E|12 51.0 cM	3	III
1420554_a_at	8.64289	8.64206	8.50706	8.05513	7.97092	7.78767	8.86465	8.93736	9.40251	9.33325	9.7967	9.12352	Mm.27318.1	Mm.34008	RAS-related C3 botulinum substrate 3	Rac3	chr11 E2	1	Ⅶ	H
1420558_at	9.1174	8.87588	6.9052	6.00425	4.63595	3.61363	3.56501	4.42965	4.5077	4.36793	6.23967	7.49512	Mm.3337.1	Mm.3337	selectin, platelet	Selp	chr1 H2.2|1 86.6 cM	5	XIX	H
1420562_at	3.38681	3.11567	2.60549	2.79433	2.58557	3.41992	4.18477	4.50383	5.22167	5.66137	7.65573	8.23615	Mm.27630.1	Mm.27630	secreted Ly6/Plaur domain containing 1	Slurp1	chr15 D3	2	Ⅷ	H
1420563_at	4.09024	4.14549	5.08873	3.96719	5.80371	5.65344	6.48577	6.85492	7.15479	7.26028	7.32504	7.26263	Mm.42021.1	Mm.327681	glutamate receptor, ionotropic, AMPA3 (alpha 3)	Gria3	chrX A3.3-A4|X 13.3 cM	3	III	H
1420565_at	4.01652	1.95115	6.9409	8.40694	11.1748	10.5349	7.88202	7.61843	7.47181	7.00573	6.96336	6.76084	Mm.197.1	Mm.197	homeo box A1	Hoxa1	chr6 B3|6 26.28 cM	4	IV	H
1420569_at	3.92296	5.2294	2.50131	1.65979	2.04979	2.46164	3.89354	3.77365	6.09043	6.69686	8.50191	9.55077	Mm.8033.1	Mm.440523	chondroadherin	Chad	chr11 D|11 54.0 cM	1	I	H
1420572_at	5.0679	5.26389	5.27726	5.46482	5.32776	5.42216	6.32683	6.04699	7.30806	7.85314	8.11504	7.91111	Mm.119630.1	Mm.240438	membrane-spanning 4-domains, subfamily A, member 3	Ms4a3	chr19 B	1	Ⅶ	H
1420577_at	12.5824	12.8712	2.18202	3.53739	2.98067	1.87346	4.05446	4.02453	3.9366	3.37088	3.76383	3.40854	Mm.32398.1	Mm.391503	activation-induced cytidine deaminase	Aicda	chr6 F2	5	Ⅹ	H
1420579_s_at	5.46767	5.94991	4.34463	4.94302	3.79314	4.7273	4.41419	4.93964	5.74301	6.28816	6.69527	6.90769	Mm.15621.1	Mm.15621	cystic fibrosis transmembrane conductance regulator homolog	Cftr	chr6 3.1 cM	1	I	H
1420583_a_at	9.73305	9.75176	5.81618	5.30559	5.79278	5.81927	6.61703	6.58448	7.12327	7.38585	8.57317	9.58788	Mm.8858.1	Mm.427266	RAR-related orphan receptor alpha	Rora	chr9 C|9 36.0 cM	5	V	H
1420589_at	5.87654	5.8242	4.0877	4.22162	3.12059	3.13763	5.40755	5.80391	6.5428	7.2284	7.64912	7.89917	Mm.56986.1	Mm.56986	hyaluronan synthase 3	Has3	chr8 D3|8 53.3 cM	1	I	H
1420592_a_at	12.0404	11.9471	11.7448	11.7684	12.4546	12.9777	12.4944	12.2959	12.2174	11.9688	11.4031	11.1433	Mm.218657.1	Mm.218657	acidic (leucine-rich) nuclear phosphoprotein 32 family, member E	Anp32e	chr3 F2.1	4	XVI	H
1420603_s_at	6.4858	6.20273	7.03573	7.54711	8.37772	8.51424	8.41087	8.23401	7.8396	7.46597	7.3543	5.22186	Mm.196428.1	Mm.458004	retinoic acid early transcript 1, alpha /// retinoic acid early transcript beta /// retinoic acid early transcript gamma /// retinoic acid early transcript delta /// retinoic acid early transcript 1E	Raet1a /// Raet1b /// Raet1c /// Raet1d /// Raet1e	chr10 A3	4	XVI	H
1420611_at	9.08431	9.4306	8.85168	8.58034	9.81682	10.7548	11.0759	10.9151	11.2449	11.4927	10.6168	11.0376	Mm.16766.1	Mm.16766	protein kinase, cAMP dependent, catalytic, beta	Prkacb	chr3 H3	3	Ⅻ	H
1420613_at	14.1497	14.2004	12.8803	13.1135	12.6321	12.3386	12.3285	12.27	12.0976	12.4098	12.6814	12.2486	Mm.6355.1	Mm.193688	protein tyrosine phosphatase 4a2	Ptp4a2	chr4 D2.3	5	XIX	H
1420616_at	10.6848	10.8032	11.4182	11.7136	11.99	11.7802	11.488	11.3978	11.1817	10.9066	10.3956	10.212	Mm.27706.1	Mm.27706	ash2 (absent, small, or homeotic)-like (Drosophila)	Ash2l	chr8 A3	4	XVII	H
1420618_at	11.1319	11.1154	10.6764	10.9558	10.5556	10.0814	11.4764	11.6288	12.0128	12.1345	12.1206	11.8749	Mm.23178.1	Mm.339792	cytoplasmic polyadenylation element binding protein 4	Cpeb4	chr11 A4	1	Ⅶ	H
1420621_a_at	11.0929	11.1775	10.3602	10.517	10.2307	10.5149	11.2169	11.1905	11.4639	11.4917	11.6136	11.9523	Mm.15571.1	Mm.277585	amyloid beta (A4) precursor protein	App	chr16 C3-qter|16 56.0 cM	1	Ⅶ	H
1420623_x_at	14.3816	14.4376	14.4218	14.5103	14.2901	14.0703	13.927	13.7711	13.7225	13.6644	13.6454	13.4229	Mm.197551.1	Mm.290774	heat shock protein 8	Hspa8	chr9 A5.1|9 24.0 cM	6	XX	H
1420624_a_at	12.0546	12.0087	11.6038	11.2823	10.9355	9.6635	10.0395	10.3057	10.8335	10.9417	11.5272	11.5949	Mm.1838.1	Mm.1838	vesicle-associated membrane protein 8	Vamp8	chr6 C1|6 31.5 cM	5	Ⅸ	H
1420626_at	10.5336	10.4659	10.6508	10.9348	11.2911	11.4849	11.0191	10.8236	10.507	10.2522	9.68595	9.39138	Mm.64104.1	Mm.475662	general transcription factor IIIC, polypeptide 6, alpha	Gtf3c6	chr10 B1	4	XVII	H
1420630_at	10.0289	10.0522	6.53917	6.4032	6.96195	7.84914	8.91415	9.08308	9.2721	9.41847	9.2375	8.9702	Mm.34182.1	Mm.34182	RIKEN cDNA 8430419L09 gene	8430419L09Rik	chr6 G1	5	Ⅺ	H
1420634_a_at	10.2602	10.2213	10.3275	10.2284	10.4969	10.5442	10.3624	10.2856	10.1829	10.1679	9.94847	9.64241	Mm.2334.1	Mm.391091	MAD homolog 2 (Drosophila)	Smad2	chr18 E3|18 48.0 cM	6	XVIII	H
1420641_a_at	9.59395	9.57766	12.5957	10.6529	7.33654	6.28486	7.10095	7.24518	7.61741	8.28255	9.05917	9.5947	Mm.28986.1	Mm.28986	sulfide quinone reductase-like (yeast)	Sqrdl	chr2 F2	5	XIX	H
1420643_at	4.41044	4.90126	7.55608	6.72184	7.51816	8.52998	8.61293	8.2684	8.33413	8.78208	7.63152	7.72256	Mm.12834.1	Mm.12834	LFNG O-fucosylpeptide 3-beta-N-acetylglucosaminyltransferase	Lfng	chr5 G2|5 80.0 cM	2	II	H
1420647_a_at	13.19	13.2102	13.9153	14.3637	13.4269	11.6527	9.49632	9.8346	9.82826	10.6542	11.8058	11.7009	Mm.6800.1	Mm.358618	keratin 8	Krt8	chr15 F3|15 58.86 cM	6	XX	H
1420654_a_at	8.02384	8.20617	8.21755	8.08255	7.95496	7.5521	7.74805	7.55053	7.56204	7.77337	8.7888	9.20559	Mm.29201.1	Mm.396102	glucan (1,4-alpha-), branching enzyme 1	Gbe1	chr16 C2|16 41.9 cM	1	I	H
1420665_at	2.73248	3.86764	5.57116	5.52994	6.7174	7.51024	7.30701	7.00834	6.7804	5.81869	5.60941	5.17888	Mm.64982.1	Mm.257094	integrin beta 3 binding protein (beta3-endonexin)	Itgb3bp	chr4 C6	3	XIV	H
1420673_a_at	2.97975	4.45277	2.41345	2.71603	4.35736	5.01023	4.73202	4.98676	7.05036	8.15135	9.16896	8.66966	Mm.28700.1	Mm.28700	acyl-Coenzyme A oxidase 2, branched chain	Acox2	chr14 A1	1	Ⅶ	H
1420675_at	7.21017	6.98767	6.39753	6.07829	7.70769	8.36268	8.46165	8.25668	7.83185	7.91032	7.07417	6.94855	Mm.19274.1	Mm.19274	zinc finger protein 113	Zfp113	chr5 G1	3	Ⅻ	H
1420677_x_at	5.49563	4.36263	4.00763	5.22438	5.3266	5.95474	5.88093	5.68763	5.98718	5.53265	12.4818	12.5301	Mm.158140.1	Mm.41969	late cornified envelope 1A1	Lce1a1	chr3 F1	1	I
1420682_at	6.71312	7.02243	6.39942	7.06877	6.1122	5.93017	6.81901	7.35541	8.05975	8.22132	8.33318	8.86303	Mm.86425.1	Mm.86425	cholinergic receptor, nicotinic, beta polypeptide 1 (muscle)	Chrnb1	chr11 B3|11 40.0 cM	2	Ⅷ	H
1420683_at	1.86541	1.47721	2.54842	2.91246	5.20068	2.8656	3.74258	4.74989	5.27088	6.67727	7.87708	8.16781	Mm.74618.1	Mm.331209	BCL2/adenovirus E1B 19kD interacting protein like	Bnipl	chr3 F2.1	2	Ⅷ	H
1420686_at	5.78487	5.93401	2.89751	2.59071	2.47465	0.8599	2.20672	3.27659	7.11892	7.73863	8.37781	8.27884	Mm.40324.1	Mm.40324	crystallin, beta A4	Cryba4	chr5 F	1	I	H
1420693_at	2.71346	2.75267	4.50499	4.4283	7.37349	7.70885	7.78116	7.8824	8.94702	10.0691	10.5691	11.7386	Mm.4103.1	Mm.4103	myomesin 1	Myom1	chr17 E1.3	2	Ⅷ	H
1420695_at	5.39379	5.58441	5.69956	5.53637	6.9908	8.71004	9.23085	8.5184	8.51339	8.13519	6.97973	7.07204	Mm.12885.1	Mm.320593	dachshund 1 (Drosophila)	Dach1	chr14 E3|14 48.0 cM	3	XIV	H
1420696_at	7.2564	6.87546	5.85004	5.61169	6.05746	7.10391	7.53356	7.07562	8.14067	8.22796	8.0297	8.61238	Mm.5071.1	Mm.5071	sema domain, immunoglobulin domain (Ig), short basic domain, secreted, (semaphorin) 3C	Sema3c	chr5 A3	1	Ⅶ	H
1420697_at	7.80559	7.14322	5.0344	4.04931	3.85374	3.32693	4.44083	5.49559	5.88308	6.83684	7.16657	7.35332	Mm.218870.1	Mm.27387	solute carrier family 15, member 3	Slc15a3	chr19 B	5	V	H
1420699_at	9.2383	8.63066	7.49558	6.76931	5.13951	4.37112	6.40584	6.38989	7.39587	7.53591	7.78619	7.68491	Mm.132943.1	Mm.239516	C-type lectin domain family 7, member a	Clec7a		5	Ⅸ	H
1420707_a_at	6.78898	7.07482	8.35321	8.81189	9.21082	9.68729	8.71699	8.61915	8.61007	8.59543	7.45398	7.26037	Mm.416.1	Mm.297870	TRAF-interacting protein	Traip	chr9 F1-F2|9 60.0 cM	4	IV	H
1420710_at	7.4858	7.92969	6.51494	6.45446	5.76955	5.75201	5.42401	5.17731	5.48461	5.38374	5.76636	5.82577	Mm.4869.1	Mm.4869	reticuloendotheliosis oncogene	Rel	chr11 A3.2|11 13.0 cM	5	XIX	H
1420712_a_at	3.84411	5.15859	6.67637	6.9192	8.16303	6.20515	6.03023	5.94649	7.19811	7.43645	8.66721	8.72266	Mm.19182.1	Mm.19182	hepsin	Hpn	chr7 B1	2	II	H
1420715_a_at	9.79591	9.83645	5.31753	6.40906	3.93229	1.98493	2.16728	3.01811	3.85252	5.75079	8.60913	8.81512	Mm.3020.1	Mm.3020	peroxisome proliferator activated receptor gamma	Pparg	chr6 E3-F1|6 52.7 cM	5	Ⅸ	H
1420718_at	4.04829	5.0181	4.36572	4.84299	5.69142	6.17241	6.61649	7.00323	7.3144	7.2624	7.56658	7.70699	Mm.40599.1	Mm.439889	odd Oz/ten-m homolog 2 (Drosophila)	Odz2	chr11 A4|11 18.0 cM	3	III	H
1420719_at	10.6327	10.4377	7.89685	8.32225	7.21168	6.51473	7.84634	8.25151	8.26204	8.28769	7.42262	7.01876	Mm.159047.1	Mm.280624	testis expressed gene 15	Tex15	chr8 A4	5	Ⅹ	H
1420723_at	3.52538	3.38231	3.6374	2.88558	4.38847	2.86927	3.44283	3.92166	4.12622	4.83042	7.28094	8.99567	Mm.27334.1	Mm.27334	vanin 3	Vnn3		1	I	H
1420741_x_at	5.1012	4.42352	4.72366	4.12583	6.18557	6.86179	6.27632	6.87947	6.94285	7.28811	12.4201	13.1581	Mm.159744.1	Mm.291782	late cornified envelope 1I	Lce1i	chr3 F1	2	Ⅷ
1420743_a_at	8.30274	8.36836	7.17666	5.23286	4.95149	4.90455	5.74939	6.02114	5.95509	6.2339	5.93086	6.58713	Mm.1567.1	Mm.439683	protein phosphatase 3, catalytic subunit, gamma isoform	Ppp3cc	chr14 D2	5	Ⅹ	H
1420745_a_at	11.5176	11.5964	9.97772	9.89984	9.9359	9.74845	10.0145	10.2523	10.3787	10.2789	10.6677	10.6077	Mm.7838.1	Mm.7838	cyclin D-type binding-protein 1	Ccndbp1	chr2 E5|2 68.6 cM	5	Ⅹ	H
1420757_at	1.67228	1.69358	3.12435	2.11658	5.31328	7.87465	8.35489	8.20129	8.75108	8.78198	8.43073	8.7994	Mm.4984.1	Mm.4984	myogenic factor 5	Myf5	chr10 D1|10 59.0 cM	3	III	H
1420760_s_at	10.5913	10.7697	11.3641	10.4258	8.55596	7.79002	7.88284	8.52611	9.34048	10.261	11.9633	11.2628	Mm.30837.1	Mm.30837	N-myc downstream regulated gene 1	Ndrg1	chr15 D2	5	Ⅸ	H
1420764_at	4.70536	3.58754	2.7762	1.8051	3.71026	2.52737	5.38211	5.68413	7.26419	7.74896	8.55459	8.9921	Mm.12886.1	Mm.12886	scrapie responsive gene 1	Scrg1	chr8 B2|8 31.0 cM	1	Ⅶ	H
1420771_at	5.09259	5.55022	6.70775	6.47548	5.1101	3.5968	4.26659	3.75334	4.72366	3.94453	7.01674	9.98881	Mm.87820.1	Mm.87820	small proline-rich protein 2D	Sprr2d	chr3 F1|3 45.2 cM	1	I	H
1420774_a_at	12.6371	12.7323	7.53861	7.81628	7.72143	7.22825	7.19209	6.95213	6.74799	6.90349	7.38637	6.82709	Mm.62589.1	Mm.273339	RIKEN cDNA 4930583H14 gene	4930583H14Rik	chr3 C	5	Ⅹ	H
1420798_s_at	5.09871	4.77538	4.32434	2.8856	5.03202	5.30095	8.73353	8.94283	9.92203	10.2351	10.4585	10.6762	Mm.192215.1	Mm.308500	protocadherin alpha 1 /// protocadherin alpha 10 /// protocadherin alpha 11 /// protocadherin alpha 12 /// protocadherin alpha 2 /// protocadherin alpha 3 /// protocadherin alpha 4 /// protocadherin alpha 5 /// protocadherin alpha 6 /// protocadherin alpha 7 /// protocadherin alpha 8 /// protocadherin alpha 9 /// protocadherin alpha subfamily C, 1 /// protocadherin alpha subfamily C, 2	Pcdha1 /// Pcdha10 /// Pcdha11 /// Pcdha12 /// Pcdha2 /// Pcdha3 /// Pcdha4 /// Pcdha5 /// Pcdha6 /// Pcdha7 /// Pcdha8 /// Pcdha9 /// Pcdhac1 /// Pcdhac2	chr18 B2-B3 /// chr18 B3	1	Ⅶ	H
1420804_s_at	11.4651	10.5865	6.55798	5.66089	4.09796	2.93419	3.47366	3.581	5.25171	5.05343	6.3165	7.84434	Mm.24920.1	Mm.441101	C-type lectin domain family 4, member d	Clec4d	chr6 F3|6 56.5 cM	5	Ⅸ	H
1420808_at	12.8619	12.7807	12.2381	11.7253	11.7038	11.2002	11.3223	11.4108	12.1073	12.2082	12.3237	12.0105	Mm.28261.1	Mm.371598	predicted gene, EG627557 /// nuclear receptor coactivator 4	EG627557 /// Ncoa4	chr12 F2 /// chr14 B	5	V
1420813_at	6.69505	6.45556	8.33595	6.89898	7.86283	8.6261	8.86658	9.12715	8.9341	9.1231	8.78991	8.80382	Mm.33797.1	Mm.384027	histone deacetylase 7	Hdac7	chr15 F2	2	II	H
1420819_at	5.96021	4.96887	5.66791	3.91918	3.10729	4.80275	6.65052	6.56715	7.49608	7.91095	8.69317	8.95272	Mm.7601.1	Mm.7601	src-like adaptor	Sla	chr15 D2|15 37.5 cM	1	Ⅶ	H
1420820_at	14.0351	13.9579	13.8523	13.5832	13.366	13.0512	12.847	12.9392	13.0432	12.9935	13.3697	13.3733	Mm.29057.1		RIKEN cDNA 2900073G15 gene	2900073G15Rik	chr17 E1.3	5	XIX	H
1420822_s_at	10.0448	9.72441	10.7154	10.6905	8.38929	8.14696	8.33794	8.58659	9.33796	9.72336	10.2607	10.6612	Mm.67837.1	Mm.477992	sphingosine-1-phosphate phosphatase 1	Sgpp1	chr12 C3	5	Ⅸ	H
1420827_a_at	12.026	11.8269	12.153	11.5075	10.7387	10.5229	10.4866	10.5461	10.7954	11.058	12.1107	12.1637	Mm.2103.1	Mm.2103	cyclin G1	Ccng1	chr11 B1.1	5	Ⅸ	H
1420828_s_at	12.4172	12.4118	12.3982	12.7592	13.5503	13.7264	13.5842	13.4005	13.4181	13.1487	12.6528	12.5794	Mm.14722.1	Mm.289630	tyrosine 3-monooxygenase/tryptophan 5-monooxygenase activation protein, theta polypeptide	Ywhaq	chr12 A1.3	4	XVI	H
1420831_at	8.68517	8.75504	7.65734	6.78226	6.90414	7.2532	7.76392	7.6625	8.26284	8.32376	9.07839	9.99339	Mm.27035.1	Mm.27035	quiescin Q6 sulfhydryl oxidase 1	Qsox1	chr1 G3	1	I	H
1420834_at	8.21613	8.18972	8.59819	8.59285	8.20149	8.32004	8.94373	9.34422	9.40434	10.084	9.50039	9.67824	Mm.28643.1	Mm.28643	vesicle-associated membrane protein 2	Vamp2	chr11 B3	1	Ⅶ	H
1420838_at	6.51728	6.37892	8.22485	7.05182	7.55842	8.52307	9.9561	9.79189	9.82143	9.86628	9.59993	9.53856	Mm.3993.1	Mm.130054	neurotrophic tyrosine kinase, receptor, type 2	Ntrk2	chr13 B1-B2|13 36.0 cM	3	III	H
1420840_at	10.8981	10.6391	10.9424	9.79128	9.99663	9.81589	9.23948	9.45989	9.24683	9.19469	9.31743	9.30243	Mm.41636.1	Mm.41636	pleckstrin homology domain-containing, family A (phosphoinositide binding specific) member 3	Plekha3	chr2 D	6	VI	H
1420846_at	10.8243	10.8371	11.4177	11.3275	11.4239	11.1329	10.6794	10.7454	10.5733	10.3814	10.6522	10.4204	Mm.34453.1	Mm.294951	mitochondrial ribosomal protein S2	Mrps2	chr2 A3	6	XVIII	H
1420847_a_at	6.20763	5.47705	6.8042	7.16175	8.85358	10.1451	9.96046	9.49949	10.183	9.94226	8.57543	9.4398	Mm.16340.1	Mm.16340	fibroblast growth factor receptor 2	Fgfr2	chr7 F3	3	XIV	H
1420850_at	10.2843	10.1551	9.66978	9.77399	10.4407	10.6059	10.3814	10.0989	10.0461	9.74022	9.19748	9.32589	Mm.57335.1	Mm.248755	Crn, crooked neck-like 1 (Drosophila)	Crnkl1	chr2 G1	4	XVI	H
1420851_at	9.49169	9.55338	10.3412	11.3764	10.7212	11.4677	11.739	11.6191	11.3717	11.2371	10.7668	10.5961	Mm.24678.1	Mm.24678	par-6 partitioning defective 6 homolog gamma (C. elegans)	Pard6g	chr18 E3	3	XIV	H
1420855_at	5.92558	5.33871	7.49653	6.52568	5.68074	6.63863	7.63577	8.24334	9.74866	10.7449	11.068	11.8548	Mm.111845.1	Mm.275320	elastin	Eln	chr5 G2|5 75.0 cM	1	Ⅶ	H
1420859_at	5.92103	5.48972	7.0922	5.92268	8.14687	9.21044	10.5543	10.9126	11.2752	11.2224	11.722	11.6257	Mm.3193.1	Mm.3193	protein kinase inhibitor, alpha	Pkia	chr3 A1	2	II	H
1420865_at	9.33339	9.1186	9.69519	9.78831	10.0683	10.464	10.6524	10.5497	10.5378	10.3725	10.1226	9.64426	Mm.29434.1	Mm.29434	zinc finger protein 161	Zfp161	chr17 E1.3|17 41.0 cM	3	XIV	H
1420872_at	5.8914	6.16912	6.93861	6.44794	7.756	7.97199	8.85827	8.79102	9.83961	9.95001	9.42445	10.0102	Mm.9445.1	Mm.9445	guanylate cyclase 1, soluble, beta 3	Gucy1b3	chr3 E3	3	III	H
1420877_at	6.79981	6.81391	4.18457	5.62807	7.6544	8.29749	9.60097	9.58124	9.17059	9.02332	8.37212	8.0897	Mm.90710.1	Mm.260036	septin 6	40427	chrX A2	3	Ⅻ
1420884_at	4.70177	2.49405	4.64766	3.88602	1.66784	5.16188	7.83212	8.71537	10.3436	10.9754	13.4219	13.6517	Mm.29132.1	Mm.29132	sarcolipin	Sln	chr9 C	1	Ⅶ	H
1420903_at	4.68616	5.35769	6.73046	7.11938	8.2381	8.69979	9.10366	9.28675	8.90468	8.53856	8.25239	7.72743	Mm.1563.1	Mm.440929	ST6 (alpha-N-acetyl-neuraminyl-2,3-beta-galactosyl-1,3)-N-acetylgalactosaminide alpha-2,6-sialyltransferase 3	St6galnac3	chr3 H4	3	XIV	H
1420905_at	9.35048	9.47101	7.5146	7.33665	7.03938	6.92324	7.12602	7.29232	7.10328	7.6093	7.56999	7.78977	Mm.4481.1	Mm.4481	interleukin 17 receptor A	Il17ra	chr6 F1|6 55.2 cM	5	Ⅹ	H
1420907_at	11.5172	11.5477	12.0005	11.3327	10.6469	10.1322	9.37451	9.73721	9.8618	10.0635	10.3483	10.6276	Mm.218637.1	Mm.218637	CD2-associated protein	Cd2ap	chr17 B3	5	XIX	H
1420911_a_at	12.1341	12.2154	10.5297	10.2715	10.0517	10.3483	9.95953	10.141	10.2614	10.4774	11.0799	11.2391	Mm.1451.1	Mm.1451	milk fat globule-EGF factor 8 protein	Mfge8	chr7 D3|7 41.2 cM	5	Ⅹ	H
1420913_at	9.69444	9.75396	10.9872	10.2318	7.60048	5.72562	6.8393	6.89246	7.57157	7.94892	8.83168	9.29843	Mm.23996.1	Mm.207106	solute carrier organic anion transporter family, member 2a1	Slco2a1	chr9 F1|9 51.0 cM	5	XIX	H
1420925_at	6.57593	6.73323	5.51425	5.60292	5.93559	6.86935	8.74114	8.97294	8.90882	8.99997	8.25226	8.44257	Mm.4804.1	Mm.439722	tubby candidate gene	Tub	chr7 E3|7 51.45 cM	3	XIII	H
1420932_at	9.37845	9.28283	8.95247	9.39302	10.0715	10.5478	10.6631	10.6371	10.7431	10.4876	9.73923	10.0928	Mm.21495.1	Mm.21495	mitogen-activated protein kinase 8	Mapk8	chr14 B	3	XIV	H
1420944_at	4.07234	4.35483	8.7624	7.359	8.75229	8.09841	7.7446	8.33238	8.77529	9.1929	9.89785	9.4338	Mm.1161.1	Mm.1161	zinc finger protein 185	Zfp185	chrX A7.3|X 28.95 cM	2	II	H
1420955_at	4.52394	2.37006	3.89284	3.74609	6.05871	7.01757	6.6643	6.69823	8.34202	8.79879	9.44861	9.86361	Mm.27005.1	Mm.27005	visinin-like 1	Vsnl1	chr12 A2	3	III	H
1420975_at	6.37571	6.2206	6.32658	6.25168	8.48378	9.58889	9.4121	8.73976	8.94493	8.87072	7.23826	7.62628	Mm.40331.1	Mm.40331	bromodomain adjacent to zinc finger domain, 1B	Baz1b	chr5 G2	3	XIV	H
1420981_a_at	11.9357	11.9976	10.0742	9.46747	9.54476	9.56123	9.87961	10.2268	9.62051	9.80916	10.2337	9.88802	Mm.29187.1	Mm.29187	LIM domain only 4	Lmo4	chr3 H2|3 73.1 cM	5	Ⅹ	H
1420990_at	7.96881	7.96858	7.85203	8.55498	9.60062	10.0503	9.29873	8.77856	8.80527	8.61173	7.65251	7.88934	Mm.8137.1	Mm.8137	chromodomain helicase DNA binding protein 1	Chd1	chr17 A2|17 7.2 cM	4	XVI	H
1420992_at	4.82776	4.89977	5.67704	5.43315	9.65292	9.43306	8.50254	8.52801	8.51336	8.3737	8.21863	9.44815	Mm.10279.1	Mm.10279	ankyrin repeat domain 1 (cardiac muscle)	Ankrd1	chr19 C3	2	II	H
1420994_at	5.10937	3.7272	8.98938	9.83219	10.9553	11.5622	11.4622	11.2059	10.7971	10.4272	9.11812	8.6843	Mm.33935.1	Mm.33935	UDP-GlcNAc:betaGal beta-1,3-N-acetylglucosaminyltransferase 5	B3gnt5	chr16 B1	4	XV	H
1420996_at	8.17022	8.29539	6.84644	6.96675	7.82782	8.35247	9.42329	9.55876	9.28501	9.53078	8.62307	8.38314	Mm.1685.1	Mm.1685	plexin A3	Plxna3	chrX B-C1|X 29.86 cM	3	XIII	H
1421001_a_at	7.44949	6.99133	5.1093	5.14376	4.80054	4.84887	4.53286	5.44845	4.85588	4.99456	5.16442	10.1035	Mm.20289.1	Mm.232523	carbonic anhydrase 6	Car6	chr4 E2	1	I	H
1421002_at	4.77881	4.74403	3.32368	3.37934	6.04941	7.79453	7.97523	7.76239	8.28665	8.3213	8.079	9.32635	Mm.200657.1	Mm.208919	angiopoietin-like 2	Angptl2	chr2 B	3	XIII	H
1421009_at	8.61255	8.18642	7.38829	7.33464	4.98036	4.77893	4.9757	5.71831	5.46381	6.24018	9.01204	10.1037	Mm.24045.1	Mm.24045	radical S-adenosyl methionine domain containing 2	Rsad2	chr12 A3	1	I	H
1421014_a_at	9.57974	9.61085	9.15058	8.52294	8.42464	8.2764	8.41967	8.26439	8.04456	8.11397	8.86889	8.99599	Mm.34608.1	Mm.34608	citrate lyase beta like	Clybl	chr14 E5	5	XIX	H
1421015_s_at	8.82273	8.95485	9.52513	9.84071	10.3182	10.3738	9.78921	9.75496	9.8253	9.71981	9.18766	9.05515	Mm.196040.1	Mm.27444	polymerase (DNA directed), epsilon 3 (p17 subunit)	Pole3	chr4 C1	4	IV	H
1421017_at	1.41239	2.30305	2.1635	1.19374	2.22687	3.32946	4.63759	5.20689	5.98219	6.1872	6.53235	6.64498	Mm.6213.1	Mm.441698	neuregulin 3	Nrg3	chr14 B	1	Ⅶ	H
1421027_a_at	5.60575	5.86926	6.95868	5.88887	8.93404	9.95299	10.4538	10.2883	11.8439	12.1431	11.2431	11.8512	Mm.24001.1	Mm.24001	myocyte enhancer factor 2C	Mef2c	chr13 C3|13 45.0 cM	3	III	H
1421029_a_at	10.0574	10.1118	10.8605	10.8683	11.1614	11.0933	10.9122	10.8534	10.6225	10.6331	10.3907	10.4296	Mm.28882.1	Mm.25527	Hbs1-like (S. cerevisiae)	Hbs1l	chr10 A3	4	IV	H
1421031_a_at	9.31509	9.2671	9.93385	9.73404	8.62965	8.08258	7.90774	8.27498	7.55818	7.41116	8.40654	7.89777	Mm.45161.1	Mm.45161	RIKEN cDNA 2310016C08 gene	2310016C08Rik	chr6 A3.3	6	XX	H
1421033_a_at	9.451	9.45735	9.97131	10.3484	11.0994	11.2914	10.6104	10.6387	10.3617	10.3285	9.67976	9.53088	Mm.67998.1	Mm.270511	transcription elongation regulator 1 (CA150)	Tcerg1	chr18 B3	4	IV	H
1421034_a_at	8.56688	8.55315	7.66564	6.77437	5.19646	4.47095	5.67949	5.70278	5.65482	6.52355	6.88368	7.59867	Mm.1009.1	Mm.233802	interleukin 4 receptor, alpha	Il4ra	chr7 F3|7 62.0 cM	5	Ⅸ	H
1421037_at	6.90876	6.88262	7.85555	5.77888	5.02991	3.0709	4.6384	4.46307	5.61292	5.87	6.48582	7.16313	Mm.2380.1	Mm.2380	neuronal PAS domain protein 2	Npas2	chr1 B|1 20.0 cM	5	Ⅸ	H
1421038_a_at	5.37226	4.92824	6.20891	6.46205	6.56671	5.91264	6.87461	7.25947	8.37122	8.76847	8.13638	7.24868	Mm.9911.1	Mm.9911	potassium intermediate/small conductance calcium-activated channel, subfamily N, member 4	Kcnn4	chr7 A3	1	Ⅶ	H
1421045_at	5.73497	6.27086	8.15249	6.72071	8.12608	8.56935	8.54275	9.15837	8.69104	9.18791	9.70185	8.96822	Mm.9020.1	Mm.235616	mannose receptor, C type 2	Mrc2	chr11 E1	2	II	H
1421047_at	8.50376	8.50795	7.94331	7.58504	8.07265	9.26715	9.67331	9.65154	9.57781	9.421	9.33577	9.10369	Mm.33951.1	Mm.272920	similar to Smad5 /// MAD homolog 5 (Drosophila)	LOC100046891 /// Smad5	chr13 B1|13 35.0 cM	3	XIII	H
1421048_a_at	9.19158	9.06543	6.62834	6.49559	8.63094	9.55747	10.0705	9.86904	9.56223	9.35655	8.88574	8.74309	Mm.195629.1	Mm.237941	yippee-like 1 (Drosophila)	Ypel1	chr16 A3	3	Ⅻ	H
1421051_s_at	9.18474	9.13729	9.98273	10.3991	10.7871	10.6409	9.85701	10.1295	10.0795	9.7392	9.69586	10.095	Mm.220847.1	Mm.301020	vacuolar protein sorting 25 (yeast)	Vps25	chr11 D|11 60.0 cM	4	IV	H
1421052_a_at	10.747	10.7401	11.1017	11.8219	12.0856	12.4802	11.7433	11.5699	11.4278	11.178	10.7506	10.805	Mm.18652.1	Mm.18652	spermine synthase	Sms	chrX F4|X 65.45 cM	4	IV	H
1421060_at	3.39122	3.64085	4.17643	3.69273	6.26551	7.55465	7.94418	6.99815	7.43934	7.53006	5.7643	5.75027	Mm.148748.1	Mm.148748	myeloid/lymphoid or mixed-lineage leukemia (trithorax homolog, Drosophila); translocated to, 1	Mllt1	chr17 E1.1	3	XIV	H
1421062_s_at	13.3476	13.3974	13.5023	13.4334	13.3917	13.0167	13.0815	12.9629	12.9847	13.0492	13.1417	12.9637	Mm.6072.1	Mm.298875	clathrin, light polypeptide (Lca)	Clta		5	XIX	H
1421063_s_at	5.97004	5.82146	8.26046	8.86466	10.9587	11.1631	10.8648	10.6306	11.0222	10.9249	9.54675	10.1707	Mm.195990.1	Mm.274995	similar to SNRPN upstream reading frame protein /// small nuclear ribonucleoprotein N /// SNRPN upstream reading frame	LOC100044139 /// Snrpn /// Snurf	chr7 C /// chr7 C|7 29.0 cM	4	XV	H
1421066_at	10.8742	10.8873	9.92219	9.3226	9.32533	9.27732	9.71583	9.91834	10.1821	10.33	9.98538	10.0852	Mm.809.1	Mm.275839	Janus kinase 2	Jak2	chr19 C1|19 24.0 cM	5	Ⅹ	H
1421067_a_at	2.1833	1.81701	4.34957	3.0055	3.89644	5.8266	6.55846	5.73439	6.11177	6.64474	5.06249	4.77322	Mm.212554.1	Mm.212554	PHD finger protein 2	Phf2	chr13 A3-A4|13 10.0 cM	4	XV	H
1421074_at	5.3167	5.30637	4.72238	4.50341	5.83363	6.45302	7.78833	7.97581	8.83418	8.64962	8.30742	8.13666	Mm.4781.1	Mm.316000	cytochrome P450, family 7, subfamily b, polypeptide 1	Cyp7b1	chr3 A1|3 1.0 cM	1	Ⅶ	H
1421082_s_at	11.8636	11.9471	12.8112	12.8983	13.3523	13.4036	13.0271	12.7581	12.8122	12.7122	12.2959	11.9951	Mm.7508.1	Mm.358649	barrier to autointegration factor 1	Banf1	chr19 A	4	IV	H
1421088_at	11.9522	11.9286	10.0038	9.03646	8.67781	9.64504	10.0774	10.085	10.6858	11.0319	11.0546	11.1058	Mm.1528.1	Mm.1528	glypican 4	Gpc4	chrX A5|X 16.0 cM	5	V	H
1421089_a_at	7.89068	7.99514	8.81205	9.26605	9.31601	9.06796	8.60059	8.31719	7.83305	7.67489	7.19971	7.4433	Mm.29645.1	Mm.379214	RIKEN cDNA 2610028A01 gene	2610028A01Rik	chr14 C3	4	XVII	H
1421090_at	8.74341	8.5354	6.8392	5.98186	5.01548	4.07162	6.10518	6.20907	6.52485	7.12585	7.39181	5.92254	Mm.20852.1	Mm.20852	erythrocyte protein band 4.1-like 1	Epb4.1l1	chr2 H1|2 88.0 cM	5	Ⅹ	H
1421092_at	2.30901	2.3031	2.39097	2.54168	2.17163	2.13525	4.36085	2.48874	3.27657	3.48229	8.69548	10.144	Mm.20286.1	Mm.20286	serine (or cysteine) peptidase inhibitor, clade A (alpha-1 antiproteinase, antitrypsin), member 12	Serpina12	chr12 F1	1	I	H
1421093_at	4.82824	4.82105	2.70592	2.96714	4.47064	5.09121	5.60591	6.1218	6.99284	7.38475	7.64068	7.50667	Mm.35567.1	Mm.35567	solute carrier family 7 (cationic amino acid transporter, y+ system), member 10	Slc7a10	chr7 B1-B5|7 13.0 cM	1	Ⅶ	H
1421096_at	3.76045	3.772	4.57327	4.39812	6.11237	6.60376	6.96609	7.21438	7.46254	7.3005	7.88075	8.07499	Mm.1432.1	Mm.149633	transient receptor potential cation channel, subfamily C, member 1	Trpc1	chr9 E4|9 51.0 cM	3	III	H
1421100_a_at	2.03895	4.17276	4.3376	5.34482	5.80609	5.91488	6.67829	6.78515	6.55277	6.32195	5.69812	6.16072	Mm.18527.1	Mm.289682	disabled homolog 1 (Drosophila)	Dab1	chr4 C6|4 52.7 cM	2	II	H
1421101_a_at	5.43617	5.74214	8.14879	7.3278	8.37857	8.68551	9.23766	9.49283	9.75413	9.43386	9.91162	9.77814	Mm.25785.1	Mm.25785	LIM domain binding 2	Ldb2	chr5 B3	2	II	H
1421112_at	3.23811	2.94037	2.30273	3.94681	5.39217	7.05559	7.88596	7.11893	6.82377	6.6291	5.69147	5.7823	Mm.4701.1	Mm.330639	NK2 transcription factor related, locus 2 (Drosophila)	Nkx2-2	chr2 H|2 82.0 cM	3	Ⅻ	H
1421113_at	6.12995	5.71144	9.56668	9.48514	6.80504	5.33025	5.15614	5.77437	5.74121	5.68585	8.83762	12.629	Mm.34037.1	Mm.34037	pepsinogen 5, group I	Pga5		1	I
1421114_a_at	3.28484	3.57141	2.07359	3.85474	4.50084	4.80944	6.78152	7.44199	9.92229	10.4743	10.9957	10.6052	Mm.5150.1	Mm.148886	epiphycan	Epyc	chr10 C2-C3|10 55.0 cM	1	Ⅶ	H
1421117_at	2.81777	2.95757	5.24512	5.61236	4.83431	4.523	6.40385	7.35822	7.67408	8.23379	8.85189	10.5011	Mm.25326.1	Mm.336625	dystonin	Dst	chr1 B|1 16.5 cM	1	Ⅶ	H
1421118_a_at	5.57506	5.8157	5.75982	5.68917	6.65198	7.86133	9.52205	9.22641	9.08066	9.32572	7.61517	8.48668	Mm.13799.1	Mm.290834	G protein-coupled receptor 56	Gpr56	chr8 D1|8 45.0 cM	3	III	H
1421124_at	3.97724	4.23877	3.94788	5.14887	4.46204	5.78068	7.50621	7.22848	7.57482	8.07047	7.47089	7.0627	Mm.142275.1	Mm.142275	cyclin-dependent kinase 5, regulatory subunit 1 (p35)	Cdk5r1	chr11 B5|11 46.5 cM	3	III	H
1421129_a_at	6.81972	6.71683	7.32096	6.97424	6.89223	6.30205	7.01247	7.45402	7.72636	7.84358	8.30807	9.05297	Mm.6306.1	Mm.6306	ATPase, Ca++ transporting, ubiquitous	Atp2a3	chr11 B4	2	Ⅷ	H
1421136_at	1.40067	1.66756	2.5939	2.3127	4.50633	5.72974	6.12591	6.07949	6.87603	6.0172	5.57289	4.8975	Mm.9478.1	Mm.9478	endothelin 3	Edn3	chr2 H4|2 104.0 cM	3	XIV	H
1421139_a_at	7.88366	7.99802	7.62233	8.11062	9.42995	10.0717	10.1098	9.93878	9.83957	9.44184	8.65882	9.48349	Mm.30864.1	Mm.254997	zinc finger protein 386 (Kruppel-like)	Zfp386	chr12 F2	3	XIV
1421144_at	10.0033	9.80481	10.5677	10.9987	12.8185	13.3065	13.0965	12.1992	12.8448	12.5802	11.0179	11.3354	Mm.21662.1	Mm.477517	retinitis pigmentosa GTPase regulator interacting protein 1	Rpgrip1	chr14 C2	3	XIV	H
1421148_a_at	10.726	10.8442	10.484	10.7537	10.7424	10.5464	10.3634	10.2374	10.0717	10.1976	9.76388	9.51196	Mm.4363.1	Mm.242072	Tia1 cytotoxic granule-associated RNA binding protein-like 1	Tial1	chr7 F4	6	XVIII	H
1421152_a_at	7.91867	7.92137	5.81437	4.31109	6.08006	5.41256	8.58555	8.41797	8.91303	9.60969	9.0363	9.29625	Mm.20964.1	Mm.251445	guanine nucleotide binding protein, alpha O	Gnao1	chr8 C5|8 45.0 cM	5	Ⅺ	H
1421163_a_at	10.9077	10.9221	7.17581	5.37131	4.05031	5.34786	7.63024	7.93207	7.80508	7.94504	9.75122	8.48888	Mm.4771.1	Mm.31274	nuclear factor I/A	Nfia	chr4 C4-C6|4 45.8 cM	5	V	H
1421175_at	2.7697	3.73229	3.2686	4.29247	2.97584	4.58362	8.23979	8.38638	9.54622	9.60596	9.27014	9.34514	Mm.2523.1	Mm.253067	myelin transcription factor 1-like	Myt1l	chr12 A2|12 14.0 cM	1	Ⅶ	H
1421182_at	4.12197	4.36159	5.02783	4.49244	7.65953	9.18941	8.70524	8.39432	8.36339	8.14545	8.67488	8.4648	Mm.30700.1	Mm.30700	C-type lectin domain family 1, member b	Clec1b	chr6 F3	2	II	H
1421183_at	6.9495	7.2052	5.97396	5.11094	2.94235	2.87695	2.23258	1.88031	3.17075	1.74825	3.69528	1.67603	Mm.78133.1	Mm.442255	testis expressed gene 12	Tex12	chr9 A5.3	6	VI	H
1421186_at	6.2128	5.90557	7.2101	5.10141	4.81918	3.13128	5.21	5.18117	6.69722	7.49829	7.15777	6.84982	Mm.6272.1	Mm.6272	chemokine (C-C motif) receptor 2	Ccr2	chr9 F|9 71.9 cM	5	V	H
1421190_at	3.82256	3.58492	0.801507	3.60703	5.26827	5.8072	7.10841	6.4186	7.67407	7.84863	6.65528	7.37571	Mm.8004.1	Mm.8004	gamma-aminobutyric acid (GABA) A receptor, subunit beta 3	Gabrb3	chr7 C|7 28.6 cM	3	XIII	H
1421193_a_at	9.00799	8.96525	8.47793	8.4894	9.14037	9.73035	10.5123	10.4434	10.1095	9.96267	9.60657	9.23485	Mm.7331.1	Mm.239941	pre B-cell leukemia transcription factor 3	Pbx3	chr2 B|2 22.0 cM	3	Ⅻ	H
1421195_at	1.5516	2.66538	4.21875	2.42181	1.44581	4.28008	4.92795	4.81006	5.56706	6.65641	7.58632	7.31796	Mm.3521.1	Mm.3521	cholecystokinin A receptor	Cckar	chr5 C1|5 34.0 cM	1	Ⅶ	H
1421201_a_at	6.42393	6.15214	6.13706	7.54259	9.79263	10.4205	10.5252	10.6029	10.5037	10.5045	9.3209	8.93304	Mm.3597.1	Mm.3597	trophinin	Tro	chrX F3	3	Ⅻ	H
1421203_at	5.46488	5.02708	5.47405	5.45261	5.84815	6.66925	7.83703	7.37565	7.25052	7.17722	6.18612	6.50228	Mm.40959.1	Mm.252369	cholinergic receptor, nicotinic, alpha polypeptide 4	Chrna4	chr2 H4|2 108.0 cM	3	III	H
1421205_at	8.77887	8.82768	9.02134	9.1197	9.85861	10.1452	10.1427	9.82872	9.57535	9.6671	9.10634	8.86834	Mm.5088.1	Mm.5088	ataxia telangiectasia mutated homolog (human)	Atm	chr9 C-D|9 30.0 cM	3	XIV	H
1421223_a_at	11.5296	11.4708	10.9601	11.4636	9.53867	7.41934	8.50113	8.80395	9.71443	9.94949	11.1417	11.5167	Mm.619.1	Mm.259702	annexin A4	Anxa4	chr6 D1|6 38.0 cM	5	XIX	H
1421225_a_at	5.68169	5.46811	6.10513	5.93272	6.08696	5.73789	5.91885	5.79413	5.77125	6.61329	7.80471	8.27807	Mm.34747.1	Mm.41044	solute carrier family 4 (anion exchanger), member 4	Slc4a4	chr5 E2	1	I	H
1421251_at	3.93198	4.83031	4.88274	5.46664	6.31845	6.99816	7.71409	7.47897	7.69296	7.50255	6.97686	6.93369	Mm.21025.1	Mm.21025	zinc finger protein 40	Zfp40	chr17 A3.3|17 10.05 cM	3	XIV
1421252_a_at	9.06541	9.13716	9.00065	8.18734	7.89097	8.34365	8.41242	8.61549	8.92528	8.98415	9.53638	9.4537	Mm.87279.1	Mm.132788	myocyte enhancer factor 2A	Mef2a	chr7 C|7 33.0 cM	1	I	H
1421253_at	6.99547	7.01699	5.10186	4.54163	4.34435	5.55153	6.13513	6.37544	7.04122	7.95421	8.82765	10.1923	Mm.6384.1	Mm.386769	nebulin-related anchoring protein	Nrap	chr19 D2|19 53.25 cM	1	I	H
1421254_a_at	5.7001	4.78234	4.40353	5.05722	4.96609	5.10415	6.60502	6.63644	7.60831	7.8316	8.15403	9.55538	Mm.72173.1	Mm.72173	sarcoglycan, gamma (dystrophin-associated glycoprotein)	Sgcg	chr14 D1	1	Ⅶ	H
1421258_a_at	5.03095	4.64549	5.68149	5.42263	6.43313	6.81098	7.32963	7.57041	8.86481	8.88924	8.24585	7.67797	Mm.8359.1	Mm.383180	pyruvate kinase liver and red blood cell	Pklr	chr3 F1|3 44.0 cM	3	III	H
1421260_a_at	11.1276	11.0944	13.4237	13.5198	13.1534	12.1873	11.294	11.1891	11.2087	11.4513	11.3061	10.5162	Mm.10.1	Mm.10	spermidine synthase	Srm	chr4 E2	6	XVIII	H
1421262_at	12.2784	12.5178	10.0317	11.2389	8.21971	6.77004	6.55524	6.53719	6.40633	6.62469	6.03562	5.94102	Mm.89954.1	Mm.299647	lipase, endothelial	Lipg	chr18 E2	6	VI	H
1421266_s_at	9.27257	9.26186	9.14266	8.9892	9.25927	8.80853	8.67049	8.51556	8.4388	8.43077	8.42868	8.43709	Mm.220333.1	Mm.220333	nuclear factor of kappa light polypeptide gene enhancer in B-cells inhibitor, beta	Nfkbib	chr7 A3-B3	6	XX	H
1421267_a_at	12.3497	12.4482	10.1494	9.66937	9.99769	8.72437	8.90275	8.27604	8.33245	8.56304	8.12032	8.3268	Mm.9524.1	Mm.272321	Cbp/p300-interacting transactivator, with Glu/Asp-rich carboxy-terminal domain, 2	Cited2	chr10 A2	6	VI	H
1421278_s_at	5.68355	5.62981	5.23649	4.81011	7.64482	8.5377	9.15311	9.65832	10.5757	11.1133	10.2112	8.73029	Mm.200611.1	Mm.200611	spectrin alpha 1	Spna1	chr1 H3|1 95.4 cM	3	III	H
1421288_at	1.84339	2.21853	5.32702	5.20865	6.05437	5.93735	5.81948	5.55439	5.53371	5.91237	5.44658	5.62543	Mm.12948.1	Mm.12948	coagulation factor II (thrombin) receptor-like 3	F2rl3	chr8 B3.3|8 33.0 cM	2	II	H
1421290_at	4.7746	4.58122	5.26284	5.38383	6.56609	7.09063	6.70712	6.53724	6.96203	7.99809	8.90358	10.304	Mm.46181.1	Mm.46181	heat shock protein family, member 7 (cardiovascular)	Hspb7	chr4 E1	2	Ⅷ	H
1421295_at	1.85288	1.32241	2.47769	2.86344	6.28406	6.56513	6.71922	5.96365	7.30127	6.72236	6.54394	7.04054	Mm.157697.1	Mm.477555	chordin-like 1	Chrdl1		2	II	H
1421297_a_at	1.46175	2.55702	3.71675	3.21552	5.96607	6.82451	8.12231	8.10076	7.95669	7.92497	7.62772	7.45137	Mm.4499.1	Mm.436656	calcium channel, voltage-dependent, L type, alpha 1C subunit	Cacna1c	chr6 F1|6 56.0 cM	2	II	H
1421301_at	1.95451	1.21064	7.87242	7.92888	7.31303	7.54411	7.55932	7.68791	6.9001	6.63795	6.84396	5.97323	Mm.5047.1	Mm.308936	zinc finger protein of the cerebellum 2	Zic2	chr14 E5|14 62.0 cM	4	IV	H
1421317_x_at	3.82961	5.43189	7.62708	7.67633	7.65835	8.44024	9.68831	9.44236	10.1035	10.0529	9.93774	9.81262	Mm.1202.1	Mm.52109	myeloblastosis oncogene	Myb	chr10 A3|10 16.0 cM	2	II	H
1421322_a_at	9.91039	9.82612	8.77796	8.8527	7.86357	7.63704	8.01948	8.09956	8.31717	8.49777	8.27921	9.25264	Mm.2032.1	Mm.2032	interferon regulatory factor 9	Irf9	chr14 C3|14 21.5 cM	5	Ⅸ	H
1421323_a_at	13.0609	12.9702	12.7189	12.8483	12.7476	12.8232	12.7294	12.7071	12.3515	12.3904	12.1576	11.8423	Mm.2411.1	Mm.290530	GTPase activating protein (SH3 domain) binding protein 2	G3bp2	chr5 E2	6	XVIII	H
1421328_at	5.16283	4.14525	5.25973	3.62021	5.34411	6.97533	9.66729	8.88267	9.83774	9.4942	7.6323	7.98223	Mm.413.1	Mm.256966	hypothetical protein A730034C02 /// microtubule-associated protein 2	A730034C02 /// Mtap2	chr1 C3 /// chr1 C3|1 33.7 cM	3	III	H
1421331_at	5.10397	5.03444	5.62502	5.79666	6.30237	6.60938	7.5051	7.24563	7.49678	7.27369	6.92227	6.86523	Mm.103769.1	Mm.274426	heparan sulfate (glucosamine) 3-O-sulfotransferase 3B1	Hs3st3b1	chr11 B3|11 33.0 cM	3	III	H
1421336_at	3.42476	3.9178	1.52733	4.08619	5.00354	6.24324	7.10955	6.30579	6.75342	7.07512	5.51106	6.24491	Mm.20429.1	Mm.132579	prospero-related homeobox 1	Prox1	chr1 H6|1 106.3 cM	3	Ⅻ	H
1421346_a_at	11.2063	11.3924	9.83494	10.1219	9.36923	8.95681	8.57059	8.59239	8.15463	8.32594	9.2198	9.38392	Mm.200518.1	Mm.395650	solute carrier family 6 (neurotransmitter transporter, taurine), member 6	Slc6a6	chr6 D1|6 38.2 cM	5	XIX	H
1421349_x_at	1.48641	0.983845	4.99383	2.43463	3.44922	5.19815	7.05403	6.65098	7.25894	7.36604	7.06447	7.10054	Mm.87027.1	Mm.87027	cell cycle exit and neuronal differentiation 1	Cend1	chr7 F5	3	III	H
1421350_a_at	6.34814	6.16137	5.36527	5.80357	6.80414	6.91293	7.4937	7.83512	7.42397	7.20269	7.20397	6.68198	Mm.196692.1	Mm.196692	glutamate receptor interacting protein 1	Grip1	chr10 D2|10 77.0 cM	3	Ⅻ	H
1421358_at	9.72465	9.85045	7.91201	7.33946	5.60479	6.61805	6.34051	6.61543	6.80337	6.97895	7.48453	7.74551	Mm.14437.1	Mm.14437	histocompatibility 2, M region locus 3	H2-M3	chr17 B1|17 20.38 cM	5	Ⅹ	H
1421365_at	12.4954	12.7479	11.298	11.2307	9.44036	8.78912	7.87682	8.08282	8.45646	8.64995	8.58256	8.91836	Mm.4913.1	Mm.4913	follistatin	Fst	chr13 D2.2	6	VI	H
1421369_a_at	2.84132	3.3502	2.27099	2.35037	4.52287	7.19235	9.64793	9.43326	9.48403	8.76724	7.61776	7.22428	Mm.89955.1	Mm.440209	mab-21-like 1 (C. elegans)	Mab21l1	chr3 E3-F1	3	III	H
1421370_a_at	5.21618	3.93523	4.09315	5.30796	5.39274	5.48624	4.40242	5.10786	5.65621	6.31333	9.69581	11.2325	Mm.29261.1	Mm.29261	interleukin 1 family, member 5 (delta)	Il1f5	chr2 A3|2 10.11 cM	1	I	H
1421374_a_at	5.62875	4.02132	6.83459	5.9196	6.3263	6.0809	6.96114	7.53374	8.37568	9.06503	10.4728	10.9928	Mm.1491.1	Mm.1491	FXYD domain-containing ion transport regulator 1	Fxyd1	chr7 B1	2	Ⅷ	H
1421375_a_at	14.5144	14.5656	14.7986	14.3247	10.8572	8.40772	7.96519	8.66334	9.27427	10.3678	11.7261	12.4324	Mm.100144.1	Mm.100144	S100 calcium binding protein A6 (calcyclin)	S100a6	chr3 F1-F2|3 43.6 cM	5	XIX	H
1421381_a_at	3.21587	1.97166	3.08952	5.66194	7.47618	8.79333	9.40389	9.30599	10.5446	10.5136	9.73058	10.2903	Mm.154662.1	Mm.154662	collagen, type IX, alpha 1	Col9a1	chr1 A5|1 15.0 cM	3	III	H
1421392_a_at	11.943	11.8366	9.38009	8.44099	7.32859	7.7497	7.42843	7.91729	8.38376	8.61667	9.47715	9.24287	Mm.2026.1	Mm.2026	baculoviral IAP repeat-containing 3	Birc3	chr9 A2	5	Ⅹ	H
1421395_at	1.80867	1.21047	4.3631	4.42877	7.31936	8.75104	9.04296	8.44183	8.51339	7.97971	6.15382	6.49782	Mm.49441.1	Mm.49441	zinc finger protein interacting with K protein 1	Zik1	chr7 A1	4	XV	H
1421399_at	7.06028	6.74246	2.98339	4.45287	4.59548	7.35764	9.62475	9.41138	8.69581	8.54555	8.09063	7.13722	Mm.42130.1	Mm.379070	insulinoma-associated 1	Insm1	chr2 G1	3	XIII	H
1421404_at	3.27393	1.11177	3.22363	2.23635	3.69423	4.02618	5.53635	5.09084	6.16548	6.12135	9.03157	10.3675	Mm.64326.1	Mm.64326	chemokine (C-X-C motif) ligand 15	Cxcl15	chr5 E1|5 51.5 cM	2	Ⅷ
1421405_at	2.46958	3.43456	2.68042	4.73548	5.72123	6.42501	6.77028	6.86982	7.46894	7.70172	7.42146	7.50908	Mm.89976.1	Mm.89976	zinc finger, imprinted 1	Zim1	chr7 A1|7 6.5 cM	3	III
1421413_a_at	6.46005	6.56063	6.55832	6.20494	7.42006	8.28671	7.45796	7.24707	7.73084	7.87841	9.88738	11.1011	Mm.24839.1	Mm.117709	PDZ and LIM domain 5	Pdlim5	chr3 H3	2	Ⅷ	H
1421421_at	4.0505	2.63372	2.7936	1.52074	1.25237	3.91426	7.07818	7.25594	8.9756	8.54603	8.17815	8.62003	Mm.158870.1	Mm.389206	angiopoietin-like 1	Angptl1	chr1 H1	1	Ⅶ	H
1421424_a_at	5.95087	5.94914	6.00035	5.55812	5.22117	4.62413	5.60072	6.00365	6.45164	7.44985	7.48175	8.22035	Mm.4487.1	Mm.4487	alanyl (membrane) aminopeptidase	Anpep	chr7 D3	1	I	H
1421425_a_at	3.72081	1.97217	4.97409	2.94788	6.98964	7.39255	9.3332	9.41513	9.77651	9.75532	9.82874	10.0383	Mm.41696.1	Mm.251242	regulator of calcineurin 2	Rcan2	chr17 C|17 22.0 cM	3	III	H
1421426_at	3.1991	1.72594	1.69475	2.9667	6.01525	7.11982	6.69338	6.40242	7.52886	7.42408	7.24604	7.76155	Mm.103739.1	Mm.254493	Hedgehog-interacting protein	Hhip	chr8 C3|8 40.0 cM	3	III	H
1421433_at	7.14435	7.36304	3.67508	2.92644	6.55098	9.43817	11.2601	11.154	10.807	10.4165	9.14003	8.92644	Mm.41522.1	Mm.41522	zinc finger homeodomain 4	Zfhx4	chr3 A1	3	XIII	H
1421450_a_at	8.62591	8.80018	8.57275	8.97659	9.72964	10.0784	9.81687	9.66654	9.54542	9.33876	8.85157	8.81122	Mm.28587.1	Mm.28587	mitogen-activated protein kinase kinase kinase 4	Map3k4	chr17 A1|17 6.5 cM	3	XIV	H
1421460_at	3.7355	4.38419	3.76488	3.60209	2.46951	2.38326	1.93197	1.42015	3.63307	6.40141	6.89987	8.70147	Mm.909.1	Mm.33740	desmocollin 1	Dsc1	chr18 A2	1	I	H
1421469_a_at	11.6012	11.6049	6.646	6.02063	6.28356	5.50605	6.24707	6.32867	7.19467	7.65434	7.96704	8.04522	Mm.4697.1	Mm.277403	signal transducer and activator of transcription 5A	Stat5a	chr11 D|11 60.5 cM	5	Ⅹ	H
1421472_at	4.21828	3.84471	4.36281	4.49035	4.49455	5.16725	7.41528	7.39551	7.64251	7.44916	6.20861	6.16471	Mm.117115.1	Mm.271230	RIKEN cDNA 2900083I11 gene	2900083I11Rik	chr5 G2	3	XIII
1421477_at	7.67338	7.50635	5.68516	4.92758	7.17394	7.28398	8.45143	8.35664	8.551	8.58752	8.92956	8.61939	Mm.4705.1	Mm.268902	complexin 2	Cplx2	chr13 B1	3	XIII	H
1421478_a_at	7.64183	7.20567	6.20619	6.53204	6.57499	7.63526	8.11489	7.96848	7.9157	8.21567	7.56834	7.41978	Mm.116965.1	Mm.439916	zinc finger protein 318	Zfp318	chr17 C	3	XIII	H
1421498_a_at	9.12749	9.05005	11.6486	10.9651	10.8631	10.0352	8.62233	8.5603	8.75157	8.82793	8.8209	7.76388	Mm.45111.1	Mm.461344	RIKEN cDNA 2010204K13 gene	2010204K13Rik	chrX A1.1	6	XVIII
1421504_at	4.17238	4.91149	4.37568	5.53499	5.96443	6.75698	7.35951	7.25286	7.22509	7.46055	6.7534	6.0408	Mm.5073.1	Mm.259312	trans-acting transcription factor 4	Sp4	chr12 F2|12 60.0 cM	3	XIV	H
1421508_at	2.091	2.94988	1.37021	0.871476	2.73052	2.35989	2.75916	3.98821	5.07433	6.30774	6.19687	6.0505	Mm.42037.1	Mm.327698	similar to odd Oz/ten-m homolog 1 (Drosophila) /// odd Oz/ten-m homolog 1 (Drosophila)	LOC100044065 /// Odz1	chrX A2	1	Ⅶ	H
1421525_a_at	5.76021	4.82253	3.59078	2.83779	3.01438	3.35544	4.00616	3.76755	5.02812	5.30267	6.84179	7.44149	Mm.38013.1	Mm.290476	NLR family, apoptosis inhibitory protein 5	Naip5	chr13 D1|13 55.0 cM	1	I
1421528_a_at	9.56772	9.59155	9.06823	9.19258	9.66573	9.85895	9.60398	9.79585	9.46211	9.07358	8.88238	8.64014	Mm.3434.1	Mm.397932	mediator complex subunit 22	Med22	chr2 A3|2 15.5 cM	4	XVI	H
1421529_a_at	10.7305	10.8306	11.8673	11.7323	12.2422	12.4853	11.8688	11.8047	11.485	11.27	10.8763	10.7375	Mm.44552.1	Mm.210155	thioredoxin reductase 1	Txnrd1	chr10 C1	4	XVII	H
1421534_at	7.45064	7.63035	8.1675	8.5122	10.7795	11.5711	11.0857	10.7903	11.1861	10.7681	9.78989	10.4439	Mm.3421.1					3	XIV
1421537_at	4.65232	5.01066	5.83773	5.94185	8.56298	9.61461	9.45371	8.88494	8.33665	7.87699	6.55819	6.66384	Mm.4432.1	Mm.430708	homeo box D3	Hoxd3	chr2 C2|2 45.0 cM	4	XV	H
1421539_at	2.82743	1.86086	0.759339	0.783556	1.82119	5.30695	7.28635	6.68867	6.885	6.04712	4.27348	4.05926	Mm.8062.1	Mm.434835	zinc finger protein of the cerebellum 4	Zic4	chr9 E3.3|9 61.0 cM	3	Ⅻ	H
1421546_a_at	7.60014	7.76813	9.76012	9.80595	10.4422	10.7995	11.0206	10.9504	10.6292	10.5514	9.95216	9.39657	Mm.27141.1	Mm.273804	Rac GTPase-activating protein 1	Racgap1	chr15 F1	4	XV	H
1421578_at	8.90553	8.26771	6.89141	6.82661	6.29643	6.17916	6.5388	6.51565	6.69582	6.41242	6.45187	6.58554	Mm.1255.1	Mm.244263	chemokine (C-C motif) ligand 4	Ccl4	chr11 C|11 47.6 cM	5	Ⅹ	H
1421594_a_at	7.9401	7.68815	5.27899	4.36492	5.80318	6.53806	7.63228	8.1211	9.10871	9.33033	9.28865	9.65992	Mm.26751.1	Mm.26751	synaptotagmin-like 2	Sytl2	chr7 E1	1	Ⅶ	H
1421597_a_at	5.01276	4.37822	4.68655	4.9578	7.28326	8.61834	8.8866	8.41313	6.44408	5.44332	4.1646	5.64264	Mm.4816.1	Mm.4816	homeobox, msh-like 3	Msx3	chr7 F4|7 68.0 cM	4	XVI
1421602_at	3.43423	2.43629	4.5736	4.88878	4.36548	5.18922	5.69509	5.88851	7.18871	7.20733	6.31912	5.28638	Mm.1431.1	Mm.1431	sex hormone binding globulin	Shbg	chr11 B3|11 35.0 cM	2	II	H
1421612_a_at	7.32865	7.29083	7.10859	7.412	10.3973	11.1895	11.2828	11.0958	10.9244	10.5578	9.52975	9.36912	Mm.46719.1	Mm.272870	H2A histone family, member Y2 /// H2A histone family, member Y3	H2afy2 /// H2afy3	chr10 B4 /// chr15 D1	3	Ⅻ	H
1421624_a_at	10.1061	10.1423	8.71569	7.69084	7.92556	7.64227	7.80958	7.52711	7.27925	7.79487	7.87316	7.578	Mm.87759.1	Mm.389224	enabled homolog (Drosophila)	Enah	chr1 H5|1 98.7 cM	5	XIX	H
1421646_a_at	6.67743	6.72453	6.06663	5.79538	7.30227	7.83455	8.53545	8.27289	8.53276	8.58795	7.83389	7.81113	Mm.1635.1	Mm.1635	protein inhibitor of activated STAT 3	Pias3	chr3 F2.1	3	Ⅻ	H
1421654_a_at	11.2566	11.2774	11.8441	10.5525	8.62621	6.49827	8.29661	9.03444	10.4272	11.2808	11.7059	11.7685	Mm.3438.1	Mm.470666	lamin A	Lmna	chr3 F1|3 42.6 cM	5	Ⅸ	H
1421679_a_at	11.8686	11.9032	9.3292	8.28934	5.28053	2.07254	3.46662	5.55804	5.31419	7.13396	9.90424	9.25805	Mm.34446.1	Mm.477981	cyclin-dependent kinase inhibitor 1A (P21)	Cdkn1a	chr17 A3.3|17 15.23 cM	5	Ⅸ	H
1421698_a_at	4.34337	4.61801	2.32434	3.26593	3.93389	3.69419	7.18447	7.52032	8.10191	8.22512	7.50244	7.75508	Mm.6252.1	Mm.329196	collagen, type XIX, alpha 1	Col19a1	chr1 A3	3	XIII	H
1421720_a_at	9.8011	9.78025	9.12006	8.65837	8.53714	8.52993	8.45331	8.3428	8.16331	8.44423	8.27131	7.97195	Mm.29343.1	Mm.275574	deltex 2 homolog (Drosophila)	Dtx2	chr5 G2	6	VI	H
1421728_at	2.95181	0.809201	2.07936	2.7244	6.71295	8.07319	7.88143	7.5452	6.15467	5.56906	3.53981	2.3513	Mm.156946.1	Mm.156946	oligodendrocyte transcription factor 3	Olig3	chr10 A3	3	XIV	H
1421731_a_at	7.80018	7.9258	10.8608	11.4104	11.5127	11.5305	10.8661	10.6739	10.5957	10.7611	9.99434	9.06318	Mm.2952.1	Mm.2952	flap structure specific endonuclease 1	Fen1	chr19 A	4	IV	H
1421741_at	1.19166	0.587942	3.85204	3.57108	0.441597	1.00075	0.354946	1.59055	2.36688	4.75284	6.65922	7.46175	Mm.30303.1	Mm.378905	cytochrome P450, family 3, subfamily a, polypeptide 16	Cyp3a16	chr5 G2|5 85.0 cM	2	Ⅷ
1421743_a_at	14.1414	14.1567	14.0564	13.6093	13.4823	13.248	13.4777	13.2802	13.037	13.1215	13.4154	13.0106	Mm.111.1	Mm.236513	poly(rC) binding protein 2	Pcbp2	chr15 F1|15 61.7 cM	5	XIX	H
1421746_a_at	6.45487	6.79689	6.37623	6.70803	7.20828	7.27772	7.42377	7.63287	8.00119	8.09252	8.16201	7.9814	Mm.88535.1	Mm.358659	F-box protein 17	Fbxo17	chr7 A3	1	Ⅶ	H
1421751_a_at	12.6892	12.6132	13.2865	13.4186	13.2499	13.0654	12.7846	12.697	12.5713	12.406	12.4424	12.1502	Mm.27933.1	Mm.218198	proteasome (prosome, macropain) 26S subunit, non-ATPase, 14	Psmd14	chr2 C1.3	6	XVIII	H
1421752_a_at	3.51942	4.37987	5.10173	4.82001	4.22303	4.56118	5.0852	4.71477	5.68014	7.62144	10.483	11.1102	Mm.4622.1	Mm.268618	serine (or cysteine) peptidase inhibitor, clade B, member 5	Serpinb5	chr1 E2.1	1	I	H
1421772_a_at	12.6823	12.6994	13.0658	12.4064	11.9324	11.63	11.9332	11.9979	11.7801	12.0434	12.4015	12.3815	Mm.30072.1	Mm.30072	cytochrome c oxidase subunit VIIa polypeptide 2-like	Cox7a2l	chr17 E4	5	Ⅸ	H
1421784_a_at	7.75381	7.49861	7.71763	8.01177	9.03986	9.62477	9.71631	9.59995	9.30334	8.86862	8.01618	7.94766	Mm.16332.1	Mm.16332	ephrin A4	Efna4	chr3 F1|3 48.0 cM	4	XVI	H
1421786_at	7.14721	6.93885	7.20126	7.48759	8.16461	8.8745	9.01031	8.84378	8.96875	9.02501	8.12131	8.22469	Mm.41840.1	Mm.41840	protein phosphatase 3, regulatory subunit B, alpha isoform (calcineurin B, type I)	Ppp3r1	chr11 A3.1	3	XIV	H
1421811_at	13.4876	13.327	8.19934	8.01148	9.24965	10.3678	11.565	11.854	12.1496	11.9921	11.8957	12.2499	Mm.4159.1	Mm.4159	similar to thrombospondin 1 /// thrombospondin 1	LOC640441 /// Thbs1	chr2 F1-F3|2 65.0 cM	5	Ⅺ	H
1421812_at	11.7696	11.8736	9.96068	9.61093	8.33835	7.32864	8.23849	8.55361	9.02614	9.42152	9.62707	10.2333	Mm.14097.1	Mm.154457	TAP binding protein	Tapbp	chr17 B1|17 18.41 cM	5	Ⅸ	H
1421814_at	12.2902	12.1837	12.0437	11.4401	11.3645	11.5098	11.2518	11.3284	11.2208	11.4277	11.9663	12.058	Mm.28687.1	Mm.138876	moesin	Msn	chrX C3	5	XIX	H
1421817_at	11.731	11.62	11.204	10.8777	10.4833	10.0455	9.81647	9.60874	9.73502	10.2604	10.0625	9.98035	Mm.20288.1	Mm.283573	glutathione reductase	Gsr	chr8 A4|8 18.0 cM	6	VI	H
1421818_at	11.1216	11.0138	8.01126	6.47916	5.25258	6.00466	6.24558	6.22314	7.6885	8.18684	8.49399	8.80589	Mm.15811.1	Mm.347398	B-cell leukemia/lymphoma 6	Bcl6	chr16 B1|16 13.9 cM	5	V	H
1421819_a_at	12.1447	12.1821	13.1711	13.4305	13.6356	13.5156	13.0042	12.9414	12.6809	12.6358	12.0843	11.648	Mm.28805.1	Mm.335942	SET translocation	Set	chr2 B	4	XVII	H
1421820_a_at	9.40191	9.34031	9.86722	9.53977	9.9661	10.0227	10.3477	10.2718	9.96238	10.0267	9.79051	9.58695	Mm.1190.1	Mm.297109	neurofibromatosis 2	Nf2	chr11 A1|11 0.25 cM	3	XIV	H
1421836_at	8.59077	8.58041	8.4948	8.28547	8.90627	8.73891	8.07553	8.00698	8.55674	8.85078	9.26857	9.91132	Mm.20928.1	Mm.20928	microtubule-associated protein 7	Mtap7	chr10 A3|10 11.0 cM	1	I	H
1421840_at	12.3267	12.3322	12.0138	9.92583	9.21537	9.25315	10.8328	11.0056	11.6795	11.9057	12.098	11.9692	Mm.369.1	Mm.277376	ATP-binding cassette, sub-family A (ABC1), member 1	Abca1	chr4 A5-B3|4 23.1 cM	5	V	H
1421841_at	6.9488	6.8689	7.97272	8.34118	9.06284	10.0367	10.3503	10.4156	10.1312	9.98058	10.2359	10.187	Mm.6904.1	Mm.6904	fibroblast growth factor receptor 3	Fgfr3	chr5 B|5 20.0 cM	2	II	H
1421847_at	11.9996	12.0104	11.9972	10.5945	9.55875	9.26386	10.5043	10.5665	10.4351	10.8186	11.2699	11.1215	Mm.28489.1	Mm.28489	WD repeat and SOCS box-containing 2	Wsb2	chr5 F	5	Ⅹ	H
1421856_at	7.01581	7.15553	9.43961	6.7136	2.89804	0.313079	3.23595	2.43132	2.81653	4.20556	5.61974	7.91817	Mm.703.1	Mm.440044	S100 calcium binding protein A3	S100a3	chr3 F1-F2|3 43.6 cM	5	Ⅸ	H
1421858_at	11.624	11.6494	10.1169	10.7544	10.3177	9.95512	9.84435	9.79509	9.55006	9.58765	9.95795	9.68213	Mm.27681.1	Mm.27681	a disintegrin and metallopeptidase domain 17	Adam17	chr12 A1.3|12 3.0 cM	6	VI	H
1421861_at	8.37064	8.50866	8.58939	8.8571	9.09016	9.66438	10.032	10.1337	10.0633	10.3848	10.2842	10.1688	Mm.38993.1	Mm.38993	calsyntenin 1	Clstn1		3	III	H
1421882_a_at	10.2865	10.0496	7.36976	8.14188	9.72216	10.8872	12.164	12.016	11.898	11.7954	11.0895	10.7025	Mm.3823.1	Mm.318042	ELAV (embryonic lethal, abnormal vision, Drosophila)-like 2 (Hu antigen B)	Elavl2	chr4 C5|4 42.6 cM	3	XIII	H
1421899_a_at	6.785	6.90684	5.69151	5.0988	4.8491	4.60842	5.97136	5.90817	6.93893	6.82022	6.77449	7.62728	Mm.7580.1	Mm.7580	major histocompatibility complex, class I-related	Mr1	chr1 H1	5	V	H
1421903_at	9.83089	9.89513	9.5418	9.53184	9.46837	9.24744	8.81796	8.77988	8.78646	8.57056	8.74981	8.18996	Mm.27794.1	Mm.439905	mediator complex subunit 29	Med29	chr7 A3	6	VI	H
1421904_at	10.2639	10.306	10.8973	11.2541	11.5393	11.7712	11.9826	11.6929	11.4169	11.2762	10.6748	10.5003	Mm.34104.1	Mm.171323	trimethylguanosine synthase homolog (S. cerevisiae)	Tgs1	chr4 A1|4 0.0 cM	4	XV	H
1421908_a_at	9.68476	9.9076	8.52344	8.95507	10.8791	12.3501	12.5969	11.846	12.1442	11.7148	10.1223	10.5802	Mm.36894.1	Mm.171615	transcription factor 12	Tcf12	chr9 D|9 42.0 cM	3	Ⅻ	H
1421914_s_at	10.4028	10.4643	11.0037	11.0609	10.6744	10.3378	9.84696	9.93676	9.55625	9.41675	9.86095	9.17036	Mm.116736.1	Mm.276293	mitochondrial ribosomal protein L19	Mrpl19	chr6 C3|6 34.55 cM	6	XX	H
1421917_at	6.95196	6.50845	11.6583	11.5302	11.2593	11.442	12.3198	12.4324	12.4126	12.065	11.6541	11.8188	Mm.2924.1	Mm.221403	platelet derived growth factor receptor, alpha polypeptide	Pdgfra	chr5 C3.3|5 42.0 cM	2	II	H
1421926_at	1.90509	2.84051	6.12578	6.13783	7.64838	8.04797	7.93826	8.25606	7.63024	7.55757	6.64456	6.73431	Mm.91969.1	Mm.91969	mitogen-activated protein kinase 11	Mapk11		4	XV	H
1421928_at	5.37377	5.89356	5.75401	6.60896	8.42417	8.8958	9.87886	9.49988	9.49018	9.0412	7.55014	8.0059	Mm.3249.1	Mm.400747	Eph receptor A4	Epha4	chr1 C1-C5|1 43.0 cM	3	XIV	H
1421937_at	8.17568	8.19302	6.05339	3.66664	5.43478	5.77983	6.4825	7.07006	7.6019	7.86531	7.85949	8.04342	Mm.33987.1	Mm.254835	dual adaptor for phosphotyrosine and 3-phosphoinositides 1	Dapp1		5	V	H
1421938_at	9.23419	9.12028	8.8963	8.22766	7.56061	7.04243	7.25597	7.74546	7.66625	7.64779	8.77219	8.50076	Mm.199675.1	Mm.30056	serine hydrolase-like	Serhl	chr15 E1	5	Ⅸ	H
1421943_at	9.89315	9.89325	9.21737	7.88001	8.01057	7.72801	7.07468	7.43771	8.2857	8.00525	8.69055	8.94775	Mm.219664.1	Mm.137222	transforming growth factor alpha	Tgfa	chr6 D1|6 35.8 cM	5	Ⅸ	H
1421944_a_at	11.6763	11.7052	3.89551	3.23537	2.19569	2.98815	2.63451	3.72596	4.55033	4.24815	6.18871	8.79463	Mm.6559.1	Mm.6559	asialoglycoprotein receptor 1	Asgr1	chr11 B3|11 37.0 cM	5	Ⅹ	H
1421946_at	2.97042	3.81275	4.75052	3.95966	3.47256	4.47722	5.86494	5.86716	7.23892	8.28039	9.49381	10.4233	Mm.28767.1	Mm.28767	C-reactive protein, pentraxin-related	Crp	chr1 H3|1 94.2 cM	2	Ⅷ	H
1421947_at	10.2315	10.1605	11.914	10.8543	10.027	9.6477	9.09253	8.96854	9.30856	9.50816	9.93765	10.0572	Mm.41375.1	Mm.234342	guanine nucleotide binding protein (G protein), gamma 12	Gng12	chr6 C1|6 30.0 cM	5	XIX	H
1421950_at	10.8893	11.0538	11.0517	10.8047	11.3529	11.5543	11.1701	10.8523	10.8963	10.5335	10.4052	10.155	Mm.10756.1	Mm.10756	prefoldin 2	Pfdn2	chr1 H3|1 92.6 cM	6	XVIII	H
1421963_a_at	7.80036	7.88351	9.47274	7.48483	8.63164	9.26411	9.79249	9.95351	9.85701	10.7012	10.515	9.07985	Mm.38444.1	Mm.38444	cell division cycle 25 homolog B (S. pombe)	Cdc25b	chr2 F1|2 73.9 cM	3	III	H
1421965_s_at	5.77148	6.32983	7.9801	7.0789	9.29338	9.97539	10.8002	10.4834	10.0919	10.4106	10.0463	9.91761	Mm.4945.1	Mm.439741	Notch gene homolog 3 (Drosophila)	Notch3	chr17 B1|17 20.0 cM	2	II	H
1421970_a_at	2.43264	2.63077	3.15363	3.44993	4.01035	5.19316	8.76755	9.11085	9.56739	9.98093	9.82872	9.83371	Mm.4921.1	Mm.220224	glutamate receptor, ionotropic, AMPA2 (alpha 2)	Gria2	chr3 E3|3 33.6 cM	1	Ⅶ	H
1421971_a_at	11.9036	11.8965	12.3206	12.0586	12.0686	11.6734	11.1514	11.186	11.2383	11.0971	11.3604	11.4492	Mm.29741.1	Mm.328851	mitochondrial ribosomal protein S34	Mrps34	chr17 A3.3	6	XX	H
1421972_s_at	7.21731	6.66148	7.0822	7.14408	8.91283	9.71364	9.55649	9.12859	9.15779	9.07074	7.75875	8.13513	Mm.57203.1	Mm.439140	host cell factor C1	Hcfc1	chrX C1|X 29.54 cM	3	XIV	H
1421977_at	7.12275	7.01558	4.96072	3.33898	2.87494	3.58044	2.74084	4.76321	5.80792	6.05278	6.07239	6.66974	Mm.131266.1	Mm.131266	matrix metallopeptidase 19	Mmp19	chr10 D3|10 70.0 cM	5	Ⅹ	H
1421979_at	3.54796	4.14424	1.99901	2.54128	0.279498	2.55443	5.13054	5.78762	7.32251	7.8682	9.07653	9.03593	Mm.2529.1	Mm.2529	phosphate regulating gene with homologies to endopeptidases on the X chromosome (hypophosphatemia, vitamin D resistant rickets)	Phex	chrX F4|X 65.4 cM	1	Ⅶ	H
1421990_at	4.27132	2.12488	2.10299	1.95669	4.53475	5.11423	7.77274	6.69601	8.56072	8.35294	6.44755	7.31594	Mm.5101.1	Mm.289702	synaptotagmin I	Syt1	chr10 D1|10 58.0 cM	3	XIII	H
1421996_at	4.52033	5.21865	8.72794	9.58852	8.95668	9.05368	9.58876	9.49755	8.84774	9.04475	8.58664	8.95572	Mm.4845.1	Mm.85544	transcription factor AP-2, alpha	Tcfap2a	chr13 A5-B1|13 25.0 cM	2	II	H
1421998_at	8.45225	8.41225	6.62392	6.83472	6.07557	5.6713	5.64507	5.75836	5.95306	6.29911	7.05005	7.02227	Mm.206737.1	Mm.206737	torsin family 3, member A	Tor3a	chr1 H1	5	Ⅸ	H
1422013_at	6.89209	6.0211	5.50487	3.67281	2.87305	1.06282	5.58385	4.70788	6.74409	6.94664	8.2174	8.19793	Mm.47384.1	Mm.47384	C-type lectin domain family 4, member a2	Clec4a2	chr6 F3|6 54.0 cM	5	V	H
1422016_a_at	7.77622	7.94797	9.17387	9.46008	10.3361	10.6291	9.68431	9.53789	9.40423	9.08739	8.27176	7.55256	Mm.181792.1	Mm.273502	centromere protein H	Cenph	chr13 D1|13 51.0 cM	4	IV	H
1422018_at	7.60001	7.78849	7.26455	5.42615	6.3404	7.00343	8.37112	8.2087	9.33648	9.57588	8.80797	9.57299	Mm.42157.1	Mm.42157	human immunodeficiency virus type I enhancer binding protein 2	Hivep2		5	Ⅺ	H
1422024_at	5.80628	5.49034	7.21244	5.59113	8.16211	9.14102	9.7504	9.07941	9.0189	8.86551	8.55967	8.67449	Mm.119781.1	Mm.258908	Friend leukemia integration 1	Fli1	chr9 A4|9 16.0 cM	2	II	H
1422027_a_at	4.12754	4.42981	4.93329	5.18659	6.51467	7.4091	7.62365	6.24542	7.22583	7.20068	6.82925	6.54475	Mm.14115.1	Mm.292415	E26 avian leukemia oncogene 1, 5' domain	Ets1	chr9 A4|9 15.0 cM	3	XIV	H
1422034_a_at	5.74482	5.51101	5.75112	6.41439	6.41661	7.06724	8.11757	7.40392	7.39227	7.85411	6.63922	6.75575	Mm.34650.1	Mm.34650	paralemmin	Palm	chr10 C1|10 43.0 cM	3	Ⅻ	H
1422041_at	7.88853	7.42959	7.24459	6.92234	6.26704	4.87498	6.08288	6.06137	6.41492	6.821	7.59787	8.2159	Mm.157654.1	Mm.347593	paired immunoglobin-like type 2 receptor beta 1	Pilrb1	chr5 G2	5	Ⅸ	H
1422050_at	4.16182	4.12395	5.10247	7.09273	10.028	8.47021	6.50175	5.83202	5.05565	4.18094	4.4135	4.54974	Mm.4293.1	Mm.389981	NK1 transcription factor related, locus 2 (Drosophila)	Nkx1-2	chr7 F3	4	XVII	H
1422052_at	3.98496	2.63836	2.7532	2.16092	1.8722	2.51087	5.95932	6.53794	7.55543	7.90076	7.68429	7.64601	Mm.41976.1	Mm.441131	cadherin 8	Cdh8	chr8 D1|8 46.5 cM	1	Ⅶ	H
1422053_at	12.7906	12.8344	9.91904	9.38876	4.59675	1.99133	6.57136	7.22698	7.06745	7.25597	8.36978	8.16057	Mm.8042.1	Mm.8042	inhibin beta-A	Inhba	chr13 A1|13 10.0 cM	5	Ⅸ	H
1422056_at	2.82399	3.33025	1.7623	1.13974	3.89031	4.76692	6.54239	5.79497	6.3225	6.3283	5.0922	4.6258	Mm.100263.1	Mm.259542	netrin 3	Ntn3	chr17 A3.3	3	Ⅻ	H
1422062_at	7.4509	6.96327	3.33955	3.38832	2.84769	2.83083	4.26847	3.76395	5.49778	5.09832	5.98631	6.93679	Mm.1227.1	Mm.239291	macrophage scavenger receptor 1	Msr1	chr8 A4|8 20.0 cM	5	V	H
1422078_at	5.69424	5.44322	2.06946	3.64899	6.24568	8.35602	8.94544	7.88706	8.66969	8.47544	6.35467	7.38727	Mm.89978.1	Mm.235194	thymoma viral proto-oncogene 3	Akt3	chr1 H4-H6	3	Ⅻ	H
1422103_a_at	11.3333	11.2977	7.63907	6.9019	7.96128	8.10058	8.37539	8.643	8.74099	9.08324	9.2024	9.11757	Mm.34064.1	Mm.34064	signal transducer and activator of transcription 5B	Stat5b	chr11 D|11 60.5 cM	5	Ⅹ	H
1422117_s_at	3.68359	3.56541	3.64052	3.25976	4.19744	5.08291	6.9494	6.85818	7.59406	7.37736	7.34025	6.74761	Mm.218962.1	Mm.336594	KH domain containing, RNA binding, signal transduction associated 2	Khdrbs2	chr1 B	3	III	H
1422123_s_at	8.37694	8.3464	9.30588	8.89282	7.81748	6.97219	7.03822	7.11378	7.03386	7.32008	9.59254	9.7753	Mm.14114.1	Mm.439731	carcinoembryonic antigen-related cell adhesion molecule 1 /// carcinoembryonic antigen-related cell adhesion molecule 2	Ceacam1 /// Ceacam2	chr7 A3|7 5.5 cM	5	XIX	H
1422124_a_at	9.82829	9.06322	9.38889	7.55372	5.62111	4.73529	7.37855	7.48562	8.38438	8.61744	9.48406	10.0951	Mm.143846.1	Mm.391573	protein tyrosine phosphatase, receptor type, C	Ptprc	chr1 E4|1 74.0 cM	5	V	H
1422126_a_at	9.62963	9.88969	7.55894	7.25209	6.0597	6.38382	7.77608	7.99974	7.93016	7.85929	8.38012	8.35602	Mm.41966.1	Mm.317636	nudix (nucleoside diphosphate linked moiety X)-type motif 13	Nudt13	chr14 B	5	Ⅹ	H
1422128_at	8.93347	8.96442	10.6785	11.0933	11.1783	10.8109	10.083	9.97282	9.89004	9.7727	9.67179	9.15535	Mm.43749.1	Mm.289810	ribosomal protein L14	Rpl14	chr9 F4	4	XVII	H
1422135_at	6.38459	6.1146	6.04914	5.89053	7.81275	9.37436	9.20197	8.7442	9.13951	8.66618	7.16601	7.48286	Mm.42054.1	Mm.456449	zinc finger protein 146	Zfp146	chr7 B1	3	XIV	H
1422139_at	11.0585	11.2679	7.59497	8.76606	4.37451	2.72122	3.63889	3.41252	3.32207	3.2593	6.19504	4.6466	Mm.4183.1	Mm.4183	plasminogen activator, urokinase	Plau	chr14 A3|14 2.5 cM	5	XIX	H
1422146_at	4.35924	3.53163	3.48395	5.1351	6.75529	7.63063	8.26195	7.61418	7.36177	7.22307	6.12889	5.41656	Mm.42015.1	Mm.42015	sema domain, seven thrombospondin repeats (type 1 and type 1-like), transmembrane domain (TM) and short cytoplasmic domain, (semaphorin) 5B	Sema5b	chr16 B3	3	XIV	H
1422147_a_at	9.40492	9.47854	8.87486	9.14121	9.08755	8.5218	8.49375	8.57869	8.15982	8.38395	8.51881	8.40899	Mm.155620.1	Mm.155620	phospholipase A2, group VI	Pla2g6	chr15 E1	6	VI	H
1422148_at	4.66721	5.5593	5.1652	4.99147	6.72639	7.25322	5.50618	6.16062	8.80004	8.86639	9.07416	9.85434	Mm.42226.1	Mm.42226	matrilin 3	Matn3	chr12 A1.1|12 2.0 cM	2	Ⅷ	H
1422152_at	2.08831	1.54849	1.79942	2.64806	2.91308	4.0621	7.06032	7.09547	6.38576	5.81097	5.84473	3.12909	Mm.10104.1	Mm.358606	H6 homeo box 1	Hmx1	chr5 B3|5 18.0 cM	3	XIV	H
1422153_a_at	5.58059	5.2923	3.51094	2.87578	4.72619	2.93815	4.58365	5.16518	5.74217	5.55404	7.12082	8.59477	Mm.33225.1	Mm.33225	ankyrin repeat and SOCS box-containing 11	Asb11	chrX F5	1	I	H
1422157_a_at	10.728	10.6659	10.8628	10.3024	10.0331	9.75327	9.78369	9.77251	9.84926	9.75108	9.8098	9.84667	Mm.6818.1	Mm.273333	integrin beta 1 binding protein 1	Itgb1bp1	chr12 A1.2	5	XIX	H
1422158_at	5.27767	4.03558	5.43827	5.3914	5.79529	6.86119	8.00664	7.97414	8.40583	8.27126	7.09246	7.55926	Mm.32095.1	Mm.440903	calsyntenin 2	Clstn2		3	III	H
1422165_at	2.32797	3.25638	2.30257	1.40781	4.77903	7.17428	8.46947	8.4178	7.50793	7.29664	6.78328	6.64386	Mm.56946.1	Mm.56946	POU domain, class 3, transcription factor 4	Pou3f4	chrX E1|X 48.4 cM	3	Ⅻ	H
1422172_x_at	4.95048	4.64423	6.40822	6.43693	7.23473	7.32381	7.21311	7.02435	7.12661	6.92975	5.59621	5.95508	Mm.159731.1		RIKEN cDNA 2810408B13 gene	2810408B13Rik		4	XV
1422180_a_at	2.08473	4.12399	3.61313	4.56905	3.7913	3.35474	4.42914	3.46162	2.64595	7.85652	8.07148	9.6601	Mm.7409.1	Mm.7409	tryptase beta 2	Tpsb2	chr17 A3.3|17 10.39 cM	2	Ⅷ	H
1422184_a_at	8.48361	8.39748	10.536	8.5316	8.57434	8.59864	9.11079	9.00674	9.30887	10.0792	10.831	11.457	Mm.29189.1	Mm.476776	adenylate kinase 1	Ak1	chr2 B|2 21.6 cM	2	Ⅷ	H
1422188_s_at	1.2366	1.98934	4.17753	1.83397	2.83056	2.20187	1.84109	3.16933	5.15438	6.38539	7.22958	7.08017	Mm.1289.1	Mm.211738	T-cell receptor gamma, variable 2 /// T-cell receptor gamma, variable 3	Tcrg-V2 /// Tcrg-V3		2	Ⅷ
1422198_a_at	2.53807	2.95737	7.1482	7.79766	9.0373	9.45798	8.2514	7.60526	7.84692	7.70199	6.71677	7.41056	Mm.3379.1	Mm.364956	serine hydroxymethyltransferase 1 (soluble)	Shmt1	chr11 B2	4	IV	H
1422230_s_at	3.39733	4.18559	3.97659	4.23172	4.42653	2.33803	1.61828	2.65223	2.78782	4.76909	7.24689	9.01651	Mm.154643.1	Mm.389848	cytochrome P450, family 2, subfamily a, polypeptide 4 /// cytochrome P450, family 2, subfamily a, polypeptide 5 /// similar to Cytochrome P450, family 2, subfamily a, polypeptide 4	Cyp2a4 /// Cyp2a5 /// LOC100047711	chr7 A3|7 6.5 cM	1	I	H
1422239_at	2.11423	1.44189	1.07009	2.42494	1.40064	4.96801	7.32983	6.12811	6.93264	6.04179	1.95601	2.88	Mm.57227.1	Mm.57227	homeo box D13	Hoxd13	chr2 C3|2 45.0 cM	3	XIV	H
1422240_s_at	1.92585	2.60054	10.518	9.58035	6.91397	5.1052	2.83383	3.97737	2.71407	2.12433	7.13987	9.87059	Mm.10693.1	Mm.10693	small proline-rich protein 2H	Sprr2h	chr3 F1|3 45.2 cM	1	I
1422243_at	4.89678	4.75424	3.72648	5.37896	4.60002	5.05045	6.00829	6.30973	7.9008	7.87507	7.27153	7.60713	Mm.57177.1	Mm.330557	fibroblast growth factor 7	Fgf7	chr2 F-G	1	Ⅶ	H
1422252_a_at	6.73056	6.62506	8.18826	8.15068	9.0359	9.15174	8.78608	8.71092	8.30068	8.15428	7.38688	6.84631	Mm.16857.1	Mm.286602	cell division cycle 25 homolog C (S. pombe)	Cdc25c	chr18 B1|18 15.0 cM	4	IV	H
1422253_at	0.670725	1.08464	1.5075	2.37429	2.15127	1.5458	1.87143	2.76645	5.23889	9.28254	8.80161	9.89746	Mm.4837.1	Mm.443177	collagen, type X, alpha 1	Col10a1	chr10 22.0 cM	2	Ⅷ	H
1422256_at	4.00584	4.76624	4.35642	4.58204	5.19982	6.49321	7.58937	7.12644	7.69592	7.32625	6.70695	6.71575	Mm.4375.1	Mm.454968	somatostatin receptor 2	Sstr2	chr11 E2|11 69.0 cM	3	XIV	H
1422264_s_at	7.12216	7.08694	8.5758	7.44889	5.69286	4.09162	4.08589	4.66049	4.83547	5.25487	6.22591	7.47859	Mm.19788.1	Mm.291595	Kruppel-like factor 9	Klf9	chr19 C1	5	XIX	H
1422302_s_at	13.8603	13.7918	13.7432	13.4865	13.4356	12.9943	13.1634	13.2007	13.208	13.142	13.2525	13.0065	Mm.30357.1	Mm.30357	predicted gene, ENSMUSG00000062382 /// ferritin light chain 1 /// ferritin light chain 2	ENSMUSG00000062382 /// Ftl1 /// Ftl2	chr13 C1|13 /// chr4 D2.2 /// chr7 B4	5	XIX
1422308_a_at	9.42435	9.43107	5.849	5.03537	4.11505	3.50321	5.45351	6.44078	6.70507	8.86295	12.8347	12.3381	Mm.20973.1	Mm.20973	lectin, galactose binding, soluble 7	Lgals7	chr7 A3	1	I	H
1422313_a_at	5.88862	4.99628	4.94639	5.34464	6.99469	9.03331	9.262	8.95407	9.58829	9.36612	7.69792	8.09514	Mm.218877.1	Mm.405761	insulin-like growth factor binding protein 5	Igfbp5	chr1 C3|1 36.1 cM	3	Ⅻ	H
1422314_at	4.92135	4.82199	5.67309	5.88626	6.57737	7.34864	7.53322	7.36211	7.75804	7.60225	6.27665	6.845	Mm.89987.1	Mm.89987	chloride channel 6	Clcn6	chr4 76.4 cM	3	XIV	H
1422316_at	4.6704	4.66002	4.83202	5.34806	5.41136	5.6354	6.9222	6.95884	6.96748	7.04153	7.2033	6.93392	Mm.6203.1	Mm.377085	glycoprotein 1b, alpha polypeptide	Gp1ba	chr11 B4|11 42.0 cM	3	III	H
1422329_a_at	3.79357	3.26097	2.6346	3.35857	5.24932	5.24011	6.13928	6.56578	6.3838	6.53397	6.80597	6.34987	Mm.20467.1	Mm.33496	similar to neurotrophic tyrosine kinase, receptor, type 3 /// neurotrophic tyrosine kinase, receptor, type 3	LOC100047606 /// Ntrk3	chr7 D3|7 39.0 cM	3	Ⅻ	H
1422334_a_at	2.61162	3.74292	3.31436	3.55771	4.24275	4.13136	3.47831	2.33752	4.28739	5.01172	8.36064	10.009	Mm.46062.1	Mm.46062	surfactant associated protein A1	Sftpa1	chr14 B|14 14.0 cM	1	I	H
1422340_a_at	6.7869	6.29157	8.60239	6.69999	7.07377	6.85801	7.22406	8.14252	9.11331	9.98733	11.271	11.9688	Mm.16562.1	Mm.292865	actin, gamma 2, smooth muscle, enteric	Actg2	chr6 C3|6 34.95 cM	2	Ⅷ	H
1422375_a_at	6.33115	5.97078	5.14401	3.77615	5.9893	5.94427	6.95464	7.33659	7.49706	7.92302	8.1097	9.40714	Mm.31099.1	Mm.261071	ADP-ribosyltransferase 1	Art1	chr7 E3|7 50.0 cM	1	Ⅶ	H
[truncated: 9,460 more rows]
