# Supplementary material for: Global expression profiling reveals genetic programs underlying the developmental divergence between mouse and human embryogenesis
Source: BMC Genomics. 2013 Aug 20;14:568. doi: 10.1186/1471-2164-14-568 (PMC3924405; doi:10.1186/1471-2164-14-568)
Supplement: Additional file 5 — Is a table listing enriched GO categories for the Cluster I in Additional file 4. [file 1471-2164-14-568-S5.xls]

## Sheet: cluster 1-525-463-chart
Additional file 5. List of enriched GO categories for the Cluster I in Additional file 4.
Category	Term	Count	%	PValue	Genes	Fold Enrichment	FDR
GOTERM_CC_ALL	GO:0005576~extracellular region	99	21.3823	5.80755e-19	1419348_AT, 1420347_AT, 1421001_A_AT, 1450798_AT, 1429457_AT, 1419167_AT, 1427512_A_AT, 1417399_AT, 1416039_X_AT, 1418745_AT, 1425218_A_AT, 1415805_AT, 1416913_AT, 1420723_AT, 1460606_AT, 1416325_AT, 1441958_S_AT, 1419755_AT, 1438612_A_AT, 1428781_AT, 1458367_AT, 1448872_AT, 1450009_AT, 1419442_AT, 1420431_AT, 1424599_AT, 1418259_A_AT, 1422446_X_AT, 1420569_AT, 1451527_AT, 1449880_S_AT, 1417610_A…	2.55976	7.49113e-16
GOTERM_BP_ALL	GO:0006629~lipid metabolic process	50	10.7991	4.76957e-13	1439528_AT, 1441091_AT, 1450798_AT, 1424853_S_AT, 1418278_AT, 1419105_AT, 1457721_AT, 1429457_AT, 1449051_AT, 1422651_AT, 1420579_S_AT, 1437842_AT, 1418190_AT, 1415805_AT, 1416225_AT, 1451263_A_AT, 1455901_AT, 1422846_AT, 1448382_AT, 1419040_AT, 1436448_A_AT, 1428143_A_AT, 1426146_A_AT, 1427963_S_AT, 1422678_AT, 1440186_S_AT, 1438612_A_AT, 1435036_AT, 1439617_S_AT, 1438514_AT, 1437172_X_AT, 14561…	3.23253	7.91311e-10
GOTERM_BP_ALL	GO:0044255~cellular lipid metabolic process	40	8.63931	2.18861e-12	1441091_AT, 1439528_AT, 1450798_AT, 1424853_S_AT, 1418278_AT, 1457721_AT, 1429457_AT, 1449051_AT, 1422651_AT, 1416225_AT, 1451263_A_AT, 1455901_AT, 1422846_AT, 1448382_AT, 1436448_A_AT, 1419040_AT, 1428143_A_AT, 1426146_A_AT, 1427963_S_AT, 1422678_AT, 1440186_S_AT, 1439617_S_AT, 1435036_AT, 1456114_AT, 1437172_X_AT, 1417561_AT, 1423414_AT, 1423439_AT, 1424715_AT, 1423556_AT, 1423883_AT, 1421836_A…	3.73418	3.6311e-09
GOTERM_BP_ALL	GO:0055114~oxidation reduction	45	9.71922	9.41983e-11	1439528_AT, 1425143_A_AT, 1456074_AT, 1424853_S_AT, 1450455_S_AT, 1416809_AT, 1418509_AT, 1460604_AT, 1453435_A_AT, 1425040_AT, 1416225_AT, 1424393_S_AT, 1460606_AT, 1415994_AT, 1448723_AT, 1448382_AT, 1436448_A_AT, 1419040_AT, 1457700_AT, 1419618_AT, 1451084_AT, 1432016_A_AT, 1422905_S_AT, 1427963_S_AT, 1448683_AT, 1448792_A_AT, 1419704_AT, 1419523_AT, 1427912_AT, 1423414_AT, 1423257_AT, 1424715…	3.01318	1.56285e-07
GOTERM_BP_ALL	GO:0019752~carboxylic acid metabolic process	37	7.99136	1.33545e-10	1436934_S_AT, 1449088_AT, 1451557_AT, 1439528_AT, 1441091_AT, 1417220_AT, 1439617_S_AT, 1435036_AT, 1448986_X_AT, 1423844_S_AT, 1448470_AT, 1437172_X_AT, 1450798_AT, 1424853_S_AT, 1417273_AT, 1450624_AT, 1423414_AT, 1423439_AT, 1419105_AT, 1457721_AT, 1423883_AT, 1417208_AT, 1449051_AT, 1455061_A_AT, 1422651_AT, 1418833_AT, 1428146_S_AT, 1432073_AT, 1450970_AT, 1416408_AT, 1417023_A_AT, 1454256_S…	3.47575	2.21566e-07
GOTERM_BP_ALL	GO:0043436~oxoacid metabolic process	37	7.99136	1.33545e-10	1436934_S_AT, 1449088_AT, 1451557_AT, 1439528_AT, 1441091_AT, 1417220_AT, 1439617_S_AT, 1435036_AT, 1448986_X_AT, 1423844_S_AT, 1448470_AT, 1437172_X_AT, 1450798_AT, 1424853_S_AT, 1417273_AT, 1450624_AT, 1423414_AT, 1423439_AT, 1419105_AT, 1457721_AT, 1423883_AT, 1417208_AT, 1449051_AT, 1455061_A_AT, 1422651_AT, 1418833_AT, 1428146_S_AT, 1432073_AT, 1450970_AT, 1416408_AT, 1417023_A_AT, 1454256_S…	3.47575	2.21566e-07
GOTERM_BP_ALL	GO:0006082~organic acid metabolic process	37	7.99136	1.41303e-10	1436934_S_AT, 1449088_AT, 1451557_AT, 1439528_AT, 1441091_AT, 1417220_AT, 1439617_S_AT, 1435036_AT, 1448986_X_AT, 1423844_S_AT, 1448470_AT, 1437172_X_AT, 1450798_AT, 1424853_S_AT, 1417273_AT, 1450624_AT, 1423414_AT, 1423439_AT, 1419105_AT, 1457721_AT, 1423883_AT, 1417208_AT, 1449051_AT, 1455061_A_AT, 1422651_AT, 1418833_AT, 1428146_S_AT, 1432073_AT, 1450970_AT, 1416408_AT, 1417023_A_AT, 1454256_S…	3.46851	2.34438e-07
GOTERM_BP_ALL	GO:0032787~monocarboxylic acid metabolic process	27	5.83153	2.63897e-10	1449088_AT, 1439528_AT, 1441091_AT, 1439617_S_AT, 1448470_AT, 1437172_X_AT, 1450798_AT, 1424853_S_AT, 1417273_AT, 1423414_AT, 1423439_AT, 1419105_AT, 1457721_AT, 1423883_AT, 1417208_AT, 1449051_AT, 1455061_A_AT, 1422651_AT, 1418833_AT, 1428146_S_AT, 1416408_AT, 1417023_A_AT, 1416225_AT, 1451263_A_AT, 1448249_AT, 1448382_AT, 1419040_AT, 1436448_A_AT, 1419618_AT, 1417880_AT, 1426522_AT, 1427963_S_A…	4.53326	4.37834e-07
GOTERM_BP_ALL	GO:0042180~cellular ketone metabolic process	37	7.99136	2.66085e-10	1436934_S_AT, 1449088_AT, 1451557_AT, 1439528_AT, 1441091_AT, 1417220_AT, 1439617_S_AT, 1435036_AT, 1448986_X_AT, 1423844_S_AT, 1448470_AT, 1437172_X_AT, 1450798_AT, 1424853_S_AT, 1417273_AT, 1450624_AT, 1423414_AT, 1423439_AT, 1419105_AT, 1457721_AT, 1423883_AT, 1417208_AT, 1449051_AT, 1455061_A_AT, 1422651_AT, 1418833_AT, 1428146_S_AT, 1432073_AT, 1450970_AT, 1416408_AT, 1417023_A_AT, 1454256_S…	3.3908	4.41464e-07
GOTERM_MF_ALL	GO:0016491~oxidoreductase activity	47	10.1512	5.46224e-10	1439528_AT, 1425143_A_AT, 1456074_AT, 1424853_S_AT, 1450455_S_AT, 1416809_AT, 1418509_AT, 1453435_A_AT, 1460604_AT, 1425040_AT, 1416225_AT, 1424393_S_AT, 1460606_AT, 1415994_AT, 1448723_AT, 1448382_AT, 1436448_A_AT, 1419040_AT, 1457700_AT, 1419618_AT, 1451084_AT, 1432016_A_AT, 1422905_S_AT, 1427963_S_AT, 1448683_AT, 1448792_A_AT, 1419704_AT, 1419523_AT, 1427912_AT, 1423414_AT, 1423257_AT, 1424715…	2.78157	8.0184e-07
GOTERM_CC_ALL	GO:0044421~extracellular region part	48	10.3672	1.0042e-09	1419677_AT, 1450798_AT, 1429348_AT, 1418278_AT, 1418931_AT, 1418405_AT, 1422651_AT, 1427512_A_AT, 1433459_X_AT, 1440706_AT, 1418745_AT, 1418190_AT, 1416913_AT, 1420723_AT, 1418454_AT, 1433795_AT, 1419699_AT, 1424623_AT, 1441958_S_AT, 1423396_AT, 1417682_A_AT, 1421370_A_AT, 1426507_AT, 1428781_AT, 1449417_AT, 1423136_AT, 1421752_A_AT, 1434484_AT, 1433573_X_AT, 1417561_AT, 1449366_AT, 1420431_AT, 1…	2.69385	1.29531e-06
GOTERM_MF_ALL	GO:0009055~electron carrier activity	22	4.75162	1.07726e-08	1416592_AT, 1420420_AT, 1448792_A_AT, 1419704_AT, 1425143_A_AT, 1419523_AT, 1424853_S_AT, 1438743_AT, 1415994_AT, 1423257_AT, 1424715_AT, 1419040_AT, 1426688_AT, 1419618_AT, 1417531_AT, 1457700_AT, 1416809_AT, 1451084_AT, 1418709_AT, 1418821_AT, 1416408_AT, 1448683_AT	4.66018	1.58138e-05
GOTERM_CC_ALL	GO:0005882~intermediate filament	18	3.88769	1.62019e-08	1438849_AT, 1437344_X_AT, 1422588_AT, 1427211_AT, 1448932_AT, 1425430_AT, 1418742_AT, 1427842_AT, 1452957_AT, 1418213_AT, 1449387_AT, 1418173_AT, 1453523_AT, 1427154_AT, 1460185_AT, 1430132_AT, 1419619_AT, 1422454_AT, 1425237_AT	5.70723	2.08988e-05
GOTERM_CC_ALL	GO:0045111~intermediate filament cytoskeleton	18	3.88769	2.25086e-08	1438849_AT, 1437344_X_AT, 1422588_AT, 1427211_AT, 1448932_AT, 1425430_AT, 1418742_AT, 1427842_AT, 1452957_AT, 1418213_AT, 1449387_AT, 1418173_AT, 1453523_AT, 1427154_AT, 1460185_AT, 1430132_AT, 1419619_AT, 1422454_AT, 1425237_AT	5.58493	2.90337e-05
GOTERM_CC_ALL	GO:0005615~extracellular space	35	7.5594	2.76805e-08	1428781_AT, 1419677_AT, 1423136_AT, 1450798_AT, 1421752_A_AT, 1429348_AT, 1418931_AT, 1418278_AT, 1434484_AT, 1433573_X_AT, 1417561_AT, 1449366_AT, 1418405_AT, 1437522_X_AT, 1429626_AT, 1418907_AT, 1422651_AT, 1433459_X_AT, 1440706_AT, 1418190_AT, 1417610_AT, 1416913_AT, 1420723_AT, 1448975_S_AT, 1420831_AT, 1449466_AT, 1418708_AT, 1417765_A_AT, 1416306_AT, 1417867_AT, 1419699_AT, 1424623_AT, 144…	2.97523	3.5705e-05
GOTERM_BP_ALL	GO:0006639~acylglycerol metabolic process	11	2.37581	2.47667e-08	1422678_AT, 1439617_S_AT, 1428680_AT, 1417610_AT, 1450798_AT, 1456114_AT, 1418278_AT, 1417561_AT, 1423439_AT, 1417880_AT, 1419400_AT, 1428143_A_AT, 1417981_AT	11.5108	4.10906e-05
GOTERM_BP_ALL	GO:0006662~glycerol ether metabolic process	11	2.37581	3.96217e-08	1422678_AT, 1439617_S_AT, 1428680_AT, 1417610_AT, 1450798_AT, 1456114_AT, 1418278_AT, 1417561_AT, 1423439_AT, 1417880_AT, 1419400_AT, 1428143_A_AT, 1417981_AT	10.9992	6.57367e-05
GOTERM_BP_ALL	GO:0006638~neutral lipid metabolic process	11	2.37581	3.96217e-08	1422678_AT, 1439617_S_AT, 1428680_AT, 1417610_AT, 1450798_AT, 1456114_AT, 1418278_AT, 1417561_AT, 1423439_AT, 1417880_AT, 1419400_AT, 1428143_A_AT, 1417981_AT	10.9992	6.57367e-05
GOTERM_BP_ALL	GO:0006641~triglyceride metabolic process	10	2.15983	6.37843e-08	1422678_AT, 1417880_AT, 1439617_S_AT, 1419400_AT, 1417610_AT, 1428143_A_AT, 1450798_AT, 1418278_AT, 1417561_AT, 1417981_AT, 1423439_AT	12.4991	0.000105825
GOTERM_BP_ALL	GO:0018904~organic ether metabolic process	11	2.37581	7.65895e-08	1422678_AT, 1439617_S_AT, 1428680_AT, 1417610_AT, 1450798_AT, 1456114_AT, 1418278_AT, 1417561_AT, 1423439_AT, 1417880_AT, 1419400_AT, 1428143_A_AT, 1417981_AT	10.3118	0.00012707
GOTERM_MF_ALL	GO:0004252~serine-type endopeptidase activity	20	4.31965	9.35185e-08	1419677_AT, 1450689_AT, 1422434_A_AT, 1417898_A_AT, 1435611_X_AT, 1422682_S_AT, 1437326_X_AT, 1433573_X_AT, 1449366_AT, 1418405_AT, 1448107_X_AT, 1433459_X_AT, 1451788_AT, 1417314_AT, 1423542_AT, 1429230_AT, 1415883_A_AT, 1417867_AT, 1428676_AT, 1425967_A_AT, 1435012_X_AT, 1419201_AT, 1417682_A_AT, 1448281_A_AT, 1449305_AT, 1415954_AT, 1435507_X_AT	4.52792	0.000137282
GOTERM_MF_ALL	GO:0008236~serine-type peptidase activity	21	4.53564	1.23177e-07	1419677_AT, 1422434_A_AT, 1450689_AT, 1417898_A_AT, 1435611_X_AT, 1422682_S_AT, 1437326_X_AT, 1433573_X_AT, 1450009_AT, 1449366_AT, 1418405_AT, 1448107_X_AT, 1433459_X_AT, 1451788_AT, 1417314_AT, 1423542_AT, 1429230_AT, 1415883_A_AT, 1417867_AT, 1428676_AT, 1425967_A_AT, 1435012_X_AT, 1419201_AT, 1417682_A_AT, 1448281_A_AT, 1449305_AT, 1415954_AT, 1435507_X_AT	4.23852	0.000180819
GOTERM_MF_ALL	GO:0017171~serine hydrolase activity	21	4.53564	1.32874e-07	1419677_AT, 1422434_A_AT, 1450689_AT, 1417898_A_AT, 1435611_X_AT, 1422682_S_AT, 1437326_X_AT, 1433573_X_AT, 1450009_AT, 1449366_AT, 1418405_AT, 1448107_X_AT, 1433459_X_AT, 1451788_AT, 1417314_AT, 1423542_AT, 1429230_AT, 1415883_A_AT, 1417867_AT, 1428676_AT, 1425967_A_AT, 1435012_X_AT, 1419201_AT, 1417682_A_AT, 1448281_A_AT, 1449305_AT, 1415954_AT, 1435507_X_AT	4.21862	0.000195055
GOTERM_CC_ALL	GO:0005792~microsome	18	3.88769	6.43727e-07	1418190_AT, 1453435_A_AT, 1448792_A_AT, 1419704_AT, 1419523_AT, 1424853_S_AT, 1438743_AT, 1415994_AT, 1423414_AT, 1448723_AT, 1423257_AT, 1436448_A_AT, 1423883_AT, 1417880_AT, 1417531_AT, 1416809_AT, 1422905_S_AT, 1435459_AT, 1418821_AT, 1450332_S_AT, 1448683_AT	4.44256	0.000830337
GOTERM_CC_ALL	GO:0042598~vesicular fraction	18	3.88769	1.03048e-06	1418190_AT, 1453435_A_AT, 1448792_A_AT, 1419704_AT, 1419523_AT, 1424853_S_AT, 1438743_AT, 1415994_AT, 1423414_AT, 1448723_AT, 1423257_AT, 1436448_A_AT, 1423883_AT, 1417880_AT, 1417531_AT, 1416809_AT, 1422905_S_AT, 1435459_AT, 1418821_AT, 1450332_S_AT, 1448683_AT	4.2961	0.0013292
GOTERM_BP_ALL	GO:0030216~keratinocyte differentiation	10	2.15983	8.99457e-07	1436448_A_AT, 1422588_AT, 1449133_AT, 1450618_A_AT, 1420183_AT, 1429540_AT, 1439878_AT, 1423414_AT, 1422401_AT, 1420771_AT, 1439016_X_AT, 1422240_S_AT	9.37434	0.00149229
GOTERM_MF_ALL	GO:0020037~heme binding	16	3.45572	1.35874e-06	1439528_AT, 1448792_A_AT, 1419704_AT, 1419523_AT, 1424853_S_AT, 1438743_AT, 1415994_AT, 1423414_AT, 1423257_AT, 1436448_A_AT, 1419040_AT, 1457700_AT, 1417531_AT, 1416809_AT, 1448998_AT, 1418821_AT, 1448683_AT	4.75432	0.00199456
GOTERM_BP_ALL	GO:0009913~epidermal cell differentiation	10	2.15983	1.53914e-06	1436448_A_AT, 1422588_AT, 1449133_AT, 1450618_A_AT, 1420183_AT, 1429540_AT, 1439878_AT, 1423414_AT, 1422401_AT, 1420771_AT, 1439016_X_AT, 1422240_S_AT	8.82291	0.00255357
GOTERM_MF_ALL	GO:0005506~iron ion binding	25	5.39957	1.75139e-06	1436934_S_AT, 1439528_AT, 1423844_S_AT, 1448792_A_AT, 1419704_AT, 1425143_A_AT, 1419523_AT, 1424853_S_AT, 1450009_AT, 1423414_AT, 1423257_AT, 1417531_AT, 1448998_AT, 1416809_AT, 1436058_AT, 1460604_AT, 1425040_AT, 1438743_AT, 1415994_AT, 1421009_AT, 1419040_AT, 1436448_A_AT, 1451002_AT, 1419618_AT, 1457700_AT, 1451084_AT, 1418821_AT, 1419755_AT, 1448683_AT	3.11872	0.00257096
GOTERM_BP_ALL	GO:0006066~alcohol metabolic process	25	5.39957	1.64293e-06	1422678_AT, 1449088_AT, 1439617_S_AT, 1448470_AT, 1451461_A_AT, 1438514_AT, 1417273_AT, 1418278_AT, 1420654_A_AT, 1417561_AT, 1423439_AT, 1457721_AT, 1422446_X_AT, 1449051_AT, 1435446_A_AT, 1422651_AT, 1431833_A_AT, 1450970_AT, 1420579_S_AT, 1418190_AT, 1416225_AT, 1438743_AT, 1448249_AT, 1455901_AT, 1419040_AT, 1417880_AT, 1450612_A_AT, 1426146_A_AT, 1417981_AT	3.12478	0.00272576
GOTERM_MF_ALL	GO:0004497~monooxygenase activity	15	3.23974	1.87246e-06	1453435_A_AT, 1448792_A_AT, 1419704_AT, 1419523_AT, 1424853_S_AT, 1415994_AT, 1438743_AT, 1423257_AT, 1419040_AT, 1457700_AT, 1417531_AT, 1416809_AT, 1422905_S_AT, 1435459_AT, 1418821_AT, 1450332_S_AT, 1448683_AT	4.97545	0.00274868
GOTERM_MF_ALL	GO:0046906~tetrapyrrole binding	16	3.45572	2.47752e-06	1439528_AT, 1448792_A_AT, 1419704_AT, 1419523_AT, 1424853_S_AT, 1438743_AT, 1415994_AT, 1423414_AT, 1423257_AT, 1436448_A_AT, 1419040_AT, 1457700_AT, 1417531_AT, 1416809_AT, 1448998_AT, 1418821_AT, 1448683_AT	4.53392	0.00363686
GOTERM_MF_ALL	GO:0016705~oxidoreductase activity, acting on paired donors, with incorporation or reduction of molecular oxygen	16	3.45572	3.72247e-06	1439528_AT, 1453435_A_AT, 1419704_AT, 1419523_AT, 1424853_S_AT, 1415994_AT, 1438743_AT, 1423414_AT, 1423257_AT, 1436448_A_AT, 1419040_AT, 1417531_AT, 1419618_AT, 1416809_AT, 1422905_S_AT, 1435459_AT, 1418821_AT, 1450332_S_AT, 1448683_AT	4.3886	0.00546433
GOTERM_BP_ALL	GO:0008544~epidermis development	14	3.02376	3.99965e-06	1422588_AT, 1450618_A_AT, 1420183_AT, 1451613_AT, 1423414_AT, 1422401_AT, 1457721_AT, 1436448_A_AT, 1418173_AT, 1427268_AT, 1427910_AT, 1449133_AT, 1449051_AT, 1439878_AT, 1429540_AT, 1420771_AT, 1422240_S_AT, 1439016_X_AT	5.03965	0.00663565
GOTERM_MF_ALL	GO:0004175~endopeptidase activity	27	5.83153	6.46514e-06	1450689_AT, 1422434_A_AT, 1417346_AT, 1419677_AT, 1417898_A_AT, 1435611_X_AT, 1422682_S_AT, 1437326_X_AT, 1421113_AT, 1433573_X_AT, 1449366_AT, 1418405_AT, 1448107_X_AT, 1433459_X_AT, 1418215_AT, 1451788_AT, 1448975_S_AT, 1417314_AT, 1423542_AT, 1429230_AT, 1415883_A_AT, 1417867_AT, 1417256_AT, 1428676_AT, 1425967_A_AT, 1435012_X_AT, 1417682_A_AT, 1423590_AT, 1419201_AT, 1448281_A_AT, 1449305_AT,…	2.74418	0.0094902
GOTERM_CC_ALL	GO:0005783~endoplasmic reticulum	41	8.85529	9.46721e-06	1422678_AT, 1424553_AT, 1439528_AT, 1441091_AT, 1417382_AT, 1426123_A_AT, 1448792_A_AT, 1419704_AT, 1419523_AT, 1424853_S_AT, 1456114_AT, 1432289_A_AT, 1448167_AT, 1423414_AT, 1435370_A_AT, 1423257_AT, 1424715_AT, 1423883_AT, 1419268_AT, 1417531_AT, 1416809_AT, 1417554_AT, 1422651_AT, 1435459_AT, 1419295_AT, 1450332_S_AT, 1453435_A_AT, 1436058_AT, 1416913_AT, 1428680_AT, 1420831_AT, 1433795_AT, 1…	2.12527	0.012211
GOTERM_BP_ALL	GO:0007398~ectoderm development	14	3.02376	7.95933e-06	1422588_AT, 1450618_A_AT, 1420183_AT, 1451613_AT, 1423414_AT, 1422401_AT, 1457721_AT, 1436448_A_AT, 1418173_AT, 1427268_AT, 1427910_AT, 1449133_AT, 1449051_AT, 1439878_AT, 1429540_AT, 1420771_AT, 1422240_S_AT, 1439016_X_AT	4.73651	0.0132046
GOTERM_BP_ALL	GO:0030855~epithelial cell differentiation	13	2.80778	1.81192e-05	1451375_AT, 1422588_AT, 1450618_A_AT, 1420183_AT, 1448975_S_AT, 1423414_AT, 1422401_AT, 1436448_A_AT, 1449133_AT, 1423396_AT, 1439878_AT, 1429540_AT, 1422240_S_AT, 1439016_X_AT, 1420771_AT, 1419475_A_AT	4.75576	0.0300575
GOTERM_BP_ALL	GO:0009725~response to hormone stimulus	15	3.23974	1.83399e-05	1420579_S_AT, 1417023_A_AT, 1451557_AT, 1419100_AT, 1416225_AT, 1450618_A_AT, 1451263_A_AT, 1448975_S_AT, 1423866_AT, 1437522_X_AT, 1417256_AT, 1422446_X_AT, 1431833_A_AT, 1418833_AT, 1420771_AT, 1439016_X_AT, 1439479_AT	4.09062	0.0304236
GOTERM_MF_ALL	GO:0005198~structural molecule activity	27	5.83153	2.09827e-05	1438849_AT, 1437344_X_AT, 1451701_X_AT, 1449417_AT, 1449428_AT, 1438175_X_AT, 1420686_AT, 1418742_AT, 1418213_AT, 1450917_AT, 1417231_AT, 1460185_AT, 1430132_AT, 1439016_X_AT, 1425445_A_AT, 1422588_AT, 1455736_AT, 1448932_AT, 1450618_A_AT, 1418454_AT, 1420183_AT, 1420453_AT, 1452957_AT, 1449387_AT, 1418173_AT, 1427154_AT, 1448393_AT, 1419619_AT, 1448962_AT, 1422454_AT, 1418920_AT, 1460569_X_AT	2.56733	0.0307975
GOTERM_MF_ALL	GO:0004866~endopeptidase inhibitor activity	15	3.23974	2.47139e-05	1419100_AT, 1451935_A_AT, 1449500_AT, 1430567_AT, 1422776_AT, 1421752_A_AT, 1427119_AT, 1437517_X_AT, 1438968_X_AT, 1421092_AT, 1423866_AT, 1424623_AT, 1449242_S_AT, 1427910_AT, 1423396_AT, 1419709_AT, 1442339_AT	3.98654	0.0362731
GOTERM_BP_ALL	GO:0046486~glycerolipid metabolic process	13	2.80778	2.92777e-05	1422678_AT, 1439617_S_AT, 1428680_AT, 1417610_AT, 1450798_AT, 1456114_AT, 1418278_AT, 1417561_AT, 1455901_AT, 1423439_AT, 1417880_AT, 1450612_A_AT, 1419400_AT, 1428143_A_AT, 1435446_A_AT, 1426146_A_AT, 1417981_AT	4.53456	0.0485639
GOTERM_MF_ALL	GO:0016614~oxidoreductase activity, acting on CH-OH group of donors	13	2.80778	3.54236e-05	1420420_AT, 1416225_AT, 1418672_AT, 1424393_S_AT, 1448249_AT, 1448723_AT, 1448382_AT, 1423556_AT, 1450455_S_AT, 1418509_AT, 1417554_AT, 1424256_AT, 1432016_A_AT, 1427963_S_AT	4.45004	0.0519881
GOTERM_CC_ALL	GO:0000267~cell fraction	31	6.69546	5.01543e-05	1422678_AT, 1439505_AT, 1448792_A_AT, 1451648_A_AT, 1419704_AT, 1450261_A_AT, 1419523_AT, 1424853_S_AT, 1421113_AT, 1423414_AT, 1450633_AT, 1423257_AT, 1423883_AT, 1417531_AT, 1456873_AT, 1416809_AT, 1449587_A_AT, 1435459_AT, 1450332_S_AT, 1418215_AT, 1418190_AT, 1453435_A_AT, 1421424_A_AT, 1418645_AT, 1438743_AT, 1415994_AT, 1448249_AT, 1448723_AT, 1448660_AT, 1458381_AT, 1436448_A_AT, 1417880_A…	2.25938	0.0646745
GOTERM_MF_ALL	GO:0030246~carbohydrate binding	21	4.53564	5.67364e-05	1423136_AT, 1450798_AT, 1418931_AT, 1419627_S_AT, 1448872_AT, 1450009_AT, 1422308_A_AT, 1451336_AT, 1429626_AT, 1451527_AT, 1431240_AT, 1451788_AT, 1416039_X_AT, 1425951_A_AT, 1433795_AT, 1427054_S_AT, 1449466_AT, 1424673_AT, 1415905_AT, 1423760_AT, 1455915_AT, 1419764_AT, 1420378_AT, 1434376_AT, 1422334_A_AT	2.8346	0.083255
GOTERM_MF_ALL	GO:0004857~enzyme inhibitor activity	18	3.88769	5.78468e-05	1419100_AT, 1451935_A_AT, 1449500_AT, 1430567_AT, 1422776_AT, 1421752_A_AT, 1427119_AT, 1437517_X_AT, 1438968_X_AT, 1419145_AT, 1421092_AT, 1423866_AT, 1424623_AT, 1449242_S_AT, 1427910_AT, 1452543_A_AT, 1423396_AT, 1415996_AT, 1419709_AT, 1442339_AT	3.16955	0.0848837
GOTERM_MF_ALL	GO:0030414~peptidase inhibitor activity	15	3.23974	6.60923e-05	1419100_AT, 1451935_A_AT, 1449500_AT, 1430567_AT, 1422776_AT, 1421752_A_AT, 1427119_AT, 1437517_X_AT, 1438968_X_AT, 1421092_AT, 1423866_AT, 1424623_AT, 1449242_S_AT, 1427910_AT, 1423396_AT, 1419709_AT, 1442339_AT	3.64678	0.0969775
GOTERM_BP_ALL	GO:0009719~response to endogenous stimulus	15	3.23974	6.13249e-05	1420579_S_AT, 1417023_A_AT, 1451557_AT, 1419100_AT, 1416225_AT, 1450618_A_AT, 1451263_A_AT, 1448975_S_AT, 1423866_AT, 1437522_X_AT, 1417256_AT, 1422446_X_AT, 1431833_A_AT, 1418833_AT, 1420771_AT, 1439016_X_AT, 1439479_AT	3.66822	0.101696
GOTERM_MF_ALL	GO:0008233~peptidase activity	32	6.91145	7.24689e-05	1422434_A_AT, 1450689_AT, 1417346_AT, 1419677_AT, 1417898_A_AT, 1428102_AT, 1435611_X_AT, 1422682_S_AT, 1437326_X_AT, 1421113_AT, 1427119_AT, 1433573_X_AT, 1450009_AT, 1449366_AT, 1418405_AT, 1448107_X_AT, 1418215_AT, 1433459_X_AT, 1451788_AT, 1421424_A_AT, 1448975_S_AT, 1417314_AT, 1423542_AT, 1429230_AT, 1415883_A_AT, 1435064_A_AT, 1417867_AT, 1417256_AT, 1428676_AT, 1425967_A_AT, 1435012_X_AT,…	2.17686	0.106329
GOTERM_MF_ALL	GO:0004867~serine-type endopeptidase inhibitor activity	12	2.59179	7.72546e-05	1451935_A_AT, 1419100_AT, 1449500_AT, 1430567_AT, 1422776_AT, 1427119_AT, 1421752_A_AT, 1437517_X_AT, 1438968_X_AT, 1421092_AT, 1423866_AT, 1424623_AT, 1449242_S_AT, 1423396_AT	4.46493	0.113347
GOTERM_MF_ALL	GO:0070011~peptidase activity, acting on L-amino acid peptides	31	6.69546	8.02308e-05	1450689_AT, 1422434_A_AT, 1417346_AT, 1419677_AT, 1417898_A_AT, 1428102_AT, 1435611_X_AT, 1422682_S_AT, 1437326_X_AT, 1421113_AT, 1433573_X_AT, 1450009_AT, 1449366_AT, 1418405_AT, 1448107_X_AT, 1433459_X_AT, 1418215_AT, 1451788_AT, 1421424_A_AT, 1448975_S_AT, 1417314_AT, 1423542_AT, 1429230_AT, 1415883_A_AT, 1435064_A_AT, 1417867_AT, 1417256_AT, 1428676_AT, 1425967_A_AT, 1435012_X_AT, 1423590_AT,…	2.19976	0.117712
GOTERM_BP_ALL	GO:0060429~epithelium development	18	3.88769	0.000116649	1451375_AT, 1422588_AT, 1418175_AT, 1450618_A_AT, 1420183_AT, 1420453_AT, 1448975_S_AT, 1421752_A_AT, 1429348_AT, 1423414_AT, 1422401_AT, 1436448_A_AT, 1424623_AT, 1423760_AT, 1449133_AT, 1423396_AT, 1429540_AT, 1439878_AT, 1434376_AT, 1420771_AT, 1422240_S_AT, 1439016_X_AT, 1419475_A_AT	2.98872	0.193358
GOTERM_MF_ALL	GO:0016829~lyase activity	13	2.80778	0.000149888	1436934_S_AT, 1451557_AT, 1439617_S_AT, 1423844_S_AT, 1448986_X_AT, 1428151_X_AT, 1451461_A_AT, 1421001_A_AT, 1418645_AT, 1423439_AT, 1448382_AT, 1451002_AT, 1424265_AT, 1452159_AT, 1450970_AT	3.83625	0.219805
GOTERM_CC_ALL	GO:0005578~proteinaceous extracellular matrix	19	4.10367	0.000181917	1418745_AT, 1449417_AT, 1423136_AT, 1418454_AT, 1450798_AT, 1427054_S_AT, 1433795_AT, 1449466_AT, 1449366_AT, 1420431_AT, 1443745_S_AT, 1419442_AT, 1418259_A_AT, 1417256_AT, 1429626_AT, 1420569_AT, 1427512_A_AT, 1420378_AT, 1451932_A_AT, 1422334_A_AT	2.77888	0.2344
GOTERM_CC_ALL	GO:0005626~insoluble fraction	27	5.83153	0.000224783	1422678_AT, 1439505_AT, 1448792_A_AT, 1451648_A_AT, 1419704_AT, 1450261_A_AT, 1419523_AT, 1424853_S_AT, 1423414_AT, 1423257_AT, 1450633_AT, 1423883_AT, 1417531_AT, 1456873_AT, 1416809_AT, 1449587_A_AT, 1435459_AT, 1450332_S_AT, 1418215_AT, 1418190_AT, 1453435_A_AT, 1438743_AT, 1415994_AT, 1448723_AT, 1448660_AT, 1458381_AT, 1436448_A_AT, 1417880_AT, 1422905_S_AT, 1455405_AT, 1418821_AT, 1448683_AT	2.22128	0.28956
GOTERM_BP_ALL	GO:0016042~lipid catabolic process	12	2.59179	0.00019351	1438612_A_AT, 1435036_AT, 1415805_AT, 1417257_AT, 1437172_X_AT, 1418278_AT, 1438743_AT, 1448382_AT, 1426522_AT, 1417208_AT, 1422446_X_AT, 1428143_A_AT, 1422651_AT, 1416408_AT	4.02957	0.320571
GOTERM_BP_ALL	GO:0009888~tissue development	30	6.47948	0.000198685	1449417_AT, 1418175_AT, 1421752_A_AT, 1429348_AT, 1451613_AT, 1423414_AT, 1460258_AT, 1457721_AT, 1427268_AT, 1427910_AT, 1449051_AT, 1429540_AT, 1439016_X_AT, 1419475_A_AT, 1449880_S_AT, 1451375_AT, 1440706_AT, 1422588_AT, 1450618_A_AT, 1420183_AT, 1448975_S_AT, 1420453_AT, 1433795_AT, 1422401_AT, 1443745_S_AT, 1424623_AT, 1423760_AT, 1418173_AT, 1436448_A_AT, 1417256_AT, 1449133_AT, 1423396_AT,…	2.11584	0.329131
GOTERM_CC_ALL	GO:0031012~extracellular matrix	19	4.10367	0.000295343	1418745_AT, 1449417_AT, 1423136_AT, 1418454_AT, 1450798_AT, 1427054_S_AT, 1433795_AT, 1449466_AT, 1449366_AT, 1420431_AT, 1443745_S_AT, 1419442_AT, 1418259_A_AT, 1417256_AT, 1429626_AT, 1420569_AT, 1427512_A_AT, 1420378_AT, 1451932_A_AT, 1422334_A_AT	2.67097	0.380293
GOTERM_BP_ALL	GO:0006631~fatty acid metabolic process	14	3.02376	0.000234127	1417023_A_AT, 1441091_AT, 1439528_AT, 1450798_AT, 1424853_S_AT, 1451263_A_AT, 1437172_X_AT, 1423414_AT, 1457721_AT, 1448382_AT, 1436448_A_AT, 1419040_AT, 1423883_AT, 1426522_AT, 1449051_AT, 1455061_A_AT, 1422651_AT, 1428146_S_AT, 1416408_AT	3.42367	0.387734
GOTERM_BP_ALL	GO:0008202~steroid metabolic process	13	2.80778	0.000248124	1420579_S_AT, 1418190_AT, 1438514_AT, 1418278_AT, 1438743_AT, 1417561_AT, 1419105_AT, 1417880_AT, 1417208_AT, 1417554_AT, 1431833_A_AT, 1427963_S_AT, 1417981_AT	3.63328	0.41087
GOTERM_MF_ALL	GO:0016616~oxidoreductase activity, acting on the CH-OH group of donors, NAD or NADP as acceptor	11	2.37581	0.000308287	1423556_AT, 1450455_S_AT, 1417554_AT, 1418509_AT, 1424256_AT, 1416225_AT, 1418672_AT, 1432016_A_AT, 1427963_S_AT, 1448249_AT, 1448723_AT, 1448382_AT	4.16529	0.451603
GOTERM_CC_ALL	GO:0005624~membrane fraction	25	5.39957	0.00074362	1422678_AT, 1448792_A_AT, 1451648_A_AT, 1419704_AT, 1450261_A_AT, 1419523_AT, 1424853_S_AT, 1423414_AT, 1423257_AT, 1423883_AT, 1417531_AT, 1416809_AT, 1449587_A_AT, 1435459_AT, 1450332_S_AT, 1418215_AT, 1418190_AT, 1453435_A_AT, 1415994_AT, 1438743_AT, 1448723_AT, 1448660_AT, 1436448_A_AT, 1417880_AT, 1422905_S_AT, 1455405_AT, 1418821_AT, 1448683_AT	2.12933	0.95496
