# Supplementary material for: Global expression profiling reveals genetic programs underlying the developmental divergence between mouse and human embryogenesis
Source: BMC Genomics. 2013 Aug 20;14:568. doi: 10.1186/1471-2164-14-568 (PMC3924405; doi:10.1186/1471-2164-14-568)
Supplement: Additional file 6 — Is a table listing enriched GO categories for the Cluster II in Additional file4. [file 1471-2164-14-568-S6.xls]

## Sheet: cluster 5-693-595-chart
Additional file 6. List of enriched GO categories for the Cluster II in Additional file 4.
Category	Term	Count	%	PValue	Genes	Fold Enrichment	FDR
GOTERM_BP_ALL	GO:0048731~system development	115	19.3277	1.33104e-13	1425796_A_AT, 1422622_AT, 1427433_S_AT, 1451756_AT, 1436790_A_AT, 1450070_S_AT, 1450475_AT, 1447787_X_AT, 1425582_A_AT, 1418939_AT, 1436791_AT, 1418534_AT, 1416646_AT, 1454672_AT, 1423424_AT, 1435823_X_AT, 1421317_X_AT, 1435479_AT, 1449488_AT, 1433512_AT, 1431225_AT, 1423606_AT, 1436551_AT, 1454867_AT, 1449135_AT, 1427600_AT, 1418415_AT, 1419300_AT, 1435386_AT, 1449022_AT, 1435349_AT, 1425779_A_A…	1.98695	2.31437e-10
GOTERM_BP_ALL	GO:0009653~anatomical structure morphogenesis	78	13.1092	1.64094e-13	1454903_AT, 1425796_A_AT, 1422622_AT, 1427433_S_AT, 1451756_AT, 1457038_AT, 1451550_AT, 1421100_A_AT, 1447787_X_AT, 1425582_A_AT, 1448752_AT, 1455664_AT, 1418939_AT, 1436791_AT, 1449871_AT, 1429718_AT, 1420389_AT, 1454672_AT, 1457687_AT, 1423424_AT, 1435823_X_AT, 1450428_AT, 1421317_X_AT, 1435479_AT, 1449488_AT, 1433512_AT, 1436455_AT, 1423085_AT, 1454974_AT, 1451428_X_AT, 1436551_AT, 1448826_AT,…	2.45218	2.85294e-10
GOTERM_BP_ALL	GO:0048513~organ development	97	16.3025	5.00762e-12	1425796_A_AT, 1422622_AT, 1450070_S_AT, 1451756_AT, 1427433_S_AT, 1450475_AT, 1447787_X_AT, 1425582_A_AT, 1418939_AT, 1436791_AT, 1418534_AT, 1416646_AT, 1423424_AT, 1435823_X_AT, 1421317_X_AT, 1435479_AT, 1449488_AT, 1433512_AT, 1423606_AT, 1436551_AT, 1449135_AT, 1427600_AT, 1418415_AT, 1435386_AT, 1419300_AT, 1435349_AT, 1454906_AT, 1425779_A_AT, 1423428_AT, 1420360_AT, 1434939_AT, 1419874_X_A…	2.04278	8.70649e-09
GOTERM_BP_ALL	GO:0009888~tissue development	48	8.06723	2.06673e-09	1454903_AT, 1425796_A_AT, 1427433_S_AT, 1450070_S_AT, 1457038_AT, 1448612_AT, 1447787_X_AT, 1448752_AT, 1418939_AT, 1436791_AT, 1449871_AT, 1418534_AT, 1426670_AT, 1420389_AT, 1457687_AT, 1450428_AT, 1435479_AT, 1449488_AT, 1423606_AT, 1436551_AT, 1421996_AT, 1416693_AT, 1448826_AT, 1459211_AT, 1427600_AT, 1426528_AT, 1418415_AT, 1435349_AT, 1449379_AT, 1425840_A_AT, 1425779_A_AT, 1454906_AT, 142…	2.6349	3.59328e-06
GOTERM_MF_ALL	GO:0004714~transmembrane receptor protein tyrosine kinase activity	14	2.35294	4.24752e-09	1425796_A_AT, 1451756_AT, 1436970_A_AT, 1436551_AT, 1451550_AT, 1416238_AT, 1436359_AT, 1433489_S_AT, 1418788_AT, 1444052_AT, 1419300_AT, 1421917_AT, 1455188_AT, 1449379_AT, 1421841_AT, 1423428_AT, 1438946_AT	8.75227	6.22013e-06
GOTERM_BP_ALL	GO:0048646~anatomical structure formation involved in morphogenesis	34	5.71429	4.5838e-09	1422622_AT, 1424967_X_AT, 1451756_AT, 1427433_S_AT, 1433489_S_AT, 1417080_A_AT, 1448823_AT, 1418551_AT, 1425582_A_AT, 1426225_AT, 1449871_AT, 1420389_AT, 1437451_AT, 1436173_AT, 1435823_X_AT, 1421317_X_AT, 1450428_AT, 1435479_AT, 1426206_AT, 1451428_X_AT, 1436551_AT, 1448826_AT, 1416693_AT, 1421996_AT, 1436359_AT, 1449863_A_AT, 1449135_AT, 1451604_A_AT, 1418910_AT, 1459211_AT, 1418350_AT, 1419300…	3.26234	7.96956e-06
GOTERM_BP_ALL	GO:0001655~urogenital system development	20	3.36134	3.30944e-08	1419874_X_AT, 1435479_AT, 1436970_A_AT, 1436551_AT, 1416693_AT, 1436359_AT, 1418496_AT, 1433489_S_AT, 1418910_AT, 1417447_AT, 1459211_AT, 1450990_AT, 1415874_AT, 1426298_AT, 1454966_AT, 1436791_AT, 1426225_AT, 1457687_AT, 1454906_AT, 1437673_AT, 1451983_AT, 1450428_AT	4.79756	5.7539e-05
GOTERM_BP_ALL	GO:0035295~tube development	27	4.53782	3.77083e-08	1434939_AT, 1422622_AT, 1451756_AT, 1418496_AT, 1433489_S_AT, 1448823_AT, 1450990_AT, 1415874_AT, 1421917_AT, 1436791_AT, 1426225_AT, 1420389_AT, 1457687_AT, 1423424_AT, 1437673_AT, 1436173_AT, 1450428_AT, 1435479_AT, 1449058_AT, 1436551_AT, 1416693_AT, 1421996_AT, 1436359_AT, 1418910_AT, 1417447_AT, 1459211_AT, 1419300_AT, 1438737_AT, 1419137_AT, 1449379_AT, 1454906_AT, 1438946_AT	3.58181	6.55609e-05
GOTERM_BP_ALL	GO:0001822~kidney development	17	2.85714	5.66582e-08	1419874_X_AT, 1435479_AT, 1436970_A_AT, 1436551_AT, 1416693_AT, 1436359_AT, 1433489_S_AT, 1418910_AT, 1417447_AT, 1459211_AT, 1450990_AT, 1415874_AT, 1426298_AT, 1454966_AT, 1457687_AT, 1454906_AT, 1451983_AT, 1450428_AT	5.56427	9.85079e-05
GOTERM_BP_ALL	GO:0001656~metanephros development	13	2.18487	6.61126e-08	1436551_AT, 1416693_AT, 1436359_AT, 1433489_S_AT, 1417447_AT, 1450990_AT, 1415874_AT, 1426298_AT, 1454966_AT, 1457687_AT, 1454906_AT, 1451983_AT, 1450428_AT	7.8498	0.000114946
GOTERM_BP_ALL	GO:0048598~embryonic morphogenesis	31	5.21008	1.3774e-07	1419874_X_AT, 1455607_AT, 1434939_AT, 1427433_S_AT, 1433489_S_AT, 1417080_A_AT, 1455626_AT, 1418939_AT, 1460011_AT, 1454966_AT, 1436791_AT, 1426225_AT, 1449871_AT, 1420389_AT, 1436173_AT, 1437673_AT, 1450428_AT, 1435479_AT, 1449058_AT, 1436551_AT, 1416693_AT, 1421996_AT, 1436359_AT, 1449863_A_AT, 1418910_AT, 1459790_X_AT, 1458232_AT, 1459211_AT, 1418415_AT, 1419137_AT, 1425779_A_AT, 1454906_AT, 1…	3.0242	0.000239479
GOTERM_BP_ALL	GO:0009887~organ morphogenesis	42	7.05882	1.44e-07	1454903_AT, 1425796_A_AT, 1427433_S_AT, 1457038_AT, 1418939_AT, 1448752_AT, 1436791_AT, 1449871_AT, 1420389_AT, 1457687_AT, 1423424_AT, 1435479_AT, 1433512_AT, 1436551_AT, 1416693_AT, 1421996_AT, 1459790_X_AT, 1459211_AT, 1418415_AT, 1425779_A_AT, 1454906_AT, 1438946_AT, 1423428_AT, 1434939_AT, 1424967_X_AT, 1422024_AT, 1433489_S_AT, 1418496_AT, 1417080_A_AT, 1418551_AT, 1450990_AT, 1421917_AT, 1…	2.47631	0.000250363
GOTERM_BP_ALL	GO:0042127~regulation of cell proliferation	39	6.55462	2.37944e-07	1419874_X_AT, 1454903_AT, 1425796_A_AT, 1422622_AT, 1427433_S_AT, 1448612_AT, 1451105_AT, 1433489_S_AT, 1450990_AT, 1415874_AT, 1448182_A_AT, 1418939_AT, 1436791_AT, 1426225_AT, 1449871_AT, 1420389_AT, 1457687_AT, 1421841_AT, 1448194_A_AT, 1436173_AT, 1437673_AT, 1450428_AT, 1435479_AT, 1449058_AT, 1436455_AT, 1454974_AT, 1436551_AT, 1418376_AT, 1425814_A_AT, 1449863_A_AT, 1418788_AT, 1418910_AT,…	2.53878	0.000413697
GOTERM_BP_ALL	GO:0007399~nervous system development	52	8.7395	3.87114e-07	1454903_AT, 1425796_A_AT, 1427433_S_AT, 1450070_S_AT, 1436790_A_AT, 1451550_AT, 1437540_AT, 1421100_A_AT, 1455664_AT, 1418939_AT, 1436791_AT, 1429718_AT, 1420389_AT, 1454672_AT, 1457687_AT, 1450428_AT, 1435479_AT, 1449488_AT, 1423085_AT, 1431225_AT, 1454974_AT, 1436551_AT, 1421996_AT, 1436458_AT, 1458232_AT, 1459211_AT, 1426528_AT, 1449022_AT, 1435349_AT, 1454906_AT, 1425840_A_AT, 1420360_AT, 145…	2.1325	0.000673048
GOTERM_BP_ALL	GO:0048468~cell development	41	6.89076	8.10705e-07	1419874_X_AT, 1454903_AT, 1456778_AT, 1450070_S_AT, 1424967_X_AT, 1451550_AT, 1418496_AT, 1447787_X_AT, 1448823_AT, 1418551_AT, 1452004_AT, 1455664_AT, 1448182_A_AT, 1418263_AT, 1417649_AT, 1426225_AT, 1429718_AT, 1455188_AT, 1426670_AT, 1454672_AT, 1420389_AT, 1457687_AT, 1420518_A_AT, 1435479_AT, 1423085_AT, 1421602_AT, 1454974_AT, 1436551_AT, 1448826_AT, 1416693_AT, 1418376_AT, 1436359_AT, 144…	2.3501	0.00140951
GOTERM_BP_ALL	GO:0048514~blood vessel morphogenesis	21	3.52941	9.66497e-07	1434939_AT, 1426206_AT, 1422622_AT, 1427433_S_AT, 1451756_AT, 1420813_AT, 1436551_AT, 1451428_X_AT, 1416693_AT, 1433489_S_AT, 1449135_AT, 1447787_X_AT, 1451604_A_AT, 1448823_AT, 1425978_AT, 1419300_AT, 1418350_AT, 1425582_A_AT, 1449379_AT, 1437451_AT, 1448797_AT, 1425779_A_AT, 1435823_X_AT	3.71447	0.00168037
GOTERM_BP_ALL	GO:0035239~tube morphogenesis	19	3.19328	1.86285e-06	1434939_AT, 1435479_AT, 1451756_AT, 1421996_AT, 1416693_AT, 1436359_AT, 1418496_AT, 1433489_S_AT, 1418910_AT, 1448823_AT, 1417447_AT, 1459211_AT, 1450990_AT, 1419300_AT, 1438737_AT, 1436791_AT, 1420389_AT, 1419137_AT, 1457687_AT, 1449379_AT, 1423424_AT, 1437673_AT, 1436173_AT	3.89135	0.00323877
GOTERM_BP_ALL	GO:0051239~regulation of multicellular organismal process	47	7.89916	1.99008e-06	1454903_AT, 1422622_AT, 1440681_AT, 1416551_AT, 1447522_S_AT, 1451105_AT, 1449389_AT, 1454086_A_AT, 1418939_AT, 1436791_AT, 1426670_AT, 1454672_AT, 1457687_AT, 1450428_AT, 1435479_AT, 1454974_AT, 1426725_S_AT, 1436551_AT, 1448826_AT, 1434944_AT, 1425978_AT, 1459211_AT, 1458268_S_AT, 1429225_AT, 1425840_A_AT, 1449473_S_AT, 1419874_X_AT, 1424967_X_AT, 1418370_AT, 1418688_AT, 1418496_AT, 1433489_S_A…	2.11574	0.00345996
GOTERM_BP_ALL	GO:0008284~positive regulation of cell proliferation	25	4.20168	2.07092e-06	1454903_AT, 1425796_A_AT, 1427433_S_AT, 1451105_AT, 1433489_S_AT, 1448182_A_AT, 1418939_AT, 1449871_AT, 1420389_AT, 1457687_AT, 1421841_AT, 1450428_AT, 1449058_AT, 1454974_AT, 1436551_AT, 1418376_AT, 1425814_A_AT, 1449863_A_AT, 1425978_AT, 1459211_AT, 1418350_AT, 1444052_AT, 1451421_A_AT, 1417092_AT, 1449379_AT, 1449473_S_AT	3.08294	0.00360051
GOTERM_BP_ALL	GO:0001657~ureteric bud development	10	1.68067	2.18732e-06	1450990_AT, 1415874_AT, 1436551_AT, 1416693_AT, 1436359_AT, 1457687_AT, 1433489_S_AT, 1454906_AT, 1417447_AT, 1450428_AT	8.33861	0.00380289
GOTERM_BP_ALL	GO:0001501~skeletal system development	25	4.20168	2.20045e-06	1419874_X_AT, 1425796_A_AT, 1427433_S_AT, 1433489_S_AT, 1455626_AT, 1421295_AT, 1421917_AT, 1436791_AT, 1426225_AT, 1457687_AT, 1421841_AT, 1437673_AT, 1448152_AT, 1435479_AT, 1449488_AT, 1436970_A_AT, 1436551_AT, 1416693_AT, 1421996_AT, 1454867_AT, 1418910_AT, 1459790_X_AT, 1459211_AT, 1418415_AT, 1458268_S_AT, 1417092_AT, 1425779_A_AT, 1438946_AT, 1423428_AT	3.07212	0.00382572
GOTERM_BP_ALL	GO:0007169~transmembrane receptor protein tyrosine kinase signaling pathway	20	3.36134	2.45489e-06	1425796_A_AT, 1450070_S_AT, 1451756_AT, 1451550_AT, 1433489_S_AT, 1421917_AT, 1440935_AT, 1455188_AT, 1426670_AT, 1421841_AT, 1425458_A_AT, 1423085_AT, 1436970_A_AT, 1430164_A_AT, 1436551_AT, 1416693_AT, 1418376_AT, 1436359_AT, 1418788_AT, 1418350_AT, 1419300_AT, 1444052_AT, 1449379_AT, 1423428_AT, 1438946_AT	3.64814	0.00426807
GOTERM_BP_ALL	GO:0001944~vasculature development	23	3.86555	2.85986e-06	1434939_AT, 1422622_AT, 1451756_AT, 1427433_S_AT, 1450475_AT, 1433489_S_AT, 1447787_X_AT, 1448823_AT, 1425582_A_AT, 1437451_AT, 1435823_X_AT, 1426206_AT, 1420813_AT, 1436551_AT, 1451428_X_AT, 1416693_AT, 1449135_AT, 1451604_A_AT, 1425978_AT, 1417447_AT, 1418350_AT, 1419300_AT, 1449379_AT, 1425779_A_AT, 1448797_AT	3.22204	0.00497214
GOTERM_BP_ALL	GO:0007167~enzyme linked receptor protein signaling pathway	24	4.03361	3.56522e-06	1425796_A_AT, 1450070_S_AT, 1451756_AT, 1451550_AT, 1423753_AT, 1433489_S_AT, 1417080_A_AT, 1421917_AT, 1440935_AT, 1455188_AT, 1426670_AT, 1421841_AT, 1425458_A_AT, 1435479_AT, 1423085_AT, 1436970_A_AT, 1430164_A_AT, 1436551_AT, 1418376_AT, 1416693_AT, 1436359_AT, 1418788_AT, 1451604_A_AT, 1418910_AT, 1444052_AT, 1418350_AT, 1419300_AT, 1449379_AT, 1423428_AT, 1438946_AT	3.07887	0.00619843
GOTERM_BP_ALL	GO:0048729~tissue morphogenesis	22	3.69748	4.6147e-06	1454903_AT, 1434939_AT, 1425796_A_AT, 1457038_AT, 1424967_X_AT, 1418496_AT, 1433489_S_AT, 1417080_A_AT, 1450990_AT, 1448752_AT, 1436791_AT, 1449871_AT, 1420389_AT, 1457687_AT, 1421841_AT, 1436173_AT, 1437673_AT, 1435479_AT, 1416693_AT, 1421996_AT, 1436359_AT, 1417447_AT, 1418910_AT, 1459211_AT, 1418726_A_AT, 1419137_AT	3.23734	0.00802298
GOTERM_BP_ALL	GO:0001525~angiogenesis	16	2.68908	5.76622e-06	1426206_AT, 1422622_AT, 1451756_AT, 1436551_AT, 1451428_X_AT, 1416693_AT, 1433489_S_AT, 1449135_AT, 1451604_A_AT, 1448823_AT, 1419300_AT, 1418350_AT, 1425582_A_AT, 1449379_AT, 1437451_AT, 1448797_AT, 1425779_A_AT, 1435823_X_AT	4.21319	0.0100249
GOTERM_BP_ALL	GO:0001568~blood vessel development	22	3.69748	6.84161e-06	1434939_AT, 1426206_AT, 1422622_AT, 1427433_S_AT, 1451756_AT, 1420813_AT, 1451428_X_AT, 1436551_AT, 1416693_AT, 1450475_AT, 1433489_S_AT, 1449135_AT, 1447787_X_AT, 1451604_A_AT, 1448823_AT, 1425978_AT, 1419300_AT, 1418350_AT, 1425582_A_AT, 1449379_AT, 1437451_AT, 1448797_AT, 1425779_A_AT, 1435823_X_AT	3.15774	0.0118944
GOTERM_BP_ALL	GO:0007389~pattern specification process	24	4.03361	6.8869e-06	1434939_AT, 1419874_X_AT, 1451756_AT, 1427433_S_AT, 1433489_S_AT, 1448823_AT, 1455626_AT, 1460011_AT, 1449871_AT, 1420643_AT, 1423424_AT, 1450428_AT, 1441535_AT, 1435479_AT, 1449058_AT, 1436455_AT, 1416693_AT, 1418910_AT, 1459790_X_AT, 1459211_AT, 1417567_AT, 1418415_AT, 1419300_AT, 1438737_AT, 1420406_AT, 1425779_A_AT, 1423428_AT	2.95962	0.0119731
GOTERM_BP_ALL	GO:0048762~mesenchymal cell differentiation	10	1.68067	8.44828e-06	1426528_AT, 1456778_AT, 1436551_AT, 1420389_AT, 1435349_AT, 1418376_AT, 1416693_AT, 1436359_AT, 1457687_AT, 1433489_S_AT, 1425840_A_AT, 1425779_A_AT	7.14738	0.0146875
GOTERM_BP_ALL	GO:0060485~mesenchyme development	10	1.68067	1.00466e-05	1426528_AT, 1456778_AT, 1436551_AT, 1420389_AT, 1435349_AT, 1418376_AT, 1416693_AT, 1436359_AT, 1457687_AT, 1433489_S_AT, 1425840_A_AT, 1425779_A_AT	7.00443	0.017466
GOTERM_BP_ALL	GO:0008016~regulation of heart contraction	10	1.68067	1.00466e-05	1418350_AT, 1418726_A_AT, 1426048_S_AT, 1440681_AT, 1424967_X_AT, 1416551_AT, 1423365_AT, 1448826_AT, 1434944_AT, 1418551_AT, 1452004_AT	7.00443	0.017466
GOTERM_BP_ALL	GO:0060429~epithelium development	23	3.86555	1.05053e-05	1434939_AT, 1425796_A_AT, 1457038_AT, 1448612_AT, 1418496_AT, 1433489_S_AT, 1450990_AT, 1448752_AT, 1436791_AT, 1449871_AT, 1418534_AT, 1420389_AT, 1457687_AT, 1421841_AT, 1436173_AT, 1437673_AT, 1435479_AT, 1421996_AT, 1436359_AT, 1449863_A_AT, 1417447_AT, 1418910_AT, 1459211_AT, 1418415_AT, 1419137_AT, 1449379_AT	2.97236	0.0182632
GOTERM_BP_ALL	GO:0001763~morphogenesis of a branching structure	15	2.52101	1.27784e-05	1434939_AT, 1455607_AT, 1435479_AT, 1451756_AT, 1436551_AT, 1416693_AT, 1418496_AT, 1433489_S_AT, 1418910_AT, 1417447_AT, 1448823_AT, 1459211_AT, 1450990_AT, 1419300_AT, 1436791_AT, 1457687_AT, 1449379_AT, 1437673_AT	4.20266	0.0222146
GOTERM_BP_ALL	GO:0048562~embryonic organ morphogenesis	17	2.85714	1.44847e-05	1435479_AT, 1449058_AT, 1427433_S_AT, 1436551_AT, 1421996_AT, 1416693_AT, 1433489_S_AT, 1449863_A_AT, 1418910_AT, 1459790_X_AT, 1459211_AT, 1418415_AT, 1418939_AT, 1454966_AT, 1426225_AT, 1454906_AT, 1425779_A_AT, 1423428_AT	3.69799	0.0251806
GOTERM_MF_ALL	GO:0004713~protein tyrosine kinase activity	17	2.85714	1.8624e-05	1425796_A_AT, 1451756_AT, 1436970_A_AT, 1436551_AT, 1441482_AT, 1451550_AT, 1416238_AT, 1436359_AT, 1433489_S_AT, 1418788_AT, 1419033_AT, 1444052_AT, 1419300_AT, 1421917_AT, 1455188_AT, 1449379_AT, 1442434_AT, 1421841_AT, 1438946_AT, 1423428_AT	3.62899	0.0272698
GOTERM_BP_ALL	GO:0009790~embryonic development	40	6.72269	1.79414e-05	1419874_X_AT, 1434939_AT, 1455607_AT, 1427433_S_AT, 1433489_S_AT, 1417080_A_AT, 1455626_AT, 1421917_AT, 1418939_AT, 1460011_AT, 1436791_AT, 1454966_AT, 1426225_AT, 1449871_AT, 1420389_AT, 1436173_AT, 1437673_AT, 1421317_X_AT, 1450428_AT, 1435479_AT, 1417926_AT, 1449058_AT, 1436970_A_AT, 1436551_AT, 1448826_AT, 1442525_AT, 1416693_AT, 1421996_AT, 1436359_AT, 1449863_A_AT, 1451604_A_AT, 1418910_AT,…	2.09088	0.0311889
GOTERM_BP_ALL	GO:0030182~neuron differentiation	28	4.70588	2.99732e-05	1454903_AT, 1425796_A_AT, 1450070_S_AT, 1451550_AT, 1437540_AT, 1418496_AT, 1448823_AT, 1448182_A_AT, 1455664_AT, 1417649_AT, 1435807_AT, 1429718_AT, 1455188_AT, 1420389_AT, 1454672_AT, 1457687_AT, 1421841_AT, 1450428_AT, 1420518_A_AT, 1435479_AT, 1423085_AT, 1454974_AT, 1436551_AT, 1436359_AT, 1449863_A_AT, 1436458_AT, 1418910_AT, 1459211_AT, 1421965_S_AT, 1425116_A_AT, 1426255_AT	2.4577	0.0520996
GOTERM_BP_ALL	GO:0002009~morphogenesis of an epithelium	17	2.85714	3.54252e-05	1434939_AT, 1425796_A_AT, 1457038_AT, 1421996_AT, 1436359_AT, 1418496_AT, 1433489_S_AT, 1417447_AT, 1459211_AT, 1450990_AT, 1448752_AT, 1436791_AT, 1449871_AT, 1420389_AT, 1419137_AT, 1457687_AT, 1421841_AT, 1437673_AT, 1436173_AT	3.44148	0.0615736
GOTERM_BP_ALL	GO:0050793~regulation of developmental process	35	5.88235	3.64523e-05	1419874_X_AT, 1454903_AT, 1425796_A_AT, 1422622_AT, 1451282_AT, 1451105_AT, 1418688_AT, 1418496_AT, 1433489_S_AT, 1454086_A_AT, 1449389_AT, 1452004_AT, 1448182_A_AT, 1418939_AT, 1436791_AT, 1426225_AT, 1426670_AT, 1454672_AT, 1457687_AT, 1421841_AT, 1437673_AT, 1450428_AT, 1435479_AT, 1449058_AT, 1419833_S_AT, 1426725_S_AT, 1454974_AT, 1420813_AT, 1436551_AT, 1416238_AT, 1449863_A_AT, 1418788_AT,…	2.15806	0.0633584
GOTERM_CC_ALL	GO:0030424~axon	13	2.18487	6.30001e-05	1417378_AT, 1456778_AT, 1450121_AT, 1450070_S_AT, 1440681_AT, 1431611_A_AT, 1436458_AT, 1420388_AT, 1452004_AT, 1426528_AT, 1435349_AT, 1454672_AT, 1433504_AT, 1452992_AT, 1416561_AT, 1425116_A_AT, 1426255_AT	4.17854	0.0855687
GOTERM_BP_ALL	GO:0031175~neuron projection development	19	3.19328	5.33739e-05	1454903_AT, 1435479_AT, 1423085_AT, 1450070_S_AT, 1454974_AT, 1436551_AT, 1451550_AT, 1449863_A_AT, 1436458_AT, 1418910_AT, 1448823_AT, 1459211_AT, 1455664_AT, 1448182_A_AT, 1429718_AT, 1455188_AT, 1454672_AT, 1457687_AT, 1425116_A_AT, 1420518_A_AT, 1426255_AT	3.05239	0.0927571
GOTERM_BP_ALL	GO:0048568~embryonic organ development	20	3.36134	6.1666e-05	1434939_AT, 1455607_AT, 1435479_AT, 1449058_AT, 1427433_S_AT, 1436551_AT, 1421996_AT, 1416693_AT, 1433489_S_AT, 1449863_A_AT, 1418910_AT, 1459790_X_AT, 1459211_AT, 1418415_AT, 1418939_AT, 1454966_AT, 1426225_AT, 1454906_AT, 1425779_A_AT, 1423428_AT, 1421317_X_AT	2.9064	0.107161
GOTERM_BP_ALL	GO:0048754~branching morphogenesis of a tube	12	2.01681	6.5448e-05	1434939_AT, 1435479_AT, 1451756_AT, 1416693_AT, 1418496_AT, 1417447_AT, 1448823_AT, 1418910_AT, 1459211_AT, 1450990_AT, 1419300_AT, 1436791_AT, 1457687_AT, 1449379_AT, 1437673_AT	4.51899	0.113729
GOTERM_BP_ALL	GO:0045165~cell fate commitment	15	2.52101	7.88212e-05	1449488_AT, 1436551_AT, 1416693_AT, 1418496_AT, 1433489_S_AT, 1449389_AT, 1459211_AT, 1415874_AT, 1460011_AT, 1435807_AT, 1420389_AT, 1457687_AT, 1449379_AT, 1425779_A_AT, 1421965_S_AT	3.57369	0.136953
GOTERM_BP_ALL	GO:0048699~generation of neurons	31	5.21008	9.23825e-05	1454903_AT, 1425796_A_AT, 1450070_S_AT, 1437540_AT, 1451550_AT, 1418496_AT, 1421100_A_AT, 1448823_AT, 1448182_A_AT, 1455664_AT, 1451257_AT, 1417649_AT, 1435807_AT, 1429718_AT, 1455188_AT, 1454672_AT, 1420389_AT, 1457687_AT, 1421841_AT, 1427308_AT, 1450428_AT, 1420518_A_AT, 1435479_AT, 1423085_AT, 1454974_AT, 1436551_AT, 1436359_AT, 1449863_A_AT, 1436458_AT, 1418910_AT, 1459211_AT, 1425840_A_AT, 1…	2.18448	0.160498
GOTERM_BP_ALL	GO:0035108~limb morphogenesis	13	2.18487	0.000105983	1419874_X_AT, 1449488_AT, 1436455_AT, 1436551_AT, 1433489_S_AT, 1449863_A_AT, 1458232_AT, 1459790_X_AT, 1459211_AT, 1455626_AT, 1460011_AT, 1436791_AT, 1454906_AT, 1437673_AT, 1420360_AT	3.95903	0.184106
GOTERM_BP_ALL	GO:0035107~appendage morphogenesis	13	2.18487	0.000105983	1419874_X_AT, 1449488_AT, 1436455_AT, 1436551_AT, 1433489_S_AT, 1449863_A_AT, 1458232_AT, 1459790_X_AT, 1459211_AT, 1455626_AT, 1460011_AT, 1436791_AT, 1454906_AT, 1437673_AT, 1420360_AT	3.95903	0.184106
GOTERM_BP_ALL	GO:0030030~cell projection organization	23	3.86555	0.00012364	1454903_AT, 1450070_S_AT, 1451550_AT, 1448823_AT, 1448182_A_AT, 1455664_AT, 1454966_AT, 1435807_AT, 1429718_AT, 1455188_AT, 1454672_AT, 1457687_AT, 1448606_AT, 1420518_A_AT, 1435479_AT, 1423085_AT, 1454974_AT, 1436551_AT, 1449863_A_AT, 1436458_AT, 1418910_AT, 1459211_AT, 1417122_AT, 1425116_A_AT, 1426255_AT	2.52511	0.214748
GOTERM_BP_ALL	GO:0051094~positive regulation of developmental process	18	3.02521	0.000137132	1454903_AT, 1435479_AT, 1422622_AT, 1425796_A_AT, 1454974_AT, 1426725_S_AT, 1436551_AT, 1451105_AT, 1418496_AT, 1433489_S_AT, 1449863_A_AT, 1449389_AT, 1418910_AT, 1452004_AT, 1459211_AT, 1418939_AT, 1458268_S_AT, 1454672_AT, 1457687_AT, 1421841_AT, 1426255_AT	2.94579	0.238154
GOTERM_BP_ALL	GO:0048736~appendage development	13	2.18487	0.000147249	1419874_X_AT, 1449488_AT, 1436455_AT, 1436551_AT, 1433489_S_AT, 1449863_A_AT, 1458232_AT, 1459790_X_AT, 1459211_AT, 1455626_AT, 1460011_AT, 1436791_AT, 1454906_AT, 1437673_AT, 1420360_AT	3.82595	0.255703
GOTERM_BP_ALL	GO:0060173~limb development	13	2.18487	0.000147249	1419874_X_AT, 1449488_AT, 1436455_AT, 1436551_AT, 1433489_S_AT, 1449863_A_AT, 1458232_AT, 1459790_X_AT, 1459211_AT, 1455626_AT, 1460011_AT, 1436791_AT, 1454906_AT, 1437673_AT, 1420360_AT	3.82595	0.255703
GOTERM_BP_ALL	GO:0022008~neurogenesis	32	5.37815	0.000157586	1454903_AT, 1425796_A_AT, 1450070_S_AT, 1437540_AT, 1451550_AT, 1418496_AT, 1421100_A_AT, 1448823_AT, 1448182_A_AT, 1455664_AT, 1451257_AT, 1417649_AT, 1435807_AT, 1429718_AT, 1455188_AT, 1454672_AT, 1420389_AT, 1457687_AT, 1421841_AT, 1427308_AT, 1450428_AT, 1420518_A_AT, 1435479_AT, 1423085_AT, 1454974_AT, 1436551_AT, 1436359_AT, 1449863_A_AT, 1436458_AT, 1418910_AT, 1459211_AT, 1425840_A_AT, 1…	2.08698	0.273631
GOTERM_BP_ALL	GO:0003006~reproductive developmental process	20	3.36134	0.000207176	1423271_AT, 1419874_X_AT, 1422622_AT, 1421602_AT, 1418496_AT, 1433489_S_AT, 1448823_AT, 1417447_AT, 1452004_AT, 1459211_AT, 1421917_AT, 1436791_AT, 1418263_AT, 1426225_AT, 1436879_X_AT, 1416646_AT, 1457687_AT, 1419147_AT, 1449379_AT, 1420643_AT, 1437673_AT, 1423428_AT, 1438946_AT	2.65319	0.359592
GOTERM_CC_ALL	GO:0043005~neuron projection	19	3.19328	0.000300945	1417378_AT, 1456778_AT, 1450121_AT, 1450070_S_AT, 1440681_AT, 1431611_A_AT, 1442166_AT, 1436458_AT, 1420388_AT, 1452004_AT, 1426528_AT, 1418664_AT, 1435349_AT, 1454672_AT, 1433504_AT, 1452992_AT, 1416561_AT, 1425116_A_AT, 1434728_AT, 1420518_A_AT, 1426255_AT, 1449071_AT, 1421297_A_AT	2.66718	0.408142
GOTERM_BP_ALL	GO:0007409~axonogenesis	15	2.52101	0.000236682	1454903_AT, 1435479_AT, 1423085_AT, 1454974_AT, 1451550_AT, 1449863_A_AT, 1436458_AT, 1418910_AT, 1448823_AT, 1459211_AT, 1455664_AT, 1429718_AT, 1455188_AT, 1454672_AT, 1457687_AT, 1425116_A_AT, 1426255_AT	3.2229	0.410707
GOTERM_MF_ALL	GO:0043565~sequence-specific DNA binding	32	5.37815	0.000296542	1434939_AT, 1435337_AT, 1422024_AT, 1436790_A_AT, 1427433_S_AT, 1450475_AT, 1418496_AT, 1449389_AT, 1455626_AT, 1434842_S_AT, 1426298_AT, 1418939_AT, 1420389_AT, 1451983_AT, 1449232_AT, 1450428_AT, 1453002_AT, 1449058_AT, 1449488_AT, 1433512_AT, 1431225_AT, 1426725_S_AT, 1458273_AT, 1416693_AT, 1449863_A_AT, 1417447_AT, 1459790_X_AT, 1459211_AT, 1418415_AT, 1459301_AT, 1440244_AT, 1457568_AT, 141…	2.01491	0.433383
GOTERM_BP_ALL	GO:0048666~neuron development	21	3.52941	0.000274303	1454903_AT, 1435479_AT, 1423085_AT, 1450070_S_AT, 1454974_AT, 1436551_AT, 1451550_AT, 1436359_AT, 1449863_A_AT, 1436458_AT, 1418910_AT, 1448823_AT, 1459211_AT, 1455664_AT, 1448182_A_AT, 1417649_AT, 1429718_AT, 1455188_AT, 1454672_AT, 1457687_AT, 1425116_A_AT, 1420518_A_AT, 1426255_AT	2.51872	0.475843
GOTERM_BP_ALL	GO:0060562~epithelial tube morphogenesis	12	2.01681	0.00032169	1434939_AT, 1421996_AT, 1436359_AT, 1433489_S_AT, 1417447_AT, 1459211_AT, 1450990_AT, 1436791_AT, 1420389_AT, 1419137_AT, 1457687_AT, 1437673_AT, 1436173_AT	3.78618	0.557829
GOTERM_BP_ALL	GO:0030324~lung development	12	2.01681	0.00032169	1434939_AT, 1449058_AT, 1422622_AT, 1436551_AT, 1418496_AT, 1433489_S_AT, 1417447_AT, 1459211_AT, 1421917_AT, 1436791_AT, 1426225_AT, 1449379_AT, 1437673_AT, 1438946_AT	3.78618	0.557829
GOTERM_BP_ALL	GO:0016055~Wnt receptor signaling pathway	13	2.18487	0.000337868	1455607_AT, 1455689_AT, 1434275_AT, 1417278_A_AT, 1436469_AT, 1458232_AT, 1417567_AT, 1436791_AT, 1420406_AT, 1418534_AT, 1420512_AT, 1419301_AT, 1437673_AT, 1423428_AT, 1420360_AT	3.50222	0.585805
GOTERM_BP_ALL	GO:0050790~regulation of catalytic activity	28	4.70588	0.000338558	1422622_AT, 1418370_AT, 1451282_AT, 1448612_AT, 1418688_AT, 1421100_A_AT, 1417080_A_AT, 1448024_AT, 1456830_AT, 1452004_AT, 1415874_AT, 1450079_AT, 1448182_A_AT, 1435807_AT, 1457687_AT, 1448606_AT, 1427308_AT, 1420859_AT, 1431253_S_AT, 1419833_S_AT, 1449491_AT, 1441482_AT, 1448826_AT, 1425814_A_AT, 1448684_AT, 1439957_AT, 1435384_AT, 1417092_AT, 1438030_AT, 1435578_S_AT, 1452985_AT, 1417122_AT, 1…	2.12256	0.586999
GOTERM_BP_ALL	GO:0006928~cell motion	24	4.03361	0.00035418	1454903_AT, 1456778_AT, 1440681_AT, 1451756_AT, 1451550_AT, 1421100_A_AT, 1448823_AT, 1452220_AT, 1448182_A_AT, 1455188_AT, 1420389_AT, 1427308_AT, 1435479_AT, 1423085_AT, 1454974_AT, 1418376_AT, 1436359_AT, 1436458_AT, 1418910_AT, 1459211_AT, 1426528_AT, 1418350_AT, 1419300_AT, 1433992_AT, 1435349_AT, 1449379_AT, 1425840_A_AT, 1435578_S_AT, 1425779_A_AT, 1417122_AT	2.29028	0.614006
GOTERM_BP_ALL	GO:0055074~calcium ion homeostasis	11	1.84874	0.000367579	1448182_A_AT, 1429225_AT, 1426048_S_AT, 1416551_AT, 1417092_AT, 1442525_AT, 1418688_AT, 1457687_AT, 1449379_AT, 1452004_AT, 1421297_A_AT	4.0552	0.637165
GOTERM_BP_ALL	GO:0030323~respiratory tube development	12	2.01681	0.000375668	1434939_AT, 1449058_AT, 1422622_AT, 1436551_AT, 1418496_AT, 1433489_S_AT, 1417447_AT, 1459211_AT, 1421917_AT, 1436791_AT, 1426225_AT, 1449379_AT, 1437673_AT, 1438946_AT	3.71917	0.651142
GOTERM_CC_ALL	GO:0030054~cell junction	28	4.70588	0.000604561	1417378_AT, 1450070_S_AT, 1440681_AT, 1431611_A_AT, 1423287_AT, 1434621_AT, 1454902_AT, 1448873_AT, 1447787_X_AT, 1418085_AT, 1439427_AT, 1429111_AT, 1418664_AT, 1448251_AT, 1433707_AT, 1426010_A_AT, 1419062_AT, 1442264_AT, 1417804_AT, 1450937_AT, 1420518_A_AT, 1416674_AT, 1423271_AT, 1423258_AT, 1450121_AT, 1454832_AT, 1427044_A_AT, 1433992_AT, 1435700_AT, 1442035_AT, 1419137_AT, 1439833_AT, 143…	2.04892	0.818341
GOTERM_BP_ALL	GO:0032989~cellular component morphogenesis	23	3.86555	0.000472773	1454903_AT, 1434939_AT, 1424967_X_AT, 1451550_AT, 1418551_AT, 1448823_AT, 1455664_AT, 1435807_AT, 1429718_AT, 1455188_AT, 1454672_AT, 1457687_AT, 1421317_X_AT, 1435479_AT, 1423085_AT, 1454974_AT, 1448826_AT, 1449863_A_AT, 1436458_AT, 1418910_AT, 1459211_AT, 1433992_AT, 1418726_A_AT, 1444053_AT, 1425116_A_AT, 1426255_AT	2.2949	0.818803
GOTERM_BP_ALL	GO:0007517~muscle organ development	15	2.52101	0.000518469	1449488_AT, 1424967_X_AT, 1450070_S_AT, 1436970_A_AT, 1416693_AT, 1448826_AT, 1447787_X_AT, 1436361_AT, 1418726_A_AT, 1418939_AT, 1426225_AT, 1426670_AT, 1420389_AT, 1454906_AT, 1425779_A_AT, 1436939_AT	2.98484	0.897609
GOTERM_BP_ALL	GO:0048812~neuron projection morphogenesis	15	2.52101	0.000518469	1454903_AT, 1435479_AT, 1423085_AT, 1454974_AT, 1451550_AT, 1449863_A_AT, 1436458_AT, 1418910_AT, 1448823_AT, 1459211_AT, 1455664_AT, 1429718_AT, 1455188_AT, 1454672_AT, 1457687_AT, 1425116_A_AT, 1426255_AT	2.98484	0.897609
