# Supplementary material for: Global expression profiling reveals genetic programs underlying the developmental divergence between mouse and human embryogenesis
Source: BMC Genomics. 2013 Aug 20;14:568. doi: 10.1186/1471-2164-14-568 (PMC3924405; doi:10.1186/1471-2164-14-568)
Supplement: Additional file 7 — Is a table listing enriched GO categories for the Cluster III in Additional file 4. [file 1471-2164-14-568-S7.xls]

## Sheet: cluster 4-716-601-chart
Additional file 7. List of enriched GO categories for the Cluster III in Additional file 4.
Category	Term	Count	%	PValue	Genes	Fold Enrichment	FDR
GOTERM_BP_ALL	GO:0048731~system development	123	20.4659	7.57917e-18	1425528_AT, 1459357_AT, 1455021_AT, 1423344_AT, 1422734_A_AT, 1424826_S_AT, 1425677_A_AT, 1455277_AT, 1450923_AT, 1423376_A_AT, 1427789_S_AT, 1435287_AT, 1446190_AT, 1450203_AT, 1418690_AT, 1418634_AT, 1439193_AT, 1452106_AT, 1447040_AT, 1451630_AT, 1435383_X_AT, 1418588_AT, 1433825_AT, 1449465_AT, 1438441_AT, 1417148_AT, 1439019_AT, 1426288_AT, 1431076_AT, 1435435_AT, 1449545_AT, 1450053_AT, 145…	2.16789	1.29016e-14
GOTERM_BP_ALL	GO:0048856~anatomical structure development	128	21.2978	1.1761e-17	1425528_AT, 1459357_AT, 1422316_AT, 1455021_AT, 1423344_AT, 1422734_A_AT, 1424826_S_AT, 1425677_A_AT, 1455277_AT, 1450923_AT, 1423376_A_AT, 1434957_AT, 1427789_S_AT, 1435287_AT, 1446190_AT, 1450203_AT, 1418690_AT, 1418634_AT, 1439193_AT, 1452106_AT, 1447040_AT, 1451630_AT, 1435383_X_AT, 1418588_AT, 1433825_AT, 1449465_AT, 1438441_AT, 1417148_AT, 1439019_AT, 1426288_AT, 1431076_AT, 1435435_AT, 144…	2.10735	2.00202e-14
GOTERM_BP_ALL	GO:0007399~nervous system development	66	10.9817	9.20503e-14	1444232_AT, 1418357_AT, 1459357_AT, 1423344_AT, 1420838_AT, 1424826_S_AT, 1455277_AT, 1433716_X_AT, 1421328_AT, 1450923_AT, 1423376_A_AT, 1439946_AT, 1423571_AT, 1434194_AT, 1449286_AT, 1446190_AT, 1418690_AT, 1439193_AT, 1418634_AT, 1418588_AT, 1435383_X_AT, 1451630_AT, 1447040_AT, 1433825_AT, 1421426_AT, 1449465_AT, 1438441_AT, 1443749_X_AT, 1455882_X_AT, 1437031_AT, 1415923_AT, 1426288_AT, 144…	2.76104	1.56675e-10
GOTERM_CC_ALL	GO:0043005~neuron projection	33	5.49085	6.74096e-13	1459357_AT, 1453098_AT, 1439612_AT, 1420838_AT, 1421328_AT, 1450923_AT, 1421124_AT, 1441572_AT, 1434194_AT, 1440452_AT, 1455328_AT, 1424719_A_AT, 1441679_AT, 1447040_AT, 1448289_AT, 1418588_AT, 1443239_AT, 1449465_AT, 1434670_AT, 1438282_AT, 1445549_AT, 1426617_A_AT, 1440067_AT, 1423537_AT, 1422520_AT, 1436602_X_AT, 1423515_AT, 1455266_AT, 1448943_AT, 1448895_A_AT, 1455672_S_AT, 1439987_AT, 14395…	4.69356	8.90366e-10
GOTERM_BP_ALL	GO:0048869~cellular developmental process	93	15.4742	2.13633e-11	1455021_AT, 1459357_AT, 1422316_AT, 1422734_A_AT, 1425677_A_AT, 1455277_AT, 1450923_AT, 1434957_AT, 1446190_AT, 1418690_AT, 1418634_AT, 1439193_AT, 1452106_AT, 1451630_AT, 1435383_X_AT, 1447040_AT, 1433825_AT, 1449465_AT, 1438441_AT, 1426288_AT, 1435435_AT, 1449545_AT, 1450053_AT, 1444904_AT, 1455907_X_AT, 1455792_X_AT, 1422545_AT, 1444344_AT, 1441572_AT, 1424402_AT, 1451675_A_AT, 1437744_AT, 143…	2.03089	3.63656e-08
GOTERM_BP_ALL	GO:0030154~cell differentiation	90	14.975	3.17452e-11	1455021_AT, 1459357_AT, 1425677_A_AT, 1455277_AT, 1450923_AT, 1434957_AT, 1446190_AT, 1418690_AT, 1418634_AT, 1439193_AT, 1452106_AT, 1451630_AT, 1435383_X_AT, 1447040_AT, 1433825_AT, 1449465_AT, 1438441_AT, 1426288_AT, 1435435_AT, 1449545_AT, 1450053_AT, 1444904_AT, 1455907_X_AT, 1455792_X_AT, 1422545_AT, 1444344_AT, 1441572_AT, 1424402_AT, 1451675_A_AT, 1437744_AT, 1435113_X_AT, 1456793_AT, 144…	2.0493	5.40384e-08
GOTERM_BP_ALL	GO:0048699~generation of neurons	44	7.32113	3.95724e-11	1418357_AT, 1444232_AT, 1459357_AT, 1420838_AT, 1455277_AT, 1421328_AT, 1450923_AT, 1434194_AT, 1423571_AT, 1449286_AT, 1446190_AT, 1418690_AT, 1418634_AT, 1439193_AT, 1447040_AT, 1435383_X_AT, 1451630_AT, 1433825_AT, 1421426_AT, 1449465_AT, 1438441_AT, 1443749_X_AT, 1455882_X_AT, 1415923_AT, 1437031_AT, 1435435_AT, 1455266_AT, 1437933_AT, 1448943_AT, 1442561_AT, 1426340_AT, 1448895_A_AT, 1455907…	3.16288	6.73623e-08
GOTERM_BP_ALL	GO:0031175~neuron projection development	28	4.6589	8.12777e-11	1418357_AT, 1444232_AT, 1459357_AT, 1455792_X_AT, 1430779_AT, 1428118_AT, 1421328_AT, 1450923_AT, 1421124_AT, 1441572_AT, 1434194_AT, 1449286_AT, 1449822_AT, 1435113_X_AT, 1437744_AT, 1446190_AT, 1418690_AT, 1418634_AT, 1439193_AT, 1425067_AT, 1447040_AT, 1435383_X_AT, 1443239_AT, 1449465_AT, 1445549_AT, 1437386_AT, 1437853_X_AT, 1423537_AT, 1415923_AT, 1455266_AT, 1437231_AT, 1448943_AT, 1448895…	4.58868	1.38355e-07
GOTERM_BP_ALL	GO:0022008~neurogenesis	45	7.48752	1.35158e-10	1418357_AT, 1444232_AT, 1459357_AT, 1420838_AT, 1455277_AT, 1421328_AT, 1450923_AT, 1434194_AT, 1423571_AT, 1449286_AT, 1446190_AT, 1418690_AT, 1418634_AT, 1439193_AT, 1447040_AT, 1435383_X_AT, 1451630_AT, 1433825_AT, 1421426_AT, 1449465_AT, 1443749_X_AT, 1438441_AT, 1455882_X_AT, 1415923_AT, 1437031_AT, 1435435_AT, 1455266_AT, 1437933_AT, 1442561_AT, 1448943_AT, 1426340_AT, 1448895_A_AT, 1455907…	2.99381	2.30073e-07
GOTERM_BP_ALL	GO:0032989~cellular component morphogenesis	35	5.82363	2.55423e-10	1418357_AT, 1422316_AT, 1459357_AT, 1455792_X_AT, 1430779_AT, 1422734_A_AT, 1434918_AT, 1415927_AT, 1450923_AT, 1421124_AT, 1441572_AT, 1449286_AT, 1449822_AT, 1437744_AT, 1444083_AT, 1448394_AT, 1446190_AT, 1418690_AT, 1417337_AT, 1418634_AT, 1439193_AT, 1425067_AT, 1447040_AT, 1435383_X_AT, 1449465_AT, 1443749_X_AT, 1445549_AT, 1428808_AT, 1427445_A_AT, 1437853_X_AT, 1431826_A_AT, 1423537_AT, 1…	3.56243	4.34795e-07
GOTERM_BP_ALL	GO:0048468~cell development	48	7.98669	2.56758e-10	1418357_AT, 1444232_AT, 1459357_AT, 1420838_AT, 1425677_A_AT, 1415927_AT, 1421328_AT, 1450923_AT, 1421963_A_AT, 1434194_AT, 1449286_AT, 1446190_AT, 1418690_AT, 1417337_AT, 1418634_AT, 1439193_AT, 1447040_AT, 1435383_X_AT, 1449465_AT, 1443749_X_AT, 1415923_AT, 1426288_AT, 1455266_AT, 1448943_AT, 1426340_AT, 1449545_AT, 1448895_A_AT, 1418600_AT, 1419421_AT, 1459581_AT, 1418028_AT, 1455907_X_AT, 145…	2.80664	4.37067e-07
GOTERM_CC_ALL	GO:0043025~cell soma	20	3.32779	8.59775e-10	1420838_AT, 1439612_AT, 1453098_AT, 1421328_AT, 1450923_AT, 1421124_AT, 1434194_AT, 1441679_AT, 1448289_AT, 1418588_AT, 1447040_AT, 1443239_AT, 1443749_X_AT, 1435045_S_AT, 1436260_AT, 1440067_AT, 1436602_X_AT, 1423515_AT, 1434840_AT, 1426340_AT, 1455672_S_AT, 1439556_AT, 1423221_AT, 1420563_AT, 1426865_A_AT, 1438057_AT, 1436575_AT, 1450437_A_AT	5.95661	1.13557e-06
GOTERM_BP_ALL	GO:0009653~anatomical structure morphogenesis	68	11.3145	1.39198e-09	1418357_AT, 1425528_AT, 1422316_AT, 1459357_AT, 1440626_AT, 1420838_AT, 1422734_A_AT, 1420757_AT, 1415927_AT, 1455277_AT, 1450923_AT, 1439946_AT, 1423571_AT, 1449286_AT, 1434957_AT, 1424842_A_AT, 1447713_AT, 1427789_S_AT, 1439774_AT, 1446190_AT, 1418690_AT, 1439193_AT, 1418634_AT, 1417337_AT, 1452106_AT, 1435383_X_AT, 1447040_AT, 1421426_AT, 1449465_AT, 1417148_AT, 1443749_X_AT, 1439019_AT, 14159…	2.18077	2.3695e-06
GOTERM_BP_ALL	GO:0048666~neuron development	30	4.99168	3.17433e-09	1418357_AT, 1444232_AT, 1459357_AT, 1455792_X_AT, 1430779_AT, 1420838_AT, 1428118_AT, 1421328_AT, 1450923_AT, 1421124_AT, 1441572_AT, 1434194_AT, 1449286_AT, 1449822_AT, 1435113_X_AT, 1437744_AT, 1446190_AT, 1418690_AT, 1418634_AT, 1439193_AT, 1425067_AT, 1447040_AT, 1435383_X_AT, 1443239_AT, 1449465_AT, 1443749_X_AT, 1445549_AT, 1437386_AT, 1437853_X_AT, 1423537_AT, 1415923_AT, 1455266_AT, 14372…	3.67049	5.4035e-06
GOTERM_BP_ALL	GO:0007409~axonogenesis	22	3.66057	5.25063e-09	1418357_AT, 1459357_AT, 1455792_X_AT, 1430779_AT, 1450923_AT, 1421124_AT, 1441572_AT, 1449286_AT, 1449822_AT, 1437744_AT, 1446190_AT, 1418690_AT, 1418634_AT, 1439193_AT, 1425067_AT, 1435383_X_AT, 1447040_AT, 1449465_AT, 1445549_AT, 1437853_X_AT, 1423537_AT, 1415923_AT, 1455266_AT, 1437231_AT, 1448943_AT, 1448895_A_AT, 1440204_AT	4.82193	8.93789e-06
GOTERM_BP_ALL	GO:0030030~cell projection organization	31	5.15807	6.03874e-09	1418357_AT, 1444232_AT, 1459357_AT, 1455792_X_AT, 1430779_AT, 1424826_S_AT, 1428118_AT, 1421328_AT, 1450923_AT, 1421124_AT, 1441572_AT, 1434194_AT, 1449286_AT, 1449822_AT, 1435113_X_AT, 1437744_AT, 1446190_AT, 1418690_AT, 1418634_AT, 1439193_AT, 1425067_AT, 1447040_AT, 1435383_X_AT, 1443239_AT, 1449465_AT, 1445549_AT, 1437386_AT, 1426617_A_AT, 1437853_X_AT, 1423537_AT, 1415923_AT, 1455266_AT, 143…	3.47182	1.02794e-05
GOTERM_BP_ALL	GO:0030182~neuron differentiation	35	5.82363	7.22272e-09	1418357_AT, 1444232_AT, 1459357_AT, 1455792_X_AT, 1430779_AT, 1420838_AT, 1428118_AT, 1421328_AT, 1450923_AT, 1421124_AT, 1441572_AT, 1423571_AT, 1434194_AT, 1449286_AT, 1449822_AT, 1437744_AT, 1435113_X_AT, 1446190_AT, 1418690_AT, 1418634_AT, 1439193_AT, 1425067_AT, 1447040_AT, 1435383_X_AT, 1433825_AT, 1443239_AT, 1449465_AT, 1443749_X_AT, 1438441_AT, 1445549_AT, 1437386_AT, 1431826_A_AT, 14378…	3.13387	1.22949e-05
GOTERM_BP_ALL	GO:0048667~cell morphogenesis involved in neuron differentiation	23	3.82696	7.52566e-09	1418357_AT, 1459357_AT, 1455792_X_AT, 1430779_AT, 1450923_AT, 1421124_AT, 1441572_AT, 1449286_AT, 1449822_AT, 1437744_AT, 1446190_AT, 1418690_AT, 1418634_AT, 1439193_AT, 1425067_AT, 1435383_X_AT, 1447040_AT, 1449465_AT, 1445549_AT, 1443749_X_AT, 1437853_X_AT, 1423537_AT, 1415923_AT, 1455266_AT, 1437231_AT, 1448943_AT, 1426340_AT, 1448895_A_AT, 1440204_AT	4.51484	1.28106e-05
GOTERM_MF_ALL	GO:0005509~calcium ion binding	55	9.15141	9.52829e-09	1421096_AT, 1437675_AT, 1436867_AT, 1448280_AT, 1420955_AT, 1437156_AT, 1434785_AT, 1423604_AT, 1418634_AT, 1452106_AT, 1439745_AT, 1444488_AT, 1449465_AT, 1438282_AT, 1453486_A_AT, 1435120_AT, 1439019_AT, 1429163_AT, 1455074_AT, 1426288_AT, 1448955_S_AT, 1422580_AT, 1416623_AT, 1444020_AT, 1422158_AT, 1452398_AT, 1424767_AT, 1424010_AT, 1454830_AT, 1416136_AT, 1437631_AT, 1421278_S_AT, 1431362_A…	2.32932	1.37782e-05
GOTERM_CC_ALL	GO:0043292~contractile fiber	17	2.82862	1.08622e-08	1430245_AT, 1421096_AT, 1448553_AT, 1439364_A_AT, 1433783_AT, 1415927_AT, 1421124_AT, 1447713_AT, 1444083_AT, 1448394_AT, 1455404_AT, 1448327_AT, 1419978_S_AT, 1423238_AT, 1416464_AT, 1427735_A_AT, 1427445_A_AT, 1448602_AT, 1416136_AT	6.23563	1.43465e-05
GOTERM_CC_ALL	GO:0045202~synapse	31	5.15807	1.15394e-08	1455021_AT, 1421203_AT, 1453098_AT, 1420838_AT, 1448280_AT, 1421124_AT, 1455328_AT, 1421861_AT, 1444488_AT, 1438282_AT, 1435805_AT, 1423537_AT, 1422520_AT, 1434647_AT, 1434800_AT, 1459850_X_AT, 1433607_AT, 1435047_AT, 1448955_S_AT, 1423183_AT, 1422158_AT, 1456656_AT, 1436957_AT, 1434661_AT, 1460408_AT, 1416098_AT, 1455672_S_AT, 1436772_AT, 1439987_AT, 1430136_AT, 1420563_AT, 1435971_AT, 1438057_A…	3.3863	1.52409e-05
GOTERM_CC_ALL	GO:0042995~cell projection	43	7.15474	2.61982e-08	1459357_AT, 1420838_AT, 1433783_AT, 1421328_AT, 1450923_AT, 1434194_AT, 1424842_A_AT, 1427789_S_AT, 1418588_AT, 1448289_AT, 1447040_AT, 1434670_AT, 1449465_AT, 1438282_AT, 1443749_X_AT, 1440067_AT, 1426617_A_AT, 1435435_AT, 1455266_AT, 1448943_AT, 1455708_AT, 1434140_AT, 1426340_AT, 1442786_S_AT, 1448895_A_AT, 1455672_S_AT, 1423221_AT, 1426865_A_AT, 1420563_AT, 1438057_AT, 1450437_A_AT, 1439612_A…	2.60589	3.46018e-05
GOTERM_BP_ALL	GO:0048812~neuron projection morphogenesis	22	3.66057	2.09132e-08	1418357_AT, 1459357_AT, 1455792_X_AT, 1430779_AT, 1450923_AT, 1421124_AT, 1441572_AT, 1449286_AT, 1449822_AT, 1437744_AT, 1446190_AT, 1418690_AT, 1418634_AT, 1439193_AT, 1425067_AT, 1435383_X_AT, 1447040_AT, 1449465_AT, 1445549_AT, 1437853_X_AT, 1423537_AT, 1415923_AT, 1455266_AT, 1437231_AT, 1448943_AT, 1448895_A_AT, 1440204_AT	4.46577	3.55995e-05
GOTERM_BP_ALL	GO:0000904~cell morphogenesis involved in differentiation	24	3.99334	2.71305e-08	1418357_AT, 1459357_AT, 1455792_X_AT, 1430779_AT, 1450923_AT, 1421124_AT, 1441572_AT, 1449286_AT, 1449822_AT, 1437744_AT, 1446190_AT, 1418690_AT, 1418634_AT, 1439193_AT, 1425067_AT, 1435383_X_AT, 1447040_AT, 1449465_AT, 1445549_AT, 1443749_X_AT, 1437853_X_AT, 1423537_AT, 1415923_AT, 1455266_AT, 1437231_AT, 1448943_AT, 1426340_AT, 1448895_A_AT, 1440204_AT, 1417621_AT	4.04447	4.61829e-05
GOTERM_CC_ALL	GO:0030016~myofibril	16	2.66223	4.23245e-08	1430245_AT, 1421096_AT, 1448553_AT, 1439364_A_AT, 1433783_AT, 1415927_AT, 1447713_AT, 1444083_AT, 1448394_AT, 1455404_AT, 1448327_AT, 1419978_S_AT, 1423238_AT, 1416464_AT, 1427735_A_AT, 1427445_A_AT, 1448602_AT, 1416136_AT	6.1268	5.59011e-05
GOTERM_BP_ALL	GO:0000902~cell morphogenesis	29	4.82529	4.38715e-08	1418357_AT, 1459357_AT, 1422316_AT, 1455792_X_AT, 1430779_AT, 1434918_AT, 1450923_AT, 1421124_AT, 1441572_AT, 1449286_AT, 1449822_AT, 1437744_AT, 1446190_AT, 1418690_AT, 1417337_AT, 1418634_AT, 1439193_AT, 1425067_AT, 1447040_AT, 1435383_X_AT, 1449465_AT, 1443749_X_AT, 1445549_AT, 1428808_AT, 1437853_X_AT, 1431826_A_AT, 1423537_AT, 1415923_AT, 1455266_AT, 1448943_AT, 1437231_AT, 1426340_AT, 14488…	3.35294	7.46803e-05
GOTERM_CC_ALL	GO:0030424~axon	17	2.82862	6.22671e-08	1440067_AT, 1426617_A_AT, 1423537_AT, 1459357_AT, 1422520_AT, 1436602_X_AT, 1420838_AT, 1439612_AT, 1450923_AT, 1421124_AT, 1441572_AT, 1448943_AT, 1448895_A_AT, 1424719_A_AT, 1447040_AT, 1423221_AT, 1439556_AT, 1426865_A_AT, 1430136_AT, 1445549_AT, 1450437_A_AT	5.5363	8.22407e-05
GOTERM_BP_ALL	GO:0065008~regulation of biological quality	64	10.6489	6.49917e-08	1437675_AT, 1422316_AT, 1421096_AT, 1436127_AT, 1421203_AT, 1423344_AT, 1448280_AT, 1425677_A_AT, 1450923_AT, 1418680_AT, 1423571_AT, 1460561_X_AT, 1447713_AT, 1446190_AT, 1417337_AT, 1423604_AT, 1434449_AT, 1459354_AT, 1435383_X_AT, 1433825_AT, 1423016_A_AT, 1449465_AT, 1438282_AT, 1417148_AT, 1425643_AT, 1415923_AT, 1421381_A_AT, 1425681_A_AT, 1435435_AT, 1444020_AT, 1456656_AT, 1434661_AT, 145…	2.03604	0.000110632
GOTERM_CC_ALL	GO:0044449~contractile fiber part	15	2.49584	1.40812e-07	1430245_AT, 1421096_AT, 1448553_AT, 1439364_A_AT, 1433783_AT, 1415927_AT, 1447713_AT, 1444083_AT, 1455404_AT, 1448327_AT, 1419978_S_AT, 1423238_AT, 1416464_AT, 1427735_A_AT, 1427445_A_AT, 1448602_AT, 1416136_AT	6.07782	0.00018598
GOTERM_BP_ALL	GO:0048858~cell projection morphogenesis	22	3.66057	2.28302e-07	1418357_AT, 1459357_AT, 1455792_X_AT, 1430779_AT, 1450923_AT, 1421124_AT, 1441572_AT, 1449286_AT, 1449822_AT, 1437744_AT, 1446190_AT, 1418690_AT, 1418634_AT, 1439193_AT, 1425067_AT, 1435383_X_AT, 1447040_AT, 1449465_AT, 1445549_AT, 1437853_X_AT, 1423537_AT, 1415923_AT, 1455266_AT, 1437231_AT, 1448943_AT, 1448895_A_AT, 1440204_AT	3.89096	0.000388627
GOTERM_CC_ALL	GO:0030017~sarcomere	14	2.32945	4.028e-07	1421096_AT, 1448553_AT, 1439364_A_AT, 1433783_AT, 1415927_AT, 1447713_AT, 1444083_AT, 1455404_AT, 1448327_AT, 1419978_S_AT, 1423238_AT, 1416464_AT, 1427735_A_AT, 1427445_A_AT, 1448602_AT, 1416136_AT	6.09808	0.000532006
GOTERM_BP_ALL	GO:0007155~cell adhesion	39	6.48918	4.08136e-07	1459357_AT, 1422316_AT, 1419423_AT, 1418615_AT, 1456392_AT, 1420757_AT, 1450923_AT, 1434957_AT, 1423604_AT, 1452106_AT, 1459354_AT, 1447040_AT, 1449465_AT, 1435120_AT, 1440067_AT, 1426617_A_AT, 1455688_AT, 1429163_AT, 1421381_A_AT, 1416623_AT, 1422158_AT, 1444020_AT, 1448943_AT, 1450014_AT, 1424767_AT, 1448895_A_AT, 1424010_AT, 1439750_AT, 1426865_A_AT, 1450437_A_AT, 1416134_AT, 1434679_AT, 14584…	2.48363	0.000694747
GOTERM_BP_ALL	GO:0022610~biological adhesion	39	6.48918	4.28321e-07	1459357_AT, 1422316_AT, 1419423_AT, 1418615_AT, 1456392_AT, 1420757_AT, 1450923_AT, 1434957_AT, 1423604_AT, 1452106_AT, 1459354_AT, 1447040_AT, 1449465_AT, 1435120_AT, 1440067_AT, 1426617_A_AT, 1455688_AT, 1429163_AT, 1421381_A_AT, 1416623_AT, 1422158_AT, 1444020_AT, 1448943_AT, 1450014_AT, 1424767_AT, 1448895_A_AT, 1424010_AT, 1439750_AT, 1426865_A_AT, 1450437_A_AT, 1416134_AT, 1434679_AT, 14584…	2.47922	0.000729107
GOTERM_BP_ALL	GO:0032990~cell part morphogenesis	22	3.66057	5.13073e-07	1418357_AT, 1459357_AT, 1455792_X_AT, 1430779_AT, 1450923_AT, 1421124_AT, 1441572_AT, 1449286_AT, 1449822_AT, 1437744_AT, 1446190_AT, 1418690_AT, 1418634_AT, 1439193_AT, 1425067_AT, 1435383_X_AT, 1447040_AT, 1449465_AT, 1445549_AT, 1437853_X_AT, 1423537_AT, 1415923_AT, 1455266_AT, 1437231_AT, 1448943_AT, 1448895_A_AT, 1440204_AT	3.70743	0.000873375
GOTERM_BP_ALL	GO:0007268~synaptic transmission	20	3.32779	5.76089e-07	1421203_AT, 1439612_AT, 1453098_AT, 1434679_AT, 1448280_AT, 1436853_A_AT, 1421861_AT, 1441679_AT, 1423604_AT, 1438282_AT, 1435805_AT, 1434800_AT, 1436602_X_AT, 1459850_X_AT, 1435435_AT, 1444020_AT, 1456656_AT, 1431326_A_AT, 1460408_AT, 1448895_A_AT, 1436772_AT, 1439987_AT, 1430136_AT, 1454886_X_AT, 1438057_AT	4.01417	0.000980644
GOTERM_BP_ALL	GO:0019226~transmission of nerve impulse	22	3.66057	1.46616e-06	1429735_AT, 1421203_AT, 1439612_AT, 1453098_AT, 1448280_AT, 1434679_AT, 1436853_A_AT, 1423571_AT, 1421861_AT, 1441679_AT, 1423604_AT, 1438282_AT, 1435805_AT, 1434800_AT, 1436602_X_AT, 1459850_X_AT, 1435435_AT, 1444020_AT, 1456656_AT, 1431326_A_AT, 1460408_AT, 1448895_A_AT, 1436772_AT, 1439987_AT, 1430136_AT, 1454886_X_AT, 1438057_AT	3.47776	0.00249575
GOTERM_MF_ALL	GO:0008092~cytoskeletal protein binding	31	5.15807	2.08927e-06	1421278_S_AT, 1448553_AT, 1455792_X_AT, 1450442_AT, 1424826_S_AT, 1457316_AT, 1421328_AT, 1455231_S_AT, 1450813_A_AT, 1421124_AT, 1434194_AT, 1447657_S_AT, 1435287_AT, 1447713_AT, 1424988_AT, 1424719_A_AT, 1417027_AT, 1435383_X_AT, 1443239_AT, 1416464_AT, 1450910_AT, 1435045_S_AT, 1439658_AT, 1440595_AT, 1437853_X_AT, 1436993_X_AT, 1458662_AT, 1415923_AT, 1436079_S_AT, 1431076_AT, 1435435_AT, 141…	2.66383	0.00302109
GOTERM_CC_ALL	GO:0030425~dendrite	15	2.49584	3.04717e-06	1436602_X_AT, 1420838_AT, 1453098_AT, 1439612_AT, 1421328_AT, 1423515_AT, 1421124_AT, 1434194_AT, 1440452_AT, 1455328_AT, 1441679_AT, 1455672_S_AT, 1448289_AT, 1439987_AT, 1443239_AT, 1420563_AT, 1430136_AT, 1449465_AT, 1438057_AT	4.75175	0.00402455
GOTERM_CC_ALL	GO:0044456~synapse part	21	3.49418	3.12903e-06	1455021_AT, 1434800_AT, 1421203_AT, 1420838_AT, 1453098_AT, 1459850_X_AT, 1448280_AT, 1435047_AT, 1422158_AT, 1456656_AT, 1436957_AT, 1434661_AT, 1460408_AT, 1416098_AT, 1421861_AT, 1436772_AT, 1439987_AT, 1420563_AT, 1430136_AT, 1438282_AT, 1438057_AT, 1435805_AT, 1436575_AT	3.45174	0.00413266
GOTERM_BP_ALL	GO:0009888~tissue development	40	6.65557	3.63209e-06	1425528_AT, 1449350_AT, 1440626_AT, 1423344_AT, 1420757_AT, 1434918_AT, 1436932_AT, 1415927_AT, 1422545_AT, 1450923_AT, 1444344_AT, 1450813_A_AT, 1450567_A_AT, 1439946_AT, 1423571_AT, 1456793_AT, 1427789_S_AT, 1444083_AT, 1447713_AT, 1448394_AT, 1439774_AT, 1418634_AT, 1452106_AT, 1418420_AT, 1417148_AT, 1443173_AT, 1427445_A_AT, 1439019_AT, 1423537_AT, 1423594_A_AT, 1426288_AT, 1421381_A_AT, 142…	2.23988	0.00618254
GOTERM_MF_ALL	GO:0022836~gated channel activity	24	3.99334	4.56154e-06	1421096_AT, 1421203_AT, 1427427_AT, 1439612_AT, 1453098_AT, 1455328_AT, 1434785_AT, 1441679_AT, 1439745_AT, 1436260_AT, 1456418_AT, 1436602_X_AT, 1459850_X_AT, 1417680_AT, 1423515_AT, 1456954_AT, 1419601_AT, 1436957_AT, 1460408_AT, 1451840_AT, 1436772_AT, 1439987_AT, 1420563_AT, 1438057_AT, 1437631_AT, 1436575_AT, 1449421_A_AT	3.03844	0.00659591
GOTERM_MF_ALL	GO:0015276~ligand-gated ion channel activity	14	2.32945	8.25828e-06	1421096_AT, 1456418_AT, 1421203_AT, 1427427_AT, 1459850_X_AT, 1453098_AT, 1419601_AT, 1436957_AT, 1460408_AT, 1455328_AT, 1436772_AT, 1439987_AT, 1420563_AT, 1438057_AT, 1436575_AT	4.69859	0.011941
GOTERM_MF_ALL	GO:0022834~ligand-gated channel activity	14	2.32945	8.25828e-06	1421096_AT, 1456418_AT, 1421203_AT, 1427427_AT, 1459850_X_AT, 1453098_AT, 1419601_AT, 1436957_AT, 1460408_AT, 1455328_AT, 1436772_AT, 1439987_AT, 1420563_AT, 1438057_AT, 1436575_AT	4.69859	0.011941
GOTERM_BP_ALL	GO:0042592~homeostatic process	37	6.15641	7.16708e-06	1429735_AT, 1437675_AT, 1455792_X_AT, 1423344_AT, 1421203_AT, 1427427_AT, 1434918_AT, 1425677_A_AT, 1436853_A_AT, 1447231_AT, 1450923_AT, 1450567_A_AT, 1423571_AT, 1451675_A_AT, 1460561_X_AT, 1421861_AT, 1424722_AT, 1417337_AT, 1441679_AT, 1434449_AT, 1435383_X_AT, 1417148_AT, 1448602_AT, 1436260_AT, 1450448_AT, 1437853_X_AT, 1415923_AT, 1419311_AT, 1459850_X_AT, 1423594_A_AT, 1417680_AT, 1421381…	2.26347	0.0121995
GOTERM_BP_ALL	GO:0007517~muscle organ development	18	2.99501	8.83842e-06	1430245_AT, 1420757_AT, 1426288_AT, 1424826_S_AT, 1415927_AT, 1422545_AT, 1423515_AT, 1450813_A_AT, 1450923_AT, 1424234_S_AT, 1439946_AT, 1421027_A_AT, 1447713_AT, 1444083_AT, 1418158_AT, 1448394_AT, 1459581_AT, 1418420_AT, 1427735_A_AT, 1417148_AT, 1427445_A_AT	3.65381	0.0150441
GOTERM_MF_ALL	GO:0022838~substrate specific channel activity	27	4.49251	1.0735e-05	1421096_AT, 1427427_AT, 1421203_AT, 1453098_AT, 1439612_AT, 1455328_AT, 1434785_AT, 1441679_AT, 1434449_AT, 1439745_AT, 1436260_AT, 1426617_A_AT, 1456418_AT, 1436602_X_AT, 1459850_X_AT, 1417680_AT, 1456954_AT, 1423515_AT, 1419601_AT, 1436957_AT, 1460408_AT, 1451840_AT, 1436772_AT, 1456923_AT, 1439987_AT, 1420563_AT, 1438057_AT, 1436575_AT, 1437631_AT, 1449421_A_AT	2.66813	0.015522
GOTERM_BP_ALL	GO:0051216~cartilage development	12	1.99667	1.01475e-05	1425528_AT, 1434918_AT, 1420757_AT, 1421381_A_AT, 1450923_AT, 1450567_A_AT, 1443803_X_AT, 1439946_AT, 1421027_A_AT, 1456793_AT, 1427789_S_AT, 1439774_AT, 1449545_AT, 1428571_AT, 1456686_AT	5.49633	0.0172721
GOTERM_BP_ALL	GO:0016337~cell-cell adhesion	21	3.49418	1.05066e-05	1418615_AT, 1420757_AT, 1434679_AT, 1450923_AT, 1446048_AT, 1421124_AT, 1450567_A_AT, 1460045_AT, 1434957_AT, 1421861_AT, 1423604_AT, 1425067_AT, 1460538_AT, 1456970_AT, 1435120_AT, 1440067_AT, 1426617_A_AT, 1429163_AT, 1457871_AT, 1444020_AT, 1422158_AT, 1425092_AT, 1450014_AT, 1424767_AT, 1448895_A_AT, 1439556_AT, 1426865_A_AT, 1451314_A_AT, 1450437_A_AT	3.17902	0.0178834
GOTERM_MF_ALL	GO:0022803~passive transmembrane transporter activity	27	4.49251	1.36546e-05	1421096_AT, 1427427_AT, 1421203_AT, 1453098_AT, 1439612_AT, 1455328_AT, 1434785_AT, 1441679_AT, 1434449_AT, 1439745_AT, 1436260_AT, 1426617_A_AT, 1456418_AT, 1436602_X_AT, 1459850_X_AT, 1417680_AT, 1456954_AT, 1423515_AT, 1419601_AT, 1436957_AT, 1460408_AT, 1451840_AT, 1436772_AT, 1456923_AT, 1439987_AT, 1420563_AT, 1438057_AT, 1436575_AT, 1437631_AT, 1449421_A_AT	2.63158	0.0197431
GOTERM_MF_ALL	GO:0015267~channel activity	27	4.49251	1.36546e-05	1421096_AT, 1427427_AT, 1421203_AT, 1453098_AT, 1439612_AT, 1455328_AT, 1434785_AT, 1441679_AT, 1434449_AT, 1439745_AT, 1436260_AT, 1426617_A_AT, 1456418_AT, 1436602_X_AT, 1459850_X_AT, 1417680_AT, 1456954_AT, 1423515_AT, 1419601_AT, 1436957_AT, 1460408_AT, 1451840_AT, 1436772_AT, 1456923_AT, 1439987_AT, 1420563_AT, 1438057_AT, 1436575_AT, 1437631_AT, 1449421_A_AT	2.63158	0.0197431
GOTERM_MF_ALL	GO:0005216~ion channel activity	26	4.32612	1.81642e-05	1421096_AT, 1427427_AT, 1421203_AT, 1439612_AT, 1453098_AT, 1455328_AT, 1434785_AT, 1441679_AT, 1439745_AT, 1436260_AT, 1426617_A_AT, 1456418_AT, 1436602_X_AT, 1459850_X_AT, 1417680_AT, 1456954_AT, 1423515_AT, 1419601_AT, 1436957_AT, 1460408_AT, 1451840_AT, 1436772_AT, 1456923_AT, 1439987_AT, 1420563_AT, 1438057_AT, 1437631_AT, 1436575_AT, 1449421_A_AT	2.65029	0.0262627
GOTERM_BP_ALL	GO:0007411~axon guidance	13	2.16306	1.76989e-05	1418357_AT, 1459357_AT, 1423537_AT, 1450923_AT, 1421124_AT, 1455266_AT, 1441572_AT, 1448943_AT, 1449822_AT, 1439193_AT, 1440204_AT, 1447040_AT, 1449465_AT, 1445549_AT	4.73918	0.0301238
GOTERM_BP_ALL	GO:0006811~ion transport	41	6.82196	2.03175e-05	1421096_AT, 1437675_AT, 1427427_AT, 1421203_AT, 1422734_A_AT, 1453098_AT, 1439612_AT, 1425677_A_AT, 1447231_AT, 1417750_A_AT, 1455328_AT, 1434785_AT, 1424722_AT, 1441679_AT, 1439745_AT, 1416464_AT, 1438751_AT, 1444489_AT, 1443749_X_AT, 1436260_AT, 1426617_A_AT, 1456418_AT, 1453004_AT, 1436602_X_AT, 1459850_X_AT, 1417680_AT, 1435435_AT, 1423515_AT, 1456954_AT, 1419601_AT, 1436957_AT, 1460408_AT, 1…	2.05726	0.0345799
GOTERM_BP_ALL	GO:0007267~cell-cell signaling	23	3.82696	2.20533e-05	1421203_AT, 1420838_AT, 1439612_AT, 1453098_AT, 1448280_AT, 1434679_AT, 1436853_A_AT, 1444344_AT, 1421861_AT, 1441679_AT, 1423604_AT, 1438282_AT, 1435805_AT, 1434800_AT, 1436602_X_AT, 1459850_X_AT, 1435435_AT, 1444020_AT, 1456656_AT, 1431326_A_AT, 1460408_AT, 1418158_AT, 1448895_A_AT, 1459581_AT, 1436772_AT, 1439987_AT, 1430136_AT, 1454886_X_AT, 1438057_AT	2.83345	0.0375336
GOTERM_BP_ALL	GO:0050801~ion homeostasis	23	3.82696	2.58321e-05	1429735_AT, 1437675_AT, 1455792_X_AT, 1423344_AT, 1421203_AT, 1427427_AT, 1436853_A_AT, 1447231_AT, 1423571_AT, 1451675_A_AT, 1421861_AT, 1424722_AT, 1417337_AT, 1441679_AT, 1435383_X_AT, 1448602_AT, 1450448_AT, 1437853_X_AT, 1415923_AT, 1423594_A_AT, 1459850_X_AT, 1417680_AT, 1425681_A_AT, 1455404_AT, 1419014_AT, 1439987_AT, 1452071_AT	2.80444	0.0439636
GOTERM_BP_ALL	GO:0060537~muscle tissue development	15	2.49584	2.68187e-05	1420757_AT, 1426288_AT, 1415927_AT, 1422545_AT, 1450813_A_AT, 1450923_AT, 1424234_S_AT, 1439946_AT, 1421027_A_AT, 1447713_AT, 1444083_AT, 1418158_AT, 1448394_AT, 1459581_AT, 1418420_AT, 1427735_A_AT, 1417148_AT, 1427445_A_AT	3.94038	0.0456423
GOTERM_BP_ALL	GO:0048878~chemical homeostasis	26	4.32612	3.48943e-05	1429735_AT, 1437675_AT, 1455792_X_AT, 1421203_AT, 1423344_AT, 1427427_AT, 1436853_A_AT, 1447231_AT, 1423571_AT, 1451675_A_AT, 1424722_AT, 1421861_AT, 1417337_AT, 1441679_AT, 1434449_AT, 1435383_X_AT, 1448602_AT, 1436260_AT, 1437853_X_AT, 1450448_AT, 1415923_AT, 1459850_X_AT, 1423594_A_AT, 1417680_AT, 1425681_A_AT, 1433694_AT, 1455404_AT, 1419014_AT, 1439987_AT, 1452071_AT	2.54488	0.0593822
GOTERM_CC_ALL	GO:0005578~proteinaceous extracellular matrix	23	3.82696	4.80276e-05	1431362_A_AT, 1424186_AT, 1439364_A_AT, 1430779_AT, 1434679_AT, 1442063_AT, 1450567_A_AT, 1449286_AT, 1442977_AT, 1418690_AT, 1422831_AT, 1423604_AT, 1452106_AT, 1449465_AT, 1443749_X_AT, 1443173_AT, 1455882_X_AT, 1439019_AT, 1437324_X_AT, 1434647_AT, 1421381_A_AT, 1430313_AT, 1444020_AT, 1426340_AT, 1424010_AT, 1428571_AT, 1455098_A_AT, 1438532_AT, 1416136_AT, 1454830_AT, 1442459_AT	2.69852	0.063415
GOTERM_CC_ALL	GO:0045211~postsynaptic membrane	14	2.32945	6.61466e-05	1455021_AT, 1421203_AT, 1453098_AT, 1459850_X_AT, 1422158_AT, 1456656_AT, 1436957_AT, 1460408_AT, 1421861_AT, 1436772_AT, 1439987_AT, 1420563_AT, 1430136_AT, 1438057_AT, 1435805_AT, 1436575_AT	3.87179	0.0873294
GOTERM_BP_ALL	GO:0007507~heart development	19	3.1614	5.50759e-05	1449350_AT, 1423344_AT, 1434918_AT, 1415927_AT, 1422545_AT, 1450813_A_AT, 1450923_AT, 1450567_A_AT, 1434100_X_AT, 1439946_AT, 1448943_AT, 1427468_AT, 1421027_A_AT, 1441667_S_AT, 1447713_AT, 1444083_AT, 1448394_AT, 1450203_AT, 1418634_AT, 1451314_A_AT, 1427445_A_AT, 1417621_AT	3.04393	0.0937116
GOTERM_CC_ALL	GO:0031012~extracellular matrix	23	3.82696	8.52539e-05	1431362_A_AT, 1424186_AT, 1439364_A_AT, 1430779_AT, 1434679_AT, 1442063_AT, 1450567_A_AT, 1449286_AT, 1442977_AT, 1418690_AT, 1422831_AT, 1423604_AT, 1452106_AT, 1449465_AT, 1443749_X_AT, 1443173_AT, 1455882_X_AT, 1439019_AT, 1437324_X_AT, 1434647_AT, 1421381_A_AT, 1430313_AT, 1444020_AT, 1426340_AT, 1424010_AT, 1428571_AT, 1455098_A_AT, 1438532_AT, 1416136_AT, 1454830_AT, 1442459_AT	2.59373	0.112542
GOTERM_CC_ALL	GO:0030054~cell junction	30	4.99168	9.16599e-05	1455021_AT, 1421203_AT, 1453098_AT, 1448280_AT, 1424842_A_AT, 1421861_AT, 1422920_AT, 1444488_AT, 1438282_AT, 1427246_AT, 1435805_AT, 1440595_AT, 1423537_AT, 1434647_AT, 1434800_AT, 1459850_X_AT, 1433607_AT, 1440071_AT, 1448955_S_AT, 1435435_AT, 1423183_AT, 1456656_AT, 1436957_AT, 1434661_AT, 1460408_AT, 1450014_AT, 1448895_A_AT, 1436772_AT, 1439987_AT, 1420563_AT, 1435971_AT, 1438532_AT, 1438057…	2.22422	0.120994
GOTERM_MF_ALL	GO:0005516~calmodulin binding	13	2.16306	8.46791e-05	1423537_AT, 1437675_AT, 1448553_AT, 1450442_AT, 1457316_AT, 1431076_AT, 1421328_AT, 1447231_AT, 1434194_AT, 1427468_AT, 1435287_AT, 1444083_AT, 1455267_AT, 1433885_AT, 1440374_AT, 1443239_AT, 1438282_AT, 1427445_A_AT, 1445359_AT	4.0568	0.122378
GOTERM_BP_ALL	GO:0007154~cell communication	29	4.82529	7.94298e-05	1429735_AT, 1437675_AT, 1421203_AT, 1453098_AT, 1420838_AT, 1439612_AT, 1448280_AT, 1434679_AT, 1436853_A_AT, 1444344_AT, 1447231_AT, 1423571_AT, 1421861_AT, 1441679_AT, 1423604_AT, 1438282_AT, 1435805_AT, 1439019_AT, 1434800_AT, 1436602_X_AT, 1459850_X_AT, 1435435_AT, 1444020_AT, 1456656_AT, 1431326_A_AT, 1460408_AT, 1418158_AT, 1448895_A_AT, 1455701_AT, 1459581_AT, 1436772_AT, 1439987_AT, 14409…	2.27705	0.135123
GOTERM_BP_ALL	GO:0050767~regulation of neurogenesis	14	2.32945	8.20596e-05	1418357_AT, 1422520_AT, 1420838_AT, 1428118_AT, 1455298_AT, 1448943_AT, 1449822_AT, 1424719_A_AT, 1418634_AT, 1440204_AT, 1451630_AT, 1433825_AT, 1438441_AT, 1453724_A_AT, 1455882_X_AT, 1437386_AT, 1455907_X_AT	3.78914	0.139594
GOTERM_BP_ALL	GO:0045664~regulation of neuron differentiation	12	1.99667	0.000127748	1418357_AT, 1422520_AT, 1420838_AT, 1455298_AT, 1448943_AT, 1449822_AT, 1424719_A_AT, 1418634_AT, 1440204_AT, 1451630_AT, 1433825_AT, 1438441_AT, 1455882_X_AT, 1455907_X_AT	4.20307	0.217237
GOTERM_BP_ALL	GO:0001764~neuron migration	10	1.66389	0.00013582	1437853_X_AT, 1444232_AT, 1455792_X_AT, 1415923_AT, 1435435_AT, 1421124_AT, 1441572_AT, 1449822_AT, 1446190_AT, 1439193_AT, 1435383_X_AT, 1449465_AT, 1455907_X_AT	5.10373	0.230948
GOTERM_BP_ALL	GO:0006873~cellular ion homeostasis	20	3.32779	0.000137393	1437853_X_AT, 1450448_AT, 1429735_AT, 1437675_AT, 1455792_X_AT, 1427427_AT, 1421203_AT, 1423344_AT, 1415923_AT, 1459850_X_AT, 1417680_AT, 1425681_A_AT, 1436853_A_AT, 1447231_AT, 1423571_AT, 1451675_A_AT, 1424722_AT, 1421861_AT, 1455404_AT, 1441679_AT, 1419014_AT, 1435383_X_AT, 1439987_AT, 1448602_AT	2.73763	0.233621
GOTERM_BP_ALL	GO:0006816~calcium ion transport	13	2.16306	0.000143347	1436260_AT, 1421096_AT, 1437675_AT, 1436602_X_AT, 1421203_AT, 1439612_AT, 1422734_A_AT, 1447231_AT, 1455328_AT, 1434785_AT, 1441679_AT, 1439745_AT, 1440962_AT, 1417621_AT, 1436575_AT	3.83834	0.243733
GOTERM_BP_ALL	GO:0060284~regulation of cell development	15	2.49584	0.000148371	1418357_AT, 1422520_AT, 1420838_AT, 1428118_AT, 1455298_AT, 1448943_AT, 1434957_AT, 1449822_AT, 1424719_A_AT, 1418634_AT, 1440204_AT, 1451630_AT, 1433825_AT, 1438441_AT, 1453724_A_AT, 1455882_X_AT, 1437386_AT, 1455907_X_AT	3.37039	0.252265
GOTERM_BP_ALL	GO:0001501~skeletal system development	21	3.49418	0.000151368	1425528_AT, 1455021_AT, 1440626_AT, 1439364_A_AT, 1418755_AT, 1434918_AT, 1420757_AT, 1450923_AT, 1450567_A_AT, 1439946_AT, 1456722_AT, 1456793_AT, 1427789_S_AT, 1439774_AT, 1417148_AT, 1443173_AT, 1434201_AT, 1421381_A_AT, 1443803_X_AT, 1421027_A_AT, 1418158_AT, 1452114_S_AT, 1449545_AT, 1459581_AT, 1456686_AT, 1428571_AT, 1424945_AT, 1416136_AT	2.63245	0.257355
GOTERM_BP_ALL	GO:0015674~di-, tri-valent inorganic cation transport	15	2.49584	0.000169337	1436260_AT, 1421096_AT, 1437675_AT, 1436602_X_AT, 1421203_AT, 1422734_A_AT, 1439612_AT, 1447231_AT, 1417750_A_AT, 1455328_AT, 1434785_AT, 1424722_AT, 1441679_AT, 1439745_AT, 1440962_AT, 1417621_AT, 1436575_AT	3.32852	0.287863
GOTERM_BP_ALL	GO:0055082~cellular chemical homeostasis	20	3.32779	0.000193304	1437853_X_AT, 1450448_AT, 1429735_AT, 1437675_AT, 1455792_X_AT, 1427427_AT, 1421203_AT, 1423344_AT, 1415923_AT, 1459850_X_AT, 1417680_AT, 1425681_A_AT, 1436853_A_AT, 1447231_AT, 1423571_AT, 1451675_A_AT, 1424722_AT, 1421861_AT, 1455404_AT, 1441679_AT, 1419014_AT, 1435383_X_AT, 1439987_AT, 1448602_AT	2.66613	0.328543
GOTERM_BP_ALL	GO:0055080~cation homeostasis	16	2.66223	0.000204851	1437853_X_AT, 1450448_AT, 1437675_AT, 1455792_X_AT, 1427427_AT, 1415923_AT, 1423344_AT, 1423594_A_AT, 1425681_A_AT, 1447231_AT, 1423571_AT, 1451675_A_AT, 1424722_AT, 1421861_AT, 1455404_AT, 1441679_AT, 1417337_AT, 1435383_X_AT, 1448602_AT, 1452071_AT	3.10662	0.348137
GOTERM_BP_ALL	GO:0014706~striated muscle tissue development	13	2.16306	0.000226694	1426288_AT, 1420757_AT, 1415927_AT, 1422545_AT, 1450813_A_AT, 1450923_AT, 1424234_S_AT, 1439946_AT, 1421027_A_AT, 1447713_AT, 1444083_AT, 1448394_AT, 1418420_AT, 1427735_A_AT, 1427445_A_AT	3.65701	0.38519
GOTERM_BP_ALL	GO:0055066~di-, tri-valent inorganic cation homeostasis	14	2.32945	0.00022742	1437853_X_AT, 1450448_AT, 1437675_AT, 1455792_X_AT, 1427427_AT, 1415923_AT, 1423344_AT, 1425681_A_AT, 1447231_AT, 1423571_AT, 1451675_A_AT, 1424722_AT, 1421861_AT, 1455404_AT, 1441679_AT, 1417337_AT, 1435383_X_AT, 1448602_AT	3.42579	0.386421
GOTERM_CC_ALL	GO:0044420~extracellular matrix part	11	1.83028	0.000297021	1424186_AT, 1434647_AT, 1431362_A_AT, 1439019_AT, 1450567_A_AT, 1442977_AT, 1426340_AT, 1422831_AT, 1452106_AT, 1443749_X_AT, 1438532_AT, 1454830_AT, 1455882_X_AT	4.16639	0.391587
GOTERM_BP_ALL	GO:0051960~regulation of nervous system development	14	2.32945	0.00026013	1418357_AT, 1422520_AT, 1420838_AT, 1428118_AT, 1455298_AT, 1448943_AT, 1449822_AT, 1424719_A_AT, 1418634_AT, 1440204_AT, 1451630_AT, 1433825_AT, 1438441_AT, 1453724_A_AT, 1455882_X_AT, 1437386_AT, 1455907_X_AT	3.3795	0.441885
GOTERM_BP_ALL	GO:0006928~cell motion	24	3.99334	0.000266113	1444232_AT, 1418357_AT, 1459357_AT, 1455792_X_AT, 1418615_AT, 1444344_AT, 1450923_AT, 1421124_AT, 1441572_AT, 1449822_AT, 1446190_AT, 1439193_AT, 1435383_X_AT, 1447040_AT, 1449465_AT, 1445549_AT, 1437853_X_AT, 1423537_AT, 1415923_AT, 1423594_A_AT, 1435435_AT, 1455037_AT, 1455266_AT, 1448943_AT, 1448895_A_AT, 1452514_A_AT, 1440204_AT, 1455907_X_AT	2.33631	0.452027
GOTERM_BP_ALL	GO:0043062~extracellular structure organization	14	2.32945	0.00027794	1434647_AT, 1431362_A_AT, 1424186_AT, 1459357_AT, 1450784_AT, 1420757_AT, 1416134_AT, 1426288_AT, 1450923_AT, 1450567_A_AT, 1440452_AT, 1442977_AT, 1452106_AT, 1455098_A_AT	3.35682	0.472071
GOTERM_CC_ALL	GO:0044463~cell projection part	15	2.49584	0.000389058	1426617_A_AT, 1436602_X_AT, 1420838_AT, 1453098_AT, 1439612_AT, 1421328_AT, 1421124_AT, 1455266_AT, 1434194_AT, 1455328_AT, 1424719_A_AT, 1441679_AT, 1423221_AT, 1443239_AT, 1420563_AT, 1430136_AT, 1434670_AT, 1445549_AT, 1438057_AT	3.07466	0.512638
GOTERM_MF_ALL	GO:0005539~glycosaminoglycan binding	12	1.99667	0.00035759	1440067_AT, 1431362_A_AT, 1434647_AT, 1424186_AT, 1419423_AT, 1434679_AT, 1416134_AT, 1444344_AT, 1418680_AT, 1444020_AT, 1451440_AT, 1423604_AT, 1439556_AT, 1426865_A_AT, 1455098_A_AT, 1443173_AT, 1450437_A_AT	3.74474	0.515841
GOTERM_BP_ALL	GO:0030005~cellular di-, tri-valent inorganic cation homeostasis	13	2.16306	0.000373003	1437853_X_AT, 1450448_AT, 1437675_AT, 1455792_X_AT, 1427427_AT, 1415923_AT, 1423344_AT, 1425681_A_AT, 1447231_AT, 1423571_AT, 1451675_A_AT, 1421861_AT, 1424722_AT, 1455404_AT, 1441679_AT, 1435383_X_AT, 1448602_AT	3.46597	0.633052
GOTERM_BP_ALL	GO:0016477~cell migration	18	2.99501	0.000419162	1437853_X_AT, 1444232_AT, 1455792_X_AT, 1415923_AT, 1423594_A_AT, 1418615_AT, 1435435_AT, 1450923_AT, 1455037_AT, 1444344_AT, 1421124_AT, 1441572_AT, 1448943_AT, 1449822_AT, 1446190_AT, 1448895_A_AT, 1452514_A_AT, 1439193_AT, 1435383_X_AT, 1449465_AT, 1455907_X_AT	2.67946	0.711128
GOTERM_BP_ALL	GO:0042692~muscle cell differentiation	12	1.99667	0.000428606	1429735_AT, 1434918_AT, 1426288_AT, 1415927_AT, 1422545_AT, 1444344_AT, 1439946_AT, 1434957_AT, 1421027_A_AT, 1444083_AT, 1448394_AT, 1418420_AT, 1427735_A_AT, 1427445_A_AT	3.66422	0.727096
GOTERM_BP_ALL	GO:0030198~extracellular matrix organization	11	1.83028	0.000514676	1431362_A_AT, 1434647_AT, 1424186_AT, 1450784_AT, 1452106_AT, 1420757_AT, 1416134_AT, 1450923_AT, 1455098_A_AT, 1450567_A_AT, 1442977_AT	3.89096	0.872504
GOTERM_MF_ALL	GO:0005261~cation channel activity	18	2.99501	0.000649548	1436260_AT, 1421096_AT, 1456418_AT, 1427427_AT, 1436602_X_AT, 1421203_AT, 1439612_AT, 1417680_AT, 1456954_AT, 1423515_AT, 1419601_AT, 1455328_AT, 1434785_AT, 1451840_AT, 1441679_AT, 1439745_AT, 1456923_AT, 1436575_AT, 1437631_AT, 1449421_A_AT	2.58206	0.935168
