# Supplementary material for: Global expression profiling reveals genetic programs underlying the developmental divergence between mouse and human embryogenesis
Source: BMC Genomics. 2013 Aug 20;14:568. doi: 10.1186/1471-2164-14-568 (PMC3924405; doi:10.1186/1471-2164-14-568)
Supplement: Additional file 8 — Is a table listing enriched GO categories for the Cluster IV in Additional file 4. [file 1471-2164-14-568-S8.xls]

## Sheet: cluster 14-618-543-chart
Additional file 8. List of enriched GO categories for the Cluster IV in Additional file 4.
Category	Term	Count	%	PValue	Genes	Fold Enrichment	FDR
GOTERM_CC_ALL	GO:0005694~chromosome	81	14.9171	8.31481e-49	1439436_X_AT, 1417360_AT, 1438307_AT, 1437520_A_AT, 1424766_AT, 1424971_AT, 1432361_A_AT, 1438750_AT, 1437580_S_AT, 1450983_AT, 1448953_AT, 1418226_AT, 1421082_S_AT, 1452917_AT, 1427382_A_AT, 1437313_X_AT, 1429787_X_AT, 1435324_X_AT, 1436723_AT, 1452534_A_AT, 1418919_AT, 1451128_S_AT, 1430139_AT, 1448026_AT, 1418264_AT, 1418342_AT, 1418443_AT, 1450496_A_AT, 1422016_A_AT, 1424046_AT, 1418380_AT, 1…	7.86458	1.10883e-45
GOTERM_BP_ALL	GO:0007049~cell cycle	97	17.8637	1.10772e-45	1439436_X_AT, 1429234_S_AT, 1417360_AT, 1416575_AT, 1454805_AT, 1416251_AT, 1424766_AT, 1422513_AT, 1424971_AT, 1460551_AT, 1437580_S_AT, 1450983_AT, 1430225_AT, 1438852_X_AT, 1417450_A_AT, 1418719_AT, 1427382_A_AT, 1428104_AT, 1435306_A_AT, 1416664_AT, 1429787_X_AT, 1423877_AT, 1418026_AT, 1416641_AT, 1448191_AT, 1439269_X_AT, 1416030_A_AT, 1437621_X_AT, 1418919_AT, 1416698_A_AT, 1423419_AT, 143…	5.61531	1.8511e-42
GOTERM_BP_ALL	GO:0006259~DNA metabolic process	82	15.1013	4.01606e-45	1455335_AT, 1417360_AT, 1438307_AT, 1416575_AT, 1416251_AT, 1448650_A_AT, 1438750_AT, 1433408_A_AT, 1425753_A_AT, 1430225_AT, 1438852_X_AT, 1448953_AT, 1448226_AT, 1418226_AT, 1452598_AT, 1421082_S_AT, 1452917_AT, 1456531_X_AT, 1437313_X_AT, 1423877_AT, 1418026_AT, 1416641_AT, 1439269_X_AT, 1452534_A_AT, 1416030_A_AT, 1434437_X_AT, 1457909_AT, 1423419_AT, 1451128_S_AT, 1430139_AT, 1418342_AT, 141…	6.88929	6.71118e-42
GOTERM_CC_ALL	GO:0044427~chromosomal part	69	12.7072	1.08783e-41	1439436_X_AT, 1417360_AT, 1451459_AT, 1437520_A_AT, 1424766_AT, 1419397_AT, 1428251_AT, 1424971_AT, 1432361_A_AT, 1437580_S_AT, 1438750_AT, 1426612_AT, 1433893_S_AT, 1435737_A_AT, 1450983_AT, 1424118_A_AT, 1448953_AT, 1418226_AT, 1452917_AT, 1417299_AT, 1427382_A_AT, 1456097_A_AT, 1429787_X_AT, 1416433_AT, 1424278_A_AT, 1457954_AT, 1428518_AT, 1422948_S_AT, 1436723_AT, 1418919_AT, 1424321_AT, 142…	7.96351	1.45069e-38
GOTERM_BP_ALL	GO:0000279~M phase	62	11.418	7.78011e-37	1439436_X_AT, 1452241_AT, 1417360_AT, 1450920_AT, 1425271_AT, 1451459_AT, 1424766_AT, 1422513_AT, 1424971_AT, 1460551_AT, 1437580_S_AT, 1426612_AT, 1433893_S_AT, 1435737_A_AT, 1429295_S_AT, 1450983_AT, 1430225_AT, 1424118_A_AT, 1417450_A_AT, 1418719_AT, 1417299_AT, 1435306_A_AT, 1428104_AT, 1416664_AT, 1429787_X_AT, 1424278_A_AT, 1418026_AT, 1448191_AT, 1422252_A_AT, 1418919_AT, 1424891_A_AT, 144…	7.74905	1.30012e-33
GOTERM_BP_ALL	GO:0051301~cell division	60	11.0497	5.9432e-35	1439436_X_AT, 1429234_S_AT, 1416575_AT, 1450920_AT, 1451459_AT, 1424766_AT, 1422513_AT, 1424971_AT, 1460551_AT, 1437580_S_AT, 1426612_AT, 1433893_S_AT, 1435737_A_AT, 1424118_A_AT, 1418719_AT, 1436808_X_AT, 1417299_AT, 1435306_A_AT, 1416664_AT, 1429787_X_AT, 1424278_A_AT, 1416641_AT, 1448191_AT, 1422252_A_AT, 1418841_S_AT, 1418919_AT, 1424891_A_AT, 1449612_X_AT, 1454694_A_AT, 1416698_A_AT, 1452197…	7.55245	9.9316e-32
GOTERM_BP_ALL	GO:0022403~cell cycle phase	64	11.7864	6.60216e-35	1439436_X_AT, 1452241_AT, 1417360_AT, 1425271_AT, 1450920_AT, 1451459_AT, 1424766_AT, 1419397_AT, 1422513_AT, 1424971_AT, 1460551_AT, 1437580_S_AT, 1426612_AT, 1433893_S_AT, 1435737_A_AT, 1429295_S_AT, 1450983_AT, 1430225_AT, 1424118_A_AT, 1417450_A_AT, 1418719_AT, 1417299_AT, 1435306_A_AT, 1428104_AT, 1416664_AT, 1429787_X_AT, 1424278_A_AT, 1418026_AT, 1448191_AT, 1422252_A_AT, 1418919_AT, 14248…	6.90159	1.10328e-31
GOTERM_CC_ALL	GO:0000775~chromosome, centromeric region	40	7.36648	3.56118e-33	1439436_X_AT, 1418443_AT, 1434767_AT, 1450496_A_AT, 1422016_A_AT, 1424046_AT, 1451459_AT, 1437520_A_AT, 1424200_S_AT, 1424766_AT, 1424971_AT, 1435575_AT, 1432361_A_AT, 1417541_AT, 1437580_S_AT, 1436847_S_AT, 1433893_S_AT, 1435737_A_AT, 1431087_AT, 1424118_A_AT, 1427161_AT, 1435005_AT, 1453067_AT, 1418226_AT, 1417299_AT, 1427382_A_AT, 1456097_A_AT, 1429787_X_AT, 1416757_AT, 1424278_A_AT, 1423749_S…	13.2257	4.74907e-30
GOTERM_BP_ALL	GO:0022402~cell cycle process	67	12.3389	7.24975e-33	1439436_X_AT, 1452241_AT, 1417360_AT, 1425271_AT, 1450920_AT, 1451459_AT, 1424766_AT, 1419397_AT, 1422513_AT, 1424971_AT, 1460551_AT, 1437580_S_AT, 1426612_AT, 1433893_S_AT, 1435737_A_AT, 1429295_S_AT, 1450983_AT, 1430225_AT, 1424118_A_AT, 1417450_A_AT, 1418719_AT, 1417299_AT, 1435306_A_AT, 1428104_AT, 1416664_AT, 1429787_X_AT, 1424278_A_AT, 1418026_AT, 1448191_AT, 1422252_A_AT, 1437621_X_AT, 141…	6.03011	1.2115e-29
GOTERM_BP_ALL	GO:0000087~M phase of mitotic cell cycle	49	9.02394	5.32788e-32	1439436_X_AT, 1450920_AT, 1451459_AT, 1424766_AT, 1422513_AT, 1460551_AT, 1424971_AT, 1437580_S_AT, 1426612_AT, 1433893_S_AT, 1435737_A_AT, 1450983_AT, 1424118_A_AT, 1418719_AT, 1417299_AT, 1435306_A_AT, 1416664_AT, 1429787_X_AT, 1424278_A_AT, 1448191_AT, 1422252_A_AT, 1418919_AT, 1424891_A_AT, 1449612_X_AT, 1452197_AT, 1430139_AT, 1438811_AT, 1429499_AT, 1443807_X_AT, 1434767_AT, 1438977_X_AT, 1…	8.93382	8.90334e-29
GOTERM_BP_ALL	GO:0006260~DNA replication	44	8.10313	2.17012e-31	1454244_AT, 1416575_AT, 1416251_AT, 1419397_AT, 1448650_A_AT, 1416258_AT, 1433408_A_AT, 1426612_AT, 1438852_X_AT, 1448953_AT, 1448226_AT, 1429149_AT, 1418226_AT, 1452598_AT, 1452917_AT, 1436808_X_AT, 1423877_AT, 1457981_X_AT, 1416433_AT, 1436708_X_AT, 1416641_AT, 1439269_X_AT, 1416030_A_AT, 1434437_X_AT, 1424321_AT, 1457909_AT, 1448369_AT, 1423419_AT, 1418342_AT, 1422535_AT, 1415945_AT, 1448777_A…	10.2389	3.62646e-28
GOTERM_BP_ALL	GO:0000278~mitotic cell cycle	53	9.76059	3.54918e-31	1439436_X_AT, 1450920_AT, 1451459_AT, 1424766_AT, 1419397_AT, 1422513_AT, 1424971_AT, 1460551_AT, 1437580_S_AT, 1426612_AT, 1433893_S_AT, 1435737_A_AT, 1450983_AT, 1424118_A_AT, 1418719_AT, 1424511_AT, 1417299_AT, 1435306_A_AT, 1416664_AT, 1429787_X_AT, 1424278_A_AT, 1448191_AT, 1422252_A_AT, 1418919_AT, 1424891_A_AT, 1449612_X_AT, 1452197_AT, 1430139_AT, 1438811_AT, 1429499_AT, 1443807_X_AT, 143…	7.68297	5.93098e-28
GOTERM_BP_ALL	GO:0048285~organelle fission	48	8.83978	1.41649e-30	1439436_X_AT, 1450920_AT, 1451459_AT, 1424766_AT, 1422513_AT, 1424971_AT, 1460551_AT, 1437580_S_AT, 1426612_AT, 1433893_S_AT, 1435737_A_AT, 1450983_AT, 1424118_A_AT, 1418719_AT, 1417299_AT, 1435306_A_AT, 1416664_AT, 1429787_X_AT, 1424278_A_AT, 1448191_AT, 1422252_A_AT, 1418919_AT, 1424891_A_AT, 1449612_X_AT, 1452197_AT, 1430139_AT, 1429499_AT, 1443807_X_AT, 1434767_AT, 1438977_X_AT, 1450496_A_AT,…	8.61823	2.36708e-27
GOTERM_BP_ALL	GO:0000280~nuclear division	47	8.65562	3.05387e-30	1439436_X_AT, 1450920_AT, 1451459_AT, 1424766_AT, 1422513_AT, 1424971_AT, 1460551_AT, 1437580_S_AT, 1426612_AT, 1433893_S_AT, 1435737_A_AT, 1450983_AT, 1424118_A_AT, 1418719_AT, 1417299_AT, 1435306_A_AT, 1416664_AT, 1429787_X_AT, 1424278_A_AT, 1448191_AT, 1422252_A_AT, 1418919_AT, 1424891_A_AT, 1449612_X_AT, 1452197_AT, 1430139_AT, 1429499_AT, 1443807_X_AT, 1434767_AT, 1438977_X_AT, 1450496_A_AT,…	8.74958	5.10328e-27
GOTERM_BP_ALL	GO:0007067~mitosis	47	8.65562	3.05387e-30	1439436_X_AT, 1450920_AT, 1451459_AT, 1424766_AT, 1422513_AT, 1424971_AT, 1460551_AT, 1437580_S_AT, 1426612_AT, 1433893_S_AT, 1435737_A_AT, 1450983_AT, 1424118_A_AT, 1418719_AT, 1417299_AT, 1435306_A_AT, 1416664_AT, 1429787_X_AT, 1424278_A_AT, 1448191_AT, 1422252_A_AT, 1418919_AT, 1424891_A_AT, 1449612_X_AT, 1452197_AT, 1430139_AT, 1429499_AT, 1443807_X_AT, 1434767_AT, 1438977_X_AT, 1450496_A_AT,…	8.74958	5.10328e-27
GOTERM_CC_ALL	GO:0000793~condensed chromosome	34	6.26151	4.07902e-26	1439436_X_AT, 1452241_AT, 1417360_AT, 1438307_AT, 1450496_A_AT, 1422016_A_AT, 1424046_AT, 1451459_AT, 1437520_A_AT, 1424200_S_AT, 1424766_AT, 1424971_AT, 1435575_AT, 1437580_S_AT, 1437309_A_AT, 1433893_S_AT, 1435737_A_AT, 1431087_AT, 1450983_AT, 1424118_A_AT, 1427161_AT, 1418281_AT, 1435005_AT, 1418226_AT, 1417299_AT, 1437313_X_AT, 1424629_AT, 1429787_X_AT, 1416757_AT, 1433669_AT, 1423749_S_AT, 1…	11.6621	5.43965e-23
GOTERM_BP_ALL	GO:0006974~response to DNA damage stimulus	47	8.65562	3.68261e-22	1436654_AT, 1417938_AT, 1455335_AT, 1452241_AT, 1417360_AT, 1438307_AT, 1430423_S_AT, 1454092_A_AT, 1419397_AT, 1448650_A_AT, 1438750_AT, 1426612_AT, 1429295_S_AT, 1425753_A_AT, 1430225_AT, 1448953_AT, 1456531_X_AT, 1437313_X_AT, 1423877_AT, 1418026_AT, 1416641_AT, 1452534_A_AT, 1457909_AT, 1435597_AT, 1418856_A_AT, 1451128_S_AT, 1423419_AT, 1435715_X_AT, 1435054_AT, 1425865_A_AT, 1450506_A_AT, 1…	5.79241	6.15396e-19
GOTERM_CC_ALL	GO:0000779~condensed chromosome, centromeric region	24	4.41989	4.84755e-21	1439436_X_AT, 1450496_A_AT, 1422016_A_AT, 1424046_AT, 1451459_AT, 1437520_A_AT, 1424200_S_AT, 1424766_AT, 1424971_AT, 1435575_AT, 1433893_S_AT, 1435737_A_AT, 1431087_AT, 1424118_A_AT, 1427161_AT, 1435005_AT, 1418226_AT, 1429787_X_AT, 1416757_AT, 1423749_S_AT, 1428518_AT, 1418919_AT, 1424891_A_AT, 1437370_AT, 1439510_AT	14.6806	6.46453e-18
GOTERM_CC_ALL	GO:0000776~kinetochore	24	4.41989	1.17399e-20	1439436_X_AT, 1429787_X_AT, 1418443_AT, 1416757_AT, 1423749_S_AT, 1450496_A_AT, 1422016_A_AT, 1417830_AT, 1424046_AT, 1451459_AT, 1437520_A_AT, 1424200_S_AT, 1424766_AT, 1428518_AT, 1424971_AT, 1435575_AT, 1433893_S_AT, 1424891_A_AT, 1435737_A_AT, 1431087_AT, 1424118_A_AT, 1427161_AT, 1435005_AT, 1418226_AT	14.207	1.56559e-17
GOTERM_BP_ALL	GO:0006281~DNA repair	40	7.36648	2.1967e-20	1436654_AT, 1435715_X_AT, 1417938_AT, 1455335_AT, 1452241_AT, 1417360_AT, 1438307_AT, 1435054_AT, 1425865_A_AT, 1454092_A_AT, 1419397_AT, 1448650_A_AT, 1437309_A_AT, 1438750_AT, 1437780_AT, 1425753_A_AT, 1429295_S_AT, 1456055_X_AT, 1430225_AT, 1448953_AT, 1418281_AT, 1427953_AT, 1456280_AT, 1417947_AT, 1423539_AT, 1456531_X_AT, 1437313_X_AT, 1424629_AT, 1423877_AT, 1415810_AT, 1418026_AT, 1417830…	6.37309	3.67088e-17
GOTERM_CC_ALL	GO:0000777~condensed chromosome kinetochore	22	4.05157	1.11865e-19	1439436_X_AT, 1429787_X_AT, 1416757_AT, 1423749_S_AT, 1450496_A_AT, 1422016_A_AT, 1424046_AT, 1451459_AT, 1437520_A_AT, 1424766_AT, 1428518_AT, 1424200_S_AT, 1424971_AT, 1435575_AT, 1433893_S_AT, 1424891_A_AT, 1435737_A_AT, 1431087_AT, 1424118_A_AT, 1427161_AT, 1435005_AT, 1418226_AT	15.2345	1.4918e-16
GOTERM_BP_ALL	GO:0008380~RNA splicing	36	6.62983	2.81613e-18	1416751_A_AT, 1438835_A_AT, 1423684_AT, 1415807_S_AT, 1434512_X_AT, 1454805_AT, 1416150_A_AT, 1415799_AT, 1415985_AT, 1427439_S_AT, 1423531_A_AT, 1451248_AT, 1434972_X_AT, 1452760_AT, 1448282_AT, 1452091_A_AT, 1456531_X_AT, 1427504_S_AT, 1434419_S_AT, 1428892_AT, 1454042_A_AT, 1435821_S_AT, 1437180_AT, 1423612_AT, 1453722_S_AT, 1418527_A_AT, 1424883_S_AT, 1426698_A_AT, 1419912_S_AT, 1423723_S_AT,…	6.33504	4.706e-15
GOTERM_BP_ALL	GO:0006397~mRNA processing	39	7.18232	5.681e-17	1416751_A_AT, 1417360_AT, 1438835_A_AT, 1423684_AT, 1415807_S_AT, 1434512_X_AT, 1454805_AT, 1416150_A_AT, 1415799_AT, 1415985_AT, 1427439_S_AT, 1423531_A_AT, 1451248_AT, 1434972_X_AT, 1452760_AT, 1448282_AT, 1452091_A_AT, 1456531_X_AT, 1427504_S_AT, 1434419_S_AT, 1424469_A_AT, 1428892_AT, 1454042_A_AT, 1435821_S_AT, 1437180_AT, 1423612_AT, 1453722_S_AT, 1418527_A_AT, 1424883_S_AT, 1426698_A_AT, 1…	5.2651	1.88738e-13
GOTERM_CC_ALL	GO:0005643~nuclear pore	20	3.68324	5.86869e-16	1438917_X_AT, 1416791_A_AT, 1437859_X_AT, 1418443_AT, 1460260_S_AT, 1424390_AT, 1415860_AT, 1451377_A_AT, 1451459_AT, 1437520_A_AT, 1424200_S_AT, 1452808_AT, 1433813_AT, 1441645_S_AT, 1433585_AT, 1428096_AT, 1425466_AT, 1450386_AT, 1454955_AT, 1460353_AT, 1448526_AT	12.4411	7.43849e-13
GOTERM_CC_ALL	GO:0000228~nuclear chromosome	25	4.60405	1.68935e-14	1439436_X_AT, 1452241_AT, 1417360_AT, 1448777_AT, 1418380_AT, 1424046_AT, 1419397_AT, 1428251_AT, 1437580_S_AT, 1438750_AT, 1437309_A_AT, 1426612_AT, 1418036_AT, 1450983_AT, 1418281_AT, 1418226_AT, 1418369_AT, 1417299_AT, 1434079_S_AT, 1427382_A_AT, 1431332_A_AT, 1416433_AT, 1433669_AT, 1434660_AT, 1423293_AT, 1456308_X_AT, 1418919_AT, 1448369_AT, 1437370_AT, 1439510_AT, 1417144_AT	7.58293	2.25042e-11
GOTERM_CC_ALL	GO:0046930~pore complex	20	3.68324	4.97276e-14	1438917_X_AT, 1416791_A_AT, 1437859_X_AT, 1418443_AT, 1460260_S_AT, 1424390_AT, 1415860_AT, 1451377_A_AT, 1451459_AT, 1437520_A_AT, 1424200_S_AT, 1452808_AT, 1433813_AT, 1441645_S_AT, 1433585_AT, 1428096_AT, 1425466_AT, 1450386_AT, 1454955_AT, 1460353_AT, 1448526_AT	10.0552	6.63247e-11
GOTERM_BP_ALL	GO:0007059~chromosome segregation	19	3.49908	9.57488e-14	1454042_A_AT, 1439436_X_AT, 1433669_AT, 1424278_A_AT, 1417360_AT, 1450496_A_AT, 1422016_A_AT, 1424200_S_AT, 1424971_AT, 1437580_S_AT, 1418919_AT, 1424891_A_AT, 1450983_AT, 1424118_A_AT, 1454694_A_AT, 1427161_AT, 1437370_AT, 1439510_AT, 1435005_AT, 1418330_AT, 1452197_AT, 1417299_AT	10.5007	1.59928e-10
GOTERM_BP_ALL	GO:0006310~DNA recombination	20	3.68324	1.58588e-13	1417938_AT, 1455335_AT, 1452241_AT, 1417360_AT, 1435054_AT, 1425865_A_AT, 1425271_AT, 1422922_AT, 1437309_A_AT, 1425753_A_AT, 1429295_S_AT, 1430225_AT, 1448953_AT, 1418281_AT, 1421082_S_AT, 1423539_AT, 1442058_S_AT, 1418026_AT, 1423293_AT, 1416641_AT, 1418308_AT, 1423419_AT, 1418339_AT, 1439047_S_AT, 1451968_AT	9.43217	2.64933e-10
GOTERM_BP_ALL	GO:0006261~DNA-dependent DNA replication	14	2.57827	3.19171e-12	1422535_AT, 1436708_X_AT, 1415945_AT, 1416575_AT, 1448777_AT, 1416251_AT, 1438320_S_AT, 1416214_AT, 1452210_AT, 1419397_AT, 1439269_X_AT, 1448187_AT, 1426612_AT, 1416030_A_AT, 1418036_AT, 1457909_AT, 1456055_X_AT, 1438852_X_AT, 1418281_AT, 1418369_AT, 1436808_X_AT, 1434079_S_AT	14.5644	5.33356e-09
GOTERM_CC_ALL	GO:0044454~nuclear chromosome part	21	3.8674	4.05847e-12	1439436_X_AT, 1417360_AT, 1448777_AT, 1418380_AT, 1424046_AT, 1428251_AT, 1419397_AT, 1426612_AT, 1437309_A_AT, 1418036_AT, 1450983_AT, 1418281_AT, 1418226_AT, 1418369_AT, 1427382_A_AT, 1434079_S_AT, 1431332_A_AT, 1416433_AT, 1433669_AT, 1434660_AT, 1423293_AT, 1456308_X_AT, 1418919_AT, 1448369_AT, 1437370_AT, 1439510_AT	7.48281	5.41217e-09
GOTERM_CC_ALL	GO:0005819~spindle	21	3.8674	1.21713e-11	1439436_X_AT, 1424278_A_AT, 1450496_A_AT, 1437520_A_AT, 1424971_AT, 1435575_AT, 1437580_S_AT, 1433893_S_AT, 1424891_A_AT, 1435737_A_AT, 1427161_AT, 1435005_AT, 1451128_S_AT, 1418719_AT, 1429499_AT, 1438811_AT, 1417019_A_AT, 1424128_X_AT, 1424511_AT, 1417299_AT, 1417144_AT, 1428104_AT	7.07091	1.62312e-08
GOTERM_CC_ALL	GO:0005681~spliceosome	22	4.05157	1.84191e-11	1416751_A_AT, 1423684_AT, 1438835_A_AT, 1415807_S_AT, 1415985_AT, 1423531_A_AT, 1415813_AT, 1434972_X_AT, 1452760_AT, 1448282_AT, 1452091_A_AT, 1456531_X_AT, 1427504_S_AT, 1424589_S_AT, 1428892_AT, 1435821_S_AT, 1437180_AT, 1453722_S_AT, 1426698_A_AT, 1419912_S_AT, 1415872_AT, 1419357_AT, 1416557_A_AT, 1417274_AT, 1437984_X_AT	6.51154	2.4563e-08
GOTERM_CC_ALL	GO:0005635~nuclear envelope	24	4.41989	2.52834e-11	1437859_X_AT, 1416791_A_AT, 1460260_S_AT, 1418443_AT, 1451459_AT, 1437520_A_AT, 1424200_S_AT, 1419397_AT, 1433813_AT, 1441645_S_AT, 1427161_AT, 1433585_AT, 1417947_AT, 1450386_AT, 1438917_X_AT, 1424390_AT, 1415860_AT, 1451377_A_AT, 1423624_AT, 1452808_AT, 1428096_AT, 1425466_AT, 1454955_AT, 1460353_AT, 1448526_AT	5.75708	3.37172e-08
GOTERM_MF_ALL	GO:0004386~helicase activity	21	3.8674	1.98583e-10	1416751_A_AT, 1438447_AT, 1416251_AT, 1424766_AT, 1422922_AT, 1417541_AT, 1438750_AT, 1438852_X_AT, 1448953_AT, 1436708_X_AT, 1457954_AT, 1438320_S_AT, 1452210_AT, 1416214_AT, 1439269_X_AT, 1422801_AT, 1436738_AT, 1448270_AT, 1416030_A_AT, 1429191_AT, 1457909_AT, 1435651_A_AT, 1437984_X_AT, 1418339_AT, 1448026_AT, 1430139_AT, 1428728_AT, 1439047_S_AT, 1451968_AT	6.10128	2.82963e-07
GOTERM_CC_ALL	GO:0005657~replication fork	11	2.02578	2.77128e-10	1416433_AT, 1423293_AT, 1419397_AT, 1437309_A_AT, 1424321_AT, 1418036_AT, 1438161_S_AT, 1448369_AT, 1448953_AT, 1417947_AT, 1418369_AT, 1452917_AT, 1418342_AT	16.8215	3.69568e-07
GOTERM_BP_ALL	GO:0006913~nucleocytoplasmic transport	18	3.31492	1.30724e-09	1451468_S_AT, 1416791_A_AT, 1418443_AT, 1460260_S_AT, 1438977_X_AT, 1415860_AT, 1451377_A_AT, 1418527_A_AT, 1460551_AT, 1452808_AT, 1423531_A_AT, 1434578_X_AT, 1448369_AT, 1441645_S_AT, 1433585_AT, 1428096_AT, 1423046_S_AT, 1450386_AT, 1454955_AT, 1448526_AT	6.632	2.18452e-06
GOTERM_BP_ALL	GO:0051169~nuclear transport	18	3.31492	1.82119e-09	1451468_S_AT, 1416791_A_AT, 1418443_AT, 1460260_S_AT, 1438977_X_AT, 1415860_AT, 1451377_A_AT, 1418527_A_AT, 1460551_AT, 1452808_AT, 1423531_A_AT, 1434578_X_AT, 1448369_AT, 1441645_S_AT, 1433585_AT, 1428096_AT, 1423046_S_AT, 1450386_AT, 1454955_AT, 1448526_AT	6.49665	3.04336e-06
GOTERM_BP_ALL	GO:0022613~ribonucleoprotein complex biogenesis	20	3.68324	9.78189e-09	1423616_AT, 1415750_AT, 1423612_AT, 1415799_AT, 1432052_AT, 1433960_AT, 1418527_A_AT, 1426939_AT, 1416864_AT, 1427439_S_AT, 1424500_AT, 1436543_AT, 1420142_S_AT, 1434125_AT, 1441645_S_AT, 1451248_AT, 1437109_S_AT, 1438505_S_AT, 1428728_AT, 1423264_AT	5.1636	1.63464e-05
GOTERM_BP_ALL	GO:0051028~mRNA transport	14	2.57827	1.39456e-08	1438917_X_AT, 1416791_A_AT, 1437859_X_AT, 1418443_AT, 1424390_AT, 1451459_AT, 1437520_A_AT, 1418527_A_AT, 1424200_S_AT, 1423531_A_AT, 1433813_AT, 1423046_S_AT, 1437984_X_AT, 1425466_AT, 1460353_AT	7.98692	2.33043e-05
GOTERM_BP_ALL	GO:0050658~RNA transport	14	2.57827	3.09851e-08	1438917_X_AT, 1416791_A_AT, 1437859_X_AT, 1418443_AT, 1424390_AT, 1451459_AT, 1437520_A_AT, 1418527_A_AT, 1424200_S_AT, 1423531_A_AT, 1433813_AT, 1423046_S_AT, 1437984_X_AT, 1425466_AT, 1460353_AT	7.50286	5.17787e-05
GOTERM_BP_ALL	GO:0050657~nucleic acid transport	14	2.57827	3.09851e-08	1438917_X_AT, 1416791_A_AT, 1437859_X_AT, 1418443_AT, 1424390_AT, 1451459_AT, 1437520_A_AT, 1418527_A_AT, 1424200_S_AT, 1423531_A_AT, 1433813_AT, 1423046_S_AT, 1437984_X_AT, 1425466_AT, 1460353_AT	7.50286	5.17787e-05
GOTERM_BP_ALL	GO:0051236~establishment of RNA localization	14	2.57827	3.09851e-08	1438917_X_AT, 1416791_A_AT, 1437859_X_AT, 1418443_AT, 1424390_AT, 1451459_AT, 1437520_A_AT, 1418527_A_AT, 1424200_S_AT, 1423531_A_AT, 1433813_AT, 1423046_S_AT, 1437984_X_AT, 1425466_AT, 1460353_AT	7.50286	5.17787e-05
GOTERM_BP_ALL	GO:0006403~RNA localization	14	2.57827	3.74736e-08	1438917_X_AT, 1416791_A_AT, 1437859_X_AT, 1418443_AT, 1424390_AT, 1451459_AT, 1437520_A_AT, 1418527_A_AT, 1424200_S_AT, 1423531_A_AT, 1433813_AT, 1423046_S_AT, 1437984_X_AT, 1425466_AT, 1460353_AT	7.39088	6.26215e-05
GOTERM_BP_ALL	GO:0051170~nuclear import	13	2.39411	5.93104e-08	1460260_S_AT, 1418443_AT, 1438977_X_AT, 1415860_AT, 1460551_AT, 1452808_AT, 1423531_A_AT, 1434578_X_AT, 1448369_AT, 1441645_S_AT, 1433585_AT, 1428096_AT, 1454955_AT, 1450386_AT, 1448526_AT	7.9279	9.91127e-05
GOTERM_BP_ALL	GO:0015931~nucleobase, nucleoside, nucleotide and nucleic acid transport	14	2.57827	1.29244e-07	1438917_X_AT, 1416791_A_AT, 1437859_X_AT, 1418443_AT, 1424390_AT, 1451459_AT, 1437520_A_AT, 1418527_A_AT, 1424200_S_AT, 1423531_A_AT, 1433813_AT, 1423046_S_AT, 1437984_X_AT, 1425466_AT, 1460353_AT	6.69174	0.000215978
GOTERM_BP_ALL	GO:0051321~meiotic cell cycle	15	2.76243	2.06479e-07	1452241_AT, 1442058_S_AT, 1417360_AT, 1418026_AT, 1425271_AT, 1417830_AT, 1423293_AT, 1437580_S_AT, 1437309_A_AT, 1418919_AT, 1429295_S_AT, 1430225_AT, 1437370_AT, 1418281_AT, 1439510_AT, 1418856_A_AT, 1423539_AT, 1429499_AT, 1417299_AT, 1417144_AT	5.89511	0.000345043
GOTERM_BP_ALL	GO:0006606~protein import into nucleus	12	2.20994	3.72283e-07	1460260_S_AT, 1418443_AT, 1438977_X_AT, 1415860_AT, 1460551_AT, 1452808_AT, 1434578_X_AT, 1441645_S_AT, 1448369_AT, 1433585_AT, 1428096_AT, 1450386_AT, 1454955_AT, 1448526_AT	7.57942	0.000622115
GOTERM_MF_ALL	GO:0008094~DNA-dependent ATPase activity	10	1.84162	5.04935e-07	1457909_AT, 1455335_AT, 1438161_S_AT, 1448953_AT, 1418281_AT, 1438447_AT, 1454092_A_AT, 1452917_AT, 1452210_AT, 1418342_AT, 1451968_AT, 1424321_AT	9.86298	0.000719483
GOTERM_BP_ALL	GO:0034504~protein localization in nucleus	12	2.20994	9.20993e-07	1460260_S_AT, 1418443_AT, 1438977_X_AT, 1415860_AT, 1460551_AT, 1452808_AT, 1434578_X_AT, 1441645_S_AT, 1448369_AT, 1433585_AT, 1428096_AT, 1450386_AT, 1454955_AT, 1448526_AT	6.95816	0.00153905
GOTERM_MF_ALL	GO:0008565~protein transporter activity	12	2.20994	1.19668e-06	1451468_S_AT, 1418443_AT, 1460260_S_AT, 1441645_S_AT, 1433585_AT, 1430423_S_AT, 1415860_AT, 1428096_AT, 1454955_AT, 1450386_AT, 1452808_AT, 1448526_AT	6.81442	0.00170514
GOTERM_BP_ALL	GO:0007126~meiosis	14	2.57827	1.03696e-06	1452241_AT, 1442058_S_AT, 1417360_AT, 1418026_AT, 1425271_AT, 1417830_AT, 1423293_AT, 1437580_S_AT, 1437309_A_AT, 1418919_AT, 1429295_S_AT, 1430225_AT, 1437370_AT, 1418281_AT, 1439510_AT, 1418856_A_AT, 1423539_AT, 1429499_AT, 1417299_AT	5.62715	0.00173284
GOTERM_BP_ALL	GO:0051327~M phase of meiotic cell cycle	14	2.57827	1.03696e-06	1452241_AT, 1442058_S_AT, 1417360_AT, 1418026_AT, 1425271_AT, 1417830_AT, 1423293_AT, 1437580_S_AT, 1437309_A_AT, 1418919_AT, 1429295_S_AT, 1430225_AT, 1437370_AT, 1418281_AT, 1439510_AT, 1418856_A_AT, 1423539_AT, 1429499_AT, 1417299_AT	5.62715	0.00173284
GOTERM_CC_ALL	GO:0000794~condensed nuclear chromosome	10	1.84162	1.49949e-06	1439436_X_AT, 1452241_AT, 1417360_AT, 1424046_AT, 1423293_AT, 1437309_A_AT, 1437580_S_AT, 1418919_AT, 1437370_AT, 1439510_AT, 1418281_AT, 1417299_AT, 1417144_AT	8.73843	0.00199965
GOTERM_MF_ALL	GO:0043566~structure-specific DNA binding	12	2.20994	5.02635e-06	1435715_X_AT, 1417938_AT, 1436708_X_AT, 1417360_AT, 1439463_X_AT, 1418026_AT, 1416251_AT, 1438320_S_AT, 1416214_AT, 1438071_AT, 1435324_X_AT, 1439269_X_AT, 1416030_A_AT, 1416176_AT, 1423531_A_AT, 1438852_X_AT, 1430225_AT, 1456280_AT, 1423539_AT, 1425048_A_AT	5.91779	0.00716184
GOTERM_MF_ALL	GO:0070035~purine NTP-dependent helicase activity	12	2.20994	1.69193e-05	1416751_A_AT, 1457954_AT, 1438447_AT, 1452210_AT, 1422922_AT, 1448270_AT, 1429191_AT, 1457909_AT, 1448953_AT, 1437984_X_AT, 1448026_AT, 1418339_AT, 1439047_S_AT, 1428728_AT, 1451968_AT	5.22967	0.0241058
GOTERM_MF_ALL	GO:0008026~ATP-dependent helicase activity	12	2.20994	1.69193e-05	1416751_A_AT, 1457954_AT, 1438447_AT, 1452210_AT, 1422922_AT, 1448270_AT, 1429191_AT, 1457909_AT, 1448953_AT, 1437984_X_AT, 1448026_AT, 1418339_AT, 1439047_S_AT, 1428728_AT, 1451968_AT	5.22967	0.0241058
GOTERM_BP_ALL	GO:0017038~protein import	12	2.20994	1.8143e-05	1460260_S_AT, 1418443_AT, 1438977_X_AT, 1415860_AT, 1460551_AT, 1452808_AT, 1434578_X_AT, 1441645_S_AT, 1448369_AT, 1433585_AT, 1428096_AT, 1450386_AT, 1454955_AT, 1448526_AT	5.17619	0.0303143
GOTERM_BP_ALL	GO:0040029~regulation of gene expression, epigenetic	11	2.02578	2.49229e-05	1423616_AT, 1424629_AT, 1429169_AT, 1417655_A_AT, 1423612_AT, 1451248_AT, 1418330_AT, 1418388_S_AT, 1430139_AT, 1428251_AT, 1417541_AT, 1427382_A_AT	5.55824	0.0416402
GOTERM_BP_ALL	GO:0010564~regulation of cell cycle process	11	2.02578	3.62079e-05	1424891_A_AT, 1418443_AT, 1424278_A_AT, 1427161_AT, 1435005_AT, 1426580_AT, 1429499_AT, 1422922_AT, 1419838_S_AT, 1417144_AT, 1418841_S_AT, 1426612_AT	5.32982	0.0604892
GOTERM_BP_ALL	GO:0016072~rRNA metabolic process	11	2.02578	4.59461e-05	1420142_S_AT, 1415750_AT, 1434125_AT, 1432052_AT, 1415799_AT, 1437109_S_AT, 1426939_AT, 1438505_S_AT, 1428728_AT, 1424500_AT, 1423264_AT	5.18769	0.0767522
