# Supplementary material for: Global expression profiling reveals genetic programs underlying the developmental divergence between mouse and human embryogenesis
Source: BMC Genomics. 2013 Aug 20;14:568. doi: 10.1186/1471-2164-14-568 (PMC3924405; doi:10.1186/1471-2164-14-568)
Supplement: Additional file 9 — Is a table listing enriched GO categories for the Cluster V in Additional file 4. [file 1471-2164-14-568-S9.xls]

## Sheet: cluster 6-555-500-chart
Additional file 9. List of enriched GO categories for the Cluster V in Additional file 4.
Category	Term	Count	%	PValue	Genes	Fold Enrichment	FDR
GOTERM_BP_ALL	GO:0002376~immune system process	50	10	1.0129e-09	1435144_AT, 1425407_S_AT, 1437393_AT, 1418340_AT, 1429525_S_AT, 1437726_X_AT, 1418641_AT, 1424302_AT, 1422645_AT, 1454690_AT, 1418744_S_AT, 1424463_AT, 1448620_AT, 1422013_AT, 1417851_AT, 1451544_AT, 1443524_X_AT, 1452948_AT, 1439068_AT, 1456437_X_AT, 1421899_A_AT, 1417876_AT, 1424733_AT, 1418021_AT, 1425548_A_AT, 1422124_A_AT, 1451941_A_AT, 1419609_AT, 1417597_AT, 1418345_AT, 1417936_AT, 1418982…	2.61279	1.74222e-06
GOTERM_BP_ALL	GO:0006955~immune response	35	7	1.15938e-08	1418345_AT, 1417936_AT, 1425407_S_AT, 1429525_S_AT, 1418340_AT, 1437726_X_AT, 1425137_A_AT, 1421186_AT, 1419132_AT, 1424302_AT, 1422645_AT, 1423153_X_AT, 1424463_AT, 1448620_AT, 1457753_AT, 1422013_AT, 1416942_AT, 1417851_AT, 1443524_X_AT, 1452948_AT, 1439068_AT, 1456772_AT, 1456437_X_AT, 1417063_AT, 1428018_A_AT, 1449401_AT, 1417381_AT, 1421899_A_AT, 1440339_AT, 1418021_AT, 1417876_AT, 1424733_A…	3.07155	1.99416e-05
GOTERM_BP_ALL	GO:0002682~regulation of immune system process	27	5.4	7.46219e-08	1418345_AT, 1434831_A_AT, 1416330_AT, 1418340_AT, 1429525_S_AT, 1437726_X_AT, 1427007_AT, 1419132_AT, 1420583_A_AT, 1423153_X_AT, 1424638_AT, 1418744_S_AT, 1448620_AT, 1438682_AT, 1443524_X_AT, 1424034_AT, 1456437_X_AT, 1417063_AT, 1449401_AT, 1417381_AT, 1418021_AT, 1417876_AT, 1425548_A_AT, 1422124_A_AT, 1436325_AT, 1451941_A_AT, 1416111_AT, 1439787_AT, 1434366_X_AT, 1421818_AT, 1417597_AT	3.46592	0.000128351
GOTERM_BP_ALL	GO:0002443~leukocyte mediated immunity	14	2.8	2.01228e-07	1418345_AT, 1443524_X_AT, 1456772_AT, 1429525_S_AT, 1418340_AT, 1456437_X_AT, 1437726_X_AT, 1417063_AT, 1449401_AT, 1417381_AT, 1417876_AT, 1418021_AT, 1424302_AT, 1451941_A_AT, 1434366_X_AT, 1448620_AT	6.50203	0.000346117
GOTERM_BP_ALL	GO:0002252~immune effector process	16	3.2	3.66251e-07	1418345_AT, 1443524_X_AT, 1456772_AT, 1418340_AT, 1429525_S_AT, 1437726_X_AT, 1456437_X_AT, 1417063_AT, 1449401_AT, 1417381_AT, 1417876_AT, 1418021_AT, 1424302_AT, 1422124_A_AT, 1451941_A_AT, 1423153_X_AT, 1434366_X_AT, 1448620_AT	5.2488	0.000629959
GOTERM_BP_ALL	GO:0019724~B cell mediated immunity	12	2.4	3.83157e-07	1418345_AT, 1443524_X_AT, 1418340_AT, 1456437_X_AT, 1437726_X_AT, 1417063_AT, 1449401_AT, 1417381_AT, 1417876_AT, 1418021_AT, 1424302_AT, 1451941_A_AT, 1434366_X_AT, 1448620_AT	7.63095	0.000659037
GOTERM_BP_ALL	GO:0048584~positive regulation of response to stimulus	19	3.8	5.86194e-07	1418345_AT, 1443524_X_AT, 1437393_AT, 1418340_AT, 1437726_X_AT, 1456437_X_AT, 1417063_AT, 1449401_AT, 1417381_AT, 1448985_AT, 1427007_AT, 1419132_AT, 1418021_AT, 1417876_AT, 1422124_A_AT, 1454733_AT, 1423153_X_AT, 1439787_AT, 1434366_X_AT, 1417597_AT, 1448620_AT	4.22232	0.00100826
GOTERM_BP_ALL	GO:0002684~positive regulation of immune system process	20	4	5.98899e-07	1418345_AT, 1416330_AT, 1443524_X_AT, 1418340_AT, 1437726_X_AT, 1456437_X_AT, 1417063_AT, 1449401_AT, 1417381_AT, 1427007_AT, 1419132_AT, 1418021_AT, 1417876_AT, 1422124_A_AT, 1416111_AT, 1423153_X_AT, 1424638_AT, 1439787_AT, 1434366_X_AT, 1421818_AT, 1417597_AT, 1448620_AT	4.01304	0.00103012
GOTERM_BP_ALL	GO:0044255~cellular lipid metabolic process	32	6.4	6.85471e-07	1415904_AT, 1434866_X_AT, 1418654_AT, 1460180_AT, 1449047_AT, 1416330_AT, 1433571_AT, 1455395_AT, 1438156_X_AT, 1449404_AT, 1455446_X_AT, 1441891_X_AT, 1451361_A_AT, 1428663_AT, 1419692_A_AT, 1434945_AT, 1448987_AT, 1450726_AT, 1438682_AT, 1456772_AT, 1460409_AT, 1455455_AT, 1437874_S_AT, 1416635_AT, 1419905_S_AT, 1424097_AT, 1416795_AT, 1424184_AT, 1431056_A_AT, 1459992_X_AT, 1439787_AT, 1418321…	2.74419	0.00117902
GOTERM_BP_ALL	GO:0002460~adaptive immune response based on somatic recombination of immune receptors built from immunoglobulin superfamily domains	13	2.6	7.61501e-07	1418345_AT, 1443524_X_AT, 1418340_AT, 1456437_X_AT, 1437726_X_AT, 1417063_AT, 1449401_AT, 1417381_AT, 1417876_AT, 1418021_AT, 1424302_AT, 1451941_A_AT, 1421818_AT, 1434366_X_AT, 1448620_AT	6.39698	0.00130979
GOTERM_BP_ALL	GO:0002250~adaptive immune response	13	2.6	7.61501e-07	1418345_AT, 1443524_X_AT, 1418340_AT, 1456437_X_AT, 1437726_X_AT, 1417063_AT, 1449401_AT, 1417381_AT, 1417876_AT, 1418021_AT, 1424302_AT, 1451941_A_AT, 1421818_AT, 1434366_X_AT, 1448620_AT	6.39698	0.00130979
GOTERM_BP_ALL	GO:0050776~regulation of immune response	19	3.8	8.66143e-07	1418345_AT, 1443524_X_AT, 1429525_S_AT, 1418340_AT, 1437726_X_AT, 1456437_X_AT, 1417063_AT, 1449401_AT, 1417381_AT, 1427007_AT, 1419132_AT, 1417876_AT, 1418021_AT, 1422124_A_AT, 1451941_A_AT, 1423153_X_AT, 1439787_AT, 1434366_X_AT, 1421818_AT, 1417597_AT, 1448620_AT	4.11179	0.00148977
GOTERM_BP_ALL	GO:0050778~positive regulation of immune response	16	3.2	9.89464e-07	1418345_AT, 1443524_X_AT, 1418340_AT, 1437726_X_AT, 1456437_X_AT, 1417063_AT, 1449401_AT, 1417381_AT, 1427007_AT, 1419132_AT, 1417876_AT, 1418021_AT, 1422124_A_AT, 1423153_X_AT, 1439787_AT, 1434366_X_AT, 1417597_AT, 1448620_AT	4.86286	0.00170189
GOTERM_BP_ALL	GO:0002449~lymphocyte mediated immunity	12	2.4	1.93489e-06	1418345_AT, 1443524_X_AT, 1418340_AT, 1456437_X_AT, 1437726_X_AT, 1417063_AT, 1449401_AT, 1417381_AT, 1417876_AT, 1418021_AT, 1424302_AT, 1451941_A_AT, 1434366_X_AT, 1448620_AT	6.52647	0.00332801
GOTERM_BP_ALL	GO:0016064~immunoglobulin mediated immune response	11	2.2	2.40233e-06	1418345_AT, 1443524_X_AT, 1418340_AT, 1456437_X_AT, 1437726_X_AT, 1417063_AT, 1449401_AT, 1417381_AT, 1417876_AT, 1418021_AT, 1451941_A_AT, 1434366_X_AT, 1448620_AT	7.2171	0.00413198
GOTERM_BP_ALL	GO:0009605~response to external stimulus	36	7.2	5.35864e-06	1417936_AT, 1437393_AT, 1416330_AT, 1440920_AT, 1418340_AT, 1437726_X_AT, 1422808_S_AT, 1421186_AT, 1419132_AT, 1447883_X_AT, 1422645_AT, 1422953_AT, 1423153_X_AT, 1426587_A_AT, 1418806_AT, 1448620_AT, 1457753_AT, 1423586_AT, 1417851_AT, 1448383_AT, 1448929_AT, 1434510_AT, 1456772_AT, 1456437_X_AT, 1417063_AT, 1449401_AT, 1417381_AT, 1418021_AT, 1417876_AT, 1425548_A_AT, 1448748_AT, 1419609_AT, 1…	2.32505	0.00921659
GOTERM_BP_ALL	GO:0006629~lipid metabolic process	38	7.6	5.3648e-06	1415904_AT, 1434866_X_AT, 1418654_AT, 1460180_AT, 1449047_AT, 1416330_AT, 1433571_AT, 1455395_AT, 1438156_X_AT, 1455446_X_AT, 1449404_AT, 1441891_X_AT, 1451361_A_AT, 1428663_AT, 1419692_A_AT, 1434945_AT, 1421840_AT, 1458060_AT, 1426516_A_AT, 1448987_AT, 1450726_AT, 1438682_AT, 1456772_AT, 1460409_AT, 1416013_AT, 1455455_AT, 1418288_AT, 1437874_S_AT, 1416635_AT, 1419905_S_AT, 1424097_AT, 1416795_A…	2.25676	0.00922717
GOTERM_BP_ALL	GO:0048583~regulation of response to stimulus	24	4.8	5.37436e-06	1418345_AT, 1437393_AT, 1418340_AT, 1429525_S_AT, 1437726_X_AT, 1427007_AT, 1419132_AT, 1423153_X_AT, 1448620_AT, 1443524_X_AT, 1456437_X_AT, 1417063_AT, 1417381_AT, 1449401_AT, 1448985_AT, 1417876_AT, 1418021_AT, 1422124_A_AT, 1451941_A_AT, 1448748_AT, 1417545_AT, 1454733_AT, 1439787_AT, 1421818_AT, 1434366_X_AT, 1417597_AT	3.00613	0.00924361
GOTERM_BP_ALL	GO:0002822~regulation of adaptive immune response based on somatic recombination of immune receptors built from immunoglobulin superfamily domains	10	2	6.94484e-06	1418345_AT, 1417876_AT, 1422124_A_AT, 1451941_A_AT, 1418340_AT, 1439787_AT, 1421818_AT, 1417597_AT, 1427007_AT, 1448620_AT	7.38113	0.0119446
GOTERM_BP_ALL	GO:0002819~regulation of adaptive immune response	10	2	6.94484e-06	1418345_AT, 1417876_AT, 1422124_A_AT, 1451941_A_AT, 1418340_AT, 1439787_AT, 1421818_AT, 1417597_AT, 1427007_AT, 1448620_AT	7.38113	0.0119446
GOTERM_BP_ALL	GO:0006631~fatty acid metabolic process	17	3.4	9.94257e-06	1434866_X_AT, 1418654_AT, 1449047_AT, 1456772_AT, 1460409_AT, 1455395_AT, 1438156_X_AT, 1455446_X_AT, 1441891_X_AT, 1419905_S_AT, 1424097_AT, 1416795_AT, 1424184_AT, 1419692_A_AT, 1418321_AT, 1448987_AT, 1415984_AT, 1449964_A_AT, 1417008_AT, 1428082_AT	3.81893	0.0171001
GOTERM_BP_ALL	GO:0002706~regulation of lymphocyte mediated immunity	10	2	2.42162e-05	1418345_AT, 1417876_AT, 1422124_A_AT, 1451941_A_AT, 1418340_AT, 1439787_AT, 1421818_AT, 1417597_AT, 1427007_AT, 1448620_AT	6.35912	0.0416442
GOTERM_MF_ALL	GO:0008238~exopeptidase activity	10	2	3.87828e-05	1416942_AT, 1419595_A_AT, 1427034_AT, 1439068_AT, 1415949_AT, 1433747_AT, 1455009_AT, 1428062_AT, 1434507_AT, 1434768_AT, 1416441_AT	6.01249	0.0575586
GOTERM_BP_ALL	GO:0002703~regulation of leukocyte mediated immunity	10	2	4.43201e-05	1418345_AT, 1417876_AT, 1422124_A_AT, 1451941_A_AT, 1418340_AT, 1439787_AT, 1421818_AT, 1417597_AT, 1427007_AT, 1448620_AT	5.9049	0.0762041
GOTERM_BP_ALL	GO:0002697~regulation of immune effector process	11	2.2	4.97642e-05	1418345_AT, 1417876_AT, 1422124_A_AT, 1451941_A_AT, 1418340_AT, 1423153_X_AT, 1439787_AT, 1421818_AT, 1417597_AT, 1427007_AT, 1448620_AT	5.16679	0.0855611
GOTERM_BP_ALL	GO:0006952~defense response	26	5.2	8.99133e-05	1456211_AT, 1449455_AT, 1429525_S_AT, 1418340_AT, 1437726_X_AT, 1421186_AT, 1419132_AT, 1423153_X_AT, 1426587_A_AT, 1419195_AT, 1448620_AT, 1457753_AT, 1417851_AT, 1443524_X_AT, 1456772_AT, 1452948_AT, 1456437_X_AT, 1417063_AT, 1417381_AT, 1449401_AT, 1417876_AT, 1418021_AT, 1422124_A_AT, 1451941_A_AT, 1454733_AT, 1419609_AT, 1439787_AT, 1434366_X_AT	2.39887	0.15454
GOTERM_BP_ALL	GO:0050865~regulation of cell activation	14	2.8	0.000104494	1418345_AT, 1443524_X_AT, 1416330_AT, 1424034_AT, 1418340_AT, 1427007_AT, 1422124_A_AT, 1425548_A_AT, 1451941_A_AT, 1436325_AT, 1448748_AT, 1420583_A_AT, 1416111_AT, 1424638_AT, 1421818_AT, 1417597_AT	3.70949	0.179579
GOTERM_BP_ALL	GO:0032879~regulation of localization	24	4.8	0.000137351	1434866_X_AT, 1437393_AT, 1429525_S_AT, 1418340_AT, 1449380_AT, 1434219_AT, 1438156_X_AT, 1422062_AT, 1433667_AT, 1421186_AT, 1419132_AT, 1418890_A_AT, 1458060_AT, 1448620_AT, 1438682_AT, 1460409_AT, 1444409_AT, 1417876_AT, 1448061_AT, 1453365_AT, 1422124_A_AT, 1425548_A_AT, 1451941_A_AT, 1439787_AT, 1421818_AT, 1418448_AT, 1449145_A_AT	2.44341	0.235984
GOTERM_BP_ALL	GO:0050867~positive regulation of cell activation	11	2.2	0.000160651	1418345_AT, 1422124_A_AT, 1416330_AT, 1448748_AT, 1443524_X_AT, 1418340_AT, 1416111_AT, 1424638_AT, 1421818_AT, 1417597_AT, 1427007_AT	4.50176	0.275964
GOTERM_BP_ALL	GO:0016192~vesicle-mediated transport	26	5.2	0.000167018	1449455_AT, 1418340_AT, 1429525_S_AT, 1449380_AT, 1455385_AT, 1422062_AT, 1440027_AT, 1433667_AT, 1419945_S_AT, 1418683_AT, 1418890_A_AT, 1421840_AT, 1458060_AT, 1417327_AT, 1427442_A_AT, 1448620_AT, 1423347_AT, 1455304_AT, 1444409_AT, 1417876_AT, 1448061_AT, 1451941_A_AT, 1448748_AT, 1437319_AT, 1439787_AT, 1419238_AT, 1426972_AT, 1449145_A_AT	2.30621	0.286886
GOTERM_CC_ALL	GO:0009986~cell surface	20	4	0.000247922	1418345_AT, 1434537_AT, 1421088_AT, 1423341_AT, 1448383_AT, 1440920_AT, 1418340_AT, 1443620_AT, 1426754_X_AT, 1423965_AT, 1424479_AT, 1456746_A_AT, 1451161_A_AT, 1440339_AT, 1419132_AT, 1417876_AT, 1422124_A_AT, 1451941_A_AT, 1416111_AT, 1439787_AT, 1436514_AT, 1427301_AT, 1417597_AT, 1460287_AT	2.61882	0.327135
GOTERM_BP_ALL	GO:0002253~activation of immune response	10	2	0.000223561	1418021_AT, 1422124_A_AT, 1443524_X_AT, 1418340_AT, 1437726_X_AT, 1456437_X_AT, 1423153_X_AT, 1417063_AT, 1417381_AT, 1449401_AT, 1434366_X_AT, 1419132_AT	4.80631	0.383834
GOTERM_BP_ALL	GO:0045087~innate immune response	11	2.2	0.000258666	1443524_X_AT, 1452948_AT, 1456437_X_AT, 1437726_X_AT, 1417063_AT, 1449401_AT, 1417381_AT, 1419132_AT, 1417876_AT, 1418021_AT, 1423153_X_AT, 1434366_X_AT, 1457753_AT	4.24932	0.44398
GOTERM_BP_ALL	GO:0032787~monocarboxylic acid metabolic process	18	3.6	0.000280599	1434866_X_AT, 1418654_AT, 1449047_AT, 1456772_AT, 1460409_AT, 1455395_AT, 1438156_X_AT, 1455446_X_AT, 1441891_X_AT, 1419905_S_AT, 1424097_AT, 1416795_AT, 1424184_AT, 1419692_A_AT, 1425615_A_AT, 1418321_AT, 1449964_A_AT, 1448987_AT, 1415984_AT, 1417008_AT, 1428082_AT	2.77618	0.481541
GOTERM_BP_ALL	GO:0046903~secretion	16	3.2	0.0003108	1437301_A_AT, 1429525_S_AT, 1418641_AT, 1455304_AT, 1444409_AT, 1455385_AT, 1436279_AT, 1433667_AT, 1448748_AT, 1418683_AT, 1433747_AT, 1417545_AT, 1437319_AT, 1418890_A_AT, 1439787_AT, 1421840_AT, 1448620_AT	2.99253	0.533239
GOTERM_BP_ALL	GO:0001775~cell activation	17	3.4	0.000319779	1435144_AT, 1438682_AT, 1443524_X_AT, 1429525_S_AT, 1418340_AT, 1418641_AT, 1422808_S_AT, 1424302_AT, 1422124_A_AT, 1425548_A_AT, 1451941_A_AT, 1448748_AT, 1439787_AT, 1421818_AT, 1427301_AT, 1417597_AT, 1448620_AT	2.85644	0.548604
GOTERM_BP_ALL	GO:0002694~regulation of leukocyte activation	13	2.6	0.000357335	1418345_AT, 1443524_X_AT, 1416330_AT, 1424034_AT, 1418340_AT, 1427007_AT, 1422124_A_AT, 1425548_A_AT, 1451941_A_AT, 1436325_AT, 1420583_A_AT, 1416111_AT, 1424638_AT, 1421818_AT, 1417597_AT	3.48926	0.612849
GOTERM_BP_ALL	GO:0006954~inflammatory response	16	3.2	0.000376365	1417851_AT, 1456772_AT, 1437726_X_AT, 1456437_X_AT, 1417063_AT, 1449401_AT, 1417381_AT, 1421186_AT, 1419132_AT, 1418021_AT, 1417876_AT, 1419609_AT, 1423153_X_AT, 1426587_A_AT, 1439787_AT, 1434366_X_AT, 1448620_AT, 1457753_AT	2.93933	0.645386
GOTERM_CC_ALL	GO:0005764~lysosome	14	2.8	0.000541612	1426025_S_AT, 1419595_A_AT, 1460180_AT, 1443524_X_AT, 1424987_AT, 1416937_AT, 1429189_AT, 1460235_AT, 1451019_AT, 1434768_AT, 1437874_S_AT, 1451361_A_AT, 1420697_AT, 1436905_X_AT, 1434474_AT, 1416205_AT	3.14111	0.71338
GOTERM_BP_ALL	GO:0042981~regulation of apoptosis	28	5.6	0.000416328	1434831_A_AT, 1437393_AT, 1418340_AT, 1418943_AT, 1429065_AT, 1428902_AT, 1434548_AT, 1449254_AT, 1424996_AT, 1418000_A_AT, 1435541_AT, 1424638_AT, 1417815_A_AT, 1448620_AT, 1438682_AT, 1443524_X_AT, 1424899_AT, 1452050_AT, 1429219_AT, 1457635_S_AT, 1417876_AT, 1425548_A_AT, 1422124_A_AT, 1434900_AT, 1454733_AT, 1455550_X_AT, 1459992_X_AT, 1439787_AT, 1421818_AT, 1417597_AT, 1460303_AT, 1425927_A…	2.09288	0.713684
GOTERM_CC_ALL	GO:0000323~lytic vacuole	14	2.8	0.000571119	1426025_S_AT, 1419595_A_AT, 1460180_AT, 1443524_X_AT, 1424987_AT, 1416937_AT, 1429189_AT, 1460235_AT, 1451019_AT, 1434768_AT, 1437874_S_AT, 1451361_A_AT, 1420697_AT, 1436905_X_AT, 1434474_AT, 1416205_AT	3.12357	0.75211
GOTERM_CC_ALL	GO:0005773~vacuole	15	3	0.000617983	1426025_S_AT, 1419595_A_AT, 1460180_AT, 1443524_X_AT, 1424987_AT, 1416937_AT, 1460235_AT, 1429189_AT, 1451019_AT, 1434768_AT, 1437874_S_AT, 1447883_X_AT, 1451361_A_AT, 1420697_AT, 1436905_X_AT, 1451290_AT, 1434474_AT, 1416205_AT	2.93655	0.813593
GOTERM_BP_ALL	GO:0043067~regulation of programmed cell death	28	5.6	0.000510287	1434831_A_AT, 1437393_AT, 1418340_AT, 1418943_AT, 1429065_AT, 1428902_AT, 1434548_AT, 1449254_AT, 1424996_AT, 1418000_A_AT, 1435541_AT, 1424638_AT, 1417815_A_AT, 1448620_AT, 1438682_AT, 1443524_X_AT, 1424899_AT, 1452050_AT, 1429219_AT, 1457635_S_AT, 1417876_AT, 1425548_A_AT, 1422124_A_AT, 1434900_AT, 1454733_AT, 1455550_X_AT, 1459992_X_AT, 1439787_AT, 1421818_AT, 1417597_AT, 1460303_AT, 1425927_A…	2.06672	0.874086
GOTERM_CC_ALL	GO:0009897~external side of plasma membrane	15	3	0.000682158	1418345_AT, 1421088_AT, 1423341_AT, 1448383_AT, 1440920_AT, 1418340_AT, 1443620_AT, 1423965_AT, 1456746_A_AT, 1451161_A_AT, 1419132_AT, 1417876_AT, 1422124_A_AT, 1451941_A_AT, 1416111_AT, 1439787_AT, 1436514_AT, 1427301_AT, 1417597_AT	2.90804	0.89773
GOTERM_BP_ALL	GO:0010941~regulation of cell death	28	5.6	0.000549596	1434831_A_AT, 1437393_AT, 1418340_AT, 1418943_AT, 1429065_AT, 1428902_AT, 1434548_AT, 1449254_AT, 1424996_AT, 1418000_A_AT, 1435541_AT, 1424638_AT, 1417815_A_AT, 1448620_AT, 1438682_AT, 1443524_X_AT, 1424899_AT, 1452050_AT, 1429219_AT, 1457635_S_AT, 1417876_AT, 1425548_A_AT, 1422124_A_AT, 1434900_AT, 1454733_AT, 1455550_X_AT, 1459992_X_AT, 1439787_AT, 1421818_AT, 1417597_AT, 1460303_AT, 1425927_A…	2.0557	0.94112
