# Supplementary material for: Global expression profiling reveals genetic programs underlying the developmental divergence between mouse and human embryogenesis
Source: BMC Genomics. 2013 Aug 20;14:568. doi: 10.1186/1471-2164-14-568 (PMC3924405; doi:10.1186/1471-2164-14-568)
Supplement: Additional file 10 — Is a table listing enriched GO categories for the Cluster VI in Additional file 4. [file 1471-2164-14-568-S10.xls]

## Sheet: cluster 20-260-224-chart
Additional file 10. List of enriched GO categories for the Cluster VI in Additional file 4.
Category	Term	Count	%	PValue	Genes	Fold Enrichment	FDR
GOTERM_CC_ALL	GO:0044446~intracellular organelle part	60	26.7857	3.5651e-05	1416247_AT, 1422591_AT, 1421903_AT, 1417467_A_AT, 1433898_AT, 1453133_AT, 1419111_AT, 1416493_AT, 1423641_S_AT, 1436269_S_AT, 1428073_A_AT, 1438958_X_AT, 1453314_X_AT, 1421267_A_AT, 1458351_S_AT, 1423728_AT, 1424246_A_AT, 1428365_A_AT, 1458194_AT, 1419653_A_AT, 1418879_AT, 1423043_S_AT, 1428116_A_AT, 1451117_A_AT, 1433563_S_AT, 1428929_S_AT, 1418896_A_AT, 1428585_AT, 1417652_A_AT, 1416341_AT, 145…	1.65466	0.0467558
GOTERM_CC_ALL	GO:0044422~organelle part	60	26.7857	4.38553e-05	1416247_AT, 1422591_AT, 1421903_AT, 1417467_A_AT, 1433898_AT, 1453133_AT, 1419111_AT, 1416493_AT, 1423641_S_AT, 1436269_S_AT, 1428073_A_AT, 1438958_X_AT, 1453314_X_AT, 1421267_A_AT, 1458351_S_AT, 1423728_AT, 1424246_A_AT, 1428365_A_AT, 1458194_AT, 1419653_A_AT, 1418879_AT, 1423043_S_AT, 1428116_A_AT, 1451117_A_AT, 1433563_S_AT, 1428929_S_AT, 1418896_A_AT, 1428585_AT, 1417652_A_AT, 1416341_AT, 145…	1.64335	0.0575127
GOTERM_BP_ALL	GO:0009056~catabolic process	26	11.6071	0.000117961	1427381_AT, 1422147_A_AT, 1415742_AT, 1427163_AT, 1421858_AT, 1456410_AT, 1423304_A_AT, 1437378_X_AT, 1416050_A_AT, 1416185_A_AT, 1437014_X_AT, 1416399_A_AT, 1455820_X_AT, 1437723_S_AT, 1429376_S_AT, 1421262_AT, 1450871_A_AT, 1417252_AT, 1417300_AT, 1451233_AT, 1433866_X_AT, 1433709_AT, 1428365_A_AT, 1455205_A_AT, 1433563_S_AT, 1460199_A_AT, 1423082_AT, 1434016_AT, 1429311_AT, 1416000_A_AT, 14507…	2.30828	0.189525
GOTERM_CC_ALL	GO:0044428~nuclear part	28	12.5	0.000733492	1422591_AT, 1418869_A_AT, 1438853_X_AT, 1427418_A_AT, 1417467_A_AT, 1421903_AT, 1423133_AT, 1419111_AT, 1423641_S_AT, 1428073_A_AT, 1426187_A_AT, 1435764_A_AT, 1429376_S_AT, 1421267_A_AT, 1423728_AT, 1447320_X_AT, 1426760_AT, 1416377_AT, 1419653_A_AT, 1423043_S_AT, 1417387_AT, 1421183_AT, 1460199_A_AT, 1423848_AT, 1416341_AT, 1450777_AT, 1452207_AT, 1426312_AT, 1433606_AT	1.98738	0.957907
GOTERM_MF_ALL	GO:0042623~ATPase activity, coupled	10	4.46429	0.000737363	1426760_AT, 1428365_A_AT, 1438853_X_AT, 1428267_AT, 1419653_A_AT, 1423043_S_AT, 1435451_AT, 1428702_AT, 1443870_AT, 1442145_AT	4.11168	1.01637
GOTERM_CC_ALL	GO:0005739~mitochondrion	29	12.9464	0.000879641	1421817_AT, 1442135_AT, 1453133_AT, 1433898_AT, 1460424_AT, 1428913_AT, 1460378_A_AT, 1448219_A_AT, 1416349_AT, 1436269_S_AT, 1454626_AT, 1416185_A_AT, 1437014_X_AT, 1447585_S_AT, 1441796_AT, 1416775_AT, 1426187_A_AT, 1450149_A_AT, 1424908_AT, 1450871_A_AT, 1417252_AT, 1433866_X_AT, 1424246_A_AT, 1428365_A_AT, 1458194_AT, 1428702_AT, 1428929_S_AT, 1432372_A_AT, 1417573_AT, 1428775_AT, 1434934_AT,…	1.93224	1.14776
GOTERM_BP_ALL	GO:0044248~cellular catabolic process	21	9.375	0.000767966	1427381_AT, 1415742_AT, 1427163_AT, 1421858_AT, 1456410_AT, 1423304_A_AT, 1437014_X_AT, 1416185_A_AT, 1416399_A_AT, 1437723_S_AT, 1429376_S_AT, 1450871_A_AT, 1417252_AT, 1417300_AT, 1433866_X_AT, 1433709_AT, 1428365_A_AT, 1455205_A_AT, 1433563_S_AT, 1423082_AT, 1434016_AT, 1429311_AT, 1416000_A_AT, 1450777_AT, 1433606_AT	2.2865	1.22784
GOTERM_MF_ALL	GO:0008026~ATP-dependent helicase activity	6	2.67857	0.00242232	1438853_X_AT, 1428267_AT, 1419653_A_AT, 1423043_S_AT, 1435451_AT, 1428702_AT	6.39701	3.30302
GOTERM_MF_ALL	GO:0070035~purine NTP-dependent helicase activity	6	2.67857	0.00242232	1438853_X_AT, 1428267_AT, 1419653_A_AT, 1423043_S_AT, 1435451_AT, 1428702_AT	6.39701	3.30302
GOTERM_MF_ALL	GO:0016887~ATPase activity	10	4.46429	0.00359179	1426760_AT, 1428365_A_AT, 1438853_X_AT, 1428267_AT, 1419653_A_AT, 1423043_S_AT, 1435451_AT, 1428702_AT, 1443870_AT, 1442145_AT	3.26301	4.86118
GOTERM_BP_ALL	GO:0010467~gene expression	42	18.75	0.00470107	1422591_AT, 1428796_AT, 1418869_A_AT, 1424706_AT, 1438853_X_AT, 1427418_A_AT, 1418437_A_AT, 1421903_AT, 1417467_A_AT, 1448917_AT, 1451249_AT, 1438237_AT, 1423133_AT, 1419111_AT, 1456410_AT, 1436494_X_AT, 1427650_A_AT, 1423641_S_AT, 1416349_AT, 1423873_AT, 1447585_S_AT, 1435764_A_AT, 1448845_AT, 1424908_AT, 1421267_A_AT, 1434066_AT, 1423728_AT, 1456733_X_AT, 1447320_X_AT, 1440890_A_AT, 1437483_AT,…	1.50833	7.29765
GOTERM_CC_ALL	GO:0031974~membrane-enclosed lumen	24	10.7143	0.00674936	1422591_AT, 1447320_X_AT, 1456733_X_AT, 1418869_A_AT, 1428365_A_AT, 1438853_X_AT, 1416497_AT, 1427418_A_AT, 1417467_A_AT, 1421903_AT, 1419653_A_AT, 1440353_AT, 1423043_S_AT, 1419111_AT, 1417387_AT, 1423641_S_AT, 1416349_AT, 1436269_S_AT, 1423848_AT, 1435764_A_AT, 1416341_AT, 1450777_AT, 1433606_AT, 1423728_AT	1.80068	8.50044
