# Supplementary material for: Global expression profiling reveals genetic programs underlying the developmental divergence between mouse and human embryogenesis
Source: BMC Genomics. 2013 Aug 20;14:568. doi: 10.1186/1471-2164-14-568 (PMC3924405; doi:10.1186/1471-2164-14-568)
Supplement: Additional file 11 — Is a table listing the 8,521 genes regulated during mouse organogenesis from TS13 to TS27. [file 1471-2164-14-568-S11.xls]

## Sheet: Sheet0
Additional file 11. List of the 8,521 genes regulated during mouse organogenesis from TS13 to TS27. Most of the 8,521 genes were grouped into 4 regulated patterns which are referred as Up (Upregulated during TS13-TS27), DOWN (downregulated during TS13-TS27), ARCH-DOWN (lowest expression in TS19 or TS21) and ARCH-Up (peak expression in TS19 or TS21). The gene with a "+" in the "Regulation in Human…
Probe_Set_ID	Expression Pattern	Transcript_ID(Array_Design)	UniGene_ID	Gene_Title	Gene_Symbol	Entrez_Gene	Regulation in Human
1415673_at	Down	Mm.10623.1	Mm.271784	phosphoserine phosphatase	Psph	100678
1415678_at	Arch Down	Mm.3766.1	Mm.261045	protein phosphatase 1A, magnesium dependent, alpha isoform	Ppm1a	19042
1415682_at		Mm.27607.1	Mm.152987	exportin 7	Xpo7	65246
1415683_at	Down	Mm.10265.1	Mm.10265	N-myristoyltransferase 1	Nmt1	18107	+
1415688_at	Down	Mm.18485.1	Mm.458052	ubiquitin-conjugating enzyme E2G 1 (UBC7 homolog, C. elegans)	Ube2g1	67128
1415695_at	Down	Mm.30097.1	Mm.121265	proteasome (prosome, macropain) subunit, alpha type 1	Psma1	26440	+
1415698_at	Down	Mm.171335.1	Mm.171335	golgi membrane protein 1	Golm1	105348
1415699_a_at	Down	Mm.30195.1	Mm.30195	G protein pathway sUppressor 1	Gps1	209318
1415702_a_at	Arch Up	Mm.7286.2	Mm.7286	C-terminal binding protein 1 /// similar to CtBP1 protein	Ctbp1 /// LOC100045360	100045360 /// 13016
1415703_at	Down	Mm.27372.1	Mm.27372	HECT, UBA and WWE domain containing 1	Huwe1	59026
1415707_at	Down	Mm.202841.1	Mm.291624	anaphase promoting complex subunit 2	Anapc2	99152
1415710_at	Down	Mm.4055.1	Mm.319697	COX18 cytochrome c oxidase assembly homolog (S. cerevisiae)	Cox18	231430
1415713_a_at	Down	Mm.3935.2	Mm.3935	DEAD (Asp-Glu-Ala-Asp) box polypeptide 24	Ddx24	27225
1415720_s_at	Down	Mm.200760.1	Mm.272024	MAD2L1 binding protein	Mad2l1bp	66591
1415727_at	Arch Up	Mm.205996.1	Mm.205996	apolipoprotein A-I binding protein	Apoa1bp	246703
1415733_a_at	Down	Mm.24228.2	Mm.282081	translocase of outer mitochondrial membrane 5 homolog (yeast)	Tomm5	68512
1415734_at	Arch Down	Mm.4268.1	Mm.333233	RAB7, member RAS oncogene family	Rab7	19349
1415737_at	Up	Mm.7013.1	Mm.7013	riboflavin kinase	Rfk	54391
1415739_at	Down	Mm.21819.1	Mm.401747	RNA binding motif protein 42	Rbm42	68035
1415740_at	Down	Mm.665.1	Mm.272361	protease (prosome, macropain) 26S subunit, ATPase 5	Psmc5	19184
1415741_at	Down	Mm.790.1	Mm.790	transmembrane protein 165	Tmem165	21982
1415744_at	Down	Mm.2948.1	Mm.2948	H2-K region expressed gene 2	H2-Ke2	14976
1415747_s_at		Mm.195338.1	Mm.28551	RIO kinase 3 (yeast)	Riok3	66878
1415750_at	Down	Mm.41552.1	Mm.100353	transducin (beta)-like 3	Tbl3	213773
1415754_at	Down	Mm.22230.1	Mm.279861	polymerase (RNA) II (DNA directed) polypeptide F	Polr2f	69833
1415758_at	Up	Mm.1921.1	Mm.260594	furry homolog-like (Drosophila)	Fryl	72313
1415766_at		Mm.6636.1	Mm.2551	SEC22 vesicle trafficking protein homolog B (S. cerevisiae)	Sec22b	20333
1415770_at	Arch Up	Mm.29493.1	Mm.335454	WD repeat domain 6	Wdr6	83669
1415771_at	Down	Mm.117581.1	Mm.154378	nucleolin	Ncl	17975
1415775_at	Down	Mm.1603.1	Mm.270186	retinoblastoma binding protein 7	Rbbp7	245688
1415776_at	Arch Down	Mm.4210.1	Mm.398221	aldehyde dehydrogenase family 3, subfamily A2	Aldh3a2	11671
1415777_at		Mm.10753.1	Mm.10753	pancreatic lipase related protein 1	Pnliprp1	18946
1415780_a_at	Arch Up	Mm.27714.1	Mm.285969	armadillo repeat containing, X-linked 2	Armcx2	67416
1415785_a_at	Down	Mm.17989.1	Mm.328673	chaperonin containing Tcp1, subunit 8 (theta)	Cct8	12469	+
1415788_at	Down	Mm.23744.1	Mm.338784	ubiquitin-like domain containing CTD phosphatase 1	Ublcp1	79560
1415791_at	Down	Mm.7780.1	Mm.388529	ring finger protein 34	Rnf34	80751
1415793_at		Mm.24187.1	Mm.254704	pyridoxine 5'-phosphate oxidase	Pnpo	103711
1415794_a_at	Arch Up	Mm.42193.1	Mm.188432	spindlin 1	Spin1	20729
1415799_at	Down	Mm.141197.1	Mm.141197	WW domain binding protein 11	Wbp11	60321
1415802_at	Arch Down	Mm.9086.1	Mm.9086	solute carrier family 16 (monocarboxylic acid transporters), member 1	Slc16a1	20501
1415805_at		Mm.21160.1	Mm.21160	colipase, pancreatic	Clps	109791
1415806_at	Up	Mm.154660.1	Mm.477132	plasminogen activator, tissue	Plat	18791
1415807_s_at	Down	Mm.21841.1	Mm.21841	splicing factor, arginine/serine-rich 2 (SC-35)	Sfrs2	20382	+
1415810_at	Down	Mm.42196.1	Mm.42196	ubiquitin-like, containing PHD and RING finger domains, 1	Uhrf1	18140	+
1415812_at		Mm.21109.1	Mm.21109	gelsolin	Gsn	227753
1415813_at	Down	Mm.692.1	Mm.181824	apoptosis inhibitor 5	Api5	11800	+
1415816_at	Down	Mm.914.1	Mm.289900	chaperonin containing Tcp1, subunit 7 (eta)	Cct7	12468
1415821_at	Up	Mm.15125.1	Mm.15125	neuroplastin	Nptn	20320
1415822_at	Arch Up	Mm.193096.1	Mm.477490	stearoyl-Coenzyme A desaturase 2	Scd2	20250
1415829_at	Down	Mm.4538.1	Mm.4538	lamin B receptor	Lbr	98386
1415830_at	Down	Mm.566.1	Mm.21724	origin recognition complex, subunit 5-like (S. cerevisiae)	Orc5l	26429
1415831_at	Down	Mm.147697.1	Mm.243234	proteasome (prosome, macropain) 26S subunit, non-ATPase, 2	Psmd2	21762
1415832_at	Up	Mm.2679.1	Mm.2679	angiotensin II receptor, type 2	Agtr2	11609
1415841_at	Arch Up	Mm.6441.1	Mm.249479	dynein cytoplasmic 1 intermediate chain 2	Dync1i2	13427
1415845_at	Up	Mm.2446.1	Mm.477024	synaptotagmin IV	Syt4	20983
1415851_a_at	Down	Mm.6065.1	Mm.6065	inosine 5'-phosphate dehydrogenase 2	Impdh2	23918
1415855_at	Up	Mm.4235.1	Mm.45124	kit ligand	Kitl	17311
1415857_at	Down	Mm.89123.1	Mm.274926	embigin	Emb	13723
1415858_at	Down	Mm.22776.1	Mm.22776	eukaryotic translation initiation factor 3, subunit C	Eif3c	56347
1415860_at	Down	Mm.12508.1	Mm.423000	karyopherin (importin) alpha 2	Kpna2	16647	+
1415863_at	Down	Mm.525.1	Mm.185453	eukaryotic translation initiation factor 4, gamma 2	Eif4g2	13690
1415867_at	Down	Mm.6821.1	Mm.296985	chaperonin containing Tcp1, subunit 4 (delta)	Cct4	12464	+
1415877_at	Arch Up	Mm.180905.1	Mm.8180	dihydropyrimidinase-like 3	Dpysl3	22240
1415878_at	Down	Mm.656.1	Mm.197486	ribonucleotide reductase M1	Rrm1	20133	+
1415880_a_at	Arch Down	Mm.16716.1	Mm.16716	lysosomal-associated membrane protein 1	Lamp1	16783
1415883_a_at	Up	Mm.30780.1	Mm.297477	chymotrypsin-like elastase family, member 3B	Cela3b	67868
1415885_at	Up	Mm.1339.1	Mm.255241	chromogranin B	Chgb	12653	+
1415889_a_at	Down	Mm.4526.1	Mm.87773	heat shock protein 90, beta (Grp94), member 1	Hsp90b1	22027
1415891_at	Arch Down	Mm.29845.1	Mm.29845	succinate-CoA ligase, GDP-forming, alpha subunit	Suclg1	56451
1415897_a_at	Up	Mm.14796.1	Mm.14796	microsomal glutathione S-transferase 1	Mgst1	56615
1415904_at	Up	Mm.1514.1	Mm.1514	lipoprotein lipase	Lpl	16956
1415905_at	Up	Mm.142731.1	Mm.142731	regenerating islet-derived 1	Reg1	19692
1415909_at	Down	Mm.4540.1	Mm.258633	stress-induced phosphoprotein 1	Stip1	20867	+
1415910_s_at	Down	Mm.27582.1	Mm.27582	cytokine induced apoptosis inhibitor 1	Ciapin1	109006
1415914_at	Down	Mm.24.1	Mm.280842	heterogeneous nuclear ribonucleoprotein A/B	Hnrnpab	15384
1415915_at	Down	Mm.1706.1	Mm.251255	DEAD (Asp-Glu-Ala-Asp) box polypeptide 1	Ddx1	104721
1415916_a_at	Down	Mm.29584.1	Mm.29584	methylenetetrahydrofolate dehydrogenase (NADP+ dependent), methenyltetrahydrofolate cyclohydrolase, formyltetrahydrofolate synthase	Mthfd1	108156	+
1415918_a_at	Arch Down	Mm.4222.1	Mm.4222	triosephosphate isomerase 1	Tpi1	21991
1415919_at	Up	Mm.1131.1	Mm.1131	neural proliferation, differentiation and control gene 1	Npdc1	18146
1415920_at	Arch Up	Mm.22031.1	Mm.476885	cleavage stimulation factor, 3' pre-RNA subunit 2, tau	Cstf2t	83410
1415922_s_at	Down	Mm.2769.1	Mm.424974	MARCKS-like 1	Marcksl1	17357
1415927_at	Up	Mm.686.1	Mm.686	actin, alpha, cardiac muscle 1 /// similar to alpha-actin (AA 27-375)	Actc1 /// LOC100048431	100048431 /// 11464
1415932_x_at		Mm.10288.1	Mm.330819	ATPase, class II, type 9A	Atp9a	11981
1415934_at	Down	Mm.29572.1	Mm.119177	COP9 (constitutive photomorphogenic) homolog, subunit 8 (Arabidopsis thaliana)	Cops8	108679
1415935_at	Up	Mm.30162.1	Mm.30162	SPARC related modular calcium binding 2	Smoc2	64074
1415938_at	Arch Down	Mm.272.1	Mm.272	serine peptidase inhibitor, Kazal type 3	Spink3	20730
1415939_at	Up	Mm.41573.1	Mm.287146	fibromodulin	Fmod	14264
1415945_at	Down	Mm.5048.1	Mm.5048	minichromosome maintenance deficient 5, cell division cycle 46 (S. cerevisiae)	Mcm5	17218	+
1415946_at		Mm.6354.1	Mm.362054	phosphatidylinositol glycan anchor biosynthesis, class Q	Pigq	14755
1415947_at	Up	Mm.459.1	Mm.294885	cellular repressor of E1A-stimulated genes 1	Creg1	433375
1415949_at	Up	Mm.31395.1	Mm.31395	carboxypeptidase E /// similar to carboxypeptidase E	Cpe /// LOC100046434	100046434 /// 12876
1415954_at	Up	Mm.6977.1	Mm.443422	RIKEN cDNA 1810049H19 gene /// predicted gene, EG436523 /// trypsin 10 /// trypsin 4	1810049H19Rik /// EG436523 /// Try10 /// Try4	22074 /// 435889 /// 436522 /// 436523
1415958_at	Up	Mm.10661.1	Mm.10661	solute carrier family 2 (facilitated glucose transporter), member 4	Slc2a4	20528
1415960_at	Up	Mm.4668.1	Mm.4668	myeloperoxidase	Mpo	17523
1415964_at	Up	Mm.140785.1	Mm.267377	stearoyl-Coenzyme A desaturase 1	Scd1	20249
1415971_at	Arch Up	Mm.30059.1	Mm.477725	myristoylated alanine rich protein kinase C substrate	Marcks	17118
1415975_at	Arch Up	Mm.142095.1	Mm.142095	calcium regulated heat stable protein 1	Carhsp1	52502
1415977_at	Down	Mm.29357.1	Mm.29357	myo-inositol 1-phosphate synthase A1	Isyna1	71780	+
1415978_at	Arch Up	Mm.40068.1	Mm.40068	tubulin, beta 3	Tubb3	22152
1415983_at		Mm.153911.1	Mm.153911	lymphocyte cytosolic protein 1	Lcp1	18826
1415984_at	Arch Down	Mm.10530.1	Mm.10530	acyl-Coenzyme A dehydrogenase, medium chain	Acadm	11364
1415985_at	Down	Mm.123038.1	Mm.236123	splicing factor 3b, subunit 3	Sf3b3	101943
1415993_at	Arch Up	Mm.22663.1	Mm.296169	squalene epoxidase	Sqle	20775
1415994_at	Up	Mm.21758.1	Mm.21758	cytochrome P450, family 2, subfamily e, polypeptide 1	Cyp2e1	13106
1415996_at	Up	Mm.77432.1	Mm.410189	thioredoxin interacting protein	Txnip	56338
1416005_at	Down	Mm.157105.1	Mm.157105	protease (prosome, macropain) 26S subunit, ATPase 1	Psmc1	19179
1416006_at	Down	Mm.906.1	Mm.906	midkine	Mdk	17242	+
1416013_at	Up	Mm.6483.1	Mm.6483	phospholipase D family, member 3	Pld3	18807
1416016_at		Mm.16122.1	Mm.207996	transporter 1, ATP-binding cassette, sub-family B (MDR/TAP)	Tap1	21354
1416024_x_at	Down	Mm.3576.1	Mm.256034	chaperonin containing Tcp1, subunit 3 (gamma)	Cct3	12462
1416025_at		Mm.16422.1	Mm.16422	fibrinogen gamma chain	Fgg	99571
1416030_a_at	Down	Mm.18923.1	Mm.378965	minichromosome maintenance deficient 7 (S. cerevisiae)	Mcm7	17220	+
1416037_a_at	Down	Mm.3670.1	Mm.247788	chaperonin containing Tcp1, subunit 2 (beta)	Cct2	12461	+
1416039_x_at	Up	Mm.1231.1	Mm.1231	cysteine rich protein 61	Cyr61	16007
1416040_at	Up	Mm.46408.1	Mm.329816	lipase, gastric	Lipf	67717
1416041_at	Arch Down	Mm.28405.1	Mm.28405	serum/glucocorticoid regulated kinase 1	Sgk1	20393
1416042_s_at	Down	Mm.7516.1	Mm.257181	nuclear autoantigenic sperm protein (histone-binding)	Nasp	50927	+
1416045_a_at	Down	Mm.26116.1	Mm.279751	SWI/SNF related, matrix associated, actin dependent regulator of chromatin, subfamily b, member 1	Smarcb1	20587	+
1416046_a_at	Arch Down	Mm.26625.1	Mm.26625	fucosidase, alpha-L- 2, plasma	Fuca2	66848
1416048_at	Down	Mm.14198.1	Mm.477746	polyhomeotic-like 2 (Drosophila)	Phc2	54383
1416049_at	Down	Mm.27953.1	Mm.274852	glycine decarboxylase	Gldc	104174
1416053_at	Arch Up	Mm.4640.1	Mm.428543	leucine rich repeat protein 1, neuronal	Lrrn1	16979
1416055_at	Up	Mm.324.1	Mm.439729	amylase 2a1, pancreatic /// amylase 2a5, pancreatic /// amylase 2b, pancreatic	Amy2a1 /// Amy2a5 /// Amy2b	100043207 /// 11723 /// 545562
1416059_at	Down	Mm.28704.1	Mm.248492	similar to SEC23B /// SEC23B (S. cerevisiae)	LOC100048726 /// Sec23b	100048726 /// 27054
1416066_at	Arch Down	Mm.2956.1	Mm.210676	CD9 antigen	Cd9	12527
1416068_at	Down	Mm.196544.1	Mm.196544	lysyl-tRNA synthetase /// similar to lysyl-tRNA synthetase	Kars /// LOC631033	631033 /// 85305
1416069_at	Arch Down	Mm.108076.1	Mm.273874	phosphofructokinase, platelet	Pfkp	56421
1416072_at	Up	Mm.29798.1	Mm.29798	CD34 antigen	Cd34	12490
1416073_a_at	Down	Mm.4379.1	Mm.4379	nucleoporin 85	NUp85	445007
1416094_at	Up	Mm.28908.1	Mm.28908	a disintegrin and metallopeptidase domain 9 (meltrin gamma)	Adam9	11502
1416100_at	Down	Mm.3955.1	Mm.3955	eukaryotic translation initiation factor 3, subunit D	Eif3d	55944
1416101_a_at		Mm.193539.1	Mm.193539	histone cluster 1, H1c	Hist1h1c	50708
1416106_at	Down	Mm.27771.1	Mm.440007	KTI12 homolog, chromatin associated (S. cerevisiae)	Kti12	100087
1416107_at	Up	Mm.3304.1	Mm.3304	neuron specific gene family member 2	Nsg2	18197
1416108_a_at	Up	Mm.27606.1	Mm.27606	transmembrane emp24 domain containing 3	Tmed3	66111
1416109_at		Mm.21580.1		fucosidase, alpha-L- 1, tissue	Fuca1	71665	+
1416111_at	Up	Mm.57175.1	Mm.57175	CD83 antigen	Cd83	12522
1416114_at	Up	Mm.29027.1	Mm.29027	SPARC-like 1	Sparcl1	13602
1416118_at	Down	Mm.41535.1	Mm.461748	tripartite motif-containing 59	Trim59	66949
1416121_at	Up	Mm.172.1	Mm.172	lysyl oxidase	Lox	16948	+
1416127_a_at	Down	Mm.24680.1	Mm.24680	aspartyl aminopeptidase	Dnpep	13437
1416135_at	Down	Mm.203.1	Mm.203	apurinic/apyrimidinic endonuclease 1	Apex1	11792	+
1416136_at	Up	Mm.29564.1	Mm.29564	matrix metallopeptidase 2	Mmp2	17390
1416140_a_at	Down	Mm.30243.1	Mm.276305	DEAH (Asp-Glu-Ala-His) box polypeptide 30	Dhx30	72831	+
1416146_at	Down	Mm.1032.1	Mm.239865	heat shock protein 4	Hspa4	15525
1416149_at	Up	Mm.39300.1	Mm.39300	oligodendrocyte transcription factor 1	Olig1	50914
1416150_a_at	Down	Mm.6787.1	Mm.6787	splicing factor, arginine/serine-rich 3 (SRp20)	Sfrs3	20383	+
1416155_at	Down	Mm.340.1	Mm.336087	high mobility groUp box 3	Hmgb3	15354	+
1416163_at	Down	Mm.957.1	Mm.957	COP9 (constitutive photomorphogenic) homolog, subunit 4 (Arabidopsis thaliana)	Cops4	26891
1416164_at	Up	Mm.25347.1	Mm.288381	fibulin 5	Fbln5	23876
1416168_at	Up	Mm.2044.1	Mm.2044	serine (or cysteine) peptidase inhibitor, clade F, member 1	Serpinf1	20317
1416170_at	Down	Mm.182051.1	Mm.123366	TNF receptor-associated protein 1	Trap1	68015
1416172_at	Down	Mm.28659.1	Mm.28659	pescadillo homolog 1, containing BRCT domain (zebrafish)	Pes1	64934
1416176_at	Down	Mm.16421.1	Mm.207047	high mobility groUp box 1	Hmgb1	15289
1416177_at	Down	Mm.24718.1	Mm.24718	RNA binding motif protein, X chromosome retrogene	Rbmxrt	19656
1416181_at	Down	Mm.24209.1	Mm.117365	mesoderm development candidate 2	Mesdc2	67943
1416184_s_at	Down	Mm.4438.1	Mm.4438	high mobility groUp AT-hook 1	Hmga1	15361	+
1416185_a_at	Down	Mm.3874.1	Mm.3874	alcohol dehydrogenase 5 (class III), chi polypeptide	Adh5	11532
1416189_a_at	Down	Mm.28375.1	Mm.477740	Sec61 alpha 1 subunit (S. cerevisiae)	Sec61a1	53421
1416194_at	Up	Mm.1840.1	Mm.1840	cytochrome P450, family 4, subfamily b, polypeptide 1	Cyp4b1	13120
1416195_at	Up	Mm.1458.1	Mm.1458	inositol polyphosphate 5-phosphatase K	Inpp5k	19062
1416197_at	Down	Mm.2265.1	Mm.308514	U1 small nuclear ribonucleoprotein C	Snrpc	20630	+
1416198_at	Down	Mm.182439.1	Mm.271709	TH1-like homolog (Drosophila)	Th1l	57314
1416200_at	Up	Mm.182359.1	Mm.182359	interleukin 33	Il33	77125
1416202_at	Down	Mm.36241.1	Mm.36241	prohibitin 2	Phb2	12034	+
1416203_at		Mm.18625.1	Mm.18625	aquaporin 1	Aqp1	11826
1416205_at	Arch Down	Mm.2040.1	Mm.290516	galactosidase, beta 1	Glb1	12091
1416207_at	Up	Mm.27367.1	Mm.268483	tafazzin	Taz	66826
1416212_at	Down	Mm.808.1	Mm.808	mago-nashi homolog, proliferation-associated (Drosophila)	Magoh	17149
1416214_at	Down	Mm.1500.1	Mm.1500	minichromosome maintenance deficient 4 homolog (S. cerevisiae)	Mcm4	17217
1416216_at	Down	Mm.4479.1	Mm.4479	RalBP1 associated Eps domain containing protein	Reps1	19707
1416221_at	Up	Mm.22763.1	Mm.182434	follistatin-like 1	Fstl1	14314
1416225_at	Up	Mm.2409.1	Mm.2409	alcohol dehydrogenase 1 (class I)	Adh1	11522
1416228_at	Down	Mm.7906.1	Mm.7906	protein (peptidyl-prolyl cis/trans isomerase) NIMA-interacting 1	Pin1	23988
1416232_at	Arch Up	Mm.37289.1	Mm.37289	oligodendrocyte transcription factor 2	Olig2	50913
1416234_at	Down	Mm.28892.1	Mm.172720	leucine rich repeat containing 59	Lrrc59	98238
1416239_at	Arch Down	Mm.3217.1	Mm.3217	argininosuccinate synthetase 1	Ass1	11898
1416244_a_at	Down	Mm.7335.1	Mm.290251	cellular nucleic acid binding protein	Cnbp	12785	+
1416246_a_at	Up	Mm.27317.1	Mm.290482	coronin, actin binding protein 1A	Coro1a	12721
1416248_at	Down	Mm.28347.1	Mm.28347	NAD kinase	Nadk	192185
1416251_at	Down	Mm.4933.1	Mm.4933	minichromosome maintenance deficient 6 (MIS5 homolog, S. pombe) (S. cerevisiae)	Mcm6	17219	+
1416253_at		Mm.29020.1	Mm.464272	predicted gene, 100043858 /// cyclin-dependent kinase inhibitor 2D (p19, inhibits CDK4)	100043858 /// Cdkn2d	100043858 /// 12581
1416254_a_at	Down	Mm.31353.1	Mm.276092	vacuolar protein sorting 16 (yeast)	Vps16	80743
1416255_at	Arch Up	Mm.24615.1	Mm.24615	gap junction protein, alpha 4	Gja4	14612
1416257_at		Mm.6958.1	Mm.19306	calpain 2	Capn2	12334
1416258_at	Down	Mm.2661.1	Mm.2661	thymidine kinase 1	Tk1	21877
1416270_at	Down	Mm.22117.1	Mm.22117	polymerase (RNA) II (DNA directed) polypeptide G	Polr2g	67710
1416271_at	Up	Mm.28209.1	Mm.28209	PERP, TP53 apoptosis effector	Perp	64058
1416282_at	Down	Mm.20946.1	Mm.289832	proteasome (prosome, macropain) 26S subunit, ATPase 3	Psmc3	19182
1416283_at	Down	Mm.4505.1	Mm.4505	phosphoribosylglycinamide formyltransferase	Gart	14450
1416284_at	Down	Mm.27332.1	Mm.273102	mitochondrial ribosomal protein L28	Mrpl28	68611
1416286_at	Up	Mm.41642.1	Mm.41642	regulator of G-protein signaling 4	Rgs4	19736
1416288_at	Down	Mm.27897.1	Mm.27897	DnaJ (Hsp40) homolog, subfamily A, member 1	Dnaja1	15502
1416289_at	Up	Mm.37371.1	Mm.37371	procollagen-lysine, 2-oxoglutarate 5-dioxygenase 1	Plod1	18822
1416290_a_at	Down	Mm.29582.1	Mm.29582	proteasome (prosome, macropain) 26S subunit, ATPase, 4	Psmc4	23996
1416298_at	Arch Down	Mm.4406.1	Mm.4406	matrix metallopeptidase 9	Mmp9	17395
1416299_at	Down	Mm.37801.1	Mm.37801	Shc SH2-domain binding protein 1	Shcbp1	20419
1416301_a_at	Up	Mm.4366.1	Mm.439662	early B-cell factor 1	Ebf1	13591	+
1416306_at	Up	Mm.6594.1	Mm.33483	chloride channel calcium activated 3	Clca3	23844
1416309_at	Arch Up	Mm.27584.1	Mm.290015	nucleolar and spindle associated protein 1	Nusap1	108907
1416313_at	Up	Mm.25165.1	Mm.477742	myeloid/lymphoid or mixed-lineage leukemia (trithorax homolog, Drosophila); translocated to, 11	Mllt11	56772
1416315_at	Up	Mm.28771.1	Mm.28771	abhydrolase domain containing 4	Abhd4	105501
1416316_at	Up	Mm.6611.1	Mm.290044	solute carrier family 27 (fatty acid transporter), member 2	Slc27a2	26458
1416318_at		Mm.46316.1	Mm.20144	serine (or cysteine) peptidase inhibitor, clade B, member 1a	Serpinb1a	66222
1416319_at	Arch Down	Mm.19352.1	Mm.188734	adenosine kinase	Adk	11534
1416321_s_at	Up	Mm.214514.1	Mm.214514	proline arginine-rich end leucine-rich repeat	Prelp	116847	+
1416326_at	Arch Down	Mm.22049.1	Mm.272368	cysteine-rich protein 1 (intestinal)	Crip1	12925
1416330_at	Up	Mm.806.1	Mm.806	CD81 antigen	Cd81	12520
1416332_at	Up	Mm.17898.1	Mm.17898	cold inducible RNA binding protein	Cirbp	12696
1416335_at	Down	Mm.2326.1	Mm.2326	macrophage migration inhibitory factor	Mif	17319	+
1416336_s_at	Down	Mm.603.1	Mm.603	small nuclear ribonucleoprotein D1	Snrpd1	20641
1416337_at	Arch Down	Mm.24805.1	Mm.379136	ubiquinol-cytochrome c reductase binding protein	Uqcrb	67530
1416341_at	Down	Mm.2186.1	Mm.292492	polymerase (RNA) II (DNA directed) polypeptide C	Polr2c	20021
1416342_at	Up	Mm.980.1	Mm.454219	tenascin C	Tnc	21923
1416344_at	Arch Down	Mm.486.1	Mm.486	lysosomal-associated membrane protein 2	Lamp2	16784
1416345_at	Down	Mm.30034.1	Mm.214504	translocase of inner mitochondrial membrane 8 homolog a1 (yeast)	Timm8a1	30058
1416347_at	Down	Mm.12917.1	Mm.12917	multiple endocrine neoplasia 1	Men1	17283
1416350_at	Arch Down	Mm.41513.1	Mm.41513	KrUppel-like factor 16	Klf16	118445
1416356_at	Down	Mm.29346.1	Mm.390685	guanosine monophosphate reductase 2	Gmpr2	105446
1416357_a_at	Up	Mm.39103.1	Mm.275003	melanoma cell adhesion molecule	Mcam	84004	+
1416361_a_at	Up	Mm.20893.1	Mm.20893	dynein cytoplasmic 1 intermediate chain 1	Dync1i1	13426
1416362_a_at	Down	Mm.12758.1	Mm.12758	FK506 binding protein 4	Fkbp4	14228
1416364_at	Down	Mm.2180.1	Mm.2180	heat shock protein 90 alpha (cytosolic), class B member 1	Hsp90ab1	15516
1416368_at	Down	Mm.2662.1	Mm.2662	glutathione S-transferase, alpha 4	Gsta4	14860
1416370_at	Down	Mm.2760.1	Mm.2760	zinc finger and SCAN domain containing 21	Zscan21	22697
1416371_at	Up	Mm.2082.1	Mm.2082	apolipoprotein D	Apod	11815	+
1416376_at	Down	Mm.29431.1	Mm.29431	transmembrane protein 97	Tmem97	69071	+
1416377_at	Down	Mm.29193.1	Mm.476827	programmed cell death 7	Pdcd7	50996
1416380_at	Arch Up	Mm.1597.1	Mm.1597	Moloney leukemia virus 10	Mov10	17454
1416381_a_at	Arch Down	Mm.193042.1	Mm.279782	peroxiredoxin 5	Prdx5	54683
1416382_at	Arch Down	Mm.684.1	Mm.322945	cathepsin C	Ctsc	13032
1416383_a_at	Up	Mm.1845.1	Mm.1845	pyruvate carboxylase	Pcx	18563
1416385_a_at	Arch Down	Mm.1358.1	Mm.249225	mannose-6-phosphate receptor, cation dependent	M6pr	17113
1416389_a_at	Down	Mm.33954.1	Mm.280068	regulator of chromosome condensation (RCC1) and BTB (POZ) domain containing protein 2	Rcbtb2	105670
1416395_at	Down	Mm.3624.1	Mm.3624	guanylate kinase 1	Guk1	14923
1416400_at	Down	Mm.24883.1	Mm.250599	pyrroline-5-carboxylate reductase-like	Pycrl	66194
1416402_at		Mm.143731.1	Mm.274243	ATP-binding cassette, sub-family B (MDR/TAP), member 10	Abcb10	56199
1416405_at	Up	Mm.2608.1	Mm.2608	biglycan	Bgn	12111
1416408_at	Up	Mm.8403.1	Mm.356689	acyl-Coenzyme A oxidase 1, palmitoyl	Acox1	11430	+
1416410_at	Arch Up	Mm.597.1	Mm.597	platelet-activating factor acetylhydrolase, isoform 1b, subunit 3	Pafah1b3	18476
1416411_at	Up	Mm.14601.1	Mm.440086	glutathione S-transferase, mu 2	Gstm2	14863
1416421_a_at	Down	Mm.10508.1	Mm.10508	Sjogren syndrome antigen B	Ssb	20823
1416424_at	Arch Down	Mm.104975.1	Mm.311696	mannose-6-phosphate receptor binding protein 1	M6prbp1	66905
1416431_at	Arch Down	Mm.181860.1	Mm.181860	tubulin, beta 6	Tubb6	67951
1416433_at	Down	Mm.2870.1	Mm.2870	replication protein A2	Rpa2	19891	+
1416438_at	Down	Mm.29965.1	Mm.29965	poly-U binding splicing factor 60	Puf60	67959
1416439_at	Down	Mm.29898.1	Mm.29898	dCTP pyrophosphatase 1	Dctpp1	66422
1416441_at	Up	Mm.14894.1	Mm.158251	plasma glutamate carboxypeptidase	Pgcp	54381	+
1416443_a_at	Down	Mm.29698.1	Mm.258530	SUMO1 activating enzyme subunit 1	Sae1	56459	+
1416444_at	Up	Mm.2567.1	Mm.2567	elongation of very long chain fatty acids (FEN1/Elo2, SUR4/Elo3, yeast)-like 2	Elovl2	54326
1416445_at	Down	Mm.24641.1	Mm.476890	family with sequence similarity 98, member A	Fam98a	72722
1416455_a_at	Arch Down	Mm.178.1	Mm.178	crystallin, alpha B	Cryab	12955
1416457_at	Arch Up	Mm.1457.1	Mm.1457	dimethylarginine dimethylaminohydrolase 2	Ddah2	51793
1416458_at	Arch Up	Mm.5061.1	Mm.5061	ADP-ribosylation factor 2	Arf2	11841
1416464_at		Mm.7248.1	Mm.7248	solute carrier family 4 (anion exchanger), member 1	Slc4a1	20533
1416468_at	Up	Mm.4514.1	Mm.435667	aldehyde dehydrogenase family 1, subfamily A1	Aldh1a1	11668
1416470_a_at	Down	Mm.22333.1	Mm.188544	ribophorin I	Rpn1	103963
1416471_at	Arch Down	Mm.14816.1	Mm.14816	choline/ethanolaminephosphotransferase 1	Cept1	99712
1416472_at	Up	Mm.44207.1	Mm.44207	synapse associated protein 1	Syap1	67043
1416473_a_at	Up	Mm.143741.1	Mm.209041	immunoglobulin sUperfamily, DCC subclass, member 4	Igdcc4	56741
1416485_at	Down	Mm.24565.1	Mm.303703	translocase of inner mitochondrial membrane 23 homolog (yeast)	Timm23	53600
1416488_at	Arch Up	Mm.3527.1	Mm.3527	cyclin G2	Ccng2	12452
1416492_at	Down	Mm.16110.1	Mm.16110	cyclin E1	Ccne1	12447	+
1416493_at	Down	Mm.7236.1	Mm.7236	dolichyl-di-phosphooligosaccharide-protein glycotransferase	Ddost	13200
1416498_at		Mm.4587.1	Mm.4587	peptidylprolyl isomerase C	Ppic	19038	+
1416502_a_at	Down	Mm.15928.1	Mm.272414	prolactin regulatory element binding	Preb	50907
1416503_at	Arch Down	Mm.2632.1	Mm.2632	latexin	Lxn	17035
1416505_at	Up	Mm.119.1	Mm.119	nuclear receptor subfamily 4, groUp A, member 1	Nr4a1	15370
1416513_at	Up	Mm.68887.1	Mm.425599	laminin, beta 2	Lamb2	16779
1416514_a_at	Down	Mm.13194.1	Mm.289707	fascin homolog 1, actin bundling protein (Strongylocentrotus purpuratus)	Fscn1	14086	+
1416524_at	Up	Mm.17224.1	Mm.285454	speckle-type POZ protein	Spop	20747
1416529_at	Up	Mm.30024.1	Mm.182785	epithelial membrane protein 1	Emp1	13730
1416531_at	Up	Mm.282.1	Mm.378931	glutathione S-transferase omega 1	Gsto1	14873
1416536_at	Down	Mm.154580.1	Mm.273418	melanoma associated antigen (mutated) 1	Mum1	68114
1416537_at	Up	Mm.41593.1	Mm.41593	cysteine-rich with EGF-like domains 1	Creld1	171508
1416544_at	Down	Mm.4303.1	Mm.246688	enhancer of zeste homolog 2 (Drosophila)	Ezh2	14056
1416554_at	Arch Down	Mm.5567.1	Mm.5567	similar to Pdlim1 protein /// PDZ and LIM domain 1 (elfin)	LOC100048338 /// Pdlim1	100048338 /// 54132
1416557_a_at	Down	Mm.873.1	Mm.873	elongation factor Tu GTP binding domain containing 2	Eftud2	20624
1416558_at	Down	Mm.4674.1	Mm.268668	maternal embryonic leucine zipper kinase	Melk	17279	+
1416559_at	Down	Mm.36766.1	Mm.231400	ribosomal RNA processing 8, methyltransferase, homolog (yeast)	Rrp8	101867
1416560_at	Arch Down	Mm.27473.1	Mm.250738	solute carrier family 13 (sodium-dependent dicarboxylate transporter), member 3	Slc13a3	114644
1416561_at	Up	Mm.16620.1	Mm.272120	glutamic acid decarboxylase 1	Gad1	14415	+
1416563_at	Down	Mm.1815.1	Mm.1815	cytidine 5'-triphosphate synthase	Ctps	51797	+
1416566_at	Down	Mm.22584.1	Mm.22584	serine/threonine kinase receptor associated protein	Strap	20901	+
1416569_at	Down	Mm.29546.1	Mm.41077	actin-like 6A	Actl6a	56456
1416570_s_at	Down	Mm.27288.1	Mm.122466	G elongation factor, mitochondrial 1	Gfm1	28030
1416575_at	Down	Mm.1248.1	Mm.1248	cell division cycle 45 homolog (S. cerevisiae)-like	Cdc45l	12544
1416579_a_at	Arch Down	Mm.4259.1	Mm.4259	epithelial cell adhesion molecule	Epcam	17075
1416581_at	Down	Mm.28265.1	Mm.28265	WD repeat domain 5	Wdr5	140858
1416585_at	Down	Mm.42195.1	Mm.42195	RuvB-like protein 1	Ruvbl1	56505
1416586_at	Down	Mm.1256.1	Mm.249661	zinc finger protein 239	Zfp239	22685
1416587_a_at	Down	Mm.4347.1	Mm.4347	X-ray repair complementing defective repair in Chinese hamster cells 1	Xrcc1	22594
1416592_at	Arch Down	Mm.29728.1	Mm.25844	glutaredoxin	Glrx	93692
1416595_at	Down	Mm.17949.1	Mm.17949	mitochondrial ribosomal protein S22	Mrps22	64655
1416597_at	Down	Mm.38268.1	Mm.279188	hepatoma-derived growth factor, related protein 2	Hdgfrp2	15193
1416606_s_at	Down	Mm.28203.1	Mm.28203	NHP2 ribonucleoprotein homolog (yeast)	Nhp2	52530
1416607_at	Up	Mm.182227.1	Mm.261842	RIKEN cDNA 4931406C07 gene	4931406C07Rik	70984
1416608_a_at	Arch Down	Mm.25308.1	Mm.290116	cDNA sequence BC004004	BC004004	80748
1416612_at	Up	Mm.4443.1	Mm.214016	cytochrome P450, family 1, subfamily b, polypeptide 1	Cyp1b1	13078
1416617_at	Up	Mm.7044.1	Mm.7044	acyl-CoA synthetase short-chain family member 1	Acss1	68738
1416618_at		Mm.4730.1	Mm.266888	protoporphyrinogen oxidase	Ppox	19044
1416620_at	Down	Mm.36676.1	Mm.274232	SWI/SNF related matrix associated, actin dependent regulator of chromatin, subfamily a-like 1	Smarcal1	54380
1416621_at	Down	Mm.3940.1	Mm.285453	lethal giant larvae homolog 1 (Drosophila)	Llgl1	16897
1416623_at	Up	Mm.2114.1	Mm.2114	thrombospondin 3	Thbs3	21827
1416625_at	Up	Mm.38888.1	Mm.38888	serine (or cysteine) peptidase inhibitor, clade G, member 1	Serping1	12258
1416627_at	Arch Down	Mm.104955.1	Mm.104955	serine protease inhibitor, Kunitz type 1	Spint1	20732
1416628_at	Down	Mm.144083.1	Mm.440071	transmembrane protein 223	Tmem223	66836
1416629_at	Arch Down	Mm.1056.1	Mm.1056	solute carrier family 1 (neutral amino acid transporter), member 5	Slc1a5	20514
1416632_at		Mm.148155.1	Mm.148155	similar to NADP-dependent malic enzyme (NADP-ME) (Malic enzyme 1) /// malic enzyme 1, NADP(+)-dependent, cytosolic	LOC677317 /// Me1	17436 /// 677317
1416635_at	Up	Mm.2379.1	Mm.2379	sphingomyelin phosphodiesterase, acid-like 3A	Smpdl3a	57319
1416641_at	Down	Mm.1013.1	Mm.288179	ligase I, DNA, ATP-dependent	Lig1	16881	+
1416647_at	Up	Mm.25848.1	Mm.25848	branched chain ketoacid dehydrogenase E1, alpha polypeptide	Bckdha	12039
1416649_at		Mm.2197.1	Mm.2197	alpha 1 microglobulin/bikunin	Ambp	11699
1416652_at		Mm.25755.1	Mm.383216	asporin	Aspn	66695
1416653_at	Arch Down	Mm.12155.1	Mm.316894	similar to vesicle transport protein /// syntaxin binding protein 3A	LOC100047484 /// Stxbp3a	100047484 /// 20912
1416658_at	Down	Mm.3246.1	Mm.427436	frizzled-related protein	Frzb	20378
1416664_at	Down	Mm.29931.1	Mm.289747	cell division cycle 20 homolog (S. cerevisiae)	Cdc20	107995	+
1416667_at	Arch Down	Mm.27183.1	Mm.27183	phenylalkylamine Ca2+ antagonist (emopamil) binding protein	Ebp	13595
1416675_s_at		Mm.23963.1	Mm.23963	phospholipase C, delta 1	Plcd1	18799
1416676_at	Up	Mm.2160.1	Mm.2160	kininogen 1	Kng1	16644
1416677_at	Up	Mm.2266.1	Mm.2266	apolipoprotein H	Apoh	11818
1416678_at	Down	Mm.40.1	Mm.40	COP9 (constitutive photomorphogenic) homolog, subunit 3 (Arabidopsis thaliana)	Cops3	26572
1416679_at	Up	Mm.1519.1	Mm.399042	ATP-binding cassette, sub-family D (ALD), member 3	Abcd3	19299
1416685_s_at	Down	Mm.4595.1	Mm.4595	fibrillarin	Fbl	14113
1416688_at	Up	Mm.4870.1	Mm.281651	synaptosomal-associated protein 91	Snap91	20616
1416689_at	Arch Down	Mm.10214.1	Mm.10214	tuftelin 1	Tuft1	22156
1416692_at	Down	Mm.29736.1	Mm.268004	coilin	Coil	12812
1416693_at	Down	Mm.14092.1	Mm.14092	forkhead box C2	Foxc2	14234
1416695_at		Mm.1508.1	Mm.1508	translocator protein	Tspo	12257
1416697_at	Arch Down	Mm.1151.1	Mm.1151	dipeptidylpeptidase 4	Dpp4	13482
1416698_a_at	Down	Mm.3049.1	Mm.3049	CDC28 protein kinase 1b	Cks1b	54124
1416699_at	Down	Mm.29264.1	Mm.29264	RIKEN cDNA 1110008F13 gene	1110008F13Rik	67388
1416700_at	Arch Up	Mm.46497.1	Mm.46497	Rho family GTPase 3	Rnd3	74194
1416703_at	Arch Down	Mm.4437.1	Mm.311337	mitogen-activated protein kinase 14	Mapk14	26416
1416706_at	Down	Mm.43671.1	Mm.240912	ribulose-5-phosphate-3-epimerase	Rpe	66646
1416708_a_at	Arch Up	Mm.27366.1	Mm.27366	GRAM domain containing 1A	Gramd1a	52857
1416709_a_at	Arch Down	Mm.21175.1	Mm.21175	neugrin, neurite outgrowth associated	Ngrn	83485
1416710_at	Up	Mm.41489.1	Mm.41489	transmembrane protein 35	Tmem35	67564
1416711_at	Up	Mm.14158.1	Mm.308525	T-box brain gene 1	Tbr1	21375
1416712_at	Arch Down	Mm.69751.1	Mm.69751	peptidase D	Pepd	18624
1416713_at	Up	Mm.29358.1	Mm.29358	tubulin polymerization-promoting protein family member 3	Tppp3	67971
1416728_at	Down	Mm.26789.1	Mm.378901	casein kinase 2, beta polypeptide	Csnk2b	13001
1416729_at	Up	Mm.971.1	Mm.971	plasminogen	Plg	18815
1416730_at	Arch Down	Mm.28630.1	Mm.28630	RNA terminal phosphate cyclase-like 1	Rcl1	59028
1416731_at	Arch Up	Mm.4093.1	Mm.130362	topoisomerase (DNA) II beta	Top2b	21974
1416740_at	Up	Mm.7281.1	Mm.7281	collagen, type V, alpha 1	Col5a1	12831
1416742_at	Down	Mm.21310.1	Mm.279437	craniofacial development protein 1	Cfdp1	23837
1416746_at	Down	Mm.14767.1	Mm.245931	H2A histone family, member X	H2afx	15270
1416748_a_at	Down	Mm.25544.1	Mm.149071	meiotic recombination 11 homolog A (S. cerevisiae)	Mre11a	17535
1416749_at	Up	Mm.30156.1	Mm.30156	HtrA serine peptidase 1	Htra1	56213
1416751_a_at	Down	Mm.26703.1	Mm.272826	DEAD (Asp-Glu-Ala-Asp) box polypeptide 20	Ddx20	53975
1416752_at	Up	Mm.29733.1	Mm.29733	LIM domain binding 3	Ldb3	24131
1416755_at	Down	Mm.2982.1	Mm.282092	DnaJ (Hsp40) homolog, subfamily B, member 1	Dnajb1	81489
1416757_at	Down	Mm.44082.1	Mm.335237	Zwilch, kinetochore associated, homolog (Drosophila)	Zwilch	68014
1416761_at	Down	Mm.5079.1	Mm.5079	hydroxysteroid 11-beta dehydrogenase 2	Hsd11b2	15484
1416762_at	Arch Down	Mm.1.1	Mm.1	S100 calcium binding protein A10 (calpactin)	S100a10	20194
1416763_at	Down	Mm.181490.1	Mm.181490	cell division cycle 123 homolog (S. cerevisiae)	Cdc123	98828
1416766_at		Mm.177724.1	Mm.177724	MOCO sulphurase C-terminal domain containing 2	Mosc2	67247	+
1416768_at		Mm.27647.1	Mm.10709	RIKEN cDNA 1110003E01 gene	1110003E01Rik	68552
1416773_at	Down	Mm.8108.1	Mm.287173	WEE 1 homolog 1 (S. pombe)	Wee1	22390
1416776_at	Arch Up	Mm.9114.1	Mm.9114	crystallin, mu	Crym	12971
1416778_at	Up	Mm.220962.1	Mm.398690	serum deprivation response	Sdpr	20324	+
1416780_at	Up	Mm.26550.1	Mm.272582	phosphofructokinase, muscle	Pfkm	18642
1416783_at	Up	Mm.1440.1	Mm.1440	tachykinin 1	Tac1	21333
1416790_a_at	Down	Mm.183016.1	Mm.284252	predicted gene, EG545124 /// predicted gene, ENSMUSG00000051559 /// thymine DNA glycosylase	EG545124 /// ENSMUSG00000051559 /// Tdg	21665 /// 545124 /// 624784
1416791_a_at	Down	Mm.7271.1	Mm.7271	nuclear RNA export factor 1 homolog (S. cerevisiae)	Nxf1	53319
1416793_at	Arch Down	Mm.24719.1	Mm.175403	atlastin GTPase 2	Atl2	56298
1416798_a_at	Down	Mm.41787.1	Mm.41787	non-metastatic cells 4, protein expressed in	Nme4	56520	+
1416802_a_at	Down	Mm.23526.1	Mm.23526	cell division cycle associated 5	Cdca5	67849	+
1416803_at	Up	Mm.24720.1	Mm.24720	FK506 binding protein 7	Fkbp7	14231
1416805_at	Up	Mm.33946.1	Mm.460017	RIKEN cDNA 1110032E23 gene	1110032E23Rik	68659
1416809_at	Up	Mm.21193.1	Mm.332844	cytochrome P450, family 3, subfamily a, polypeptide 11	Cyp3a11	13112
1416815_s_at	Down	Mm.927.1	Mm.927	budding uninhibited by benzimidazoles 3 homolog (S. cerevisiae)	Bub3	12237	+
1416816_at		Mm.143817.1	Mm.143817	NIMA (never in mitosis gene a)-related expressed kinase 7	Nek7	59125
1416825_at	Up	Mm.1541.1	Mm.1541	syntrophin, acidic 1	Snta1	20648
1416828_at	Up	Mm.4435.1	Mm.45953	synaptosomal-associated protein 25	Snap25	20614
1416830_at	Arch Down	Mm.21976.1	Mm.439922	RIKEN cDNA 0610031J06 gene	0610031J06Rik	56700
1416831_at	Arch Down	Mm.8856.1	Mm.8856	neuraminidase 1	Neu1	18010
1416832_at	Arch Down	Mm.30239.1	Mm.30239	solute carrier family 39 (metal ion transporter), member 8	Slc39a8	67547
1416836_at		Mm.28465.1	Mm.472719	low-density lipoprotein receptor-related protein 10	Lrp10	65107	+
1416837_at	Down	Mm.19904.1	Mm.19904	BCL2-associated X protein	Bax	12028
1416845_at	Arch Up	Mm.27387.1	Mm.477984	transmembrane protein 132A	Tmem132a	98170
1416846_a_at	Arch Up	Mm.9944.1	Mm.321654	PDZ domain containing RING finger 3	Pdzrn3	55983
1416848_at	Arch Up	Mm.22470.1	Mm.390165	ubiquitin-like 5	Ubl5	66177
1416854_at	Up	Mm.3786.1	Mm.284891	solute carrier family 34 (sodium phosphate), member 2	Slc34a2	20531
1416858_a_at	Down	Mm.28480.1	Mm.28480	FK506 binding protein 3	Fkbp3	30795
1416864_at	Down	Mm.27364.1	Mm.245577	surfeit gene 6	Surf6	20935
1416868_at		Mm.1912.1	Mm.1912	cyclin-dependent kinase inhibitor 2C (p18, inhibits CDK4)	Cdkn2c	12580
1416873_a_at	Down	Mm.219464.1	Mm.111326	cyclin-dependent kinase 2	Cdk2	12566	+
1416882_at	Up	Mm.18635.1	Mm.18635	regulator of G-protein signalling 10	Rgs10	67865
1416885_at	Down	Mm.22294.1	Mm.478004	RIKEN cDNA 1110038F14 gene	1110038F14Rik	117171
1416889_at	Up	Mm.39469.1	Mm.39469	troponin I, skeletal, fast 2	Tnni2	21953	+
1416890_at	Down	Mm.29627.1	Mm.29627	WD repeat domain 74	Wdr74	107071	+
1416895_at	Up	Mm.15675.1	Mm.15675	ephrin A1	Efna1	13636
1416896_at	Down	Mm.29910.1	Mm.301827	ribosomal protein S6 kinase polypeptide 1	Rps6ka1	20111
1416897_at		Mm.49074.1	Mm.49074	poly (ADP-ribose) polymerase family, member 9	Parp9	80285
1416904_at	Up	Mm.141993.1	Mm.255723	muscleblind-like 1 (Drosophila)	Mbnl1	56758	+
1416905_at	Up	Mm.2614.1	Mm.2614	guanylate cyclase activator 2a (guanylin)	Guca2a	14915
1416910_at	Arch Down	Mm.27692.1	Mm.248046	DnaJ (Hsp40) homolog, subfamily C, member 15	Dnajc15	66148
1416913_at	Up	Mm.88078.1	Mm.88078	esterase 1	Es1	13884
1416915_at	Down	Mm.18210.1	Mm.18210	mutS homolog 6 (E. coli)	Msh6	17688
1416917_at	Down	Mm.197509.1	Mm.197509	RIKEN cDNA 1700123O20 gene	1700123O20Rik	58248
1416920_at	Down	Mm.542.1	Mm.426069	RNA binding motif protein 4	Rbm4	19653	+
1416921_x_at	Arch Down	Mm.16763.1	Mm.275831	aldolase A, fructose-bisphosphate	Aldoa	11674
1416926_at	Up	Mm.28708.1	Mm.393018	transformation related protein 53 inducible nuclear protein 1	Trp53inp1	60599
1416928_at	Down	Mm.27660.1	Mm.27660	RNA binding motif protein 12	Rbm12	75710
1416930_at		Mm.878.1	Mm.878	lymphocyte antigen 6 complex, locus D	Ly6d	17068
1416931_at	Down	Mm.143166.1	Mm.340248	Ngg1 interacting factor 3-like 1 (S. pombe)	Nif3l1	65102
1416936_at	Up	Mm.6826.1	Mm.6826	apoptosis-associated tyrosine kinase	Aatk	11302
1416937_at	Up	Mm.30064.1	Mm.272460	gamma-aminobutyric acid receptor associated protein	Gabarap	56486
1416938_at	Down	Mm.28510.1	Mm.246996	coiled-coil-helix-coiled-coil-helix domain containing 1	Chchd1	66121	+
1416939_at	Down	Mm.28897.1	Mm.28897	pyrophosphatase (inorganic) 1	Ppa1	67895	+
1416941_s_at	Down	Mm.27955.1	Mm.27955	eukaryotic translation initiation factor 4H	Eif4h	22384
1416942_at	Up	Mm.83526.1	Mm.83526	endoplasmic reticulum aminopeptidase 1	Erap1	80898
1416944_a_at	Down	Mm.4557.1	Mm.126976	tousled-like kinase 2 (Arabidopsis)	Tlk2	24086	+
1416949_s_at	Down	Mm.18556.1	Mm.18556	solute carrier family 39 (zinc transporter), member 7	Slc39a7	14977
1416953_at	Up	Mm.1810.1	Mm.393058	connective tissue growth factor	Ctgf	14219
1416954_at	Down	Mm.3991.1	Mm.3991	solute carrier family 25 (mitochondrial carrier, dicarboxylate transporter), member 10	Slc25a10	27376
1416956_at	Up	Mm.15512.1	Mm.388924	potassium voltage-gated channel, shaker-related subfamily, beta member 2	Kcnab2	16498
1416958_at	Up	Mm.26587.1	Mm.26587	nuclear receptor subfamily 1, groUp D, member 2	Nr1d2	353187
1416961_at	Down	Mm.29133.1	Mm.29133	budding uninhibited by benzimidazoles 1 homolog, beta (S. cerevisiae)	Bub1b	12236
1416962_at	Down	Mm.154298.1	Mm.255045	regulator of chromosome condensation 1	Rcc1	100088
1416967_at	Down	Mm.4541.1	Mm.65396	SRY-box containing gene 2	Sox2	20674	+
1416968_a_at	Up	Mm.157103.1	Mm.157103	hydroxy-delta-5-steroid dehydrogenase, 3 beta- and steroid delta-isomerase 7	Hsd3b7	101502
1416969_at	Down	Mm.20858.1	Mm.20858	G two S phase expressed protein 1	Gtse1	29870
1416973_at	Down	Mm.29504.1	Mm.299312	NHP2 non-histone chromosome protein 2-like 1 (S. cerevisiae)	Nhp2l1	20826
1416978_at	Up	Mm.3303.1	Mm.3303	Fc receptor, IgG, alpha chain transporter	Fcgrt	14132
1416980_at	Arch Down	Mm.19281.1	Mm.337232	methyltransferase like 7B	Mettl7b	71664
1416983_s_at	Up	Mm.29891.1	Mm.29891	forkhead box O1	Foxo1	56458
1416984_at	Down	Mm.24875.1	Mm.287443	mitochondrial ribosomal protein S18A	Mrps18a	68565
1416988_at	Down	Mm.4619.1	Mm.4619	mutS homolog 2 (E. coli)	Msh2	17685	+
1416992_at	Arch Up	Mm.517.1	Mm.149235	similar to manic fringe /// MFNG O-fucosylpeptide 3-beta-N-acetylglucosaminyltransferase	LOC100046464 /// Mfng	100046464 /// 17305
1416995_at	Up	Mm.23329.1	Mm.236650	protein kinase C and casein kinase substrate in neurons 3	Pacsin3	80708
1416996_at	Up	Mm.104771.1	Mm.387293	TBC1 domain family, member 8	Tbc1d8	54610
1416998_at	Down	Mm.29061.1	Mm.29061	RRS1 ribosome biogenesis regulator homolog (S. cerevisiae)	Rrs1	59014
1416999_at	Down	Mm.953.1	Mm.953	sphingomyelin phosphodiesterase 2, neutral	Smpd2	20598
1417004_at	Down	Mm.22688.1	Mm.241334	tumor susceptibility gene 101	Tsg101	22088
1417005_at	Up	Mm.20354.1	Mm.278357	kinesin light chain 1	Klc1	16593
1417008_at	Up	Mm.20396.1	Mm.20396	carnitine acetyltransferase	Crat	12908
1417010_at	Up	Mm.27962.1	Mm.330700	zinc finger protein 238	Zfp238	30928
1417013_at	Arch Down	Mm.21549.1	Mm.21549	heat shock protein 8	Hspb8	80888
1417018_at	Up	Mm.41781.1	Mm.276367	epidermal growth factor-containing fibulin-like extracellular matrix protein 2	Efemp2	58859
1417019_a_at	Down	Mm.20912.1	Mm.20912	cell division cycle 6 homolog (S. cerevisiae)	Cdc6	23834
1417022_at	Arch Down	Mm.5140.1	Mm.5140	solute carrier family 7 (cationic amino acid transporter, y+ system), member 3	Slc7a3	11989
1417023_a_at		Mm.582.1	Mm.582	fatty acid binding protein 4, adipocyte	Fabp4	11770
1417024_at	Down	Mm.10528.1	Mm.10528	histidyl-tRNA synthetase	Hars	15115
1417027_at	Arch Up	Mm.44876.1	Mm.44876	tripartite motif-containing 2	Trim2	80890
1417035_at	Down	Mm.28413.1	Mm.303924	SAC3 domain containing 1	Sac3d1	66406
1417037_at	Down	Mm.29709.1	Mm.29709	origin recognition complex, subunit 6-like (S. cerevisiae)	Orc6l	56452
1417038_at	Down	Mm.38450.1	Mm.38450	septin 9	40430	53860
1417041_at	Down	Mm.3458.1	Mm.3458	polymerase (RNA) I polypeptide C	Polr1c	20016
1417042_at	Arch Down	Mm.30087.1	Mm.30087	solute carrier family 37 (glucose-6-phosphate transporter), member 4	Slc37a4	14385
1417043_at	Up	Mm.1593.1	Mm.1593	lecithin cholesterol acyltransferase	Lcat	16816
1417044_at	Down	Mm.74312.1	Mm.260527	leucine carboxyl methyltransferase 1	Lcmt1	30949
1417045_at	Arch Down	Mm.34384.1	Mm.235081	BH3 interacting domain death agonist	Bid	12122
1417049_at		Mm.195461.1	Mm.195461	Rh blood groUp, D antigen	Rhd	19746
1417050_at	Up	Mm.41630.1	Mm.258993	C1q and tumor necrosis factor related protein 4	C1qtnf4	67445
1417053_at	Down	Mm.2355.1	Mm.263862	prohibitin	Phb	18673	+
1417056_at		Mm.830.1	Mm.830	proteasome (prosome, macropain) 28 subunit, alpha	Psme1	19186
1417057_a_at	Down	Mm.30242.1	Mm.258059	lysosomal-associated membrane protein 3 /// similar to peptidylprolyl isomerase D /// similar to peptidylprolyl isomerase D /// peptidylprolyl isomerase D (cyclophilin D)	Lamp3 /// LOC100043444 /// LOC100045251 /// Ppid	100043444 /// 100045251 /// 239739 /// 67738
1417061_at		Mm.28756.1	Mm.28756	solute carrier family 40 (iron-regulated transporter), member 1	Slc40a1	53945
1417062_at	Down	Mm.21972.1	Mm.260782	armadillo repeat containing 10	Armc10	67211	+
1417063_at	Up	Mm.2570.1	Mm.2570	complement component 1, q subcomponent, beta polypeptide	C1qb	12260
1417064_at	Down	Mm.2053.1	Mm.2053	jagunal homolog 1 (Drosophila)	Jagn1	67767
1417065_at	Up	Mm.181959.1	Mm.181959	early growth response 1	Egr1	13653
1417066_at	Up	Mm.28337.1	Mm.38330	chaperone, ABC1 activity of bc1 complex like (S. pombe)	Cabc1	67426
1417071_s_at	Up	Mm.1554.1	Mm.245297	cytochrome P450, family 4, subfamily v, polypeptide 3	Cyp4v3	102294
1417075_at	Down	Mm.209.1	Mm.422972	RIKEN cDNA 2010309E21 gene	2010309E21Rik	66488
1417079_s_at	Arch Down	Mm.26934.1	Mm.390793	lectin, galactose-binding, soluble 2	Lgals2	107753
1417082_at	Down	Mm.154985.1	Mm.263913	acidic (leucine-rich) nuclear phosphoprotein 32 family, member B	Anp32b	67628
1417089_a_at		Mm.970.1	Mm.252145	creatine kinase, mitochondrial 1, ubiquitous	Ckmt1	12716
1417096_at	Down	Mm.38528.1	Mm.289841	ribosomal RNA processing 15 homolog (S. cerevisiae)	Rrp15	67223
1417097_at	Arch Down	Mm.29096.1	Mm.192706	mitochondrial trans-2-enoyl-CoA reductase	Mecr	26922
1417100_at	Down	Mm.11175.1	Mm.11175	CD320 antigen	Cd320	54219
1417103_at	Down	Mm.5731.1	Mm.298947	D-dopachrome tautomerase	Ddt	13202
1417104_at		Mm.20829.1	Mm.20829	epithelial membrane protein 3	Emp3	13732
1417109_at	Arch Down	Mm.15801.1	Mm.15801	tubulointerstitial nephritis antigen-like 1	Tinagl1	94242
1417111_at	Up	Mm.117294.1	Mm.117294	mannosidase 1, alpha	Man1a	17155
1417113_at	Arch Up	Mm.74594.1	Mm.321452	germ cell-less homolog 1 (Drosophila)	Gmcl1	23885
1417115_at	Arch Up	Mm.4358.1	Mm.172897	mitogen-activated protein kinase kinase kinase 12	Map3k12	26404
1417118_a_at	Down	Mm.5934.1	Mm.305796	ARD1 homolog A, N-acetyltransferase (S. cerevisiae)	Ard1a	56292
1417122_at	Up	Mm.103805.1	Mm.282257	vav 3 oncogene	Vav3	57257
1417125_at	Down	Mm.2573.1	Mm.371964	S-adenosylhomocysteine hydrolase	Ahcy	269378
1417129_a_at	Arch Up	Mm.31436.1	Mm.247566	Meis homeobox 2	Meis2	17536
1417130_s_at	Up	Mm.196189.1	Mm.196189	angiopoietin-like 4	Angptl4	57875
1417131_at	Down	Mm.29800.1	Mm.307103	cell division cycle 25 homolog A (S. pombe)	Cdc25a	12530
1417133_at	Arch Down	Mm.1237.1	Mm.1237	peripheral myelin protein 22	Pmp22	18858
1417138_s_at	Down	Mm.18579.1	Mm.18579	polymerase (RNA) II (DNA directed) polypeptide E	Polr2e	66420
1417141_at	Up	Mm.858.1	Mm.33902	interferon gamma induced GTPase	Igtp	16145
1417142_at	Arch Up	Mm.35039.1	Mm.35039	family with sequence similarity 120, member B	Fam120b	67544
1417144_at	Down	Mm.43167.1	Mm.142348	tubulin, gamma 1	Tubg1	103733
1417146_at	Down	Mm.46689.1	Mm.278085	methylthioribose-1-phosphate isomerase homolog (S. cerevisiae)	Mri1	67873
1417147_at	Arch Up	Mm.5166.1	Mm.279863	family with sequence similarity 69, member B	Fam69b	56279
1417148_at	Arch Up	Mm.4146.1	Mm.4146	platelet derived growth factor receptor, beta polypeptide	Pdgfrb	18596
1417155_at	Down	Mm.16469.1	Mm.16469	v-myc myelocytomatosis viral related oncogene, neuroblastoma derived (avian)	Mycn	18109	+
1417160_s_at	Up	Mm.1650.1	Mm.1650	extracellular proteinase inhibitor	Expi	14038
1417162_at	Arch Down	Mm.182921.1	Mm.261182	transmembrane BAX inhibitor motif containing 1	Tmbim1	69660
1417164_at	Up	Mm.34912.1	Mm.404024	dual specificity phosphatase 10	Dusp10	63953
1417166_at	Down	Mm.28287.1	Mm.105331	PC4 and SFRS1 interacting protein 1	Psip1	101739	+
1417167_at	Down	Mm.27853.1	Mm.27853	exosome component 5	Exosc5	27998	+
1417169_at		Mm.12914.1	Mm.272770	ubiquitin specific peptidase 2	Usp2	53376
1417173_at	Down	Mm.4068.1	Mm.4068	activating transcription factor 6 beta	Atf6b	12915
1417176_at	Arch Up	Mm.30199.1	Mm.30199	casein kinase 1, epsilon	Csnk1e	27373
1417177_at	Down	Mm.2820.1	Mm.2820	galactokinase 1	Galk1	14635
1417178_at	Arch Down	Mm.97.1	Mm.97	GIPC PDZ domain containing family, member 2	Gipc2	54120
1417181_a_at	Arch Up	Mm.4651.1	Mm.4651	kinesin-associated protein 3	Kifap3	16579
1417184_s_at		Mm.206691.1	Mm.288567	hemoglobin, beta adult major chain /// hemoglobin, beta adult minor chain	Hbb-b1 /// Hbb-b2	15129 /// 15130
1417185_at	Arch Down	Mm.8180.1	Mm.425949	lymphocyte antigen 6 complex, locus A	Ly6a	110454
1417189_at	Up	Mm.626.1	Mm.371573	proteasome (prosome, macropain) 28 subunit, beta	Psme2	19188
1417190_at	Arch Down	Mm.28830.1	Mm.202727	nicotinamide phosphoribosyltransferase	Nampt	59027
1417192_at	Down	Mm.180299.1	Mm.213292	translocase of outer mitochondrial membrane 70 homolog A (yeast)	Tomm70a	28185
1417200_at	Down	Mm.18230.1	Mm.393140	transmembrane protein 183A	Tmem183a	57439
1417201_at	Arch Up	Mm.29601.1	Mm.248652	5'-nucleotidase, cytosolic II	Nt5c2	76952
1417208_at	Arch Down	Mm.2787.1	Mm.2787	alpha-methylacyl-CoA racemase	Amacr	17117
1417211_a_at	Up	Mm.171374.1	Mm.171374	RIKEN cDNA 1110032A03 gene /// hypothetical protein LOC100048251	1110032A03Rik /// LOC100048251	100048251 /// 68721
1417212_at	Arch Down	Mm.34532.1	Mm.328870	RIKEN cDNA 9530058B02 gene	9530058B02Rik	68241
1417214_at	Up	Mm.190553.1	Mm.246753	RAB27b, member RAS oncogene family	Rab27b	80718
1417218_at	Up	Mm.31663.1	Mm.31663	calcium homeostasis modulator 2	Calhm2	72691
1417220_at	Arch Down	Mm.3798.1	Mm.3798	fumarylacetoacetate hydrolase	Fah	14085
1417223_at	Down	Mm.28050.1	Mm.28050	CD2 antigen (cytoplasmic tail) binding protein 2	Cd2bp2	70233
1417231_at	Arch Down	Mm.117068.1	Mm.117068	claudin 2	Cldn2	12738
1417233_at	Down	Mm.41622.1	Mm.41622	coiled-coil-helix-coiled-coil-helix domain containing 4	Chchd4	72170
1417235_at	Up	Mm.18526.1	Mm.18526	EH-domain containing 3	Ehd3	57440
1417239_at	Down	Mm.12481.1	Mm.12481	centrin 3	Cetn3	12626
1417242_at	Down	Mm.197555.1	Mm.197555	eukaryotic translation initiation factor 4A, isoform 3	Eif4a3	192170
1417246_at		Mm.27725.1	Mm.260144	pregnancy zone protein	Pzp	11287
1417247_at	Down	Mm.28817.1	Mm.28817	expressed sequence AI597479	AI597479	98404
1417251_at	Up	Mm.155617.1	Mm.253736	palmdelphin	Palmd	114301	+
1417255_at		Mm.32802.1	Mm.32802	intraflagellar transport 140 homolog (Chlamydomonas)	Ift140	106633
1417256_at	Up	Mm.5022.1	Mm.5022	matrix metallopeptidase 13	Mmp13	17386
1417257_at	Up	Mm.4349.1	Mm.236017	carboxyl ester lipase	Cel	12613
1417258_at	Down	Mm.1813.1	Mm.282158	chaperonin containing Tcp1, subunit 5 (epsilon)	Cct5	12465	+
1417266_at	Up	Mm.137.1	Mm.137	chemokine (C-C motif) ligand 6	Ccl6	20305
1417267_s_at	Arch Down	Mm.30729.1	Mm.30729	FK506 binding protein 11	Fkbp11	66120
1417268_at		Mm.3460.1	Mm.3460	CD14 antigen	Cd14	12475
1417272_at	Up	Mm.87593.1	Mm.258545	family with sequence similarity 114, member A1	Fam114a1	68303
1417273_at	Up	Mm.10283.1	Mm.235547	pyruvate dehydrogenase kinase, isoenzyme 4	Pdk4	27273
1417274_at	Down	Mm.4633.1	Mm.386890	small nuclear ribonucleoprotein polypeptide A	Snrpa	53607	+
1417275_at	Up	Mm.39040.1	Mm.39040	myelin and lymphocyte protein, T-cell differentiation protein	Mal	17153
1417278_a_at	Down	Mm.30219.1	Mm.30219	naked cuticle 1 homolog (Drosophila)	Nkd1	93960
1417281_a_at	Up	Mm.29373.1	Mm.29373	matrix metallopeptidase 23	Mmp23	26561
1417285_a_at	Arch Down	Mm.27677.1	Mm.275780	NADH dehydrogenase (ubiquinone) 1 alpha subcomplex, 5	Ndufa5	68202
1417288_at	Arch Down	Mm.148782.1	Mm.478026	pleckstrin homology domain-containing, family A (phosphoinositide binding specific) member 2	Plekha2	83436
1417290_at	Up	Mm.176946.1	Mm.348025	leucine-rich alpha-2-glycoprotein 1	Lrg1	76905
1417295_at	Down	Mm.212577.1	Mm.212577	metastasis associated 1	Mta1	116870	+
1417297_at		Mm.26945.1	Mm.458106	inositol 1,4,5-triphosphate receptor 3	Itpr3	16440
1417299_at	Down	Mm.5379.1	Mm.33773	NIMA (never in mitosis gene a)-related expressed kinase 2	Nek2	18005	+
1417302_at	Arch Up	Mm.22980.1	Mm.283859	REST corepressor 2	Rcor2	104383
1417312_at	Up	Mm.55143.1	Mm.55143	dickkopf homolog 3 (Xenopus laevis)	Dkk3	50781	+
1417314_at		Mm.653.1	Mm.653	complement factor B	Cfb	14962
1417318_at	Up	Mm.103776.1	Mm.248788	deleted in bladder cancer 1 (human)	Dbc1	56710	+
1417320_at	Arch Down	Mm.21535.1	Mm.21535	GrpE-like 1, mitochondrial	Grpel1	17713
1417323_at	Down	Mm.23776.1	Mm.389499	proline/serine-rich coiled-coil 1	Psrc1	56742	+
1417327_at	Up	Mm.31915.1	Mm.396075	caveolin 2	Cav2	12390	+
1417331_a_at	Down	Mm.7760.1	Mm.392505	ADP-ribosylation factor-like 6	Arl6	56297
1417336_a_at	Up	Mm.38674.1	Mm.38674	synaptotagmin-like 4	Sytl4	27359
1417346_at	Up	Mm.24163.1	Mm.24163	PYD and CARD domain containing	Pycard	66824
1417348_at		Mm.24177.1	Mm.358702	RIKEN cDNA 2310039H08 gene	2310039H08Rik	67101
1417351_a_at	Down	Mm.821.1	Mm.413078	similar to Small nuclear ribonucleoprotein polypeptide A /// small nuclear ribonucleoprotein polypeptide A'	LOC100047155 /// Snrpa1	100047155 /// 68981
1417359_at	Arch Up	Mm.7386.1	Mm.7386	microfibrillar-associated protein 2	Mfap2	17150
1417360_at	Down	Mm.196006.1	Mm.196006	mutL homolog 1 (E. coli)	Mlh1	17350	+
1417363_at	Arch Up	Mm.12832.1	Mm.12832	zinc finger protein 61	Zfp61	22719
1417364_at	Down	Mm.42960.1	Mm.379129	eukaryotic translation elongation factor 1 gamma /// similar to eukaryotic translation elongation factor 1 gamma	Eef1g /// LOC100047986	100047986 /// 67160
1417367_at	Down	Mm.11711.1	Mm.260288	protein phosphatase 2 (formerly 2A), catalytic subunit, alpha isoform	Ppp2ca	19052
1417370_at	Up	Mm.4641.1	Mm.4641	trefoil factor 3, intestinal	Tff3	21786
1417371_at	Arch Up	Mm.28957.1	Mm.28957	pellino 1	Peli1	67245
1417373_a_at		Mm.1155.1	Mm.1155	tubulin, alpha 4A	Tuba4a	22145
1417379_at	Up	Mm.56685.1	Mm.207619	IQ motif containing GTPase activating protein 1	Iqgap1	29875
1417381_at	Up	Mm.370.1	Mm.439957	complement component 1, q subcomponent, alpha polypeptide	C1qa	12259
1417382_at	Arch Down	Mm.10211.1	Mm.10211	ectonucleoside triphosphate diphosphohydrolase 5	Entpd5	12499
1417388_at	Down	Mm.94160.1	Mm.94160	brain expressed X-linked 2	Bex2	12069
1417390_at	Down	Mm.18798.1	Mm.348649	GPN-loop GTPase 1	Gpn1	74254
1417392_a_at	Arch Down	Mm.142455.1	Mm.142455	solute carrier family 7 (cationic amino acid transporter, y+ system), member 7	Slc7a7	20540
1417393_a_at		Mm.29140.1	Mm.29140	family with sequence similarity 132, member A	Fam132a	67389
1417394_at		Mm.4325.1	Mm.4325	KrUppel-like factor 4 (gut)	Klf4	16600	+
1417399_at		Mm.3982.1	Mm.3982	growth arrest specific 6	Gas6	14456	+
1417400_at	Arch Up	Mm.26786.1	Mm.212395	retinoic acid induced 14	Rai14	75646
1417407_at	Down	Mm.154613.1	Mm.125477	F-box and leucine-rich repeat protein 14	Fbxl14	101358
1417411_at	Up	Mm.41277.1	Mm.389747	nucleosome assembly protein 1-like 5	Nap1l5	58243
1417420_at	Arch Up	Mm.22288.1	Mm.273049	cyclin D1	Ccnd1	12443
1417421_at	Arch Down	Mm.24662.1	Mm.24662	S100 calcium binding protein A1	S100a1	20193
1417422_at	Up	Mm.29395.1	Mm.29395	glycine N-methyltransferase	Gnmt	14711
1417423_at	Up	Mm.41665.1	Mm.41665	glutamate receptor, ionotropic, N-methyl D-aspartate-associated protein 1 (glutamate binding)	Grina	66168
1417425_at	Down	Mm.31643.1	Mm.425295	Prkr interacting protein 1 (IL11 inducible)	Prkrip1	66801
1417429_at		Mm.976.1	Mm.976	flavin containing monooxygenase 1	Fmo1	14261	+
1417437_at	Down	Mm.16147.1	Mm.288809	X-ray repair complementing defective repair in Chinese hamster cells 6	Xrcc6	14375	+
1417438_at	Up	Mm.23661.1	Mm.119343	retinol dehydrogenase 14 (all-trans and 9-cis)	Rdh14	105014
1417439_at	Up	Mm.29597.1	Mm.29597	CD248 antigen, endosialin	Cd248	70445
1417442_a_at	Up	Mm.41300.1	Mm.282711	peroxisomal biogenesis factor 3	Pex3	56535
1417445_at	Down	Mm.31730.1	Mm.225956	NDC80 homolog, kinetochore complex component (S. cerevisiae)	Ndc80	67052
1417446_at	Up	Mm.4190.1	Mm.292447	solute carrier family 12, member 4	Slc12a4	20498
1417448_at	Down	Mm.100331.1	Mm.259547	RIKEN cDNA 1810008A18 gene	1810008A18Rik	108707
1417450_a_at	Down	Mm.27836.1	Mm.379024	transforming, acidic coiled-coil containing protein 3	Tacc3	21335	+
1417454_at	Down	Mm.26885.1	Mm.327675	cullin 4B	Cul4b	72584
1417455_at	Up	Mm.1291.1	Mm.3992	transforming growth factor, beta 3	Tgfb3	21809	+
1417464_at	Up	Mm.1716.1	Mm.1716	troponin C2, fast	Tnnc2	21925
1417465_at	Down	Mm.3496.1	Mm.3496	farnesyltransferase, CAAX box, alpha /// similar to farnesyltransferase alpha subunit	Fnta /// LOC100046996	100046996 /// 14272
1417466_at	Up	Mm.41641.1	Mm.20954	regulator of G-protein signaling 5	Rgs5	19737
1417475_at	Down	Mm.27518.1	Mm.186066	ATPase type 13A1	Atp13a1	170759
1417478_a_at	Down	Mm.22587.1	Mm.427307	protein phosphatase 2, regulatory subunit B'', gamma	Ppp2r3c	59032
1417480_at	Up	Mm.28584.1	Mm.28584	f-box protein 9	Fbxo9	71538
1417481_at		Mm.3272.1	Mm.3272	receptor (calcitonin) activity modifying protein 1	Ramp1	51801
1417484_at	Up	Mm.4987.1	Mm.4987	integrin binding sialoprotein	Ibsp	15891	+
1417486_at	Arch Up	Mm.20908.1	Mm.20908	src homology 2 domain-containing transforming protein D	Shd	20420
1417490_at	Arch Down	Mm.22753.1	Mm.236553	cathepsin B	Ctsb	13030
1417494_a_at	Up	Mm.13787.1	Mm.13787	ceruloplasmin	Cp	12870
1417498_at		Mm.934.1	Mm.279733	serine (or cysteine) peptidase inhibitor, clade F, member 2	Serpinf2	18816
1417499_at	Arch Down	Mm.21826.1	Mm.21826	translocase of inner mitochondrial membrane 10 homolog (yeast)	Timm10	30059
1417503_at	Down	Mm.27855.1	Mm.332739	replication factor C (activator 1) 2	Rfc2	19718
1417504_at	Up	Mm.354.1	Mm.277665	calbindin 1	Calb1	12307
1417505_s_at	Up	Mm.15617.1	Mm.193451	predicted gene, 100038993 /// interleukin 11 receptor, alpha chain 1 /// interleukin 11 receptor, alpha chain 2 /// predicted gene, OTTMUSG00000011351	100038993 /// Il11ra1 /// Il11ra2 /// OTTMUSG00000011351	100038993 /// 100042555 /// 16157 /// 16158
1417506_at	Down	Mm.12239.1	Mm.12239	geminin	Gmnn	57441	+
1417507_at	Up	Mm.154456.1	Mm.149403	cytochrome b-561	Cyb561	13056
1417508_at	Up	Mm.5181.1	Mm.5181	ring finger protein 19A	Rnf19a	30945
1417511_at	Down	Mm.28560.1	Mm.28560	Ly1 antibody reactive clone	Lyar	17089	+
1417520_at	Up	Mm.42138.1	Mm.42138	nuclear factor, erythroid derived 2, like 3	Nfe2l3	18025
1417521_at	Arch Up	Mm.1478.1	Mm.1478	ephrin A2	Efna2	13637
1417525_at	Down	Mm.4746.1	Mm.4746	heart and neural crest derivatives expressed transcript 1	Hand1	15110
1417526_at	Arch Up	Mm.143816.1	Mm.272803	poly(rC) binding protein 3	Pcbp3	59093
1417527_at	Arch Up	Mm.10647.1	Mm.390023	adaptor-related protein complex 3, mu 2 subunit	Ap3m2	64933
1417529_at	Up	Mm.2015.1	Mm.2015	RAB33A, member of RAS oncogene family	Rab33a	19337
1417531_at	Up	Mm.12838.1	Mm.12838	cytochrome P450, family 2, subfamily j, polypeptide 5	Cyp2j5	13109
1417535_at	Up	Mm.37950.1	Mm.37950	F-box protein 25	Fbxo25	66822
1417540_at	Up	Mm.24876.1	Mm.20938	E74-like factor 1	Elf1	13709
1417541_at	Down	Mm.57223.1	Mm.57223	helicase, lymphoid specific	Hells	15201	+
1417542_at	Down	Mm.32033.1	Mm.268383	ribosomal protein S6 kinase, polypeptide 2	Rps6ka2	20112
1417552_at	Up	Mm.41816.1	Mm.41816	fibroblast activation protein	Fap	14089
1417554_at	Up	Mm.14309.1	Mm.14309	hydroxy-delta-5-steroid dehydrogenase, 3 beta- and steroid delta-isomerase 4	Hsd3b4	15495
1417557_at	Up	Mm.28000.1	Mm.28000	UBX domain protein 6	Ubxn6	66530
1417561_at	Arch Down	Mm.182440.1	Mm.182440	apolipoprotein C-I	Apoc1	11812
1417566_at	Up	Mm.10297.1	Mm.280254	abhydrolase domain containing 5	Abhd5	67469	+
1417569_at	Up	Mm.135621.1	Mm.283370	neurocalcin delta	Ncald	52589
1417574_at	Arch Up	Mm.465.1	Mm.303231	chemokine (C-X-C motif) ligand 12	Cxcl12	20315
1417580_s_at		Mm.196558.1	Mm.196558	selenium binding protein 1	Selenbp1	20341
1417582_s_at	Down	Mm.23894.1	Mm.23894	dihydroorotate dehydrogenase	Dhodh	56749
1417583_a_at	Down	Mm.88546.1	Mm.478040	UTP3, small subunit (SSU) processome component, homolog (S. cerevisiae)	Utp3	65961
1417585_at		Mm.28162.1	Mm.28162	nucleoporin 210	NUp210	54563
1417586_at	Down	Mm.6458.1	Mm.6458	timeless homolog (Drosophila)	Timeless	21853	+
1417590_at	Up	Mm.26793.1	Mm.85083	cytochrome P450, family 27, subfamily a, polypeptide 1	Cyp27a1	104086
1417607_at	Up	Mm.43824.1	Mm.43824	cytochrome c oxidase, subunit VI a, polypeptide 2	Cox6a2	12862
1417610_at	Arch Down	Mm.29738.1	Mm.29738	apolipoprotein A-V	Apoa5	66113
1417611_at	Arch Down	Mm.24750.1	Mm.24750	transmembrane protein 37	Tmem37	170706
1417612_at	Up	Mm.12246.1	Mm.12246	immediate early response 5	Ier5	15939
1417614_at	Up	Mm.2375.1	Mm.2375	creatine kinase, muscle	Ckm	12715
1417618_at	Up	Mm.182043.1	Mm.182043	inter-alpha trypsin inhibitor, heavy chain 2	Itih2	16425
1417620_at	Up	Mm.1972.1	Mm.1972	RAS-related C3 botulinum substrate 2	Rac2	19354
1417624_at	Up	Mm.25903.1	Mm.25903	Ngfi-A binding protein 1	Nab1	17936
1417626_at		Mm.27881.1	Mm.129840	phosphodiesterase 4D interacting protein (myomegalin)	Pde4dip	83679
1417636_at		Mm.2834.1	Mm.244549	solute carrier family 6 (neurotransmitter transporter, glycine), member 9	Slc6a9	14664
1417640_at	Up	Mm.2987.1	Mm.2987	CD79B antigen	Cd79b	15985
1417644_at	Up	Mm.1209.1	Mm.49689	sarcospan	Sspn	16651
1417646_a_at	Down	Mm.20847.1	Mm.273379	sorting nexin 5	Snx5	69178
1417655_a_at	Down	Mm.27932.1	Mm.387734	serrate RNA effector molecule homolog (Arabidopsis)	Srrt	83701
1417656_at	Down	Mm.4594.1	Mm.4594	myeloblastosis oncogene-like 2	Mybl2	17865	+
1417665_a_at	Down	Mm.45141.1	Mm.45141	cleavage and polyadenylation specific factor 1	Cpsf1	94230	+
1417672_at	Up	Mm.39933.1	Mm.314497	solute carrier family 4, sodium bicarbonate cotransporter-like, member 10	Slc4a10	94229
1417673_at	Up	Mm.33806.1	Mm.214554	growth factor receptor bound protein 14	Grb14	50915
1417675_a_at	Down	Mm.24627.1	Mm.24627	midasin homolog (yeast)	Mdn1	100019	+
1417676_a_at	Up	Mm.4715.1	Mm.186361	protein tyrosine phosphatase, receptor type, O	Ptpro	19277
1417677_at	Down	Mm.32744.1	Mm.32744	opsin 3	Opn3	13603
1417681_at	Down	Mm.28961.1	Mm.354445	nudix (nucleoside diphosphate linked moiety X)-type motif 21	Nudt21	68219
1417682_a_at	Up	Mm.14410.1	Mm.276926	protease, serine, 2	Prss2	22072
1417683_at	Down	Mm.46716.1	Mm.46716	diablo homolog (Drosophila)	Diablo	66593
1417684_at	Down	Mm.781.1	Mm.781	THUMP domain containing 3	Thumpd3	14911
1417689_a_at	Up	Mm.30181.1	Mm.30181	PDZK1 interacting protein 1	Pdzk1ip1	67182
1417692_at	Down	Mm.41803.1	Mm.41803	developmentally regulated GTP binding protein 2	Drg2	13495
1417695_a_at	Arch Down	Mm.28099.1	Mm.28099	sterol O-acyltransferase 1	Soat1	20652
1417700_at	Up	Mm.17985.1	Mm.276669	RAB38, member of RAS oncogene family	Rab38	72433
1417701_at	Up	Mm.23009.1	Mm.308126	protein phosphatase 1, regulatory (inhibitor) subunit 14c	Ppp1r14c	76142
1417703_at	Down	Mm.4341.1	Mm.4341	poliovirus receptor-related 2	Pvrl2	19294
1417706_at	Up	Mm.6142.1	Mm.95452	alpha-N-acetylglucosaminidase (Sanfilippo disease IIIB)	Naglu	27419
1417707_at		Mm.22878.1	Mm.279932	NEDD4 binding protein 2-like 1	N4bp2l1	100637
1417710_at	Down	Mm.29122.1	Mm.29122	methyltransferase like 9	Mettl9	59052
1417714_x_at	Up	Mm.196110.1	Mm.196110	hemoglobin alpha, adult chain 1 /// hemoglobin alpha, adult chain 2	Hba-a1 /// Hba-a2	110257 /// 15122
1417718_at	Down	Mm.30080.1	Mm.427309	eukaryotic translation initiation factor 3, subunit G	Eif3g	53356
1417719_at	Down	Mm.118.1	Mm.118	sin3 associated polypeptide	Sap30	60406
1417720_at	Down	Mm.4896.1	Mm.4896	polymerase (RNA) II (DNA directed) polypeptide J	Polr2j	20022
1417724_at	Down	Mm.1886.1	Mm.1886	THO complex 4	Thoc4	21681
1417726_at	Down	Mm.27657.1	Mm.455818	Sjogren's syndrome/scleroderma autoantigen 1 homolog (human)	Sssca1	56390
1417727_at	Down	Mm.29426.1	Mm.287826	splicing factor, arginine/serine rich 9	Sfrs9	108014
1417732_at		Mm.3267.1	Mm.3267	annexin A8	Anxa8	11752
1417738_at	Arch Down	Mm.26994.1	Mm.26994	RAB25, member RAS oncogene family	Rab25	53868
1417741_at	Up	Mm.30047.1	Mm.256926	liver glycogen phosphorylase	Pygl	110095
1417745_at	Arch Down	Mm.21212.1	Mm.206774	carboxypeptidase N, polypeptide 1	Cpn1	93721
1417750_a_at		Mm.36710.1	Mm.293635	solute carrier family 25, member 37	Slc25a37	67712
1417753_at	Up	Mm.6442.1	Mm.6442	polycystic kidney disease 2	Pkd2	18764
1417757_at	Arch Up	Mm.42188.1	Mm.128892	unc-13 homolog B (C. elegans)	Unc13b	22249
1417761_at	Arch Down	Mm.4533.1	Mm.4533	apolipoprotein A-IV	Apoa4	11808
1417765_a_at	Up	Mm.33941.1	Mm.439727	amylase 1, salivary	Amy1	11722
1417768_at	Up	Mm.54126.1	Mm.54126	patatin-like phospholipase domain containing 8	Pnpla8	67452
1417771_a_at	Down	Mm.18472.1	Mm.18472	proteasome (prosome, macropain) 26S subunit, ATPase, 6	Psmc6	67089
1417772_at	Arch Down	Mm.196574.1	Mm.196574	glyoxylate reductase/hydroxypyruvate reductase	Grhpr	76238
1417773_at	Down	Mm.22168.1	Mm.249349	N-acetylneuraminic acid synthase (sialic acid synthase)	Nans	94181
1417775_at	Down	Mm.7387.1	Mm.135581	polymerase (RNA) I polypeptide A	Polr1a	20019
1417776_at	Up	Mm.30061.1	Mm.30061	alpha-2-glycoprotein 1, zinc	Azgp1	12007
1417777_at		Mm.34497.1	Mm.34497	prostaglandin reductase 1	Ptgr1	67103
1417778_at	Down	Mm.3297.1	Mm.290596	zinc finger protein 35	Zfp35	22694
1417780_at	Up	Mm.35511.1	Mm.35511	LAG1 homolog, ceramide synthase 4	Lass4	67260
1417783_at	Arch Up	Mm.30114.1	Mm.272078	amyotrophic lateral sclerosis 2 (juvenile) homolog (human)	Als2	74018
1417785_at	Arch Down	Mm.24223.1	Mm.279805	phospholipase A1 member A	Pla1a	85031
1417788_at	Up	Mm.22231.1	Mm.282800	synuclein, gamma	Sncg	20618
1417790_at	Up	Mm.156.1	Mm.156	docking protein 1	Dok1	13448
1417793_at	Up	Mm.33902.1	Mm.458517	immunity-related GTPase family M member 2	Irgm2	54396
1417794_at	Arch Up	Mm.23458.1	Mm.23458	zinc finger, MYM-type 3	Zmym3	56364
1417795_at	Up	Mm.1736.1	Mm.251288	cell adhesion molecule with homology to L1CAM	Chl1	12661	+
1417797_a_at	Arch Down	Mm.26248.1	Mm.299081	RIKEN cDNA 1810019J16 gene	1810019J16Rik	69073
1417799_at	Up	Mm.116830.1	Mm.396107	ATPase, H+ transporting, lysosomal V1 subunit G2	Atp6v1g2	66237
1417800_at	Down	Mm.5728.1	Mm.281482	poly (ADP-ribose) polymerase family, member 2	Parp2	11546	+
1417801_a_at	Up	Mm.2817.1	Mm.2817	protein tyrosine phosphatase, receptor-type, F interacting protein, binding protein 2	Ppfibp2	19024
1417803_at	Up	Mm.45481.1	Mm.45481	RIKEN cDNA 1110032A04 gene	1110032A04Rik	66183
1417804_at		Mm.20884.1	Mm.77017	RAS, guanyl releasing protein 2	Rasgrp2	19395
1417808_at	Up	Mm.144259.1		RIKEN cDNA 2310050C09 gene	2310050C09Rik	66533
1417810_a_at	Arch Down	Mm.23978.1	Mm.23978	potassium voltage gated channel, Shab-related subfamily, member 1 /// protein kinase C and casein kinase substrate in neurons 2	Kcnb1 /// Pacsin2	16500 /// 23970
1417812_a_at	Up	Mm.4732.1	Mm.435441	laminin, beta 3	Lamb3	16780
1417815_a_at	Up	Mm.4962.1	Mm.218473	serine incorporator 3	Serinc3	26943
1417818_at	Up	Mm.28060.1	Mm.405029	WW domain containing transcription regulator 1	Wwtr1	97064
1417823_at	Arch Down	Mm.18618.1	Mm.237085	glycine C-acetyltransferase (2-amino-3-ketobutyrate-coenzyme A ligase)	Gcat	26912
1417827_at	Up	Mm.178072.1	Mm.258381	N-glycanase 1	Ngly1	59007
1417828_at	Arch Down	Mm.9970.1	Mm.273175	aquaporin 8	Aqp8	11833
1417830_at	Down	Mm.26412.1	Mm.26412	structural maintenance of chromosomes 1A	Smc1a	24061
1417836_at	Up	Mm.20164.1	Mm.20164	glutathione peroxidase 7	Gpx7	67305
1417837_at	Down	Mm.23697.1	Mm.334344	pleckstrin homology-like domain, family A, member 2	Phlda2	22113
1417839_at	Up	Mm.22768.1	Mm.22768	claudin 5	Cldn5	12741
1417840_at	Down	Mm.22990.1	Mm.22990	RIKEN cDNA 1500031L02 gene	1500031L02Rik	66994
1417841_at	Arch Down	Mm.21853.1	Mm.21853	peroxisomal membrane protein 2	Pxmp2	19301
1417844_at	Down	Mm.29886.1	Mm.282888	mediator of RNA polymerase II transcription, subunit 4 homolog (yeast)	Med4	67381
1417845_at	Down	Mm.86421.1	Mm.86421	claudin 6	Cldn6	54419
1417847_at	Up	Mm.27664.1	Mm.162025	Unc-51 like kinase 2 (C. elegans)	Ulk2	29869
1417848_at	Up	Mm.25239.1	Mm.212908	zinc finger protein 704	Zfp704	170753
1417850_at	Up	Mm.304.1	Mm.273862	retinoblastoma 1	Rb1	19645
1417851_at	Up	Mm.10116.1	Mm.10116	chemokine (C-X-C motif) ligand 13	Cxcl13	55985
1417852_x_at	Up	Mm.136780.1	Mm.454553	chloride channel calcium activated 1	Clca1	12722
1417864_at	Down	Mm.188.1	Mm.336205	phosphoglycerate kinase 1	Pgk1	18655
1417867_at	Up	Mm.4407.1	Mm.4407	complement factor D (adipsin)	Cfd	11537
1417868_a_at	Arch Down	Mm.156919.1	Mm.156919	cathepsin Z	Ctsz	64138
1417872_at	Arch Down	Mm.3126.1	Mm.3126	four and a half LIM domains 1	Fhl1	14199
1417873_at	Down	Mm.18834.1	Mm.18834	PWP1 homolog (S. cerevisiae)	Pwp1	103136
1417876_at	Up	Mm.150.1	Mm.150	Fc receptor, IgG, high affinity I	Fcgr1	14129
1417880_at	Up	Mm.18064.1	Mm.18064	glucose-6-phosphatase, catalytic	G6pc	14377
1417881_at	Arch Up	Mm.5353.1	Mm.5353	solute carrier family 39 (zinc transporter), member 3	Slc39a3	106947
1417885_at	Up	Mm.1287.1	Mm.1287	microtubule-associated protein tau	Mapt	17762	+
1417886_at	Down	Mm.28103.1	Mm.27503	RIKEN cDNA 1810009A15 gene	1810009A15Rik	66276
1417889_at	Up	Mm.27822.1	Mm.281793	apolipoprotein B mRNA editing enzyme, catalytic polypeptide 2	Apobec2	11811	+
1417892_a_at	Up	Mm.41625.1	Mm.244216	sirtuin 3 (silent mating type information regulation 2, homolog) 3 (S. cerevisiae)	Sirt3	64384
1417893_at	Up	Mm.36169.1	Mm.36169	sideroflexin 3	Sfxn3	94280	+
1417895_a_at	Arch Down	Mm.25295.1	Mm.25295	transmembrane protein 54	Tmem54	66260
1417896_at	Arch Down	Mm.27984.1	Mm.27984	tight junction protein 3	Tjp3	27375
1417897_at	Down	Mm.36585.1	Mm.478009	breast cancer metastasis-sUppressor 1	Brms1	107392
1417898_a_at		Mm.15510.1	Mm.15510	granzyme A	Gzma	14938
1417902_at	Up	Mm.35444.1	Mm.35444	solute carrier family 19 (thiamine transporter), member 2	Slc19a2	116914
1417909_at	Up	Mm.30025.1	Mm.260770	serine (or cysteine) peptidase inhibitor, clade C (antithrombin), member 1	Serpinc1	11905
1417911_at	Down	Mm.4189.1	Mm.4189	cyclin A2	Ccna2	12428	+
1417913_at	Down	Mm.27945.1	Mm.27945	GINS complex subunit 4 (Sld5 homolog)	Gins4	109145
1417917_at	Up	Mm.4356.1	Mm.4356	calponin 1	Cnn1	12797
1417918_at	Down	Mm.28494.1	Mm.28494	mitochondrial ribosomal protein L11	Mrpl11	66419	+
1417919_at	Down	Mm.88704.1	Mm.88704	protein phosphatase 1, regulatory (inhibitor) subunit 7	Ppp1r7	66385
1417920_at	Arch Down	Mm.197639.1	Mm.197639	amnionless	Amn	93835
1417921_at	Down	Mm.180499.1	Mm.273405	RIKEN cDNA 2610029G23 gene	2610029G23Rik	67683	+
1417923_at	Up	Mm.3392.1	Mm.40035	p21 (CDKN1A)-activated kinase 3	Pak3	18481	+
1417926_at	Arch Up	Mm.21516.1	Mm.476893	non-SMC condensin II complex, subunit G2	Ncapg2	76044
1417928_at	Arch Up	Mm.21830.1	Mm.21830	PDZ and LIM domain 4	Pdlim4	30794
1417929_at	Arch Down	Mm.27830.1	Mm.276831	solute carrier family 7 (cationic amino acid transporter, y+ system), member 8	Slc7a8	50934
1417932_at	Up	Mm.1410.1	Mm.1410	interleukin 18	Il18	16173
1417933_at	Arch Down	Mm.21373.1	Mm.358609	insulin-like growth factor binding protein 6	Igfbp6	16012
1417936_at	Up	Mm.2271.1	Mm.416125	chemokine (C-C motif) ligand 9	Ccl9	20308
1417937_at	Arch Up	Mm.46662.1	Mm.46662	dapper homolog 1, antagonist of beta-catenin (xenopus)	Dact1	59036
1417938_at	Down	Mm.8156.1	Mm.204634	RAD51 associated protein 1	Rad51ap1	19362
1417942_at	Up	Mm.51426.1	Mm.281093	Ly6/Plaur domain containing 3	Lypd3	72434
1417943_at	Up	Mm.39861.1	Mm.215394	guanine nucleotide binding protein (G protein), gamma 4	Gng4	14706
1417946_at		Mm.7100.1	Mm.273108	abhydrolase domain containing 3	Abhd3	106861
1417947_at	Down	Mm.7141.1	Mm.7141	proliferating cell nuclear antigen	Pcna	18538	+
1417948_s_at	Down	Mm.21534.1	Mm.227258	interleukin enhancer binding factor 2	Ilf2	67781	+
1417950_a_at		Mm.43677.1	Mm.389209	apolipoprotein A-II	Apoa2	11807
1417951_at	Up	Mm.29994.1	Mm.251322	enolase 3, beta muscle	Eno3	13808
1417952_at	Up	Mm.98200.1	Mm.98200	cytochrome P450, family 2, subfamily j, polypeptide 6	Cyp2j6	13110
1417954_at	Up	Mm.2453.1	Mm.2453	somatostatin	Sst	20604
1417956_at	Up	Mm.449.1	Mm.449	cell death-inducing DNA fragmentation factor, alpha subunit-like effector A	Cidea	12683
1417957_a_at	Up	Mm.45994.1	Mm.45994	tetraspanin 1	Tspan1	66805
1417960_at	Up	Mm.22062.1	Mm.273122	cytoplasmic polyadenylation element binding protein 1	Cpeb1	12877
1417961_a_at		Mm.3288.1	Mm.295578	tripartite motif-containing 30	Trim30	20128
1417962_s_at	Up	Mm.3986.1	Mm.3986	growth hormone receptor	Ghr	14600	+
1417968_a_at	Arch Up	Mm.22522.1	Mm.22522	methyl-CpG binding domain protein 1	Mbd1	17190	+
1417972_s_at	Down	Mm.24636.1	Mm.24636	processing of precursor 5, ribonuclease P/MRP family (S. cerevisiae)	Pop5	117109
1417973_at	Up	Mm.3227.1	Mm.3227	inter-alpha trypsin inhibitor, heavy chain 1	Itih1	16424
1417974_at	Down	Mm.87443.1	Mm.30601	karyopherin (importin) alpha 4	Kpna4	16649
1417978_at	Arch Up	Mm.32889.1	Mm.32889	eukaryotic translation initiation factor 4E member 3	Eif4e3	66892
1417979_at		Mm.46221.1	Mm.46221	tenomodulin	Tnmd	64103
1417981_at	Up	Mm.27136.1	Mm.27136	insulin induced gene 2	Insig2	72999
1417983_a_at	Down	Mm.180150.1	Mm.390775	ubiquitin-conjugating enzyme E2 variant 2	Ube2v2	70620
1417988_at	Up	Mm.4032.1	Mm.4032	regulated endocrine-specific protein 18	Resp18	19711
1418000_a_at		Mm.4266.1	Mm.4266	integral membrane protein 2B	Itm2b	16432
1418004_a_at	Up	Mm.28385.1	Mm.28385	transmembrane protein 176B	Tmem176b	65963
1418021_at		Mm.16106.1	Mm.439678	complement component 4B (Childo blood groUp)	C4b	12268
1418022_at	Down	Mm.28256.1	Mm.275281	NMDA receptor-regulated gene 1	Narg1	74838
1418026_at	Down	Mm.34988.1	Mm.283046	exonuclease 1	Exo1	26909	+
1418028_at	Up	Mm.19987.1	Mm.19987	dopachrome tautomerase	Dct	13190
1418036_at	Down	Mm.27705.1	Mm.27705	DNA primase, p58 subunit	Prim2	19076
1418039_at	Down	Mm.28158.1	Mm.28158	RAB, member of RAS oncogene family-like 3	Rabl3	67657
1418046_at	Arch Up	Mm.1441.1	Mm.439770	nucleosome assembly protein 1-like 2	Nap1l2	17954
1418047_at	Up	Mm.5106.1	Mm.5106	neurogenic differentiation 6	Neurod6	11922	+
1418049_at	Up	Mm.21370.1	Mm.182396	latent transforming growth factor beta binding protein 3	Ltbp3	16998
1418050_at	Up	Mm.2779.1	Mm.291831	glycosylphosphatidylinositol specific phospholipase D1	Gpld1	14756
1418051_at	Up	Mm.1480.1	Mm.271976	Eph receptor B6	Ephb6	13848
1418054_at	Arch Up	Mm.10695.1	Mm.10695	neurogenic differentiation 4	Neurod4	11923
1418058_at	Up	Mm.27242.1	Mm.317261	EGF, latrophilin seven transmembrane domain containing 1	Eltd1	170757
1418060_a_at	Down	Mm.38172.1	Mm.38172	mitogen-activated protein kinase 7	Mapk7	23939
1418061_at	Up	Mm.3900.1	Mm.3900	latent transforming growth factor beta binding protein 2	Ltbp2	16997
1418063_at	Up	Mm.6228.1	Mm.6228	keratocan	Kera	16545	+
1418067_at	Up	Mm.3373.1	Mm.276826	cofilin 2, muscle	Cfl2	12632
1418069_at	Arch Down	Mm.28394.1	Mm.477720	apolipoprotein C-II	Apoc2	11813
1418072_at		Mm.21579.1	Mm.261676	histone cluster 1, H2bc	Hist1h2bc	68024
1418073_at	Arch Down	Mm.23368.1	Mm.268710	acyl-CoA thioesterase 9	Acot9	56360
1418075_at	Up	Mm.27446.1	Mm.27446	ST6 (alpha-N-acetyl-neuraminyl-2,3-beta-galactosyl-1,3)-N-acetylgalactosaminide alpha-2,6-sialyltransferase 4	St6galnac4	20448
1418076_at	Arch Down	Mm.37947.1	Mm.243926	sUppression of tumorigenicity 14 (colon carcinoma)	St14	19143
1418091_at	Arch Down	Mm.24621.1	Mm.24621	transcription factor CP2-like 1	Tcfcp2l1	81879
1418092_s_at	Arch Down	Mm.37368.1	Mm.37368	thyroid hormone receptor interactor 10	Trip10	106628
1418095_at	Up	Mm.140340.1	Mm.140340	small muscle protein, X-linked	Smpx	66106
1418097_a_at		Mm.35771.1	Mm.35771	cytokine receptor-like factor 2	Crlf2	57914
1418098_at	Arch Up	Mm.20193.1	Mm.287010	adenylate cyclase 4	Adcy4	104110
1418105_at	Up	Mm.35474.1	Mm.35474	stathmin-like 4	Stmn4	56471
1418107_at	Up	Mm.24245.1	Mm.24245	transcription elongation factor A (SII), 2	Tcea2	21400
1418109_at	Down	Mm.20826.1	Mm.20826	G1 to S phase transition 2	Gspt2	14853
1418110_a_at	Up	Mm.15105.1	Mm.15105	inositol polyphosphate-5-phosphatase D	Inpp5d	16331
1418113_at	Up	Mm.174372.1		cytochrome P450, family 2, subfamily d, polypeptide 10	Cyp2d10	13101
1418115_s_at	Down	Mm.21761.1	Mm.458051	interferon alpha responsive gene	Ifrg15	64164
1418119_at	Down	Mm.142369.1	Mm.261972	RNA binding motif protein 8a	Rbm8a	60365
1418123_at	Arch Up	Mm.27744.1	Mm.284811	unc-119 homolog (C. elegans)	Unc119	22248
1418131_at	Arch Down	Mm.196457.1	Mm.248478	SAM domain and HD domain, 1	Samhd1	56045
1418133_at	Up	Mm.1068.1	Mm.439658	B-cell leukemia/lymphoma 3	Bcl3	12051
1418135_at	Up	Mm.34501.1	Mm.6949	AF4/FMR2 family, member 1	Aff1	17355
1418141_at	Arch Up	Mm.12871.1	Mm.12871	doublecortin	Dcx	13193
1418142_at	Up	Mm.1482.1	Mm.1482	potassium inwardly-rectifying channel, subfamily J, member 8	Kcnj8	16523	+
1418149_at	Up	Mm.4137.1	Mm.4137	chromogranin A	Chga	12652	+
1418151_at	Down	Mm.90390.1	Mm.399376	myotubularin related protein 4	Mtmr4	170749	+
1418153_at	Down	Mm.243.1	Mm.303386	laminin, alpha 1	Lama1	16772	+
1418155_at	Up	Mm.143804.1	Mm.143804	myotilin	Myot	58916	+
1418156_at	Up	Mm.24386.1	Mm.24386	potassium voltage-gated channel, Isk-related subfamily, gene 4	Kcne4	57814
1418157_at	Arch Up	Mm.14297.1	Mm.439653	similar to COUp-TFI /// nuclear receptor subfamily 2, groUp F, member 1	LOC100046044 /// Nr2f1	100046044 /// 13865
1418162_at	Up	Mm.85343.1	Mm.38049	toll-like receptor 4	Tlr4	21898
1418171_at	Down	Mm.182094.1	Mm.182094	similar to transcription elongation factor A (SII)-like 8 /// transcription elongation factor A (SII)-like 8	LOC100045031 /// Tceal8	100045031 /// 66684
1418173_at		Mm.21408.1	Mm.268173	keratin 25	Krt25	70810
1418175_at	Arch Down	Mm.44170.1	Mm.245084	vitamin D receptor	Vdr	22337
1418177_at	Up	Mm.5309.1	Mm.5309	gamma-aminobutyric acid (GABA) A receptor, subunit gamma 2	Gabrg2	14406	+
1418181_at		Mm.153891.1	Mm.390807	protein tyrosine phosphatase 4a3	Ptp4a3	19245
1418183_a_at	Up	Mm.20443.1	Mm.86413	cytohesin 1	Cyth1	19157
1418184_at	Arch Up	Mm.23596.1	Mm.23596	centromere protein M	Cenpm	66570
1418186_at		Mm.2746.1	Mm.2746	glutathione S-transferase, theta 1	Gstt1	14871
1418190_at	Up	Mm.30107.1	Mm.237657	paraoxonase 1	Pon1	18979
1418191_at		Mm.27498.1	Mm.326911	similar to ubiquitin specific protease UBP43 /// ubiquitin specific peptidase 18	LOC100048346 /// Usp18	100048346 /// 24110
1418197_at	Up	Mm.4177.1	Mm.4177	uncoUpling protein 1 (mitochondrial, proton carrier)	Ucp1	22227
1418201_at	Arch Up	Mm.22813.1	Mm.235700	pleckstrin homology domain containing, family G (with RhoGef domain) member 2	Plekhg2	101497
1418204_s_at	Up	Mm.10747.1	Mm.10747	allograft inflammatory factor 1	Aif1	11629	+
1418209_a_at	Arch Up	Mm.20399.1	Mm.271744	profilin 2	Pfn2	18645
1418213_at	Up	Mm.20127.1	Mm.290657	keratin 23	Krt23	94179
1418215_at	Up	Mm.2682.1	Mm.2682	meprin 1 beta	Mep1b	17288
1418217_at	Down	Mm.219428.1	Mm.219428	non-metastatic cells 7, protein expressed in (nucleoside-diphosphate kinase)	Nme7	171567
1418222_at	Down	Mm.93882.1	Mm.129136	RIKEN cDNA 2610024G14 gene	2610024G14Rik	56412
1418226_at	Down	Mm.3411.1	Mm.3411	origin recognition complex, subunit 2-like (S. cerevisiae)	Orc2l	18393
1418233_a_at	Down	Mm.29090.1	Mm.29090	trafficking protein particle complex 5	Trappc5	66682
1418234_s_at	Down	Mm.104919.1	Mm.104919	breast carcinoma amplified sequence 2	Bcas2	68183
1418236_s_at	Down	Mm.22264.1	Mm.22264	autophagy-related 5 (yeast)	Atg5	11793	+
1418239_at		Mm.26513.1	Mm.26513	apolipoprotein F	Apof	103161
1418243_at	Up	Mm.10510.1	Mm.10510	ficolin A	Fcna	14133
1418248_at	Down	Mm.1114.1	Mm.1114	galactosidase, alpha	Gla	11605	+
1418257_at	Down	Mm.24510.1	Mm.275800	solute carrier family 12, member 7	Slc12a7	20499
1418259_a_at	Up	Mm.31308.1		ectonucleoside triphosphate diphosphohydrolase 2	Entpd2	12496
1418260_at	Down	Mm.25120.1	Mm.125874	hormonally Upregulated Neu-associated kinase	Hunk	26559
1418264_at	Down	Mm.334.1	Mm.281498	centromere protein K	Cenpk	60411	+
1418265_s_at		Mm.1149.1	Mm.1149	interferon regulatory factor 2	Irf2	16363
1418269_at	Up	Mm.87785.1	Mm.380433	lysyl oxidase-like 3	Loxl3	16950
1418271_at	Up	Mm.143811.1	Mm.149938	basic helix-loop-helix family, member e22	Bhlhe22	59058
1418274_at	Down	Mm.196148.1	Mm.311954	predicted gene, ENSMUSG00000071497 /// predicted gene, ENSMUSG00000071868 /// nuclear transport factor 2	ENSMUSG00000071497 /// ENSMUSG00000071868 /// Nutf2	100043462 /// 621832 /// 68051
1418278_at	Arch Down	Mm.178973.1	Mm.390161	apolipoprotein C-III	Apoc3	11814
1418281_at	Down	Mm.231.1	Mm.330492	RAD51 homolog (S. cerevisiae)	Rad51	19361
1418282_x_at		Mm.193418.1	Mm.439693	serine (or cysteine) preptidase inhibitor, clade A, member 1B	Serpina1b	20701
1418287_a_at	Up	Mm.4138.1	Mm.4138	deleted in malignant brain tumors 1	Dmbt1	12945
1418288_at	Up	Mm.28548.1	Mm.153625	lipin 1	Lpin1	14245
1418293_at	Up	Mm.2036.1	Mm.2036	interferon-induced protein with tetratricopeptide repeats 2	Ifit2	15958	+
1418294_at	Arch Down	Mm.28217.1	Mm.28217	erythrocyte protein band 4.1-like 4b	Epb4.1l4b	54357
1418298_s_at	Arch Up	Mm.6173.1	Mm.250414	dihydropyrimidinase-like 4	Dpysl4	26757
1418301_at		Mm.4179.1	Mm.305674	interferon regulatory factor 6	Irf6	54139
1418305_s_at	Down	Mm.24873.1	Mm.24873	GAR1 ribonucleoprotein homolog (yeast)	Gar1	68147
1418306_at	Up	Mm.29488.1	Mm.29488	crystallin, beta B1	Crybb1	12960
1418308_at	Down	Mm.42201.1	Mm.42201	Hus1 homolog (S. pombe)	Hus1	15574
1418310_a_at	Up	Mm.41653.1	Mm.41653	retinaldehyde binding protein 1	Rlbp1	19771
1418311_at	Up	Mm.32787.1	Mm.266448	fructosamine 3 kinase	Fn3k	63828
1418314_a_at	Up	Mm.143801.1	Mm.370334	ataxin 2 binding protein 1	A2bp1	268859
1418317_at	Arch Up	Mm.142856.1	Mm.142856	LIM homeobox protein 2	Lhx2	16870
1418318_at	Arch Down	Mm.27764.1	Mm.27764	ring finger protein 128	Rnf128	66889
1418320_at	Arch Down	Mm.5875.1	Mm.5875	protease, serine, 8 (prostasin)	Prss8	76560
1418321_at	Up	Mm.35833.1	Mm.291743	dodecenoyl-Coenzyme A delta isomerase (3,2 trans-enoyl-Coenyme A isomerase)	Dci	13177
1418324_at	Down	Mm.24069.1	Mm.24069	feminization 1 homolog b (C. elegans)	Fem1b	14155
1418328_at	Up	Mm.34881.1	Mm.358582	choline kinase beta, carnitine palmitoyltransferase 1b, muscle transcription unit /// carnitine palmitoyltransferase 1b, muscle	Chkb-cpt1b /// Cpt1b	100134861 /// 12895
1418330_at	Down	Mm.493.1	Mm.269474	CCCTC-binding factor	Ctcf	13018
1418332_a_at	Up	Mm.45991.1	Mm.153008	ATP/GTP binding protein 1	Agtpbp1	67269
1418334_at	Down	Mm.22430.1	Mm.292470	DBF4 homolog (S. cerevisiae)	Dbf4	27214	+
1418335_a_at	Down	Mm.41496.1	Mm.41496	DPH1 homolog (S. cerevisiae) /// candidate tumor sUppressor in ovarian cancer 2	Dph1 /// RP23-143A14.5	116905 /// 246257
1418340_at		Mm.22673.1	Mm.22673	Fc receptor, IgE, high affinity I, gamma polypeptide	Fcer1g	14127
1418342_at	Down	Mm.148877.1	Mm.148877	replication factor C (activator 1) 1	Rfc1	19687
1418347_at	Down	Mm.33038.1	Mm.288192	coiled-coil domain containing 22	Ccdc22	54638
1418350_at		Mm.4661.1	Mm.289681	heparin-binding EGF-like growth factor	Hbegf	15200
1418357_at	Arch Up	Mm.4704.1	Mm.4704	forkhead box G1	Foxg1	15228
1418360_at	Up	Mm.89201.1	Mm.89201	ring finger protein 112	Rnf112	22671
1418361_at	Down	Mm.9015.1	Mm.117265	growth arrest specific 8	Gas8	104346
1418365_at	Arch Down	Mm.2277.1	Mm.2277	cathepsin H	Ctsh	13036
1418367_x_at	Up	Mm.219659.1	Mm.358954	histone cluster 1, H2ad /// histone cluster 1, H2an /// histone cluster 2, H2aa1 /// histone cluster 2, H2aa2 /// histone cluster 2, H2ac /// histone cluster 2, H3c1	Hist1h2ad /// Hist1h2an /// Hist2h2aa1 /// Hist2h2aa2 /// Hist2h2ac /// Hist2h3c1	15077 /// 15267 /// 319165 /// 319170 /// 319176 /// 319192
1418369_at	Down	Mm.2903.1	Mm.2903	DNA primase, p49 subunit	Prim1	19075	+
1418370_at	Up	Mm.712.1	Mm.439921	troponin C, cardiac/slow skeletal	Tnnc1	21924
1418371_at	Down	Mm.29468.1	Mm.246436	dynein light chain LC8-type 2	Dynll2	68097
1418373_at	Up	Mm.219627.1	Mm.219627	phosphoglycerate mutase 2	Pgam2	56012
1418374_at	Up	Mm.1662.1	Mm.263847	FXYD domain-containing ion transport regulator 3	Fxyd3	17178
1418376_at	Down	Mm.3904.1	Mm.3904	fibroblast growth factor 15	Fgf15	14170
1418377_a_at	Down	Mm.28216.1	Mm.289812	SIVA1, apoptosis-inducing factor	Siva1	30954
1418380_at	Down	Mm.4306.1	Mm.4306	telomeric repeat binding factor 1	Terf1	21749
1418388_s_at	Down	Mm.27160.1	Mm.152466	M-phase phosphoprotein 8	Mphosph8	75339
1418390_at	Arch Up	Mm.37772.1	Mm.330408	PHD finger protein 21A	Phf21a	192285
1418392_a_at		Mm.1909.1	Mm.439718	guanylate binding protein 3	Gbp3	55932
1418395_at	Up	Mm.100741.1	Mm.100741	solute carrier family 47, member 1	Slc47a1	67473
1418397_at	Arch Up	Mm.26595.1	Mm.26595	zinc finger protein 275	Zfp275	27081
1418398_a_at		Mm.28172.1	Mm.28172	tetraspanin 32	Tspan32	27027
1418400_at	Up	Mm.35755.1	Mm.44546	La ribonucleoprotein domain family, member 6	Larp6	67557
1418404_at	Down	Mm.193035.1	Mm.277629	RAD9 homolog (S. pombe)	Rad9	19367
1418405_at	Up	Mm.27369.1	Mm.27369	hepatocyte growth factor activator	Hgfac	54426
1418406_at	Up	Mm.9757.1	Mm.458069	phosphodiesterase 8A	Pde8a	18584
1418413_at	Up	Mm.3924.1	Mm.3924	caveolin 3	Cav3	12391
1418415_at	Arch Up	Mm.207.1	Mm.207	homeo box B5	Hoxb5	15413
1418417_at	Up	Mm.5820.1	Mm.5820	musculin	Msc	17681
1418419_at	Up	Mm.41089.1	Mm.218350	F-box and leucine-rich repeat protein 20	Fbxl20	72194
1418420_at	Up	Mm.1526.1	Mm.1526	myogenic differentiation 1	Myod1	17927
1418421_at	Up	Mm.12930.1	Mm.12930	B-cell CLL/lymphoma 6, member B	Bcl6b	12029
1418424_at	Arch Up	Mm.3509.1	Mm.3509	tumor necrosis factor alpha induced protein 6	Tnfaip6	21930
1418425_at	Up	Mm.183708.1	Mm.263284	Sp7 transcription factor 7	Sp7	170574
1418438_at	Arch Down	Mm.28398.1	Mm.28398	fatty acid binding protein 2, intestinal	Fabp2	14079
1418440_at	Up	Mm.86813.1	Mm.478110	collagen, type VIII, alpha 1	Col8a1	12837
1418443_at	Down	Mm.22269.1	Mm.217547	exportin 1, CRM1 homolog (yeast)	Xpo1	103573
1418445_at	Up	Mm.5045.1	Mm.388973	solute carrier family 16 (monocarboxylic acid transporters), member 2	Slc16a2	20502
1418448_at	Up	Mm.257.1	Mm.389894	Harvey rat sarcoma oncogene, subgroUp R	Rras	20130
1418449_at	Arch Down	Mm.36726.1	Mm.36726	ladinin	Lad1	16763
1418450_at	Up	Mm.38426.1	Mm.440163	immunoglobulin sUperfamily containing leucine-rich repeat	Islr	26968	+
1418451_at	Down	Mm.46767.1	Mm.41737	guanine nucleotide binding protein (G protein), gamma 2	Gng2	14702
1418453_a_at	Arch Down	Mm.4550.1	Mm.4550	ATPase, Na+/K+ transporting, beta 1 polypeptide	Atp1b1	11931
1418454_at	Arch Down	Mm.41931.1	Mm.41931	microfibrillar associated protein 5	Mfap5	50530
1418457_at	Up	Mm.30211.1	Mm.30211	chemokine (C-X-C motif) ligand 14	Cxcl14	57266	+
1418462_at	Down	Mm.116711.1	Mm.116711	exosome component 9	Exosc9	50911	+
1418464_at	Up	Mm.29428.1	Mm.29428	matrilin 4	Matn4	17183	+
1418465_at	Up	Mm.2068.1	Mm.2068	neutrophil cytosolic factor 4	Ncf4	17972
1418467_at	Arch Up	Mm.140672.1	Mm.436539	SWI/SNF related, matrix associated, actin dependent regulator of chromatin, subfamily d, member 3	Smarcd3	66993
1418472_at		Mm.20317.1	Mm.293574	aspartoacylase	Aspa	11484
1418474_at		Mm.40667.1	Mm.40667	family with sequence similarity 158, member A	Fam158a	85308
1418477_at	Up	Mm.1379.1	Mm.271796	matrilin 1, cartilage matrix protein	Matn1	17180
1418478_at	Up	Mm.12607.1	Mm.360145	LIM domain only 1	Lmo1	109594
1418480_at	Up	Mm.157750.1	Mm.293614	pro-platelet basic protein	Ppbp	57349
1418481_at	Down	Mm.182193.1	Mm.182193	protein kinase, membrane associated tyrosine/threonine 1	Pkmyt1	268930
1418483_a_at	Arch Down	Mm.1548.1	Mm.281124	glycoprotein galactosyltransferase alpha 1, 3	Ggta1	14594
1418484_at	Up	Mm.23895.1	Mm.23895	tektin 2	Tekt2	24084
1418485_at	Up	Mm.5053.1	Mm.5053	solute carrier family 4 (anion exchanger), member 3	Slc4a3	20536
1418486_at	Arch Down	Mm.27154.1	Mm.27154	vanin 1	Vnn1	22361
1418488_s_at	Arch Down	Mm.35290.1	Mm.35290	receptor-interacting serine-threonine kinase 4	Ripk4	72388
1418491_a_at	Down	Mm.89425.1	Mm.425574	pseudouridine synthase 3	Pus3	67049
1418493_a_at	Up	Mm.17484.1	Mm.17484	synuclein, alpha	Snca	20617	+
1418494_at	Arch Up	Mm.179.1	Mm.319947	early B-cell factor 2	Ebf2	13592
1418500_at	Up	Mm.71004.1	Mm.477865	nucleosome assembly protein 1-like 3	Nap1l3	54561
1418501_a_at	Up	Mm.70667.1	Mm.254267	oxidation resistance 1	Oxr1	170719
1418504_at	Down	Mm.2849.1	Mm.209419	heat shock protein 9	Hspa9	15526	+
1418505_at	Up	Mm.24397.1	Mm.24397	nudix (nucleoside diphosphate linked moiety X)-type motif 4	Nudt4	71207
1418509_at	Up	Mm.21454.1	Mm.21454	carbonyl reductase 2	Cbr2	12409
1418511_at	Up	Mm.28935.1	Mm.28935	dermatopontin	Dpt	56429
1418516_at	Down	Mm.10563.1	Mm.257149	metal response element binding transcription factor 2	Mtf2	17765	+
1418517_at	Down	Mm.39039.1	Mm.238044	Iroquois related homeobox 3 (Drosophila)	Irx3	16373
1418519_at	Arch Down	Mm.35020.1	Mm.35020	aminoadipate aminotransferase	Aadat	23923
1418521_a_at	Down	Mm.22508.1	Mm.280943	metaxin 1	Mtx1	17827
1418530_at	Down	Mm.25164.1	Mm.24532	nucleoporin 160	NUp160	59015	+
1418534_at	Arch Up	Mm.36416.1	Mm.36416	frizzled homolog 2 (Drosophila)	Fzd2	57265
1418537_at	Up	Mm.41385.1	Mm.41385	isochorismatase domain containing 2b	Isoc2b	67441
1418538_at		Mm.29644.1	Mm.298199	KDEL (Lys-Asp-Glu-Leu) endoplasmic reticulum protein retention receptor 3	Kdelr3	105785
1418542_s_at	Down	Mm.70546.1	Mm.478027	centromere protein O	Cenpo	52504
1418545_at	Arch Up	Mm.41353.1	Mm.41353	WASP family 1	Wasf1	83767
1418547_at		Mm.25612.1	Mm.25612	tissue factor pathway inhibitor 2	Tfpi2	21789
1418560_at	Arch Down	Mm.34775.1	Mm.34775	pyruvate dehydrogenase E1 alpha 1	Pdha1	18597
1418566_s_at	Down	Mm.30177.1	Mm.276504	NudC domain containing 2	Nudcd2	52653
1418571_at	Arch Down	Mm.28518.1	Mm.28518	tumor necrosis factor receptor sUperfamily, member 12a	Tnfrsf12a	27279
1418578_at		Mm.19981.1	Mm.291235	diacylglycerol kinase, alpha	Dgka	13139	+
1418579_at	Down	Mm.24643.1	Mm.24643	centrin 2	Cetn2	26370
1418583_at	Arch Down	Mm.46218.1	Mm.46218	histidine triad nucleotide binding protein 3	Hint3	66847
1418584_at	Down	Mm.18474.1	Mm.18474	cyclin H	Ccnh	66671
1418586_at		Mm.4294.1	Mm.439750	adenylate cyclase 9	Adcy9	11515
1418587_at	Arch Up	Mm.27431.1	Mm.27431	TNF receptor-associated factor 3	Traf3	22031	+
1418588_at	Up	Mm.4766.1	Mm.4766	neurensin 1	Nrsn1	22360
1418589_a_at	Up	Mm.10414.1	Mm.10414	myeloid leukemia factor 1	Mlf1	17349
1418590_at	Down	Mm.40998.1	Mm.202358	karyopherin (importin) alpha 6	Kpna6	16650
1418591_at	Up	Mm.52319.1	Mm.28437	DnaJ (Hsp40) homolog, subfamily A, member 4	Dnaja4	58233	+
1418593_at	Down	Mm.1994.1	Mm.248517	TAF6 RNA polymerase II, TATA box binding protein (TBP)-associated factor	Taf6	21343
1418594_a_at	Up	Mm.2028.1	Mm.301039	nuclear receptor coactivator 1	Ncoa1	17977
1418596_at		Mm.4912.1	Mm.276715	fibroblast growth factor receptor 4	Fgfr4	14186
1418599_at	Up	Mm.5017.1	Mm.209715	collagen, type XI, alpha 1	Col11a1	12814
1418601_at	Up	Mm.14609.1	Mm.14609	aldehyde dehydrogenase family 1, subfamily A7	Aldh1a7	26358
1418602_at	Up	Mm.1976.1	Mm.1976	cadherin 15	Cdh15	12555
1418606_at	Arch Up	Mm.24420.1	Mm.24420	homeo box D10	Hoxd10	15430
1418608_at	Up	Mm.20079.1	Mm.20079	calmodulin-like 3	Calml3	70405
1418610_at	Up	Mm.70945.1	Mm.256618	solute carrier family 17 (sodium-dependent inorganic phosphate cotransporter), member 6	Slc17a6	140919
1418611_at	Up	Mm.2514.1	Mm.2514	G protein-coUpled receptor 162	Gpr162	14788
1418615_at	Up	Mm.4599.1	Mm.329586	astrotactin 1	Astn1	11899
1418616_at		Mm.162.1	Mm.157313	v-maf musculoaponeurotic fibrosarcoma oncogene family, protein K (avian)	Mafk	17135
1418626_a_at	Arch Down	Mm.196344.1	Mm.200608	clusterin /// similar to clusterin	Clu /// LOC100046120	100046120 /// 12759
1418629_a_at	Down	Mm.8256.1	Mm.8256	KH domain containing, RNA binding, signal transduction associated 1	Khdrbs1	20218	+
1418639_at	Up	Mm.24040.1	Mm.24040	surfactant associated protein C	Sftpc	20389
1418640_at	Down	Mm.12604.1	Mm.351459	sirtuin 1 (silent mating type information regulation 2, homolog) 1 (S. cerevisiae)	Sirt1	93759
1418645_at	Up	Mm.13000.1	Mm.13000	histidine ammonia lyase	Hal	15109
1418649_at	Arch Down	Mm.33484.1	Mm.133037	EGL nine homolog 3 (C. elegans)	Egln3	112407
1418656_at	Down	Mm.25642.1	Mm.25642	LSM5 homolog, U6 small nuclear RNA associated (S. cerevisiae)	Lsm5	66373
1418658_at	Up	Mm.46494.1	Mm.440686	family with sequence similarity 82, member B	Fam82b	66302
1418664_at	Arch Up	Mm.3140.1	Mm.153039	multiple PDZ domain protein	Mpdz	17475
1418666_at	Arch Up	Mm.4663.1	Mm.276776	pentraxin related gene	Ptx3	19288
1418668_at	Up	Mm.33731.1	Mm.478054	acyl-CoA synthetase medium-chain family member 1	Acsm1	117147
1418672_at	Up	Mm.27447.1	Mm.27447	aldo-keto reductase family 1, member C13	Akr1c13	27384
1418674_at		Mm.10760.1	Mm.10760	oncostatin M receptor	Osmr	18414
1418676_at	Arch Up	Mm.46568.1	Mm.273996	insulin related protein 2 (islet 2)	Isl2	104360
1418677_at	Up	Mm.5316.1	Mm.5316	actinin alpha 3	Actn3	11474
1418680_at	Up	Mm.6609.1	Mm.6609	serine (or cysteine) peptidase inhibitor, clade D, member 1	Serpind1	15160
1418690_at	Up	Mm.40277.1	Mm.41639	protein tyrosine phosphatase, receptor type Z, polypeptide 1	Ptprz1	19283
1418697_at	Up	Mm.299.1	Mm.299	indolethylamine N-methyltransferase	Inmt	21743
1418699_s_at	Up	Mm.1070.1	Mm.1070	ferrochelatase	Fech	14151
1418704_at		Mm.6523.1	Mm.6523	S100 calcium binding protein A13	S100a13	20196
1418708_at	Up	Mm.8239.1		apolipoprotein C-IV	Apoc4	11425
1418709_at	Up	Mm.12907.1	Mm.423030	cytochrome c oxidase, subunit VIIa 1	Cox7a1	12865
1418713_at	Arch Down	Mm.39473.1	Mm.39473	pterin 4 alpha carbinolamine dehydratase/dimerization cofactor of hepatocyte nuclear factor 1 alpha (TCF1) 1	Pcbd1	13180
1418715_at	Up	Mm.24742.1	Mm.24742	pantothenate kinase 1	Pank1	75735
1418719_at	Down	Mm.27355.1	Mm.27355	4HAUS augmin-like complex, subunit 8	Haus8	76478
1418722_at	Up	Mm.2827.1	Mm.236225	neutrophilic granule protein	Ngp	18054
1418723_at	Arch Down	Mm.155520.1	Mm.155520	lysophosphatidic acid receptor 3	Lpar3	65086
1418724_at		Mm.117180.1	Mm.117180	complement component factor i /// similar to complement component factor i	Cfi /// LOC100047470	100047470 /// 12630
1418726_a_at	Up	Mm.632.1	Mm.247470	troponin T2, cardiac	Tnnt2	21956
1418734_at	Arch Down	Mm.98914.1		expressed sequence BE136769	BE136769	497653
1418735_at	Up	Mm.4689.1	Mm.46425	keratin 4	Krt4	16682	+
1418739_at	Up	Mm.26462.1	Mm.26462	serum/glucocorticoid regulated kinase 2	Sgk2	27219
1418742_at	Up	Mm.183095.1	Mm.289644	keratin 34	Krt34	16672
1418744_s_at	Up	Mm.26378.1	Mm.273285	similar to Tescalcin /// tescalcin	LOC100047138 /// Tesc	100047138 /// 57816
1418745_at		Mm.139817.1	Mm.390589	osteomodulin	Omd	27047	+
1418748_at	Up	Mm.20940.1	Mm.20940	caspase 14	Casp14	12365
1418749_at	Up	Mm.37607.1	Mm.32525	pleckstrin and Sec7 domain containing 3	Psd3	234353
1418755_at	Up	Mm.10797.1	Mm.88761	T-box 15	Tbx15	21384
1418756_at	Down	Mm.1363.1	Mm.1363	thyrotropin releasing hormone	Trh	22044
1418758_a_at	Up	Mm.19065.1	Mm.281003	cytohesin 3	Cyth3	19159
1418761_at	Down	Mm.12919.1	Mm.476844	insulin-like growth factor 2 mRNA binding protein 1	Igf2bp1	140486
1418762_at	Arch Down	Mm.20236.1	Mm.101591	CD55 antigen	Cd55	13136
1418769_at	Up	Mm.141157.1	Mm.141157	myozenin 2	Myoz2	59006
1418771_a_at		Mm.24242.1	Mm.24242	carboxypeptidase B2 (plasma)	Cpb2	56373
1418778_at	Up	Mm.31056.1	Mm.31056	coiled-coil domain containing 109B	Ccdc109b	66815
1418787_at	Arch Down	Mm.30045.1	Mm.30045	mannose-binding lectin (protein C) 2	Mbl2	17195
1418791_at		Mm.143603.1	Mm.143603	SH3-domain GRB2-like 2	Sh3gl2	20404
1418796_at	Up	Mm.20428.1	Mm.20428	C-type lectin domain family 11, member a	Clec11a	20256
1418797_at	Up	Mm.34460.1	Mm.34460	membrane-spanning 4-domains, subfamily A, member 8A	Ms4a8a	64381
1418798_s_at	Up	Mm.41679.1	Mm.111904	serine/arginine-rich protein specific kinase 3	Srpk3	56504	+
1418799_a_at	Up	Mm.1225.1	Mm.1225	collagen, type XVII, alpha 1	Col17a1	12821
1418801_at	Arch Up	Mm.213114.1	Mm.213114	zinc finger with KRAB and SCAN domains 1	Zkscan1	74570
1418808_at	Up	Mm.7563.1	Mm.439856	retinol dehydrogenase 5	Rdh5	19682
1418820_s_at	Down	Mm.28502.1	Mm.288072	zinc finger, CCHC domain containing 10	Zcchc10	67966
1418821_at		Mm.20770.1	Mm.20770	cytochrome P450, family 2, subfamily a, polypeptide 12	Cyp2a12	13085
1418825_at	Up	Mm.29938.1	Mm.29938	immunity-related GTPase family M member 1	Irgm1	15944
1418826_at		Mm.29487.1	Mm.436639	membrane-spanning 4-domains, subfamily A, member 6B	Ms4a6b	69774
1418828_at	Down	Mm.86387.1	Mm.207534	exoribonuclease 1	Eri1	67276
1418829_a_at	Up	Mm.3913.1	Mm.3913	enolase 2, gamma neuronal	Eno2	13807
1418833_at	Up	Mm.7457.1	Mm.7457	alanine-glyoxylate aminotransferase	Agxt	11611
1418836_at	Arch Down	Mm.26928.1	Mm.26928	quinolinate phosphoribosyltransferase	Qprt	67375
1418839_at	Down	Mm.41417.1	Mm.41417	glomulin, FKBP associated protein	Glmn	170823	+
1418841_s_at	Down	Mm.4414.1	Mm.267410	cell division cycle 2-like 1	Cdc2l1	12537
1418843_at		Mm.27801.1	Mm.27801	solute carrier family 30 (zinc transporter), member 4	Slc30a4	22785
1418844_at	Down	Mm.38473.1	Mm.160035	asparagine-linked glycosylation 9 homolog (yeast, alpha 1,2 mannosyltransferase)	Alg9	102580
1418845_at	Up	Mm.2786.1	Mm.2786	protein C	Proc	19123
1418847_at	Up	Mm.3506.1	Mm.3506	arginase type II	Arg2	11847
1418849_x_at		Mm.8728.1	Mm.8728	aquaporin 7	Aqp7	11832
1418852_at	Up	Mm.4583.1	Mm.4583	cholinergic receptor, nicotinic, alpha polypeptide 1 (muscle)	Chrna1	11435
1418854_at	Up	Mm.14483.1	Mm.335659	baculoviral IAP repeat-containing 2	Birc2	11797
1418855_at	Up	Mm.36668.1	Mm.291773	late cornified envelope 1L	Lce1l	73730
1418856_a_at	Down	Mm.6536.1	Mm.6536	Fanconi anemia, complementation groUp A	Fanca	14087
1418857_at	Up	Mm.57258.1	Mm.274058	solute carrier family 13 (sodium-dependent dicarboxylate transporter), member 2	Slc13a2	20500
1418862_at	Up	Mm.38342.1	Mm.38342	enoyl Coenzyme A hydratase domain containing 3	Echdc3	67856
1418868_at	Arch Up	Mm.4298.1	Mm.4298	engrailed 2	En2	13799
1418869_a_at	Down	Mm.23653.1	Mm.23528	pseudouridine synthase 1	Pus1	56361
1418873_at	Arch Up	Mm.48179.1	Mm.48179	sideroflexin 4	Sfxn4	94281
1418876_at	Down	Mm.27015.1	Mm.347441	forkhead box D1	Foxd1	15229	+
1418881_at	Arch Up	Mm.129002.1	Mm.356184	N-terminal EF-hand calcium binding protein 2	Necab2	117148
1418886_s_at	Up	Mm.29590.1	Mm.29590	isocitrate dehydrogenase 3 (NAD+) beta	Idh3b	170718
1418890_a_at	Up	Mm.29968.1	Mm.260157	RAB3D, member RAS oncogene family	Rab3d	19340
1418892_at	Up	Mm.27467.1	Mm.27467	ras homolog gene family, member J	Rhoj	80837
1418893_at	Down	Mm.7103.1	Mm.390957	pre B-cell leukemia transcription factor 2	Pbx2	18515
1418895_at	Arch Down	Mm.10019.1	Mm.221479	src family associated phosphoprotein 2	Skap2	54353
1418896_a_at	Down	Mm.22130.1	Mm.22130	ribophorin II	Rpn2	20014
1418897_at	Up	Mm.89048.1	Mm.89048	coagulation factor II	F2	14061
1418899_at	Down	Mm.28917.1	Mm.28917	ubiquitin-fold modifier 1	Ufm1	67890
1418901_at	Arch Down	Mm.4863.1	Mm.439656	CCAAT/enhancer binding protein (C/EBP), beta	Cebpb	12608
1418905_at	Down	Mm.29037.1	Mm.29037	nucleotide binding protein 1	Nubp1	26425
1418907_at	Up	Mm.12900.1	Mm.12900	coagulation factor V	F5	14067
1418909_at		Mm.24043.1	Mm.290753	erythroblast membrane-associated protein	Ermap	27028	+
1418912_at	Up	Mm.83454.1	Mm.313938	plexin domain containing 2	Plxdc2	67448	+
1418914_s_at		Mm.29981.1	Mm.29981	betaine-homocysteine methyltransferase 2	Bhmt2	64918
1418915_at	Down	Mm.116921.1	Mm.476787	methylmalonic aciduria cblC type, with homocystinuria	Mmachc	67096
1418916_a_at	Arch Down	Mm.28247.1	Mm.173058	secreted phosphoprotein 2	Spp2	75396
1418918_at		Mm.21300.1	Mm.21300	insulin-like growth factor binding protein 1	Igfbp1	16006
1418919_at	Down	Mm.153202.1	Mm.153202	shugoshin-like 1 (S. pombe)	Sgol1	72415
1418920_at	Up	Mm.87202.1	Mm.87202	claudin 15	Cldn15	60363
1418923_at	Up	Mm.27038.1	Mm.27038	solute carrier family 17 (sodium phosphate), member 3	Slc17a3	105355
1418926_at	Arch Up	Mm.3929.1	Mm.3929	zinc finger E-box binding homeobox 1	Zeb1	21417
1418931_at	Up	Mm.46306.1	Mm.46306	regenerating islet-derived family, member 4	Reg4	67709
1418937_at		Mm.21389.1	Mm.21389	deiodinase, iodothyronine, type II	Dio2	13371
1418941_at	Up	Mm.17404.1	Mm.348054	protocadherin beta 22	Pcdhb22	93893
1418942_at	Down	Mm.24494.1	Mm.240619	intraflagellar transport 74 homolog (Chlamydomonas)	Ift74	67694
1418952_at	Up	Mm.33173.1	Mm.283493	taxilin beta	Txlnb	378431
1418954_at	Up	Mm.9998.1	Mm.9998	calcium/calmodulin-dependent protein kinase kinase 1, alpha	Camkk1	55984
1418955_at	Arch Up	Mm.5066.1	Mm.459431	zinc finger protein 93	Zfp93	22755
1418964_at	Down	Mm.32990.1	Mm.477804	phosphatidylinositol glycan anchor biosynthesis, class M	Pigm	67556
1418968_at	Up	Mm.141567.1	Mm.293811	RB1-inducible coiled-coil 1	Rb1cc1	12421
1418969_at	Down	Mm.35584.1	Mm.35584	S-phase kinase-associated protein 2 (p45)	Skp2	27401	+
1418976_s_at		Mm.10737.1	Mm.476914	cell death-inducing DNA fragmentation factor, alpha subunit-like effector B	Cideb	12684
1418979_at	Up	Mm.26838.1	Mm.26838	aldo-keto reductase family 1, member C14	Akr1c14	105387
1418982_at	Up	Mm.34537.1	Mm.349667	CCAAT/enhancer binding protein (C/EBP), alpha	Cebpa	12606
1418986_a_at	Down	Mm.34779.1	Mm.34779	ubiquitously expressed transcript	Uxt	22294
1418989_at	Up	Mm.33671.1	Mm.230249	cathepsin E	Ctse	13034
1418990_at	Arch Down	Mm.2072.1	Mm.441056	membrane-spanning 4-domains, subfamily A, member 4D	Ms4a4d	66607
1418996_a_at	Up	Mm.46847.1	Mm.46847	LYR motif containing 5	Lyrm5	67636
1418998_at	Arch Down	Mm.27217.1	Mm.27217	kynurenine 3-monooxygenase (kynurenine 3-hydroxylase)	Kmo	98256
1419003_at	Up	Mm.88374.1	Mm.332793	blood vessel epicardial substance	Bves	23828
1419004_s_at		Mm.196731.1	Mm.378888	B-cell leukemia/lymphoma 2 related protein A1a /// B-cell leukemia/lymphoma 2 related protein A1b /// B-cell leukemia/lymphoma 2 related protein A1d	Bcl2a1a /// Bcl2a1b /// Bcl2a1d	12044 /// 12045 /// 12047
1419005_at		Mm.40616.1	Mm.378899	crystallin, beta B3	Crybb3	12962
1419011_at	Up	Mm.86656.1	Mm.86656	crystallin, beta A2	Cryba2	12958
1419017_at	Arch Up	Mm.20899.1	Mm.332425	corin	Corin	53419
1419022_a_at	Down	Mm.90587.1	Mm.70666	predicted gene, EG433182 /// predicted gene, EG545568 /// enolase 1, alpha non-neuron	EG433182 /// EG545568 /// Eno1	13806 /// 433182 /// 545568
1419027_s_at	Up	Mm.22986.1	Mm.275766	glycolipid transfer protein	Gltp	56356
1419028_at	Up	Mm.29963.1	Mm.297444	cyclic AMP-regulated phosphoprotein, 21	Arpp21	74100
1419031_at	Arch Up	Mm.38901.1	Mm.38901	fatty acid desaturase 2	Fads2	56473
1419033_at	Arch Up	Mm.46254.1	Mm.391246	RIKEN cDNA 2610018G03 gene	2610018G03Rik	70415
1419040_at	Up	Mm.157435.1	Mm.174372	cytochrome P450, family 2, subfamily d, polypeptide 22	Cyp2d22	56448
1419043_a_at		Mm.29008.1	Mm.468084	interferon inducible GTPase 1	Iigp1	60440
1419044_at	Up	Mm.117915.1	Mm.209232	contactin associated protein-like 4	Cntnap4	170571
1419045_at	Up	Mm.23720.1	Mm.23720	solute carrier family 25 (mitochondrial carrier; phosphate carrier), member 23	Slc25a23	66972
1419050_at	Up	Mm.140604.1	Mm.330087	RIKEN cDNA 1110002H13 gene	1110002H13Rik	66139
1419051_at	Arch Down	Mm.38323.1	Mm.280225	OVO homolog-like 1 (Drosophila)	Ovol1	18426
1419056_at	Up	Mm.24142.1	Mm.24142	reticulon 2 (Z-band associated protein)	Rtn2	20167
1419057_at	Up	Mm.25237.1	Mm.25237	solute carrier family 5 (sodium/glucose cotransporter), member 1	Slc5a1	20537
1419058_at	Down	Mm.130322.1	Mm.282932	polymerase (RNA) I polypeptide E	Polr1e	64424
1419059_at	Up	Mm.2165.1	Mm.330510	serum amyloid P-component	Apcs	20219
1419063_at	Up	Mm.5160.1	Mm.306021	UDP galactosyltransferase 8A	Ugt8a	22239
1419065_at	Arch Down	Mm.90950.1	Mm.90950	nephrocan	Nepn	66650
1419067_a_at	Up	Mm.101118.1	Mm.288639	RAB guanine nucleotide exchange factor (GEF) 1	Rabgef1	56715
1419072_at	Arch Up	Mm.29640.1	Mm.458189	glutathione S-transferase, mu 7	Gstm7	68312
1419073_at	Up	Mm.23304.1	Mm.245154	transmembrane protein with EGF-like and two follistatin-like domains 2	Tmeff2	56363
1419077_at	Arch Up	Mm.20449.1	Mm.20449	membrane protein, palmitoylated 3 (MAGUK p55 subfamily member 3)	Mpp3	13384
1419082_at	Up	Mm.5019.1	Mm.271870	serine (or cysteine) peptidase inhibitor, clade B, member 2	Serpinb2	18788
1419086_at	Up	Mm.46053.1	Mm.46053	fibroblast growth factor binding protein 1	Fgfbp1	14181
1419095_a_at	Arch Down	Mm.2161.1	Mm.2161	apolipoprotein M	Apom	55938
1419100_at	Up	Mm.22650.1		serine (or cysteine) peptidase inhibitor, clade A, member 3N	Serpina3n	20716
1419105_at	Up	Mm.3095.1	Mm.3095	nuclear receptor subfamily 1, groUp H, member 4	Nr1h4	20186
1419109_at		Mm.39968.1	Mm.39968	histidine rich calcium binding protein	Hrc	15464
1419127_at	Up	Mm.154796.1	Mm.154796	neuropeptide Y	Npy	109648	+
1419130_at	Down	Mm.133346.1	Mm.331841	adenosine deaminase, tRNA-specific 2, TAD2 homolog (S. cerevisiae)	Adat2	66757
1419131_at	Up	Mm.30105.1	Mm.30105	coagulation factor XIII, beta subunit	F13b	14060
1419132_at	Up	Mm.87596.1	Mm.87596	toll-like receptor 2	Tlr2	24088
1419133_at	Up	Mm.27181.1	Mm.293683	envoplakin	Evpl	14027
1419136_at	Arch Down	Mm.41337.1	Mm.41337	aldo-keto reductase family 1, member C18	Akr1c18	105349
1419139_at	Arch Up	Mm.4744.1	Mm.4744	growth differentiation factor 5	Gdf5	14563
1419140_at	Down	Mm.8940.1	Mm.390239	activin receptor IIB	Acvr2b	11481
1419141_at	Up	Mm.27202.1	Mm.425031	crystallin, gamma D	Crygd	12967
1419144_at	Arch Down	Mm.30679.1	Mm.37426	CD163 antigen	Cd163	93671
1419145_at	Up	Mm.33452.1	Mm.33452	smoothelin-like 1	Smtnl1	68678
1419147_at	Arch Up	Mm.23149.1	Mm.23149	REC8 homolog (yeast)	Rec8	56739
1419148_at	Up	Mm.10739.1	Mm.10739	advillin	Avil	11567
1419150_at	Up	Mm.11.1	Mm.11	myogenic factor 6	Myf6	17878
1419153_at	Down	Mm.45765.1	Mm.351273	RIKEN cDNA 2810417H13 gene	2810417H13Rik	68026
1419154_at	Arch Down	Mm.25743.1	Mm.276145	transmembrane protease, serine 2	Tmprss2	50528
1419155_a_at	Arch Up	Mm.18789.1	Mm.240627	SRY-box containing gene 4	Sox4	20677
1419167_at	Arch Down	Mm.141646.1	Mm.439707	proline-rich acidic protein 1	Prap1	22264
1419172_at	Down	Mm.23695.1	Mm.23695	dihydrofolate reductase	Dhfr	13361	+
1419173_at	Down	Mm.7165.1	Mm.7165	aminoacylase 1	Acy1	109652
1419174_at	Down	Mm.25137.1	Mm.25137	RIKEN cDNA 2410004B18 gene	2410004B18Rik	66421
1419179_at	Down	Mm.45433.1	Mm.172411	thioredoxin-like 4A	Txnl4a	27366
1419182_at	Up	Mm.20131.1	Mm.261024	sushi, von Willebrand factor type A, EGF and pentraxin domain containing 1	Svep1	64817
1419184_a_at	Arch Down	Mm.6799.1	Mm.6799	four and a half LIM domains 2	Fhl2	14200
1419185_a_at		Mm.34213.1	Mm.34213	MLX interacting protein-like	Mlxipl	58805
1419186_a_at	Up	Mm.10701.1	Mm.306228	ST8 alpha-N-acetyl-neuraminide alpha-2,8-sialyltransferase 4	St8sia4	20452
1419196_at	Up	Mm.23995.1	Mm.439939	hepcidin antimicrobial peptide	Hamp	84506
1419200_at	Up	Mm.41770.1	Mm.41770	FXYD domain-containing ion transport regulator 7	Fxyd7	57780	+
1419201_at	Up	Mm.154276.1	Mm.154276	kallikrein related-peptidase 11	Klk11	56538
1419204_at	Down	Mm.4875.1	Mm.4875	delta-like 1 (Drosophila)	Dll1	13388
1419207_at	Arch Up	Mm.5011.1	Mm.5011	zinc finger protein 37	Zfp37	22696
1419208_at	Arch Down	Mm.3275.1	Mm.3275	mitogen-activated protein kinase kinase kinase 8	Map3k8	26410
1419211_s_at	Down	Mm.193087.1	Mm.271774	RIKEN cDNA 4933424B01 gene	4933424B01Rik	71177
1419213_at	Up	Mm.29271.1	Mm.10305	N-acetyltransferase 6	Nat6	56441
1419215_at	Up	Mm.22909.1	Mm.244525	aldehyde oxidase 4	Aox4	71872
1419218_at	Arch Up	Mm.200356.1	Mm.36148	vang-like 2 (van gogh, Drosophila)	Vangl2	93840
1419223_a_at	Up	Mm.3386.1	Mm.94371	dystrobrevin alpha	Dtna	13527
1419225_at	Up	Mm.42133.1	Mm.386754	calcium channel, voltage-dependent, alpha2/delta subunit 3	Cacna2d3	12294
1419233_x_at	Arch Down	Mm.26743.1	Mm.26743	apolipoprotein A-I	Apoa1	11806
1419237_at	Up	Mm.40752.1	Mm.40752	ubiquitin specific peptidase 29	Usp29	57775
1419238_at		Mm.103351.1	Mm.103351	ATP-binding cassette, sub-family A (ABC1), member 7	Abca7	27403
1419248_at	Up	Mm.28262.1	Mm.28262	regulator of G-protein signaling 2	Rgs2	19735	+
1419254_at	Down	Mm.443.1	Mm.443	methylenetetrahydrofolate dehydrogenase (NAD+ dependent), methenyltetrahydrofolate cyclohydrolase	Mthfd2	17768
1419260_a_at	Down	Mm.88216.1	Mm.88216	small nuclear ribonucleoprotein B	Snrpb	20638	+
1419268_at	Up	Mm.7244.1	Mm.7244	anterior gradient 2 (Xenopus laevis)	Agr2	23795
1419270_a_at	Down	Mm.29879.1	Mm.282499	deoxyuridine triphosphatase	Dut	110074
1419271_at	Down	Mm.3608.1	Mm.3608	paired box gene 6	Pax6	18508
1419275_at	Down	Mm.148693.1	Mm.148693	DAZ associated protein 1	Dazap1	70248	+
1419276_at	Up	Mm.27254.1	Mm.477765	ectonucleotide pyrophosphatase/phosphodiesterase 1	Enpp1	18605
1419278_at	Down	Mm.218478.1	Mm.218478	ubiquitin specific peptidase 48	Usp48	170707
1419281_a_at	Down	Mm.17519.1	Mm.17519	zinc finger protein 259	Zfp259	22687
1419282_at		Mm.867.1	Mm.867	chemokine (C-C motif) ligand 12	Ccl12	20293
1419283_s_at	Up	Mm.179671.1	Mm.309975	tensin 1	Tns1	21961
1419292_at		Mm.41957.1	Mm.274255	HtrA serine peptidase 3	Htra3	78558
1419294_at	Arch Down	Mm.87439.1	Mm.87439	RIKEN cDNA 1700011H14 gene	1700011H14Rik	67082
1419298_at	Up	Mm.9122.1	Mm.9122	paraoxonase 3	Pon3	269823
1419302_at	Up	Mm.103615.1	Mm.103615	hairy/enhancer-of-split related with YRPW motif-like	Heyl	56198
1419304_at	Down	Mm.913.1	Mm.913	brachyury	T	20997
1419311_at		Mm.20159.1	Mm.299155	tripartite motif-containing 10	Trim10	19824	+
1419312_at	Up	Mm.35134.1	Mm.35134	ATPase, Ca++ transporting, cardiac muscle, fast twitch 1	Atp2a1	11937
1419316_s_at	Down	Mm.116970.1	Mm.236139	guanine nucleotide binding protein (G protein), beta polypeptide 1-like	Gnb1l	13972
1419317_x_at	Up	Mm.46420.1	Mm.301748	late cornified envelope 3C	Lce3c	94060
1419318_at	Up	Mm.3489.1	Mm.3489	serum amyloid A 4	Saa4	20211
1419324_at	Arch Up	Mm.79380.1	Mm.250732	LIM homeobox protein 9	Lhx9	16876
1419331_at		Mm.33402.1	Mm.33402	cadherin 17	Cdh17	12557
1419332_at	Up	Mm.37707.1	Mm.37707	EGF-like-domain, multiple 6	Egfl6	54156
1419343_at	Up	Mm.155618.1	Mm.155618	solute carrier family 15 (oligopeptide transporter), member 1	Slc15a1	56643
1419345_at	Up	Mm.143765.1	Mm.284168	parathyroid hormone	Pth	19226
1419348_at	Up	Mm.4539.1	Mm.29197	parotid secretory protein	Psp	19194
1419352_at	Down	Mm.28679.1	Mm.28679	lethal, Chr 7, Rinchik 6	l7Rn6	67669
1419357_at	Down	Mm.28916.1	Mm.241546	ISY1 splicing factor homolog (S. cerevisiae)	Isy1	57905
1419358_at	Up	Mm.34113.1	Mm.34113	sortilin-related VPS10 domain containing receptor 2	Sorcs2	81840	+
1419367_at	Up	Mm.24395.1	Mm.393293	2,4-dienoyl CoA reductase 1, mitochondrial	Decr1	67460
1419376_at	Up	Mm.23947.1	Mm.291809	fin bud initiation factor homolog (zebrafish)	Fibin	67606
1419378_a_at	Arch Down	Mm.22742.1	Mm.22742	FXYD domain-containing ion transport regulator 2	Fxyd2	11936
1419380_at	Arch Up	Mm.23452.1	Mm.23452	zinc finger protein 423	Zfp423	94187
1419387_s_at	Arch Down	Mm.3177.1	Mm.3177	mucin 13, epithelial transmembrane	Muc13	17063
1419388_at	Up	Mm.46325.1	Mm.46325	transmembrane 4 L six family member 20	Tm4sf20	66261
1419391_at	Up	Mm.16528.1	Mm.16528	myogenin	Myog	17928	+
1419392_at	Up	Mm.40996.1	Mm.146275	piccolo (presynaptic cytomatrix protein)	Pclo	26875
1419394_s_at		Mm.21567.1	Mm.21567	S100 calcium binding protein A8 (calgranulin A)	S100a8	20201
1419397_at	Arch Up	Mm.1923.1	Mm.1923	polymerase (DNA directed), alpha 1	Pola1	18968
1419400_at	Arch Down	Mm.2941.1	Mm.2941	microsomal triglyceride transfer protein	Mttp	17777
1419402_at	Down	Mm.218.1	Mm.387671	meiosis-specific nuclear structural protein 1	Mns1	17427
1419406_a_at	Up	Mm.24020.1	Mm.53687	B-cell CLL/lymphoma 11A (zinc finger protein)	Bcl11a	14025
1419407_at	Up	Mm.2168.1	Mm.2168	hemolytic complement	Hc	15139	+
1419409_at	Up	Mm.41969.1	Mm.291769	late cornified envelope 1B	Lce1b	68720
1419421_at	Up	Mm.4789.1	Mm.334444	ankyrin 1, erythroid	Ank1	11733	+
1419423_at	Up	Mm.40289.1	Mm.279611	stabilin 2	Stab2	192188
1419424_at	Arch Up	Mm.69647.1	Mm.69647	pancreas specific transcription factor, 1a	Ptf1a	19213
1419426_s_at	Up	Mm.220853.1	Mm.458815	chemokine (C-C motif) ligand 21A /// chemokine (C-C motif) ligand 21B /// chemokine (C-C motif) ligand 21C (leucine)	Ccl21a /// Ccl21b /// Ccl21c	18829 /// 20298 /// 65956
1419430_at	Down	Mm.42230.1	Mm.42230	cytochrome P450, family 26, subfamily a, polypeptide 1	Cyp26a1	13082
1419431_at		Mm.4791.1	Mm.4791	epiregulin	Ereg	13874
1419433_at	Down	Mm.148315.1	Mm.148315	nth (endonuclease III)-like 1 (E.coli)	Nthl1	18207
1419437_at	Arch Up	Mm.4775.1	Mm.4775	single-minded homolog 2 (Drosophila)	Sim2	20465
1419442_at	Up	Mm.3511.1	Mm.396856	matrilin 2	Matn2	17181
1419445_s_at	Down	Mm.35851.1	Mm.344671	predicted gene, ENSMUSG00000061104 /// Sin3-associated polypeptide 18	ENSMUSG00000061104 /// Sap18	100041953 /// 20220
1419450_at	Up	Mm.180546.1	Mm.180546	ORM1-like 3 (S. cerevisiae)	Ormdl3	66612
1419452_at	Down	Mm.52067.1	Mm.261004	ubiquitin carboxyl-terminal esterase L5	Uchl5	56207
1419455_at	Up	Mm.4154.1	Mm.4154	interleukin 10 receptor, beta	Il10rb	16155
1419456_at		Mm.29180.1	Mm.231091	dicarbonyl L-xylulose reductase	Dcxr	67880
1419457_at	Up	Mm.4620.1	Mm.252718	Rho-guanine nucleotide exchange factor	Rgnef	110596
1419461_at	Down	Mm.41801.1	Mm.210048	ribonuclease P 14 subunit (human)	Rpp14	67053
1419467_at	Up	Mm.74798.1	Mm.280563	C-type lectin domain family 14, member a	Clec14a	66864
1419472_s_at	Down	Mm.69.1	Mm.69	predicted gene, 100041237 /// nuclear distribution gene C homolog (Aspergillus) /// nuclear distribution gene C homolog (Aspergillus), pseudogene 1	100041237 /// Nudc /// Nudc-ps1	100041237 /// 18221 /// 384793
1419473_a_at	Arch Down	Mm.2619.1	Mm.2619	cholecystokinin	Cck	12424
1419475_a_at	Up	Mm.10724.1	Mm.10724	ets homologous factor	Ehf	13661
1419476_at	Up	Mm.36742.1	Mm.36742	ADAM-like, decysin 1	Adamdec1	58860
1419482_at		Mm.2408.1	Mm.2408	complement component 3a receptor 1	C3ar1	12267
1419486_at	Arch Up	Mm.12949.1	Mm.12949	forkhead box C1	Foxc1	17300
1419487_at	Up	Mm.125614.1	Mm.379067	myosin binding protein H	Mybph	53311	+
1419491_at	Up	Mm.5341.1	Mm.431316	defensin beta 1	Defb1	13214
1419493_a_at	Arch Down	Mm.2777.1	Mm.371590	tumor protein D52	Tpd52	21985
1419498_at	Up	Mm.25138.1	Mm.25138	transmembrane and immunoglobulin domain containing 1	Tmigd1	66601
1419499_at	Arch Down	Mm.87773.1	Mm.210196	glycerol-3-phosphate acyltransferase, mitochondrial	Gpam	14732
1419509_a_at		Mm.29772.1	Mm.190650	N-acetylglucosamine kinase	Nagk	56174
1419519_at	Up	Mm.2770.1	Mm.268521	insulin-like growth factor 1	Igf1	16000	+
1419522_at	Down	Mm.24730.1	Mm.296106	zinc finger, MYND domain containing 19	Zmynd19	67187
1419523_at	Up	Mm.4094.1	Mm.289886	cytochrome P450, family 3, subfamily a, polypeptide 13	Cyp3a13	13113
1419527_at	Up	Mm.45071.1	Mm.45071	cartilage oligomeric matrix protein	Comp	12845
1419528_at	Up	Mm.3009.1	Mm.457986	RIKEN cDNA C730007P19 gene	C730007P19Rik	20865
1419533_at	Arch Up	Mm.2474.1	Mm.2474	nescient helix loop helix 1	Nhlh1	18071
1419537_at	Arch Down	Mm.36217.1	Mm.36217	transcription factor EC	Tcfec	21426
1419543_a_at	Down	Mm.2984.1	Mm.210352	transformer 2 beta homolog (Drosophila)	Tra2b	20462
1419545_a_at	Arch Down	Mm.196502.1	Mm.276618	ATPase, H+ transporting, lysosomal V1 subunit C1	Atp6v1c1	66335
1419547_at		Mm.43784.1	Mm.347964	fumarylacetoacetate hydrolase domain containing 1	Fahd1	68636
1419549_at	Arch Down	Mm.154144.1	Mm.154144	arginase, liver	Arg1	11846
1419553_a_at	Arch Down	Mm.29211.1	Mm.277831	RAB geranylgeranyl transferase, b subunit	Rabggtb	19352
1419560_at		Mm.362.1	Mm.390187	lipase, hepatic	Lipc	15450
1419564_at	Arch Up	Mm.2464.1	Mm.2464	zinc finger protein 467	Zfp467	68910
1419569_a_at	Up	Mm.19029.1	Mm.322843	interferon-stimulated protein	Isg20	57444
1419578_at	Up	Mm.8367.1	Mm.281805	mannose-binding lectin (protein A) 1	Mbl1	17194
1419580_at	Up	Mm.27256.1	Mm.27256	discs, large homolog 4 (Drosophila)	Dlg4	13385
1419584_at	Up	Mm.102093.1	Mm.295660	tetratricopeptide repeat domain 28	Ttc28	209683
1419589_at		Mm.681.1	Mm.681	CD93 antigen	Cd93	17064
1419591_at	Arch Down	Mm.83284.1	Mm.335619	gasdermin C	Gsdmc	83492
1419594_at	Up	Mm.4858.1	Mm.4858	cathepsin G	Ctsg	13035
1419595_a_at	Up	Mm.20461.1	Mm.20461	gamma-glutamyl hydrolase	Ggh	14590
1419601_at	Up	Mm.103709.1	Mm.254563	potassium inwardly-rectifying channel, subfamily J, member 10	Kcnj10	16513
1419602_at	Down	Mm.131.1	Mm.131	homeo box A2	Hoxa2	15399	+
1419606_a_at		Mm.711.1	Mm.358643	troponin T1, skeletal, slow	Tnnt1	21955
1419608_a_at	Up	Mm.7964.1	Mm.262447	melanoma inhibitory activity 1	Mia1	12587
1419609_at	Up	Mm.57051.1	Mm.274927	chemokine (C-C motif) receptor 1	Ccr1	12768
1419613_at	Up	Mm.6200.1	Mm.6200	collagen, type VII, alpha 1	Col7a1	12836
1419614_at	Arch Down	Mm.30268.1	Mm.30268	phospholipase A2, groUp XIIB	Pla2g12b	69836
1419618_at		Mm.27335.1	Mm.27335	butyrobetaine (gamma), 2-oxoglutarate dioxygenase 1 (gamma-butyrobetaine hydroxylase)	Bbox1	170442
1419619_at	Up	Mm.33385.1	Mm.440055	keratin 80	Krt80	74127
1419622_at	Up	Mm.29157.1	Mm.291575	UDP glucuronosyltransferase 2 family, polypeptide B5	Ugt2b5	22238
1419627_s_at		Mm.117121.1	Mm.271782	C-type lectin domain family 4, member n	Clec4n	56620
1419633_at	Arch Up	Mm.42190.1	Mm.42190	UNC homeobox	Uncx	22255
1419642_at	Up	Mm.154651.1	Mm.390332	purine rich element binding protein B	Purb	19291
1419646_a_at	Up	Mm.2992.1	Mm.252063	myelin basic protein	Mbp	17196	+
1419649_s_at	Arch Down	Mm.25194.1	Mm.234502	myosin IC	Myo1c	17913
1419655_at	Down	Mm.24255.1	Mm.24255	transducin-like enhancer of split 3, homolog of Drosophila E(spl)	Tle3	21887
1419660_at	Down	Mm.22641.1	Mm.252918	RIKEN cDNA 1600012F09 gene	1600012F09Rik	67008
1419663_at	Up	Mm.4258.1	Mm.4258	osteoglycin	Ogn	18295
1419668_at	Up	Mm.89310.1	Mm.89310	sarcoglycan, beta (dystrophin-associated glycoprotein)	Sgcb	24051
1419669_at	Up	Mm.2364.1	Mm.2364	proteinase 3	Prtn3	19152
1419670_at	Up	Mm.36278.1	Mm.36278	formiminotransferase cyclodeaminase	Ftcd	14317
1419674_a_at	Up	Mm.20388.1	Mm.20388	dipeptidase 1 (renal)	Dpep1	13479
1419677_at	Up	Mm.1213.1	Mm.1213	mannan-binding lectin serine peptidase 1	Masp1	17174
1419680_a_at	Down	Mm.157711.1	Mm.157711	elaC homolog 2 (E. coli)	Elac2	68626
1419682_a_at	Down	Mm.36606.1	Mm.330785	RIKEN cDNA 2810408M09 gene /// transformation related protein 53 regulating kinase	2810408M09Rik /// Trp53rk	381406 /// 76367
1419687_at	Up	Mm.38346.1	Mm.439977	MACRO domain containing 1	Macrod1	107227
1419691_at	Up	Mm.3834.1	Mm.3834	cathelicidin antimicrobial peptide	Camp	12796
1419695_at	Arch Up	Mm.12826.1	Mm.260838	ST8 alpha-N-acetyl-neuraminide alpha-2,8-sialyltransferase 1	St8sia1	20449
1419699_at	Up	Mm.22802.1	Mm.22802	secretoglobin, family 3A, member 1	Scgb3a1	68662
1419700_a_at	Down	Mm.6250.1	Mm.6250	prominin 1	Prom1	19126	+
1419703_at	Up	Mm.30477.1	Mm.334994	collagen, type V, alpha 3	Col5a3	53867
1419704_at	Up	Mm.133179.1	Mm.379071	cytochrome P450, family 3, subfamily a, polypeptide 41A	Cyp3a41a	53973
1419706_a_at	Up	Mm.27481.1	Mm.27481	A kinase (PRKA) anchor protein (gravin) 12	Akap12	83397
1419709_at	Up	Mm.77709.1	Mm.136573	stefin A3	Stfa3	20863
1419719_at	Up	Mm.4706.1	Mm.38567	gamma-aminobutyric acid (GABA) A receptor, subunit beta 1	Gabrb1	14400
1419722_at	Arch Down	Mm.5193.2	Mm.458023	kallikrein related-peptidase 8	Klk8	259277
1419736_a_at	Down	Mm.65264.1	Mm.294623	eukaryotic translation initiation factor 1A, Y-linked	Eif1ay	66235
1419737_a_at	Down	Mm.141443.1	Mm.29324	lactate dehydrogenase A	Ldha	16828
1419743_s_at	Down	Mm.219445.1	Mm.178115	coactivator-associated arginine methyltransferase 1	Carm1	59035
1419755_at	Up	Mm.30988.1	Mm.30988	antigen p97 (melanoma associated) identified by monoclonal antibodies 133.2 and 96.5	Mfi2	30060
1419759_at		Mm.16086.1	Mm.207354	ATP-binding cassette, sub-family B (MDR/TAP), member 1A	Abcb1a	18671
1419798_at	Down	Mm.157551.1		RIKEN cDNA 2610019E17 gene	2610019E17Rik	75614
1419811_at		Mm.201803.1	Mm.439750	adenylate cyclase 9	Adcy9	11515
1419812_s_at	Down	Mm.195332.1	Mm.52	coiled-coil domain containing 56	Ccdc56	52469
1419814_s_at	Arch Down	Mm.198513.1	Mm.24662	S100 calcium binding protein A1	S100a1	20193
1419815_at	Down	Mm.195345.1	Mm.5750	methyltransferase 11 domain containing 1	Mett11d1	52535
1419821_s_at	Arch Up	Mm.198116.1	Mm.9925	isocitrate dehydrogenase 1 (NADP+), soluble	Idh1	15926
1419829_a_at	Up	Mm.45086.2	Mm.45086
1419832_s_at	Up	Mm.199614.1	Mm.19941	acid phosphatase, prostate	Acpp	56318
1419834_x_at	Arch Up	Mm.219860.1	Mm.7445	MAP/microtubule affinity-regulating kinase 1	Mark1	226778
1419835_s_at		Mm.215172.1	Mm.234912	plectin 1	Plec1	18810
1419838_s_at	Down	Mm.198533.1	Mm.3794	polo-like kinase 4 (Drosophila)	Plk4	20873	+
1419845_at	Up	Mm.33781.1		distal-less homeobox 1, antisense	Dlx1as	111970
1419872_at		Mm.201971.1	Mm.22574	colony stimulating factor 1 receptor	Csf1r	12978
1419879_s_at	Arch Down	Mm.200016.1	Mm.248445	tripartite motif-containing 25	Trim25	217069
1419889_at	Arch Up	Mm.121311.1	Mm.461639
1419905_s_at	Up	Mm.199536.1	Mm.18832	hydroxyprostaglandin dehydrogenase 15 (NAD)	Hpgd	15446	+
1419922_s_at	Up	Mm.202133.1	Mm.245340	attractin like 1	Atrnl1	226255
1419927_s_at	Down	Mm.41216.1	Mm.198119	RAB interacting factor	Rabif	98710
1419938_s_at	Up	Mm.199412.1	Mm.29954	Rho guanine nucleotide exchange factor (GEF) 17	Arhgef17	207212
1419943_s_at	Down	Mm.195316.1	Mm.380027	cyclin B1	Ccnb1	268697	+
1419945_s_at	Up	Mm.206835.1	Mm.397471	RAB2A, member RAS oncogene family	Rab2a	59021
1419950_s_at	Down	Mm.195255.1	Mm.276381	transportin 3	Tnpo3	320938	+
1419964_s_at	Down	Mm.195277.1	Mm.292208	hepatoma-derived growth factor	Hdgf	15191
1419968_at	Up	Mm.201109.1	Mm.381907	expressed sequence C77370	C77370	245555	+
1419979_s_at		Mm.213110.1	Mm.12407	cAMP responsive element binding protein 3	Creb3	12913
1419994_s_at	Up	Mm.195418.1	Mm.21793	DNA segment, Chr 10, ERATO Doi 641, expressed	D10Ertd641e	52717
1420004_s_at	Down	Mm.221002.1	Mm.28399	nuclear pore membrane protein 121	Pom121	107939
1420013_s_at	Down	Mm.195350.1	Mm.55075	lanosterol synthase	Lss	16987
1420024_s_at	Down	Mm.219714.1	Mm.458018	eukaryotic translation termination factor 1	Etf1	225363	+
1420028_s_at	Down	Mm.200664.1	Mm.4502	similar to DNA replication licensing factor MCM3 (DNA polymerase alpha holoenzyme-associated protein P1) (P1-MCM3) /// minichromosome maintenance deficient 3 (S. cerevisiae)	LOC100045677 /// Mcm3	100045677 /// 17215
1420056_s_at	Down	Mm.195385.1	Mm.383423	jumonji domain containing 6	Jmjd6	107817
1420081_s_at	Down	Mm.195223.1	Mm.252695	DNA segment, Chr 2, ERATO Doi 750, expressed	D2Ertd750e	51944
1420088_at	Up	Mm.203821.1	Mm.170515	nuclear factor of kappa light polypeptide gene enhancer in B-cells inhibitor, alpha	Nfkbia	18035
1420093_s_at	Down	Mm.195310.1	Mm.426680	heterogeneous nuclear ribonucleoprotein D-like	Hnrpdl	50926	+
1420095_s_at	Arch Up	Mm.206897.1	Mm.2760	zinc finger and SCAN domain containing 21	Zscan21	22697
1420110_s_at	Down	Mm.219709.1	Mm.26316	zinc finger protein 334	Zfp334	228876
1420113_s_at	Down	Mm.199425.1	Mm.29063	RIKEN cDNA 2410022L05 gene	2410022L05Rik	66423	+
1420116_s_at	Up	Mm.201674.1	Mm.250936	golgi phosphoprotein 3	Golph3	66629
1420123_at		Mm.215208.1	Mm.24670	T-cell leukemia translocation altered gene	Tcta	102791	+
1420127_s_at		Mm.195293.1	Mm.268475	cell cycle progression 1	Ccpg1	72278	+
1420129_s_at	Down	Mm.219697.1	Mm.9257	DNA segment, Chr 10, Wayne State University 52, expressed	D10Wsu52e	28088
1420131_s_at	Arch Down	Mm.199914.1	Mm.28853	pituitary tumor-transforming 1 interacting protein	Pttg1ip	108705
1420136_a_at	Arch Up	Mm.174122.2	Mm.394932
1420139_s_at	Down	Mm.195413.1	Mm.34606	KRR1, small subunit (SSU) processome component, homolog (yeast)	Krr1	52705
1420142_s_at	Down	Mm.199839.1	Mm.4742	proliferation-associated 2G4	Pa2g4	18813
1420150_at	Up	Mm.219560.1	Mm.30	splA/ryanodine receptor domain and SOCS box containing 1	Spsb1	74646
1420157_s_at	Down	Mm.219699.1	Mm.329022	ATP-binding cassette, sub-family F (GCN20), member 1	Abcf1	224742	+
1420183_at	Up	Mm.198493.1	Mm.1121	Loricrin, mRNA (cDNA clone IMAGE:4190845)	Lor	16939
1420249_s_at	Up	Mm.218266.1	Mm.137	chemokine (C-C motif) ligand 6	Ccl6	20305
1420326_s_at	Down	Mm.207022.1	Mm.328854	Crm, cramped-like (Drosophila)	Cramp1l	57354
1420332_x_at	Up	Mm.176243.1	Mm.176243	late cornified envelope 1D	Lce1d	69611
1420337_at	Down	Mm.1306.1	Mm.204730	gastrulation brain homeobox 2	Gbx2	14472
1420344_x_at	Down	Mm.14095.1		granzyme D	Gzmd	14941
1420346_at	Arch Down	Mm.79122.1	Mm.79122	ankyrin repeat and SOCS box-containing 12	Asb12	70392
1420347_at	Up	Mm.28438.1	Mm.268852	palate, lung, and nasal epithelium associated	Plunc	18843
1420348_at	Arch Up	Mm.5151.1	Mm.5151	LIM homeobox protein 5	Lhx5	16873
1420350_at	Up	Mm.89230.1	Mm.279773	late cornified envelope 1A2	Lce1a2	73722
1420361_at	Up	Mm.2913.1	Mm.2913	solute carrier family 11 (proton-coUpled divalent metal ion transporters), member 1	Slc11a1	18173
1420362_a_at	Arch Down	Mm.17912.1	Mm.267006	BCL2-interacting killer	Bik	12124
1420365_a_at	Down	Mm.16767.1	Mm.155896	heterogeneous nuclear ribonucleoprotein A2/B1	Hnrnpa2b1	53379
1420375_at	Arch Up	Mm.4635.1	Mm.88694	kinesin family member 3A	Kif3a	16568
1420377_at	Arch Up	Mm.4954.1	Mm.4954	ST8 alpha-N-acetyl-neuraminide alpha-2,8-sialyltransferase 2	St8sia2	20450
1420378_at	Up	Mm.1321.1	Mm.1321	surfactant associated protein D	Sftpd	20390
1420381_a_at	Down	Mm.29982.1	Mm.379302	ribosomal protein L31	Rpl31	114641
1420388_at	Up	Mm.9431.1	Mm.9431	protease, serine, 12 neurotrypsin (motopsin)	Prss12	19142	+
1420389_at	Down	Mm.1371.1	Mm.1371	paired box gene 3	Pax3	18505	+
1420390_s_at	Arch Up	Mm.4792.1	Mm.4792	zinc finger protein 354A	Zfp354a	21408
1420394_s_at		Mm.34408.1	Mm.439661	glycoprotein 49 A /// leukocyte immunoglobulin-like receptor, subfamily B, member 4	Gp49a /// Lilrb4	14727 /// 14728
1420398_at	Up	Mm.130892.1	Mm.253927	regulator of G-protein signaling 18	Rgs18	64214
1420400_at	Up	Mm.96996.1	Mm.96996	seminal vesicle antigen-like 1	Sval1	71578
1420406_at	Down	Mm.90135.1	Mm.471813	paternally expressed 12	Peg12	27412
1420408_a_at	Up	Mm.35670.1	Mm.35670	ATP-binding cassette, sub-family C (CFTR/MRP), member 9	Abcc9	20928
1420420_at	Up	Mm.26634.1	Mm.26634	hydroxyacid oxidase 1, liver	Hao1	15112
1420425_at	Arch Down	Mm.4800.1	Mm.4800	PR domain containing 1, with ZNF domain	Prdm1	12142
1420427_a_at	Arch Down	Mm.199223.1	Mm.199223	DEAH (Asp-Glu-Ala-His) box polypeptide 32	Dhx32	101437
1420429_at	Up	Mm.82308.1	Mm.82308	protocadherin beta 3	Pcdhb3	93874
1420431_at	Up	Mm.1417.1	Mm.1417	repetin	Rptn	20129
1420442_at	Up	Mm.4418.1	Mm.4418	calcium channel, voltage-dependent, L type, alpha 1S subunit	Cacna1s	12292
1420443_at	Up	Mm.118311.1	Mm.118311	protocadherin beta 19	Pcdhb19	93890	+
1420449_at	Up	Mm.46309.1	Mm.46309	HEAT repeat containing 5B	Heatr5b	320473
1420459_at	Arch Down	Mm.42604.1	Mm.42604	ripply3 homolog (zebrafish)	Ripply3	170765
1420465_s_at	Up	Mm.157893.1	Mm.458390	predicted gene, 100039054 /// RIKEN cDNA 2610016E04 gene /// major urinary protein LOC100048885 /// major urinary protein 17 /// major urinary protein 1 /// major urinary protein 2 /// predicted gene, OTTMUSG00000007428 /// predicted gene, OTTMUSG00000008509	100039054 /// 2610016E04Rik /// CU041261.1 /// LOC100189605 /// MUp1 /// MUp2 /// OTTMUSG00000007428 /// OTTMUSG00000008509	100039008 /// 100039054 /// 100041658 /// 100041687 /// 100048885 /// 100189605 /// 17840 /// 17841
1420478_at	Down	Mm.3797.1	Mm.290407	nucleosome assembly protein 1-like 1	Nap1l1	53605
1420484_a_at	Up	Mm.3667.1	Mm.3667	vitronectin	Vtn	22370
1420496_at		Mm.42224.1	Mm.42224	coagulation factor XII (Hageman factor)	F12	58992
1420497_a_at	Down	Mm.24169.1	Mm.24169	CCAAT/enhancer binding protein zeta	Cebpz	12607
1420498_a_at	Arch Down	Mm.34248.1	Mm.240830	disabled homolog 2 (Drosophila)	Dab2	13132
1420502_at	Arch Down	Mm.2734.1	Mm.2734	spermidine/spermine N1-acetyl transferase 1	Sat1	20229
1420504_at	Up	Mm.25770.1	Mm.253984	solute carrier family 6 (neurotransmitter transporter), member 14	Slc6a14	56774
1420505_a_at	Up	Mm.3129.1	Mm.278865	syntaxin binding protein 1	Stxbp1	20910
1420509_at	Down	Mm.100617.1	Mm.100617	serum response factor binding protein 1	Srfbp1	67222
1420512_at	Arch Up	Mm.103593.1	Mm.103593	dickkopf homolog 2 (Xenopus laevis)	Dkk2	56811
1420515_a_at	Up	Mm.86752.1	Mm.476916	peptidoglycan recognition protein 2	Pglyrp2	57757
1420524_a_at		Mm.3539.1	Mm.378962	mannan-binding lectin serine peptidase 2	Masp2	17175
1420525_a_at		Mm.2611.1	Mm.2611	ornithine transcarbamylase	Otc	18416
1420530_at	Arch Up	Mm.101277.1	Mm.101885	D4, zinc and double PHD fingers family 1	Dpf1	29861
1420532_at	Up	Mm.193027.1	Mm.332231	membrane associated guanylate kinase, WW and PDZ domain containing 2	Magi2	50791	+
1420534_at	Up	Mm.143831.1	Mm.143831	guanylate cyclase 1, soluble, alpha 3	Gucy1a3	60596
1420537_at	Up	Mm.86004.1	Mm.390712	potassium channel tetramerisation domain containing 4	Kctd4	67516
1420548_a_at	Down	Mm.42123.1	Mm.389948	RIKEN cDNA 2310008H09 gene	2310008H09Rik	66356
1420550_at	Up	Mm.158176.1	Mm.158176	late cornified envelope 1F	Lce1f	67828
1420551_at	Up	Mm.133444.1	Mm.133444	muscle-related coiled-coil protein	Murc	68016
1420553_x_at		Mm.218230.1	Mm.439692	serine (or cysteine) peptidase inhibitor, clade A, member 1A	Serpina1a	20700
1420559_a_at	Arch Up	Mm.39093.1	Mm.39093	short stature homeobox 2	Shox2	20429
1420563_at	Up	Mm.42021.1	Mm.327681	glutamate receptor, ionotropic, AMPA3 (alpha 3)	Gria3	53623
1420565_at	Down	Mm.197.1	Mm.197	homeo box A1	Hoxa1	15394	+
1420566_at		Mm.171689.1
1420569_at	Up	Mm.8033.1	Mm.440523	chondroadherin	Chad	12643
1420572_at	Up	Mm.119630.1	Mm.240438	membrane-spanning 4-domains, subfamily A, member 3	Ms4a3	170813
1420573_at	Down	Mm.4932.1	Mm.4932	homeo box D1	Hoxd1	15429
1420579_s_at	Up	Mm.15621.1	Mm.15621	cystic fibrosis transmembrane conductance regulator homolog	Cftr	12638
1420583_a_at	Up	Mm.8858.1	Mm.427266	RAR-related orphan receptor alpha	Rora	19883
1420592_a_at	Down	Mm.218657.1	Mm.218657	acidic (leucine-rich) nuclear phosphoprotein 32 family, member E	Anp32e	66471
1420594_at	Down	Mm.10764.1	Mm.10764	BRCA1 associated RING domain 1	Bard1	12021
1420603_s_at	Down	Mm.196428.1	Mm.458004	retinoic acid early transcript 1, alpha /// retinoic acid early transcript beta /// retinoic acid early transcript gamma /// retinoic acid early transcript delta /// retinoic acid early transcript 1E	Raet1a /// Raet1b /// Raet1c /// Raet1d /// Raet1e	19368 /// 19369 /// 19370 /// 379043 /// 56554
1420604_at	Down	Mm.4802.1	Mm.4802	homeo box gene expressed in ES cells	Hesx1	15209
1420616_at	Down	Mm.27706.1	Mm.27706	ash2 (absent, small, or homeotic)-like (Drosophila)	Ash2l	23808
1420618_at	Up	Mm.23178.1	Mm.339792	cytoplasmic polyadenylation element binding protein 4	Cpeb4	67579
1420619_a_at	Up	Mm.2626.1	Mm.180013	amino-terminal enhancer of split	Aes	14797
1420621_a_at	Up	Mm.15571.1	Mm.277585	amyloid beta (A4) precursor protein	App	11820
1420623_x_at	Down	Mm.197551.1	Mm.290774	heat shock protein 8	Hspa8	15481
1420624_a_at	Arch Down	Mm.1838.1	Mm.1838	vesicle-associated membrane protein 8	Vamp8	22320
1420626_at	Down	Mm.64104.1	Mm.475662	general transcription factor IIIC, polypeptide 6, alpha	Gtf3c6	67371
1420630_at	Up	Mm.34182.1	Mm.34182	RIKEN cDNA 8430419L09 gene	8430419L09Rik	74525
1420634_a_at	Down	Mm.2334.1	Mm.391091	MAD homolog 2 (Drosophila)	Smad2	17126
1420636_a_at	Down	Mm.34365.1	Mm.34365	dual specificity phosphatase 12	Dusp12	80915	+
1420641_a_at	Up	Mm.28986.1	Mm.28986	sulfide quinone reductase-like (yeast)	Sqrdl	59010	+
1420647_a_at	Arch Down	Mm.6800.1	Mm.358618	keratin 8	Krt8	16691
1420654_a_at	Up	Mm.29201.1	Mm.396102	glucan (1,4-alpha-), branching enzyme 1	Gbe1	74185
1420665_at	Down	Mm.64982.1	Mm.257094	integrin beta 3 binding protein (beta3-endonexin)	Itgb3bp	67733
1420667_at	Up	Mm.5137.1	Mm.5137	double C2, beta	Doc2b	13447
1420673_a_at	Up	Mm.28700.1	Mm.28700	acyl-Coenzyme A oxidase 2, branched chain	Acox2	93732
1420677_x_at	Up	Mm.158140.1	Mm.41969	late cornified envelope 1A1	Lce1a1	67127
1420682_at		Mm.86425.1	Mm.86425	cholinergic receptor, nicotinic, beta polypeptide 1 (muscle)	Chrnb1	11443
1420683_at		Mm.74618.1	Mm.331209	BCL2/adenovirus E1B 19kD interacting protein like	Bnipl	171388
1420686_at	Up	Mm.40324.1	Mm.40324	crystallin, beta A4	Cryba4	12959
1420693_at	Up	Mm.4103.1	Mm.4103	myomesin 1	Myom1	17929
1420707_a_at	Down	Mm.416.1	Mm.297870	TRAF-interacting protein	Traip	22036
1420712_a_at	Arch Down	Mm.19182.1	Mm.19182	hepsin	Hpn	15451
1420731_a_at	Down	Mm.2020.1	Mm.2020	cysteine and glycine-rich protein 2	Csrp2	13008
1420741_x_at	Up	Mm.159744.1	Mm.291782	late cornified envelope 1I	Lce1i	76585
1420745_a_at		Mm.7838.1	Mm.7838	cyclin D-type binding-protein 1	Ccndbp1	17151
1420757_at	Up	Mm.4984.1	Mm.4984	myogenic factor 5	Myf5	17877
1420760_s_at	Up	Mm.30837.1	Mm.30837	N-myc downstream regulated gene 1	Ndrg1	17988
1420771_at	Up	Mm.87820.1	Mm.87820	small proline-rich protein 2D	Sprr2d	20758
1420784_at	Up	Mm.89981.1	Mm.89981	sodium channel, voltage-gated, type XI, alpha	Scn11a	24046
1420798_s_at	Up	Mm.192215.1	Mm.308500	protocadherin alpha 1 /// protocadherin alpha 10 /// protocadherin alpha 11 /// protocadherin alpha 12 /// protocadherin alpha 2 /// protocadherin alpha 3 /// protocadherin alpha 4 /// protocadherin alpha 5 /// protocadherin alpha 6 /// protocadherin alpha 7 /// protocadherin alpha 8 /// protocadherin alpha 9 /// protocadherin alpha subfamily C, 1 /// protocadherin alpha subfamily C, 2	Pcdha1 /// Pcdha10 /// Pcdha11 /// Pcdha12 /// Pcdha2 /// Pcdha3 /// Pcdha4 /// Pcdha5 /// Pcdha6 /// Pcdha7 /// Pcdha8 /// Pcdha9 /// Pcdhac1 /// Pcdhac2	116731 /// 12936 /// 12937 /// 12939 /// 12941 /// 12942 /// 12943 /// 192161 /// 192163 /// 192164 /// 353234 /// 353235 /// 353236 /// 353237
1420819_at	Up	Mm.7601.1	Mm.7601	src-like adaptor	Sla	20491
1420820_at	Arch Down	Mm.29057.1		RIKEN cDNA 2900073G15 gene	2900073G15Rik	67268
1420822_s_at	Up	Mm.67837.1	Mm.477992	sphingosine-1-phosphate phosphatase 1	Sgpp1	81535
1420827_a_at		Mm.2103.1	Mm.2103	cyclin G1	Ccng1	12450
1420828_s_at	Down	Mm.14722.1	Mm.289630	tyrosine 3-monooxygenase/tryptophan 5-monooxygenase activation protein, theta polypeptide	Ywhaq	22630	+
1420831_at	Up	Mm.27035.1	Mm.27035	quiescin Q6 sulfhydryl oxidase 1	Qsox1	104009
1420834_at	Up	Mm.28643.1	Mm.28643	vesicle-associated membrane protein 2	Vamp2	22318
1420838_at	Arch Up	Mm.3993.1	Mm.130054	neurotrophic tyrosine kinase, receptor, type 2	Ntrk2	18212
1420846_at	Down	Mm.34453.1	Mm.294951	mitochondrial ribosomal protein S2	Mrps2	118451	+
1420850_at	Down	Mm.57335.1	Mm.248755	Crn, crooked neck-like 1 (Drosophila)	Crnkl1	66877
1420851_at	Arch Up	Mm.24678.1	Mm.24678	par-6 partitioning defective 6 homolog gamma (C. elegans)	Pard6g	93737
1420855_at	Up	Mm.111845.1	Mm.275320	elastin	Eln	13717	+
1420859_at	Up	Mm.3193.1	Mm.3193	protein kinase inhibitor, alpha	Pkia	18767	+
1420865_at	Arch Up	Mm.29434.1	Mm.29434	zinc finger protein 161	Zfp161	22666
1420877_at	Arch Up	Mm.90710.1	Mm.260036	septin 6	40427	56526
1420884_at	Up	Mm.29132.1	Mm.29132	sarcolipin	Sln	66402
1420892_at	Arch Up	Mm.4092.1	Mm.306946	wingless-related MMTV integration site 7B	Wnt7b	22422
1420895_at	Arch Up	Mm.197552.1	Mm.197552	transforming growth factor, beta receptor I	Tgfbr1	21812
1420903_at	Arch Up	Mm.1563.1	Mm.440929	ST6 (alpha-N-acetyl-neuraminyl-2,3-beta-galactosyl-1,3)-N-acetylgalactosaminide alpha-2,6-sialyltransferase 3	St6galnac3	20447
1420911_a_at	Up	Mm.1451.1	Mm.1451	milk fat globule-EGF factor 8 protein	Mfge8	17304
1420919_at	Arch Down	Mm.78106.1	Mm.336410	serum/glucocorticoid regulated kinase 3	Sgk3	170755
1420925_at	Up	Mm.4804.1	Mm.439722	tubby candidate gene	Tub	22141
1420937_at	Down	Mm.716.1	Mm.716	cleavage and polyadenylation specific factor 2	Cpsf2	51786
1420944_at		Mm.1161.1	Mm.1161	zinc finger protein 185	Zfp185	22673
1420955_at	Up	Mm.27005.1	Mm.27005	visinin-like 1	Vsnl1	26950
1420967_at	Arch Down	Mm.200907.1	Mm.200907	solute carrier family 25 (mitochondrial carrier ornithine transporter), member 15	Slc25a15	18408
1420985_at	Up	Mm.24637.1	Mm.130752	ash1 (absent, small, or homeotic)-like (Drosophila)	Ash1l	192195
1420994_at	Down	Mm.33935.1	Mm.33935	UDP-GlcNAc:betaGal beta-1,3-N-acetylglucosaminyltransferase 5	B3gnt5	108105
1420996_at	Arch Up	Mm.1685.1	Mm.1685	plexin A3	Plxna3	18846
1421001_a_at	Up	Mm.20289.1	Mm.232523	carbonic anhydrase 6	Car6	12353
1421009_at		Mm.24045.1	Mm.24045	radical S-adenosyl methionine domain containing 2	Rsad2	58185
1421014_a_at	Up	Mm.34608.1	Mm.34608	citrate lyase beta like	Clybl	69634
1421029_a_at	Down	Mm.28882.1	Mm.25527	Hbs1-like (S. cerevisiae)	Hbs1l	56422
1421033_a_at	Down	Mm.67998.1	Mm.270511	transcription elongation regulator 1 (CA150)	Tcerg1	56070	+
1421038_a_at		Mm.9911.1	Mm.9911	potassium intermediate/small conductance calcium-activated channel, subfamily N, member 4	Kcnn4	16534
1421040_a_at		Mm.197422.1	Mm.422778	glutathione S-transferase, alpha 2 (Yc2)	Gsta2	14858
1421046_a_at	Down	Mm.12267.1	Mm.277091	poly(A) binding protein, cytoplasmic 4	Pabpc4	230721
1421047_at	Arch Up	Mm.33951.1	Mm.272920	similar to Smad5 /// MAD homolog 5 (Drosophila)	LOC100046891 /// Smad5	100046891 /// 17129
1421048_a_at	Arch Up	Mm.195629.1	Mm.237941	yippee-like 1 (Drosophila)	Ypel1	106369
1421052_a_at	Down	Mm.18652.1	Mm.18652	spermine synthase	Sms	20603
1421066_at	Up	Mm.809.1	Mm.275839	Janus kinase 2	Jak2	16452
1421074_at	Up	Mm.4781.1	Mm.316000	cytochrome P450, family 7, subfamily b, polypeptide 1	Cyp7b1	13123
1421082_s_at	Down	Mm.7508.1	Mm.358649	barrier to autointegration factor 1	Banf1	23825
1421088_at	Up	Mm.1528.1	Mm.1528	glypican 4	Gpc4	14735
1421089_a_at	Down	Mm.29645.1	Mm.379214	RIKEN cDNA 2610028A01 gene	2610028A01Rik	72400
1421092_at	Up	Mm.20286.1	Mm.20286	serine (or cysteine) peptidase inhibitor, clade A (alpha-1 antiproteinase, antitrypsin), member 12	Serpina12	68054
1421093_at	Up	Mm.35567.1	Mm.35567	solute carrier family 7 (cationic amino acid transporter, y+ system), member 10	Slc7a10	53896
1421112_at	Arch Up	Mm.4701.1	Mm.330639	NK2 transcription factor related, locus 2 (Drosophila)	Nkx2-2	18088
1421113_at	Up	Mm.34037.1	Mm.34037	pepsinogen 5, groUp I	Pga5	58803
1421114_a_at	Up	Mm.5150.1	Mm.148886	epiphycan	Epyc	13516
1421117_at		Mm.25326.1	Mm.336625	dystonin	Dst	13518	+
1421118_a_at	Arch Up	Mm.13799.1	Mm.290834	G protein-coUpled receptor 56	Gpr56	14766
1421129_a_at		Mm.6306.1	Mm.6306	ATPase, Ca++ transporting, ubiquitous	Atp2a3	53313
1421133_at	Arch Up	Mm.46724.2	Mm.328072	similar to cell adhesion molecule nectin-3 beta /// poliovirus receptor-related 3	LOC100047693 /// Pvrl3	100047693 /// 58998
1421147_at	Arch Up	Mm.6402.1	Mm.6402	telomeric repeat binding factor 2	Terf2	21750
1421148_a_at	Down	Mm.4363.1	Mm.242072	Tia1 cytotoxic granule-associated RNA binding protein-like 1	Tial1	21843	+
1421161_at	Up	Mm.2024.1	Mm.2024	betacellulin, epidermal growth factor family member	Btc	12223
1421163_a_at	Up	Mm.4771.1	Mm.31274	nuclear factor I/A	Nfia	18027
1421172_at	Up	Mm.41158.1	Mm.439714	a disintegrin and metallopeptidase domain 12 (meltrin alpha)	Adam12	11489
1421175_at	Up	Mm.2523.1	Mm.253067	myelin transcription factor 1-like	Myt1l	17933
1421193_a_at	Arch Up	Mm.7331.1	Mm.239941	pre B-cell leukemia transcription factor 3	Pbx3	18516
1421201_a_at	Arch Up	Mm.3597.1	Mm.3597	trophinin	Tro	56191
1421225_a_at		Mm.34747.1	Mm.41044	solute carrier family 4 (anion exchanger), member 4	Slc4a4	54403
1421252_a_at	Up	Mm.87279.1	Mm.132788	myocyte enhancer factor 2A	Mef2a	17258
1421253_at	Up	Mm.6384.1	Mm.386769	nebulin-related anchoring protein	Nrap	18175
1421254_a_at	Up	Mm.72173.1	Mm.72173	sarcoglycan, gamma (dystrophin-associated glycoprotein)	Sgcg	24053
1421260_a_at	Down	Mm.10.1	Mm.10	spermidine synthase	Srm	20810
1421278_s_at		Mm.200611.1	Mm.200611	spectrin alpha 1	Spna1	20739	+
1421290_at	Up	Mm.46181.1	Mm.46181	heat shock protein family, member 7 (cardiovascular)	Hspb7	29818
1421307_at	Arch Down	Mm.158776.1	Mm.158776	carbonic anhydrase 13	Car13	71934
1421316_at	Up	Mm.158107.1	Mm.158107	late cornified envelope 1G	Lce1g	66195
1421317_x_at	Up	Mm.1202.1	Mm.52109	myeloblastosis oncogene	Myb	17863
1421322_a_at		Mm.2032.1	Mm.2032	interferon regulatory factor 9	Irf9	16391
1421323_a_at	Down	Mm.2411.1	Mm.290530	GTPase activating protein (SH3 domain) binding protein 2	G3bp2	23881
1421365_at	Arch Down	Mm.4913.1	Mm.4913	follistatin	Fst	14313
1421369_a_at	Arch Up	Mm.89955.1	Mm.440209	mab-21-like 1 (C. elegans)	Mab21l1	17116
1421370_a_at	Up	Mm.29261.1	Mm.29261	interleukin 1 family, member 5 (delta)	Il1f5	54450
1421374_a_at	Up	Mm.1491.1	Mm.1491	FXYD domain-containing ion transport regulator 1	Fxyd1	56188
1421375_a_at	Arch Down	Mm.100144.1	Mm.100144	S100 calcium binding protein A6 (calcyclin)	S100a6	20200
1421379_at	Up	Mm.74670.1	Mm.74670	zinc finger protein 354B	Zfp354b	27274
1421392_a_at	Up	Mm.2026.1	Mm.2026	baculoviral IAP repeat-containing 3	Birc3	11796
1421399_at	Arch Up	Mm.42130.1	Mm.379070	insulinoma-associated 1	Insm1	53626
1421413_a_at	Up	Mm.24839.1	Mm.117709	PDZ and LIM domain 5	Pdlim5	56376	+
1421421_at	Up	Mm.158870.1	Mm.389206	angiopoietin-like 1	Angptl1	72713	+
1421424_a_at	Up	Mm.4487.1	Mm.4487	alanyl (membrane) aminopeptidase	Anpep	16790
1421425_a_at	Up	Mm.41696.1	Mm.251242	regulator of calcineurin 2	Rcan2	53901
1421433_at	Arch Up	Mm.41522.1	Mm.41522	zinc finger homeodomain 4	Zfhx4	80892
1421445_at	Up	Mm.116904.1	Mm.283281	solute carrier family 26, member 3	Slc26a3	13487
1421472_at	Arch Up	Mm.117115.1	Mm.271230	RIKEN cDNA 2900083I11 gene	2900083I11Rik	58212
1421477_at	Up	Mm.4705.1	Mm.268902	complexin 2	Cplx2	12890
1421478_a_at	Arch Up	Mm.116965.1	Mm.439916	zinc finger protein 318	Zfp318	57908
1421489_a_at	Up	Mm.45323.1	Mm.45323	RIKEN cDNA 2010106E10 gene	2010106E10Rik	67715
1421498_a_at	Down	Mm.45111.1	Mm.461344	RIKEN cDNA 2010204K13 gene	2010204K13Rik	68355
1421504_at	Arch Up	Mm.5073.1	Mm.259312	trans-acting transcription factor 4	Sp4	20688
1421515_at	Down	Mm.4577.1	Mm.439703	nuclear receptor subfamily 6, groUp A, member 1	Nr6a1	14536
1421529_a_at	Down	Mm.44552.1	Mm.210155	thioredoxin reductase 1	Txnrd1	50493
1421537_at	Arch Up	Mm.4432.1	Mm.430708	homeo box D3	Hoxd3	15434	+
1421546_a_at	Arch Up	Mm.27141.1	Mm.273804	Rac GTPase-activating protein 1	Racgap1	26934
1421551_s_at	Up	Mm.89990.1	Mm.218770	interferon activated gene 202B	Ifi202b	26388
1421564_at	Up	Mm.14191.1	Mm.422814	serine (or cysteine) peptidase inhibitor, clade A, member 3C	Serpina3c	16625
1421571_a_at	Arch Down	Mm.1583.1	Mm.1583	similar to Lymphocyte antigen 6C precursor (Ly-6C) /// lymphocyte antigen 6 complex, locus C1 /// lymphocyte antigen 6 complex, locus C2	LOC100045833 /// Ly6c1 /// Ly6c2	100041546 /// 100045833 /// 17067
1421575_at	Arch Down	Mm.158295.1	Mm.358728	RIKEN cDNA 2310057N15 gene	2310057N15Rik	69696
1421594_a_at	Up	Mm.26751.1	Mm.26751	synaptotagmin-like 2	Sytl2	83671
1421597_a_at	Down	Mm.4816.1	Mm.4816	homeobox, msh-like 3	Msx3	17703
1421612_a_at	Arch Up	Mm.46719.1	Mm.272870	H2A histone family, member Y2 /// H2A histone family, member Y3	H2afy2 /// H2afy3	404634 /// 67552
1421633_a_at	Arch Down	Mm.42207.1	Mm.266790	hyaluronan and proteoglycan link protein 1	Hapln1	12950
1421654_a_at		Mm.3438.1	Mm.470666	lamin A	Lmna	16905	+
1421698_a_at	Up	Mm.6252.1	Mm.329196	collagen, type XIX, alpha 1	Col19a1	12823
1421728_at	Down	Mm.156946.1	Mm.156946	oligodendrocyte transcription factor 3	Olig3	94222
1421731_a_at	Down	Mm.2952.1	Mm.2952	flap structure specific endonuclease 1	Fen1	14156	+
1421741_at	Up	Mm.30303.1	Mm.378905	cytochrome P450, family 3, subfamily a, polypeptide 16	Cyp3a16	13114
1421749_at	Down	Mm.32879.1	Mm.302567	Lin-28 homolog (C. elegans) (Lin28), mRNA	Lin28	83557
1421750_a_at	Down	Mm.8294.1	Mm.8294	von Hippel-Lindau binding protein 1	Vbp1	22327
1421751_a_at	Down	Mm.27933.1	Mm.218198	proteasome (prosome, macropain) 26S subunit, non-ATPase, 14	Psmd14	59029
1421752_a_at		Mm.4622.1	Mm.268618	serine (or cysteine) peptidase inhibitor, clade B, member 5	Serpinb5	20724
1421784_a_at	Arch Up	Mm.16332.1	Mm.16332	ephrin A4	Efna4	13639
1421810_at	Arch Up	Mm.4891.1	Mm.254515	DiGeorge syndrome critical region gene 2	Dgcr2	13356
1421811_at	Up	Mm.4159.1	Mm.4159	similar to thrombospondin 1 /// thrombospondin 1	LOC640441 /// Thbs1	21825 /// 640441
1421814_at	Up	Mm.28687.1	Mm.138876	moesin	Msn	17698
1421818_at	Up	Mm.15811.1	Mm.347398	B-cell leukemia/lymphoma 6	Bcl6	12053
1421819_a_at	Down	Mm.28805.1	Mm.335942	SET translocation	Set	56086	+
1421836_at	Arch Down	Mm.20928.1	Mm.20928	microtubule-associated protein 7	Mtap7	17761
1421840_at	Up	Mm.369.1	Mm.277376	ATP-binding cassette, sub-family A (ABC1), member 1	Abca1	11303
1421841_at	Up	Mm.6904.1	Mm.6904	fibroblast growth factor receptor 3	Fgfr3	14184
1421844_at	Up	Mm.24771.2	Mm.253424	interleukin 1 receptor accessory protein	Il1rap	16180
1421847_at		Mm.28489.1	Mm.28489	WD repeat and SOCS box-containing 2	Wsb2	59043
1421852_at	Down	Mm.68998.1	Mm.68998	potassium channel, subfamily K, member 5	Kcnk5	16529
1421855_at	Up	Mm.3040.1	Mm.292100	fibrinogen-like protein 2	Fgl2	14190
1421861_at	Up	Mm.38993.1	Mm.38993	calsyntenin 1	Clstn1	65945
1421882_a_at	Arch Up	Mm.3823.1	Mm.318042	ELAV (embryonic lethal, abnormal vision, Drosophila)-like 2 (Hu antigen B)	Elavl2	15569
1421899_a_at	Up	Mm.7580.1	Mm.7580	major histocompatibility complex, class I-related	Mr1	15064
1421904_at	Down	Mm.34104.1	Mm.171323	trimethylguanosine synthase homolog (S. cerevisiae)	Tgs1	116940
1421917_at	Up	Mm.2924.1	Mm.221403	platelet derived growth factor receptor, alpha polypeptide	Pdgfra	18595
1421921_at	Up	Mm.14274.1		serine (or cysteine) peptidase inhibitor, clade A, member 3M	Serpina3m	20717
1421923_at	Up	Mm.46048.1	Mm.383198	SH3-domain binding protein 5 (BTK-associated)	Sh3bp5	24056
1421937_at	Up	Mm.33987.1	Mm.254835	dual adaptor for phosphotyrosine and 3-phosphoinositides 1	Dapp1	26377
1421944_a_at	Up	Mm.6559.1	Mm.6559	asialoglycoprotein receptor 1	Asgr1	11889
1421946_at		Mm.28767.1	Mm.28767	C-reactive protein, pentraxin-related	Crp	12944
1421950_at	Down	Mm.10756.1	Mm.10756	prefoldin 2	Pfdn2	18637
1421960_at	Up	Mm.41938.1	Mm.70546	adenylate cyclase 3	Adcy3	104111
1421963_a_at		Mm.38444.1	Mm.38444	cell division cycle 25 homolog B (S. pombe)	Cdc25b	12531
1421970_a_at	Up	Mm.4921.1	Mm.220224	glutamate receptor, ionotropic, AMPA2 (alpha 2)	Gria2	14800	+
1421971_a_at	Arch Down	Mm.29741.1	Mm.328851	mitochondrial ribosomal protein S34	Mrps34	79044
1421978_at	Up	Mm.4784.1	Mm.4784	glutamic acid decarboxylase 2	Gad2	14417	+
1421979_at	Up	Mm.2529.1	Mm.2529	phosphate regulating gene with homologies to endopeptidases on the X chromosome (hypophosphatemia, vitamin D resistant rickets)	Phex	18675
1422013_at		Mm.47384.1	Mm.47384	C-type lectin domain family 4, member a2	Clec4a2	26888
1422014_at	Arch Up	Mm.133208.1	Mm.332919	forkhead box P2	Foxp2	114142	+
1422016_a_at	Down	Mm.181792.1	Mm.273502	centromere protein H	Cenph	26886	+
1422018_at	Up	Mm.42157.1	Mm.42157	human immunodeficiency virus type I enhancer binding protein 2	Hivep2	15273	+
1422033_a_at	Arch Up	Mm.212501.1	Mm.290924	ciliary neurotrophic factor /// zinc finger protein 91 /// zinc finger protein 91, ciliary neurotrophic factor transcription unit	Cntf /// Zfp91 /// Zfp91-cntf	109910 /// 12803 /// 664779
1422041_at		Mm.157654.1	Mm.347593	paired immunoglobin-like type 2 receptor beta 1	Pilrb1	170741
1422050_at	Down	Mm.4293.1	Mm.389981	NK1 transcription factor related, locus 2 (Drosophila)	Nkx1-2	20231
1422052_at	Up	Mm.41976.1	Mm.441131	cadherin 8	Cdh8	12564
1422053_at	Up	Mm.8042.1	Mm.8042	inhibin beta-A	Inhba	16323
1422075_at	Arch Down	Mm.20358.1	Mm.20358	caudal type homeo box 2	Cdx2	12591
1422123_s_at	Up	Mm.14114.1	Mm.439731	carcinoembryonic antigen-related cell adhesion molecule 1 /// carcinoembryonic antigen-related cell adhesion molecule 2	Ceacam1 /// Ceacam2	26365 /// 26367
1422124_a_at		Mm.143846.1	Mm.391573	protein tyrosine phosphatase, receptor type, C	Ptprc	19264
1422126_a_at	Up	Mm.41966.1	Mm.317636	nudix (nucleoside diphosphate linked moiety X)-type motif 13	Nudt13	67725
1422128_at	Down	Mm.43749.1	Mm.289810	ribosomal protein L14	Rpl14	67115
1422148_at	Up	Mm.42226.1	Mm.42226	matrilin 3	Matn3	17182
1422153_a_at		Mm.33225.1	Mm.33225	ankyrin repeat and SOCS box-containing 11	Asb11	68854
1422155_at		Mm.15595.1	Mm.358797	histone cluster 2, H3c2	Hist2h3c2	97114
1422165_at	Arch Up	Mm.56946.1	Mm.56946	POU domain, class 3, transcription factor 4	Pou3f4	18994
1422178_a_at	Arch Down	Mm.38889.1	Mm.279780	RAB17, member RAS oncogene family	Rab17	19329
1422179_at	Up	Mm.56906.1	Mm.56906	gap junction protein, beta 4	Gjb4	14621
1422184_a_at	Up	Mm.29189.1	Mm.476776	adenylate kinase 1	Ak1	11636	+
1422213_s_at	Down	Mm.42011.1	Mm.42011	forkhead box H1	Foxh1	14106
1422230_s_at	Arch Down	Mm.154643.1	Mm.389848	cytochrome P450, family 2, subfamily a, polypeptide 4 /// cytochrome P450, family 2, subfamily a, polypeptide 5 /// similar to Cytochrome P450, family 2, subfamily a, polypeptide 4	Cyp2a4 /// Cyp2a5 /// LOC100047711	100047711 /// 13086 /// 13087
1422243_at	Up	Mm.57177.1	Mm.330557	fibroblast growth factor 7	Fgf7	14178
1422252_a_at	Down	Mm.16857.1	Mm.286602	cell division cycle 25 homolog C (S. pombe)	Cdc25c	12532
1422253_at	Up	Mm.4837.1	Mm.443177	collagen, type X, alpha 1	Col10a1	12813
1422256_at	Arch Up	Mm.4375.1	Mm.454968	somatostatin receptor 2	Sstr2	20606
1422284_at	Down	Mm.10110.1	Mm.129420	NK2 transcription factor related, locus 9 (Drosophila)	Nkx2-9	18094
1422308_a_at		Mm.20973.1	Mm.20973	lectin, galactose binding, soluble 7	Lgals7	16858
1422316_at	Up	Mm.6203.1	Mm.377085	glycoprotein 1b, alpha polypeptide	Gp1ba	14723
1422334_a_at	Up	Mm.46062.1	Mm.46062	surfactant associated protein A1	Sftpa1	20387
1422340_a_at	Up	Mm.16562.1	Mm.292865	actin, gamma 2, smooth muscle, enteric	Actg2	11468	+
1422375_a_at	Up	Mm.31099.1	Mm.261071	ADP-ribosyltransferase 1	Art1	11870
1422401_at	Up	Mm.57092.1	Mm.445311	small proline-rich protein 3	Sprr3	20766
1422411_s_at		Mm.195444.1	Mm.327386	eosinophil-associated, ribonuclease A family, member 1 /// eosinophil-associated, ribonuclease A family, member 12 /// eosinophil-associated, ribonuclease A family, member 2 /// eosinophil-associated, ribonuclease A family, member 3	Ear1 /// Ear12 /// Ear2 /// Ear3	13586 /// 13587 /// 503845 /// 53876
1422430_at	Down	Mm.20315.1	Mm.236114	fidgetin-like 1	Fignl1	60530
1422431_at	Up	Mm.24341.1	Mm.24341	melanoma antigen, family E, 1	Magee1	107528
1422434_a_at	Up	Mm.153729.1	Mm.153729	RIKEN cDNA 2210010C04 gene	2210010C04Rik	67373	+
1422437_at	Up	Mm.10299.1	Mm.10299	collagen, type V, alpha 2	Col5a2	12832
1422438_at	Up	Mm.9075.1	Mm.9075	epoxide hydrolase 1, microsomal	Ephx1	13849
1422441_x_at	Down	Mm.6839.1	Mm.6839	cyclin-dependent kinase 4	Cdk4	12567	+
1422442_at	Down	Mm.76278.1	Mm.289929	smu-1 sUppressor of mec-8 and unc-52 homolog (C. elegans)	Smu1	74255
1422443_at	Down	Mm.99776.1	Mm.99776	X-prolyl aminopeptidase (aminopeptidase P) 1, soluble	Xpnpep1	170750
1422445_at	Arch Down	Mm.25232.1	Mm.225096	integrin alpha 6	Itga6	16403
1422447_at	Up	Mm.46269.1	Mm.46269	insulin I	Ins1	16333
1422448_at	Arch Down	Mm.1825.1	Mm.1825	trefoil factor 2 (spasmolytic protein 1)	Tff2	21785
1422451_at	Down	Mm.24108.1	Mm.379108	mitochondrial ribosomal protein S21	Mrps21	66292
1422452_at	Arch Down	Mm.28373.1	Mm.84073	BCL2-associated athanogene 3	Bag3	29810
1422453_at	Down	Mm.3757.1	Mm.3757	pre-mRNA processing factor 8	Prpf8	192159
1422454_at	Up	Mm.4646.1	Mm.4646	keratin 13	Krt13	16663
1422460_at	Down	Mm.43444.1	Mm.476807	MAD2 mitotic arrest deficient-like 1 (yeast)	Mad2l1	56150
1422462_at	Down	Mm.6476.1	Mm.284587	ubiquitin-conjugating enzyme E2T (putative)	Ube2t	67196
1422464_at	Down	Mm.29746.1	Mm.29746	mitochondrial ribosomal protein L3	Mrpl3	94062	+
1422465_a_at	Arch Up	Mm.27915.1	Mm.27915	nucleoredoxin	Nxn	18230
1422470_at	Arch Down	Mm.2159.1	Mm.378890	BCL2/adenovirus E1B interacting protein 3	Bnip3	12176
1422476_at	Arch Down	Mm.30241.1	Mm.30241	interferon gamma inducible protein 30	Ifi30	65972
1422478_a_at	Up	Mm.22719.1	Mm.255026	acyl-CoA synthetase short-chain family member 2	Acss2	60525
1422481_at	Up	Mm.183137.1	Mm.183137	keratin 1	Krt1	16678	+
1422482_at	Down	Mm.34410.1	Mm.34410	RuvB-like protein 2	Ruvbl2	20174	+
1422483_a_at	Arch Down	Mm.35389.1	Mm.35389	cytochrome c, somatic /// predicted gene, ENSMUSG00000058927	Cycs /// ENSMUSG00000058927	13063 /// 672195
1422489_at	Down	Mm.28188.1	Mm.28188	mannosyl-oligosaccharide glucosidase	Mogs	57377
1422495_a_at	Down	Mm.2756.1	Mm.2756	high mobility groUp nucleosomal binding domain 1	Hmgn1	15312	+
1422497_at	Arch Down	Mm.173831.1	Mm.402215	solute carrier family 30 (zinc transporter), member 5	Slc30a5	69048
1422503_s_at	Down	Mm.9248.1	Mm.277779	poly (ADP-ribose) polymerase family, member 1	Parp1	11545	+
1422504_at	Arch Up	Mm.29422.1	Mm.275639	glycine receptor, beta subunit	Glrb	14658
1422513_at	Down	Mm.4008.1	Mm.77695	cyclin F	Ccnf	12449
1422517_a_at	Down	Mm.27635.1	Mm.440038	zinc ribbon domain containing, 1	Znrd1	66136
1422518_at	Arch Up	Mm.10735.1	Mm.327591	calcium/calmodulin-dependent serine protein kinase (MAGUK family)	Cask	12361
1422520_at	Arch Up	Mm.142140.1	Mm.390700	neurofilament, medium polypeptide	Nefm	18040
1422523_at	Up	Mm.16756.1	Mm.16756	silver	Si	20431
1422527_at	Up	Mm.16373.1	Mm.16373	histocompatibility 2, class II, locus DMa	H2-DMa	14998
1422529_s_at	Up	Mm.15343.1	Mm.15343	calsequestrin 2	Casq2	12373
1422530_at		Mm.2477.1	Mm.2477	peripherin	Prph	19132
1422535_at	Down	Mm.35867.1	Mm.35867	cyclin E2	Ccne2	12448
1422541_at	Up	Mm.37854.1	Mm.311809	protein tyrosine phosphatase, receptor type, M	Ptprm	19274
1422542_at	Up	Mm.89979.1	Mm.391232	G protein-coUpled receptor 34	Gpr34	23890
1422545_at	Arch Up	Mm.4605.1	Mm.287052	T-box 2	Tbx2	21385
1422547_at	Down	Mm.3752.1	Mm.235287	RAN binding protein 1	Ranbp1	19385	+
1422558_at	Up	Mm.7329.1	Mm.7329	guanidinoacetate methyltransferase	Gamt	14431
1422561_at		Mm.39718.1	Mm.112933	a disintegrin-like and metallopeptidase (reprolysin type) with thrombospondin type 1 motif, 5 (aggrecanase-2) /// similar to a disintegrin-like and metalloprotease (reprolysin type) with thrombospondin type 1 motif, 5 (aggrecanase-2)	Adamts5 /// LOC100048332	100048332 /// 23794
1422562_at	Up	Mm.29467.1	Mm.29467	Ras-related associated with diabetes	Rrad	56437
1422564_at	Up	Mm.31646.1	Mm.31646	actin-like 6B	Actl6b	83766
1422568_at	Arch Down	Mm.31979.1	Mm.31979	nuclear distribution gene E-like homolog 1 (A. nidulans)	Ndel1	83431
1422571_at	Up	Mm.26688.1	Mm.26688	thrombospondin 2	Thbs2	21826
1422572_at		Mm.30201.1	Mm.259795	ras homolog gene family, member G	Rhog	56212
1422573_at		Mm.3238.1	Mm.3238	adenosine monophosphate deaminase 3	Ampd3	11717
1422580_at	Up	Mm.43.1	Mm.390355	myosin, light polypeptide 4	Myl4	17896	+
1422586_at	Arch Up	Mm.140765.1	Mm.140765	endothelin converting enzyme-like 1	Ecel1	13599
1422587_at	Up	Mm.4992.1	Mm.262328	transmembrane protein 45a	Tmem45a	56277
1422588_at	Up	Mm.196352.1	Mm.441891	keratin 6B	Krt6b	16688
1422589_at	Up	Mm.5083.1	Mm.5083	RAB3A, member RAS oncogene family	Rab3a	19339
1422592_at	Up	Mm.6680.1	Mm.321648	catenin (cadherin associated protein), delta 2 /// similar to arm-repeat protein NPRAP/neurojungin	Ctnnd2 /// LOC100045979	100045979 /// 18163
1422596_at	Arch Up	Mm.40361.1	Mm.477625	Na+/K+ transporting ATPase interacting 4	Nkain4	58237
1422598_at	Up	Mm.12829.1	Mm.12829	calsequestrin 1	Casq1	12372
1422603_at		Mm.175173.1	Mm.202665	ribonuclease, RNase A family 4	Rnase4	58809
1422604_at	Up	Mm.10865.1	Mm.10865	urate oxidase	Uox	22262
1422606_at	Up	Mm.19310.1	Mm.280158	C1q and tumor necrosis factor related protein 3	C1qtnf3	81799
1422608_at	Down	Mm.30728.1	Mm.247837	cAMP-regulated phosphoprotein 19 /// similar to cyclic AMP phosphoprotein, 19 kDa	Arpp19 /// LOC632823	59046 /// 632823
1422610_s_at	Down	Mm.18496.1	Mm.281018	insulin-like growth factor 2 mRNA binding protein 3	Igf2bp3	140488
1422612_at	Down	Mm.2549.1	Mm.255848	hexokinase 2	Hk2	15277	+
1422625_at	Up	Mm.22154.1	Mm.22154	similar to Lymphocyte antigen 6H precursor (Ly-6H) /// lymphocyte antigen 6 complex, locus H	LOC100046207 /// Ly6h	100046207 /// 23934
1422628_at	Arch Up	Mm.1643.1	Mm.1643	RIKEN cDNA 4632417K18 gene	4632417K18Rik	107373
1422631_at		Mm.4452.1	Mm.341377	aryl-hydrocarbon receptor	Ahr	11622	+
1422635_at	Up	Mm.3142.1	Mm.255464	acetylcholinesterase	Ache	11423
1422638_s_at	Up	Mm.195953.1	Mm.248291	Ras association (RalGDS/AF-6) domain family member 5	Rassf5	54354	+
1422639_at	Up	Mm.20022.1	Mm.273838	calcitonin-related polypeptide, beta	Calcb	116903
1422643_at	Arch Up	Mm.22805.1	Mm.285934	monooxygenase, DBH-like 1	Moxd1	59012
1422644_at	Up	Mm.28638.1	Mm.28638	SH3-binding domain glutamic acid-rich protein	Sh3bgr	50795
1422645_at	Up	Mm.2681.1	Mm.2681	hemochromatosis	Hfe	15216
1422648_at	Up	Mm.4676.1	Mm.4676	solute carrier family 7 (cationic amino acid transporter, y+ system), member 2	Slc7a2	11988
1422649_at	Up	Mm.40898.1	Mm.321671	contactin 6	Cntn6	53870
1422651_at	Up	Mm.3969.1	Mm.3969	adiponectin, C1Q and collagen domain containing	Adipoq	11450
1422652_at	Up	Mm.20176.1	Mm.26904	crystallin, gamma A	Cryga	12964
1422653_at	Arch Up	Mm.18879.1	Mm.288739	centrosomal protein 70	Cep70	68121
1422654_at	Up	Mm.18709.1	Mm.18709	sarcoglycan, alpha (dystrophin-associated glycoprotein)	Sgca	20391
1422663_at	Down	Mm.42024.1	Mm.294154	origin recognition complex, subunit 1-like (S.cereviaiae)	Orc1l	18392
1422667_at		Mm.38498.1	Mm.440010	keratin 15	Krt15	16665	+
1422670_at	Arch Up	Mm.219644.1	Mm.378883	Rho family GTPase 2	Rnd2	11858
1422671_s_at	Up	Mm.7060.1	Mm.474510	N-acetylated alpha-linked acidic dipeptidase 2	Naalad2	72560
1422672_at	Up	Mm.140151.1	Mm.140151	small proline-rich protein 1B	Sprr1b	20754
1422674_s_at	Up	Mm.30374.1	Mm.440053	crystallin, gamma B /// crystallin, gamma C	Crygb /// Crygc	12965 /// 12966
1422676_at	Arch Up	Mm.27330.1	Mm.379086	SWI/SNF related, matrix associated, actin dependent regulator of chromatin, subfamily e, member 1	Smarce1	57376
1422678_at	Arch Down	Mm.180189.1	Mm.477728	diacylglycerol O-acyltransferase 2	Dgat2	67800
1422679_s_at	Arch Up	Mm.489.1	Mm.255858	Ctr9, Paf1/RNA polymerase II complex component, homolog (S. cerevisiae)	Ctr9	22083
1422682_s_at	Up	Mm.214543.1	Mm.449428	predicted gene, EG436523 /// predicted gene, ENSMUSG00000071517 /// protease, serine, 1 (trypsin 1) /// protease, serine, 3	EG436523 /// ENSMUSG00000071517 /// Prss1 /// Prss3	100040233 /// 114228 /// 22073 /// 436523
1422684_a_at	Arch Up	Mm.6925.1	Mm.265512	exocyst complex component 4	Exoc4	20336
1422695_at	Up	Mm.29729.1	Mm.29729	tweety homolog 1 (Drosophila)	Ttyh1	57776
1422699_at	Up	Mm.12286.1	Mm.12286	arachidonate 12-lipoxygenase	Alox12	11684
1422704_at	Up	Mm.3242.1	Mm.246682	glycerol kinase	Gyk	14933
1422709_a_at	Down	Mm.2437.1	Mm.2437	WD repeat domain 46	Wdr46	57315
1422710_a_at	Arch Up	Mm.180108.1	Mm.268378	calcium channel, voltage-dependent, T type, alpha 1H subunit	Cacna1h	58226
1422711_a_at	Up	Mm.89564.1	Mm.89564	pregnancy Upregulated non-ubiquitously expressed CaM kinase	Pnck	93843
1422712_a_at	Down	Mm.3268.1	Mm.240044	predicted gene, EG546265 /// similar to Chain A, Crystal Structure Of Human Rangap1-Ubc9 /// predicted gene, OTTMUSG00000015890 /// ubiquitin-conjugating enzyme E2I	EG546265 /// LOC100044900 /// OTTMUSG00000015890 /// Ube2i	100043681 /// 100044900 /// 22196 /// 546265
1422727_at	Up	Mm.40357.1	Mm.275430	non-metastatic cells 5, protein expressed in (nucleoside-diphosphate kinase)	Nme5	75533
1422728_at	Up	Mm.1100.1	Mm.1100	inhibin alpha	Inha	16322
1422735_at		Mm.44235.1	Mm.44235	forkhead box Q1	Foxq1	15220
1422738_at	Arch Up	Mm.4999.1	Mm.229249	discoidin domain receptor family, member 2	Ddr2	18214
1422743_at	Up	Mm.42254.1	Mm.212889	phosphorylase kinase alpha 1	Phka1	18679
1422749_at	Up	Mm.215096.1	Mm.215096	lymphocyte antigen 6 complex, locus G6C	Ly6g6c	68468
1422754_at	Up	Mm.139690.1	Mm.249594	tropomodulin 1	Tmod1	21916	+
1422756_at	Up	Mm.7444.1	Mm.413854	solute carrier family 32 (GABA vesicular transporter), member 1	Slc32a1	22348
1422767_at	Down	Mm.27291.1	Mm.27291	bystin-like	Bysl	53414
1422768_at	Down	Mm.196461.1	Mm.260545	synaptotagmin binding, cytoplasmic RNA interacting protein	Syncrip	56403	+
1422773_at	Arch Up	Mm.20988.1	Mm.458718	myelin transcription factor 1	Myt1	17932	+
1422776_at	Up	Mm.83909.1	Mm.83909	serine (or cysteine) peptidase inhibitor, clade B, member 8	Serpinb8	20725
1422778_at	Down	Mm.16976.1	Mm.301148	TAF9 RNA polymerase II, TATA box binding protein (TBP)-associated factor	Taf9	108143
1422779_at	Up	Mm.143806.1	Mm.23298	sphingomyelin phosphodiesterase 3, neutral	Smpd3	58994
1422780_at		Mm.24673.1	Mm.24673	peroxisomal membrane protein 4	Pxmp4	59038
1422784_at	Up	Mm.22629.1	Mm.302399	keratin 6A	Krt6a	16687
1422786_at	Arch Down	Mm.9024.1	Mm.9024	solute carrier family 30 (zinc transporter), member 1	Slc30a1	22782
1422796_at	Down	Mm.6735.1	Mm.37294	prolyl endopeptidase	Prep	19072
1422798_at	Arch Up	Mm.45210.1	Mm.440084	contactin associated protein-like 2	Cntnap2	66797
1422801_at	Down	Mm.2038.1	Mm.380129	Ras-GTPase-activating protein SH3-domain binding protein 1	G3bp1	27041
1422808_s_at	Up	Mm.2173.1	Mm.380679	dedicator of cyto-kinesis 2	Dock2	94176
1422813_at		Mm.57093.1	Mm.57093	calcium channel, voltage-dependent, gamma subunit 1	Cacng1	12299
1422814_at	Arch Up	Mm.12940.1	Mm.168523	asp (abnormal spindle)-like, microcephaly associated (Drosophila)	Aspm	12316	+
1422819_at	Down	Mm.26775.1	Mm.26775	mitochondrial ribosomal protein L36	Mrpl36	94066
1422820_at	Up	Mm.1721.1	Mm.333679	lipase, hormone sensitive	Lipe	16890
1422824_s_at	Arch Down	Mm.2012.1	Mm.235346	epidermal growth factor receptor pathway substrate 8	Eps8	13860
1422825_at	Arch Up	Mm.75498.1	Mm.75498	CART prepropeptide	Cartpt	27220
1422833_at	Arch Down	Mm.938.1	Mm.938	forkhead box A2	Foxa2	15376
1422835_at	Up	Mm.132309.1	Mm.425316	potassium voltage-gated channel, Shal-related family, member 2	Kcnd2	16508
1422837_at	Up	Mm.852.1	Mm.244003	sciellin	Scel	64929
1422839_at	Arch Up	Mm.42017.1	Mm.42017	neurogenin 2	Neurog2	11924
1422844_a_at	Down	Mm.28975.1	Mm.5110	WD repeat domain 77	Wdr77	70465
1422846_at	Up	Mm.12825.1	Mm.12825	retinol binding protein 2, cellular	Rbp2	19660
1422852_at		Mm.42192.1	Mm.42192	calcium and integrin binding family member 2	Cib2	56506
1422855_at	Down	Mm.28790.1	Mm.356778	cleavage and polyadenylation specificity factor 3	Cpsf3	54451	+
1422858_at	Arch Up	Mm.27462.1	Mm.208379	thyroid hormone receptor interactor 4	Trip4	56404	+
1422859_a_at	Down	Mm.140380.1	Mm.140380	ribosomal protein L23	Rpl23	65019
1422860_at	Up	Mm.64201.1	Mm.64201	neurotensin	Nts	67405
1422864_at		Mm.4081.1	Mm.4081	runt related transcription factor 1	Runx1	12394
1422867_at	Arch Down	Mm.14868.1	Mm.14868	granzyme G	Gzmg	14944
1422869_at	Up	Mm.4582.1	Mm.239655	c-mer proto-oncogene tyrosine kinase	Mertk	17289
1422870_at	Arch Up	Mm.1351.1	Mm.1351	homeo box C4	Hoxc4	15423	+
1422880_at	Arch Down	Mm.45146.1	Mm.246304	synaptophysin-like protein	Sypl	19027
1422884_at	Down	Mm.45151.1	Mm.45151	small nuclear ribonucleoprotein D3	Snrpd3	67332	+
1422887_a_at	Down	Mm.10172.1	Mm.246240	C-terminal binding protein 2	Ctbp2	13017	+
1422889_at	Arch Up	Mm.87246.1	Mm.87246	protocadherin 18	Pcdh18	73173
1422903_at	Up	Mm.2639.1	Mm.2639	lymphocyte antigen 86	Ly86	17084
1422905_s_at	Arch Down	Mm.10929.1	Mm.10929	flavin containing monooxygenase 2	Fmo2	55990
1422906_at	Arch Down	Mm.196728.1	Mm.333096	ATP-binding cassette, sub-family G (WHITE), member 2	Abcg2	26357
1422908_at	Up	Mm.60134.1	Mm.60134	ATPase, (Na+)/K+ transporting, beta 4 polypeptide	Atp1b4	67821
1422914_at	Down	Mm.155690.1	Mm.423397	trans-acting transcription factor 5	Sp5	64406
1422917_at	Arch Down	Mm.133330.1	Mm.133330	Eph receptor A1	Epha1	13835
1422918_at	Up	Mm.46246.1	Mm.425319	predicted gene, 100040208 /// RIKEN cDNA 1810009J06 gene	100040208 /// 1810009J06Rik	100040208 /// 73626
1422920_at		Mm.86652.1	Mm.86652	claudin 13	Cldn13	57255
1422927_at	Up	Mm.154776.1	Mm.154776	Yip1 domain family, member 7	Yipf7	75581
1422929_s_at		Mm.214851.1	Mm.228661	atonal homolog 7 (Drosophila)	Atoh7	53404
1422930_at		Mm.30220.1	Mm.30220	intercellular adhesion molecule 4, Landsteiner-Wiener blood groUp	Icam4	78369
1422933_at	Down	Mm.103726.1	Mm.435653	X-linked lymphocyte-regulated 5A /// X-linked lymphocyte-regulated 5B /// X-linked lymphocyte-regulated 5C	Xlr5a /// Xlr5b /// Xlr5c	27084 /// 574438 /// 627081
1422940_x_at	Up	Mm.194916.1	Mm.337362	serine (or cysteine) peptidase inhibitor, clade B (ovalbumin), member 3B /// serine (or cysteine) peptidase inhibitor, clade B, member 3C	Serpinb3b /// Serpinb3c	381286 /// 383548
1422945_a_at	Arch Up	Mm.41576.1	Mm.256342	kinesin family member 5C	Kif5c	16574
1422948_s_at	Down	Mm.193557.1	Mm.478233	histone cluster 1, H4a /// histone cluster 1, H4b /// histone cluster 1, H4c /// histone cluster 1, H4h /// histone cluster 1, H4i /// histone cluster 1, H4j /// histone cluster 1, H4k /// histone cluster 1, H4m /// similar to histone H4	Hist1h4a /// Hist1h4b /// Hist1h4c /// Hist1h4h /// Hist1h4i /// Hist1h4j /// Hist1h4k /// Hist1h4m /// LOC100041230	100041230 /// 319155 /// 319158 /// 319159 /// 319160 /// 319161 /// 326619 /// 326620 /// 69386
1422953_at	Up	Mm.57142.1	Mm.477887	formyl peptide receptor 2	Fpr2	14289
1422962_a_at		Mm.13913.1	Mm.180191	proteasome (prosome, macropain) subunit, beta type 8 (large multifunctional peptidase 7)	Psmb8	16913
1422970_at	Arch Up	Mm.20350.1	Mm.20350	Max dimerization protein 3	Mxd3	17121
1422973_a_at	Up	Mm.28585.1	Mm.28585	thyroid hormone responsive SPOT14 homolog (Rattus)	Thrsp	21835
1422977_at	Up	Mm.20365.1	Mm.475622	glycoprotein Ib, beta polypeptide	Gp1bb	14724
1422979_at	Down	Mm.155683.1	Mm.128273	sUppressor of variegation 3-9 homolog 2 (Drosophila)	Suv39h2	64707
1422997_s_at	Arch Down	Mm.219457.1	Mm.1978	acyl-CoA thioesterase 1 /// acyl-CoA thioesterase 2 /// similar to acyl-CoA thioesterase	Acot1 /// Acot2 /// LOC100044830	100044830 /// 171210 /// 26897
1423025_a_at	Up	Mm.24059.1	Mm.331064	schwannomin interacting protein 1	Schip1	30953
1423030_at	Down	Mm.18921.1	Mm.262053	valosin containing protein	Vcp	269523
1423044_at	Arch Down	Mm.214583.1	Mm.277501	proline synthetase co-transcribed	Prosc	114863
1423046_s_at	Down	Mm.28968.1	Mm.290027	nuclear cap binding protein subunit 2	Ncbp2	68092
1423049_a_at	Up	Mm.121878.1	Mm.121878	tropomyosin 1, alpha	Tpm1	22003
1423051_at	Down	Mm.2115.1	Mm.426956	heterogeneous nuclear ribonucleoprotein U	Hnrnpu	51810
1423055_at	Up	Mm.7414.1	Mm.7414	neuron specific gene family member 1	Nsg1	18196
1423062_at	Up	Mm.29254.1	Mm.29254	insulin-like growth factor binding protein 3	Igfbp3	16009
1423067_at	Down	Mm.28297.1	Mm.28297	CDK5 regulatory subunit associated protein 3	Cdk5rap3	80280
1423069_at	Arch Up	Mm.29174.1	Mm.201322	activity-dependent neuroprotective protein	Adnp	11538
1423078_a_at	Arch Up	Mm.30119.1	Mm.30119	sterol-C4-methyl oxidase-like	Sc4mol	66234
1423083_at	Up	Mm.1664.1	Mm.1664	RAB33B, member of RAS oncogene family	Rab33b	19338
1423085_at	Arch Up	Mm.23965.1	Mm.249637	ephrin B3	Efnb3	13643
1423091_a_at	Up	Mm.41791.1	Mm.222320	glycoprotein m6b	Gpm6b	14758
1423092_at	Down	Mm.29755.1	Mm.29755	inner centromere protein	Incenp	16319
1423097_s_at	Up	Mm.24778.1	Mm.201535	calpain 7	Capn7	12339
1423099_a_at	Down	Mm.76983.1	Mm.271759	methyltransferase like 3	Mettl3	56335	+
1423103_at	Arch Up	Mm.24305.1	Mm.24308	regulatory factor X, 5 (influences HLA class II expression)	Rfx5	53970	+
1423104_at	Up	Mm.4952.1	Mm.476433	insulin receptor substrate 1	Irs1	16367
1423105_a_at	Down	Mm.41525.1	Mm.233529	YEATS domain containing 4	Yeats4	64050
1423108_at	Up	Mm.29666.1	Mm.29666	solute carrier family 25 (mitochondrial carnitine/acylcarnitine translocase), member 20	Slc25a20	57279
1423116_at	Down	Mm.96181.1	Mm.275309	DOM-3 homolog Z (C. elegans)	Dom3z	112403
1423120_at	Up	Mm.28366.1	Mm.28366	insulin degrading enzyme	Ide	15925
1423122_at	Arch Down	Mm.30060.1	Mm.30060	arginine vasopressin-induced 1	Avpi1	69534
1423126_at	Down	Mm.424.1	Mm.424	ATPase, Na+/K+ transporting, beta 3 polypeptide	Atp1b3	11933
1423127_at	Down	Mm.183042.1	Mm.183042	inositol (myo)-1(or 4)-monophosphatase 1	Impa1	55980
1423135_at	Up	Mm.3951.1	Mm.3951	thymus cell antigen 1, theta	Thy1	21838	+
1423136_at	Up	Mm.5087.1	Mm.241282	fibroblast growth factor 1	Fgf1	14164
1423138_at	Down	Mm.143771.1	Mm.143771	WD repeat domain 4	Wdr4	57773
1423145_a_at	Up	Mm.10762.1	Mm.10762	titin-cap	Tcap	21393
1423146_at	Arch Up	Mm.137268.1	Mm.137268	hairy and enhancer of split 5 (Drosophila)	Hes5	15208
1423147_at		Mm.14064.1	Mm.14064	methionine adenosyltransferase I, alpha	Mat1a	11720
1423150_at	Up	Mm.4836.1	Mm.4836	secretogranin V	Scg5	20394
1423151_at	Down	Mm.37516.1	Mm.37516	DnaJ (Hsp40) homolog, subfamily B, member 11	Dnajb11	67838
1423153_x_at		Mm.8655.1	Mm.8655	complement component factor h /// similar to complement component factor H	Cfh /// LOC100048018	100048018 /// 12628
1423176_at	Up	Mm.4218.1	Mm.259673	transducer of ErbB-2.1	Tob1	22057	+
1423181_s_at	Down	Mm.21482.1	Mm.21482	chloride channel, nucleotide-sensitive, 1A	Clns1a	12729
1423186_at	Up	Mm.29014.1	Mm.137134	T-cell lymphoma invasion and metastasis 2	Tiam2	24001
1423192_at	Down	Mm.20129.1	Mm.20129	paraspeckle protein 1	Pspc1	66645	+
1423201_at	Arch Up	Mm.88061.1	Mm.271814	nuclear receptor co-repressor 1	Ncor1	20185
1423206_s_at	Down	Mm.24220.1	Mm.330525	RIKEN cDNA 2310003F16 gene	2310003F16Rik	67693
1423212_at	Down	Mm.6822.1	Mm.6822	polyhomeotic-like 1 (Drosophila)	Phc1	13619
1423215_at	Down	Mm.30043.1	Mm.30043	signal peptidase complex subunit 2 homolog (S. cerevisiae)	Spcs2	66624
1423219_a_at	Down	Mm.181290.1	Mm.181290	mitochondrial ribosomal protein L49	Mrpl49	18120
1423223_a_at	Down	Mm.6587.1	Mm.186185	peroxiredoxin 6	Prdx6	11758	+
1423227_at		Mm.14046.1	Mm.14046	keratin 17	Krt17	16667	+
1423229_at	Arch Up	Mm.182067.1	Mm.330070	inositol polyphosphate-5-phosphatase E	Inpp5e	64436
1423233_at		Mm.4639.1	Mm.347407	CCAAT/enhancer binding protein (C/EBP), delta	Cebpd	12609
1423234_at	Down	Mm.27558.1	Mm.270632	proteasome (prosome, macropain) 26S subunit, non-ATPase, 5	Psmd5	66998
1423238_at	Up	Mm.46232.1	Mm.46232	integrin beta 1 binding protein 2	Itgb1bp2	26549
1423244_at	Up	Mm.29973.1	Mm.335660	cytochrome P450, family 2, subfamily c, polypeptide 68	Cyp2c68	433247
1423245_at	Arch Down	Mm.1444.1	Mm.439837	COP9 (constitutive photomorphogenic) homolog, subunit 7a (Arabidopsis thaliana)	Cops7a	26894
1423247_at	Arch Down	Mm.147685.1	Mm.317701	endoplasmic reticulum protein 44	Erp44	76299
1423253_at	Up	Mm.9986.1	Mm.9986	myelin protein zero	Mpz	17528
1423257_at	Up	Mm.7459.1	Mm.250901	cytochrome P450, family 4, subfamily a, polypeptide 14	Cyp4a14	13119
1423259_at	Arch Up	Mm.28223.1	Mm.458006	inhibitor of DNA binding 4 /// similar to Id4	Id4 /// LOC100045546	100045546 /// 15904
1423261_at	Up	Mm.11819.1	Mm.50109	RIKEN cDNA 1500015O10 gene	1500015O10Rik	78896
1423266_at	Up	Mm.41868.1	Mm.41868	RIKEN cDNA 2810405K02 gene	2810405K02Rik	66469
1423269_a_at	Up	Mm.21401.1	Mm.98668	neural precursor cell expressed, developmentally down-regulated gene 4-like	Nedd4l	83814
1423272_at	Down	Mm.3616.1	Mm.3616	polymerase (DNA directed), gamma	Polg	18975
1423274_at	Arch Up	Mm.4173.1	Mm.319684	integrator complex subunit 6	Ints6	18130
1423278_at	Arch Up	Mm.27856.1	Mm.332303	protein tyrosine phosphatase, receptor type, K	Ptprk	19272	+
1423279_at	Arch Down	Mm.219620.1	Mm.276355	solute carrier family 34 (sodium phosphate), member 1	Slc34a1	20505
1423280_at	Up	Mm.29580.1	Mm.29580	stathmin-like 2	Stmn2	20257	+
1423284_at	Up	Mm.57648.1	Mm.57648	MANSC domain containing 1	Mansc1	67729	+
1423285_at		Mm.21325.1	Mm.21325	coagulation factor C homolog (Limulus polyphemus)	Coch	12810	+
1423287_at	Arch Up	Mm.4880.1	Mm.4880	cerebellin 1 precursor protein	Cbln1	12404
1423289_a_at	Down	Mm.27421.1	Mm.294985	RIKEN cDNA 1810029B16 gene	1810029B16Rik	66282
1423292_a_at	Up	Mm.10119.1	Mm.10119	periaxin	Prx	19153
1423293_at	Down	Mm.180734.1	Mm.180734	replication protein A1	Rpa1	68275	+
1423299_at	Down	Mm.19169.1	Mm.19169	thioredoxin-like 1	Txnl1	53382
1423300_at	Down	Mm.23975.1	Mm.386789	zinc finger, DHHC domain containing 6	Zdhhc6	66980
1423303_at	Down	Mm.9558.1	Mm.277190	PAX interacting (with transcription-activation domain) protein 1	Paxip1	55982
1423309_at	Arch Down	Mm.141187.1	Mm.246563	trans-golgi network protein	Tgoln1	22134
1423316_at	Down	Mm.27134.1	Mm.310476	transmembrane protein 39a	Tmem39a	67846
1423319_at		Mm.33896.1	Mm.33896	hematopoietically expressed homeobox	Hhex	15242
1423323_at	Up	Mm.154045.1	Mm.439913	tumor-associated calcium signal transducer 2	Tacstd2	56753
1423327_at		Mm.23690.1	Mm.23690	ribosomal protein L39-like	Rpl39l	68172
1423328_at	Up	Mm.18218.1	Mm.18218	ganglioside-induced differentiation-associated-protein 1	Gdap1	14545
1423335_at	Down	Mm.24231.1	Mm.24231	RIKEN cDNA 1110004F10 gene	1110004F10Rik	56372
1423341_at	Up	Mm.41329.1	Mm.41329	chondroitin sulfate proteoglycan 4	Cspg4	121021	+
1423342_at	Arch Up	Mm.42241.1	Mm.42241	BarH-like homeobox 1	Barx1	12022
1423346_at	Arch Down	Mm.29648.1	Mm.29648	degenerative spermatocyte homolog 1 (Drosophila)	Degs1	13244
1423357_at	Down	Mm.46777.1	Mm.46777	RIKEN cDNA 2610209A20 gene (2610209A20Rik), mRNA	2610209A20Rik	67164
1423358_at	Down	Mm.46600.1	Mm.263319	endothelin converting enzyme 2	Ece2	107522
1423365_at	Arch Up	Mm.29585.1	Mm.29585	calcium channel, voltage-dependent, T type, alpha 1G subunit	Cacna1g	12291
1423373_at	Down	Mm.12440.1	Mm.277891	ribonuclease P/MRP 30 subunit (human)	Rpp30	54364
1423380_s_at	Arch Up	Mm.27908.1	Mm.27908	nuclear factor of activated T-cells, cytoplasmic, calcineurin-dependent 4	Nfatc4	73181
1423382_a_at	Down	Mm.196608.1	Mm.422979	heterogeneous nuclear ribonucleoprotein F /// predicted gene, OTTMUSG00000004294	Hnrnpf /// OTTMUSG00000004294	637008 /// 98758
1423383_a_at	Up	Mm.27357.1	Mm.366315	oxysterol binding protein-like 9	Osbpl9	100273
1423385_at	Down	Mm.7843.1	Mm.215110	ARP8 actin-related protein 8 homolog (S. cerevisiae)	Actr8	56249
1423396_at	Up	Mm.8854.1	Mm.301626	angiotensinogen (serpin peptidase inhibitor, clade A, member 8)	Agt	11606
1423399_a_at	Down	Mm.4714.1	Mm.4714	YY1 associated factor 2	Yaf2	67057
1423404_at	Up	Mm.46414.1	Mm.46414	gastrokine 1	Gkn1	66283
1423405_at	Up	Mm.36851.1	Mm.255607	tissue inhibitor of metalloproteinase 4	Timp4	110595
1423406_at	Up	Mm.200365.1	Mm.477748	synaptic vesicle glycoprotein 2 a	Sv2a	64051
1423407_a_at	Up	Mm.6120.1	Mm.249146	fibulin 2	Fbln2	14115
1423408_a_at	Down	Mm.154136.1	Mm.154136	RIKEN cDNA 2500003M10 gene	2500003M10Rik	66511
1423411_at	Arch Down	Mm.36863.1	Mm.36863	RNA binding motif protein 47	Rbm47	245945
1423414_at	Up	Mm.2792.1	Mm.275434	prostaglandin-endoperoxide synthase 1	Ptgs1	19224
1423416_at	Down	Mm.1050.1	Mm.85410	SWI/SNF related, matrix associated, actin dependent regulator of chromatin, subfamily c, member 1	Smarcc1	20588	+
1423420_at		Mm.46797.1	Mm.46797	adrenergic receptor, beta 1	Adrb1	11554
1423424_at	Arch Up	Mm.4265.1	Mm.255890	zinc finger protein of the cerebellum 3	Zic3	22773	+
1423427_at	Arch Up	Mm.3407.1	Mm.3407	adenylate cyclase activating polypeptide 1	Adcyap1	11516
1423429_at	Down	Mm.6923.1	Mm.423066	reproductive homeobox 5	Rhox5	18617
1423431_a_at	Down	Mm.147946.1	Mm.147946	MYB binding protein (P160) 1a	Mybbp1a	18432
1423433_at	Arch Up	Mm.35793.1	Mm.40370	TROVE domain family, member 2	Trove2	20822
1423439_at	Up	Mm.42246.1	Mm.477474	phosphoenolpyruvate carboxykinase 1, cytosolic	Pck1	18534
1423440_at	Down	Mm.25233.1	Mm.45008	RIKEN cDNA 1110001A07 gene	1110001A07Rik	66140
1423442_a_at	Up	Mm.4465.1	Mm.4465	F-box and WD-40 domain protein 2	Fbxw2	30050
1423447_at	Up	Mm.30088.1	Mm.30088	caseinolytic peptidase X (E.coli)	Clpx	270166
1423452_at	Arch Down	Mm.25559.1	Mm.25559	serine/threonine kinase 17b (apoptosis-inducing)	Stk17b	98267
1423461_a_at	Up	Mm.21846.1	Mm.21846	ubiquitin-like 3	Ubl3	24109
1423470_at	Arch Up	Mm.29966.1	Mm.29966	polypyrimidine tract binding protein 2	Ptbp2	56195
1423477_at	Arch Up	Mm.2719.1	Mm.335350	zinc finger protein of the cerebellum 1	Zic1	22771
1423478_at	Up	Mm.4182.1	Mm.207496	protein kinase C, beta	Prkcb	18751
1423483_s_at	Down	Mm.41977.1	Mm.41977	TATA box binding protein (Tbp)-associated factor, RNA polymerase I, C	Taf1c	21341
1423484_at	Up	Mm.46051.1	Mm.286834	bicaudal C homolog 1 (Drosophila)	Bicc1	83675	+
1423493_a_at		Mm.9394.1	Mm.9394	nuclear factor I/X	Nfix	18032	+
1423499_at	Arch Up	Mm.90801.1	Mm.292168	synuclein, alpha interacting protein (synphilin)	Sncaip	67847
1423505_at	Up	Mm.2006.1	Mm.283283	transgelin	Tagln	21345
1423508_at	Arch Up	Mm.30998.1	Mm.248967	MYST histone acetyltransferase monocytic leukemia 4	Myst4	54169
1423509_a_at	Up	Mm.415.1	Mm.415	islet amyloid polypeptide	Iapp	15874
1423511_at	Down	Mm.28606.1	Mm.272989	ASF1 anti-silencing function 1 homolog A (S. cerevisiae)	Asf1a	66403
1423517_at	Down	Mm.153159.1	Mm.360232	chaperonin containing Tcp1, subunit 6a (zeta)	Cct6a	12466
1423521_at	Arch Up	Mm.4846.1	Mm.4105	lamin B1	Lmnb1	16906
1423526_at	Down	Mm.25717.1	Mm.425588	AT rich interactive domain 3B (BRIGHT-like)	Arid3b	56380
1423531_a_at	Down	Mm.27927.1	Mm.237064	heterogeneous nuclear ribonucleoprotein A1	Hnrnpa1	15382
1423532_at	Down	Mm.25366.1	Mm.25366	ring finger protein 44	Rnf44	105239	+
1423534_at	Down	Mm.323.1	Mm.323	programmed cell death 2	Pdcd2	18567
1423537_at	Up	Mm.1222.1	Mm.1222	growth associated protein 43	Gap43	14432
1423539_at	Down	Mm.2950.1	Mm.2950	postmeiotic segregation increased 2 (S. cerevisiae)	Pms2	18861
1423542_at	Up	Mm.34974.1	Mm.251227	kallikrein related-peptidase 7 (chymotryptic, stratum corneum)	Klk7	23993
1423543_at	Arch Down	Mm.57107.1	Mm.334144	SWA-70 protein	Swap70	20947
1423545_a_at	Down	Mm.12236.1	Mm.401332	zinc finger protein 207	Zfp207	22680
1423547_at		Mm.45436.1	Mm.45436	lysozyme 2	Lyz2	17105
1423551_at		Mm.24700.1	Mm.334841	cadherin 13	Cdh13	12554	+
1423556_at	Up	Mm.14460.1	Mm.5378	aldo-keto reductase family 1, member B7	Akr1b7	11997
1423557_at	Up	Mm.216207.1	Mm.249364	interferon gamma receptor 2	Ifngr2	15980
1423561_at	Arch Up	Mm.3959.1	Mm.3959	NEL-like 2 (chicken)	Nell2	54003
1423563_at	Up	Mm.215098.1	Mm.390965	proline-rich transmembrane protein 1	Prrt1	260297
1423564_a_at	Down	Mm.182931.1	Mm.182931	phosphoribosylaminoimidazole carboxylase, phosphoribosylaminoribosylaminoimidazole, succinocarboxamide synthetase	Paics	67054	+
1423566_a_at	Down	Mm.34828.1	Mm.270681	heat shock 105kDa/110kDa protein 1	Hsph1	15505
1423567_a_at	Down	Mm.21728.1	Mm.21728	proteasome (prosome, macropain) subunit, alpha type 7	Psma7	26444
1423569_at		Mm.29975.1	Mm.29975	glycine amidinotransferase (L-arginine:glycine amidinotransferase)	Gatm	67092
1423575_a_at	Down	Mm.29112.1	Mm.439878	Williams Beuren syndrome chromosome region 22	Wbscr22	66138
1423577_at	Arch Up	Mm.34198.1	Mm.209730	ankyrin repeat domain 32	Ankrd32	105377
1423578_at	Up	Mm.20230.1	Mm.20230	collagen, type XI, alpha 2	Col11a2	12815
1423581_at	Down	Mm.10298.1	Mm.65021	N-myristoyltransferase 2	Nmt2	18108	+
1423583_at	Arch Down	Mm.27723.1	Mm.290813	feminization 1 homolog a (C. elegans)	Fem1a	14154
1423584_at		Mm.534.1	Mm.233470	insulin-like growth factor binding protein 7	Igfbp7	29817
1423586_at	Up	Mm.4128.1	Mm.4128	AXL receptor tyrosine kinase	Axl	26362
1423587_a_at	Down	Mm.28159.1	Mm.266635	exosome component 10	Exosc10	50912
1423593_a_at	Up	Mm.22574.1	Mm.22574	colony stimulating factor 1 receptor	Csf1r	12978
1423594_a_at	Up	Mm.2377.1	Mm.229532	endothelin receptor type B	Ednrb	13618
1423601_s_at	Down	Mm.2215.1	Mm.2215	Treacher Collins Franceschetti syndrome 1, homolog	Tcof1	21453
1423604_at	Arch Up	Mm.4778.1	Mm.268079	neurocan	Ncan	13004
1423606_at	Up	Mm.10681.1	Mm.236067	periostin, osteoblast specific factor	Postn	50706
1423607_at	Up	Mm.18888.1	Mm.18888	lumican	Lum	17022
1423608_at	Up	Mm.193.1	Mm.193	integral membrane protein 2A	Itm2a	16431
1423610_at	Down	Mm.19170.1	Mm.289329	methionine aminopeptidase 2	Metap2	56307
1423611_at	Arch Down	Mm.1265.1	Mm.288186	alkaline phosphatase, liver/bone/kidney	Alpl	11647
1423612_at	Down	Mm.21583.1	Mm.21583	CLP1, cleavage and polyadenylation factor I subunit, homolog (S. cerevisiae)	Clp1	98985
1423613_at	Arch Down	Mm.41065.1	Mm.272881	sperm specific antigen 2	Ssfa2	70599
1423616_at	Down	Mm.176.1	Mm.291485	TAR (HIV) RNA binding protein 2	Tarbp2	21357
1423620_at	Down	Mm.9870.1	Mm.9870	centromere protein Q	Cenpq	83815
1423623_at	Down	Mm.88641.1	Mm.291109	RIKEN cDNA 2810021B07 gene	2810021B07Rik	66308
1423624_at	Down	Mm.18875.1	Mm.18875	Fanconi anemia, complementation groUp L /// similar to Fanconi anemia, complementation groUp L	Fancl /// LOC100044333	100044333 /// 67030
1423627_at	Up	Mm.252.1	Mm.252	NAD(P)H dehydrogenase, quinone 1	Nqo1	18104
1423634_at	Up	Mm.86870.1	Mm.458085	gasdermin A	Gsdma	57911
1423635_at		Mm.7486.1	Mm.103205	bone morphogenetic protein 2	Bmp2	12156	+
1423640_at	Up	Mm.41729.1	Mm.317515	synaptoporin	Synpr	72003	+
1423642_at	Down	Mm.21840.1	Mm.227260	tubulin, beta 2C	Tubb2c	227613
[truncated: 6,523 more rows]
