# Supplementary material for: Global expression profiling reveals genetic programs underlying the developmental divergence between mouse and human embryogenesis
Source: BMC Genomics. 2013 Aug 20;14:568. doi: 10.1186/1471-2164-14-568 (PMC3924405; doi:10.1186/1471-2164-14-568)
Supplement: Additional file 12 — Is a table listing enriched GO categories for the UP group in Additional file 11. [file 1471-2164-14-568-S12.xls]

## Sheet: U3U4-3231-2715-ANO
Additional file 12. List of enriched GO categories for the UP group in Additional file 11.
Category	Term	Count	%	PValue	Genes	Fold Enrichment	FDR
UP_TISSUE	Brain cortex	162	5.96685	8.78e-21	1418968_AT, 1420532_AT, 1453514_AT, 1437400_AT, 1457743_AT, 1434051_S_AT, 1436659_AT, 1436718_AT, 1420834_AT, 1438282_AT, 1439125_AT, 1416342_AT, 1434013_AT, 1433494_AT, 1443119_AT, 1420505_A_AT, 1448154_AT, 1417672_AT, 1453421_AT, 1451830_A_AT, 1427674_A_AT, 1417211_A_AT, 1424482_AT, 1415845_AT, 1435146_S_AT, 1435940_AT, 1417466_AT, 1428460_AT, 1438305_AT, 1435113_X_AT, 1452366_AT, 1419580_AT, 1…	2.09216	1.17e-17
UP_TISSUE	Skin	158	5.81952	3.83e-11	1428011_A_AT, 1449579_AT, 1441891_X_AT, 1417540_AT, 1433436_S_AT, 1438886_AT, 1431928_AT, 1419317_X_AT, 1429457_AT, 1455540_AT, 1438665_AT, 1433747_AT, 1452981_AT, 1450317_AT, 1419073_AT, 1437467_AT, 1448028_AT, 1455827_AT, 1460604_AT, 1422784_AT, 1453012_AT, 1423341_AT, 1424834_S_AT, 1425430_AT, 1419302_AT, 1439860_AT, 1453813_AT, 1420116_S_AT, 1427842_AT, 1426301_AT, 1421161_AT, 1422837_AT, 142…	1.67524	5.09e-08
UP_TISSUE	Tongue	143	5.26703	2.61e-12	1429639_AT, 1451196_AT, 1419348_AT, 1426731_AT, 1420654_A_AT, 1418395_AT, 1431928_AT, 1419317_X_AT, 1438186_AT, 1429457_AT, 1422645_AT, 1449059_A_AT, 1446560_AT, 1431146_A_AT, 1423442_A_AT, 1457293_AT, 1427312_AT, 1431554_A_AT, 1435498_AT, 1417557_AT, 1417892_A_AT, 1418862_AT, 1419642_AT, 1420677_X_AT, 1422672_AT, 1422784_AT, 1428140_AT, 1436455_AT, 1433592_AT, 1429144_AT, 1424759_AT, 1451372_A_A…	1.78815	3.47e-09
UP_TISSUE	Medulla oblongata	110	4.05157	1.25e-07	1427347_S_AT, 1422756_AT, 1455350_AT, 1434049_AT, 1455277_AT, 1457212_AT, 1434779_AT, 1440325_AT, 1440801_S_AT, 1436731_AT, 1455234_AT, 1416315_AT, 1422711_A_AT, 1433826_AT, 1418690_AT, 1426044_A_AT, 1452981_AT, 1424463_AT, 1454715_AT, 1455358_AT, 1434893_AT, 1438431_AT, 1422635_AT, 1428204_AT, 1443867_AT, 1438324_AT, 1454609_X_AT, 1441946_AT, 1435033_AT, 1422438_AT, 1435722_AT, 1427016_AT, 14341…	1.64434	0.000166
UP_TISSUE	Diencephalon	75	2.76243	1.17e-05	1454926_AT, 1457212_AT, 1424886_AT, 1443349_AT, 1438407_AT, 1434089_AT, 1446560_AT, 1433825_AT, 1434052_AT, 1448891_AT, 1417893_AT, 1438324_AT, 1451693_A_AT, 1444026_AT, 1450975_AT, 1453365_AT, 1429052_AT, 1436450_AT, 1447987_AT, 1435146_S_AT, 1431057_A_AT, 1458112_AT, 1460045_AT, 1437147_AT, 1421844_AT, 1426857_A_AT, 1437160_AT, 1418149_AT, 1452624_AT, 1435286_AT, 1435060_AT, 1439048_AT, 1436011…	1.65502	0.0155406
UP_TISSUE	Skeletal muscle	60	2.20994	3.21e-14	1443299_AT, 1438428_AT, 1448665_AT, 1436867_AT, 1418968_AT, 1433783_AT, 1420757_AT, 1451999_AT, 1434219_AT, 1454834_AT, 1419312_AT, 1418854_AT, 1441667_S_AT, 1439332_AT, 1450203_AT, 1438217_AT, 1434089_AT, 1427306_AT, 1417951_AT, 1427312_AT, 1421254_A_AT, 1421253_AT, 1436678_AT, 1418677_AT, 1457275_AT, 1451751_AT, 1419056_AT, 1455358_AT, 1438704_AT, 1448288_AT, 1418413_AT, 1437401_AT, 1418769_AT,…	2.84742	4.27e-11
UP_TISSUE	Plasma	49	1.80479	3.61e-20	1416625_AT, 1417909_AT, 1418680_AT, 1449123_AT, 1418405_AT, 1449555_A_AT, 1419407_AT, 1420484_A_AT, 1427561_A_AT, 1416342_AT, 1418190_AT, 1417043_AT, 1456437_X_AT, 1416913_AT, 1454984_AT, 1422123_S_AT, 1424758_S_AT, 1451625_A_AT, 1427691_A_AT, 1426547_AT, 1423593_A_AT, 1424010_AT, 1417494_A_AT, 1419131_AT, 1415821_AT, 1449034_AT, 1419059_AT, 1426045_AT, 1455093_A_AT, 1416221_AT, 1416676_AT, 14251…	4.24193	4.8e-17
UP_TISSUE	Olfactory bulb	47	1.73112	0.000669	1441801_AT, 1423771_AT, 1435307_AT, 1437075_AT, 1448443_AT, 1455847_AT, 1450875_AT, 1419073_AT, 1442121_AT, 1429651_AT, 1455566_S_AT, 1435870_AT, 1450961_A_AT, 1433607_AT, 1424242_AT, 1460584_AT, 1448955_S_AT, 1455901_AT, 1434429_AT, 1454609_X_AT, 1438624_X_AT, 1423640_AT, 1450693_AT, 1445723_AT, 1456283_AT, 1423986_A_AT, 1438306_AT, 1426146_A_AT, 1424248_AT, 1431300_AT, 1424186_AT, 1419028_AT, 1…	1.6456	0.885613
UP_TISSUE	Aorta and vein	46	1.69429	2.44e-05	1435723_AT, 1435343_AT, 1443349_AT, 1431928_AT, 1454824_S_AT, 1454821_AT, 1448409_AT, 1435658_AT, 1423442_A_AT, 1422651_AT, 1416803_AT, 1417065_AT, 1417218_AT, 1419407_AT, 1433532_A_AT, 1448005_AT, 1439125_AT, 1435775_AT, 1423447_AT, 1424834_S_AT, 1448455_AT, 1437382_AT, 1417741_AT, 1444638_AT, 1459348_AT, 1438350_AT, 1455961_AT, 1449078_AT, 1427883_A_AT, 1418417_AT, 1458802_AT, 1429403_X_AT, 142…	1.89729	0.032407
GOTERM_CC_ALL	GO:0005576~extracellular region	414	15.2486	1.11e-38	1419298_AT, 1452250_A_AT, 1416625_AT, 1419127_AT, 1420347_AT, 1455277_AT, 1443620_AT, 1448590_AT, 1418690_AT, 1459948_AT, 1436718_AT, 1450317_AT, 1435190_AT, 1420484_A_AT, 1416342_AT, 1417043_AT, 1434195_AT, 1433529_AT, 1448594_AT, 1419376_AT, 1421161_AT, 1455490_AT, 1427691_A_AT, 1455796_X_AT, 1424594_AT, 1451941_A_AT, 1456084_X_AT, 1418599_AT, 1427674_A_AT, 1449033_AT, 1416136_AT, 1419086_AT, 1…	1.81811	1.61e-35
GOTERM_BP_ALL	GO:0007155~cell adhesion	174	6.40884	1.65e-29	1437932_A_AT, 1451701_X_AT, 1422316_AT, 1452250_A_AT, 1419608_A_AT, 1423578_AT, 1448590_AT, 1441706_AT, 1425582_A_AT, 1460214_AT, 1422977_AT, 1442659_AT, 1431554_A_AT, 1449396_AT, 1435190_AT, 1420484_A_AT, 1427442_A_AT, 1416342_AT, 1416039_X_AT, 1437467_AT, 1416357_A_AT, 1449422_AT, 1427618_AT, 1423965_AT, 1419487_AT, 1428240_AT, 1448594_AT, 1426301_AT, 1424010_AT, 1456397_AT, 1418599_AT, 1455622…	2.37106	3.05e-26
GOTERM_BP_ALL	GO:0022610~biological adhesion	174	6.40884	2.09e-29	1437932_A_AT, 1451701_X_AT, 1422316_AT, 1452250_A_AT, 1419608_A_AT, 1423578_AT, 1448590_AT, 1441706_AT, 1425582_A_AT, 1460214_AT, 1422977_AT, 1442659_AT, 1431554_A_AT, 1449396_AT, 1435190_AT, 1420484_A_AT, 1427442_A_AT, 1416342_AT, 1416039_X_AT, 1437467_AT, 1416357_A_AT, 1449422_AT, 1427618_AT, 1423965_AT, 1419487_AT, 1428240_AT, 1448594_AT, 1426301_AT, 1424010_AT, 1456397_AT, 1418599_AT, 1455622…	2.36684	3.86e-26
GOTERM_CC_ALL	GO:0044421~extracellular region part	221	8.13996	3.16e-29	1419298_AT, 1452250_A_AT, 1416625_AT, 1419127_AT, 1443620_AT, 1423578_AT, 1448590_AT, 1429496_X_AT, 1418690_AT, 1450317_AT, 1435190_AT, 1420484_A_AT, 1416342_AT, 1422635_AT, 1416913_AT, 1417043_AT, 1426399_AT, 1421161_AT, 1427691_A_AT, 1424010_AT, 1455796_X_AT, 1456084_X_AT, 1418599_AT, 1457058_AT, 1449033_AT, 1419086_AT, 1416136_AT, 1431079_AT, 1439364_A_AT, 1419613_AT, 1418259_A_AT, 1416114_AT,…	2.1066	4.59e-26
GOTERM_CC_ALL	GO:0031012~extracellular matrix	119	4.38306	5.06e-28	1419332_AT, 1452250_A_AT, 1451686_X_AT, 1443620_AT, 1415939_AT, 1423578_AT, 1448590_AT, 1429496_X_AT, 1418690_AT, 1422148_AT, 1452106_AT, 1455978_A_AT, 1421172_AT, 1449465_AT, 1419663_AT, 1435190_AT, 1420484_A_AT, 1416342_AT, 1421088_AT, 1417812_A_AT, 1423407_A_AT, 1423606_AT, 1426399_AT, 1426251_AT, 1435990_AT, 1448123_S_AT, 1435386_AT, 1424010_AT, 1456084_X_AT, 1418599_AT, 1457058_AT, 1436514_A…	2.84131	7.33e-25
GOTERM_CC_ALL	GO:0005578~proteinaceous extracellular matrix	114	4.1989	1.01e-26	1419332_AT, 1452250_A_AT, 1451686_X_AT, 1443620_AT, 1415939_AT, 1423578_AT, 1448590_AT, 1429496_X_AT, 1418690_AT, 1422148_AT, 1452106_AT, 1455978_A_AT, 1421172_AT, 1449465_AT, 1419663_AT, 1435190_AT, 1420484_A_AT, 1416342_AT, 1421088_AT, 1417812_A_AT, 1423407_A_AT, 1423606_AT, 1426399_AT, 1426251_AT, 1435990_AT, 1448123_S_AT, 1435386_AT, 1424010_AT, 1456084_X_AT, 1418599_AT, 1457058_AT, 1436514_A…	2.8319	1.46e-23
GOTERM_CC_ALL	GO:0045202~synapse	109	4.01473	5.7e-21	1422756_AT, 1455021_AT, 1448665_AT, 1441165_S_AT, 1457212_AT, 1420532_AT, 1426731_AT, 1448167_AT, 1420621_A_AT, 1434098_AT, 1417799_AT, 1419719_AT, 1421477_AT, 1419392_AT, 1434089_AT, 1420834_AT, 1422977_AT, 1438282_AT, 1427442_A_AT, 1447227_AT, 1422635_AT, 1433607_AT, 1428204_AT, 1434383_AT, 1443119_AT, 1449532_AT, 1428240_AT, 1434661_AT, 1422431_AT, 1423406_AT, 1417960_AT, 1435722_AT, 1415821_A…	2.52096	8.26e-18
GOTERM_CC_ALL	GO:0044459~plasma membrane part	345	12.7072	2.51e-19	1422756_AT, 1437932_A_AT, 1451701_X_AT, 1422316_AT, 1448665_AT, 1455277_AT, 1443620_AT, 1420532_AT, 1451129_AT, 1434449_AT, 1420834_AT, 1436566_AT, 1442659_AT, 1427280_AT, 1421253_AT, 1436678_AT, 1452142_AT, 1457275_AT, 1437467_AT, 1417442_A_AT, 1440071_AT, 1428204_AT, 1434383_AT, 1456092_AT, 1436279_AT, 1435553_AT, 1456397_AT, 1451941_A_AT, 1435722_AT, 1427674_A_AT, 1460694_S_AT, 1449331_A_AT, 1…	1.5587	3.64e-16
GOTERM_MF_ALL	GO:0005509~calcium ion binding	199	7.32965	1.92e-17	1448665_AT, 1439843_AT, 1434219_AT, 1431928_AT, 1451129_AT, 1422711_A_AT, 1460214_AT, 1418744_S_AT, 1438282_AT, 1442659_AT, 1431554_A_AT, 1449396_AT, 1440201_AT, 1427618_AT, 1449422_AT, 1439860_AT, 1428240_AT, 1452398_AT, 1450975_AT, 1456397_AT, 1424010_AT, 1445723_AT, 1453421_AT, 1460694_S_AT, 1442288_AT, 1418608_AT, 1416136_AT, 1415845_AT, 1439364_A_AT, 1455724_AT, 1418370_AT, 1448852_AT, 14600…	1.78886	3.15e-14
GOTERM_CC_ALL	GO:0044456~synapse part	75	2.76243	1.85e-15	1455021_AT, 1436076_AT, 1448280_AT, 1441165_S_AT, 1417644_AT, 1457212_AT, 1449206_AT, 1448167_AT, 1455766_AT, 1434098_AT, 1417799_AT, 1419719_AT, 1434089_AT, 1448972_AT, 1420834_AT, 1422977_AT, 1421970_A_AT, 1437927_AT, 1438282_AT, 1422589_AT, 1428749_AT, 1435196_AT, 1454691_AT, 1447227_AT, 1428204_AT, 1449532_AT, 1434383_AT, 1443119_AT, 1428240_AT, 1434661_AT, 1422431_AT, 1423640_AT, 1423406_AT,…	2.61009	2.73e-12
GOTERM_BP_ALL	GO:0007268~synaptic transmission	65	2.39411	5.13e-15	1434657_AT, 1448665_AT, 1436076_AT, 1448280_AT, 1439843_AT, 1457212_AT, 1420621_A_AT, 1419392_AT, 1445695_AT, 1420834_AT, 1421970_A_AT, 1437927_AT, 1438282_AT, 1416828_AT, 1422589_AT, 1427442_A_AT, 1448832_A_AT, 1454691_AT, 1436912_AT, 1434893_AT, 1422635_AT, 1443119_AT, 1420505_A_AT, 1452308_A_AT, 1428240_AT, 1434944_AT, 1448455_AT, 1423406_AT, 1448895_A_AT, 1422671_S_AT, 1443823_S_AT, 1435722_A…	2.79158	9.44e-12
GOTERM_BP_ALL	GO:0043062~extracellular structure organization	57	2.09945	2.94e-14	1419332_AT, 1419608_A_AT, 1441941_X_AT, 1420757_AT, 1449827_AT, 1423578_AT, 1457212_AT, 1429496_X_AT, 1420621_A_AT, 1421698_A_AT, 1452106_AT, 1416740_AT, 1434479_AT, 1426005_AT, 1420484_A_AT, 1427442_A_AT, 1416342_AT, 1452342_AT, 1416039_X_AT, 1454691_AT, 1426719_AT, 1436912_AT, 1416121_AT, 1456250_X_AT, 1423606_AT, 1456953_AT, 1428240_AT, 1420442_AT, 1426399_AT, 1435990_AT, 1448123_S_AT, 1424623…	2.92445	5.42e-11
GOTERM_CC_ALL	GO:0030054~cell junction	125	4.60405	4.77e-14	1437932_A_AT, 1451701_X_AT, 1455021_AT, 1428011_A_AT, 1448665_AT, 1420532_AT, 1456746_A_AT, 1434098_AT, 1451129_AT, 1419719_AT, 1419392_AT, 1434089_AT, 1460214_AT, 1420834_AT, 1438282_AT, 1427280_AT, 1421253_AT, 1457275_AT, 1449818_AT, 1422635_AT, 1440071_AT, 1433607_AT, 1428204_AT, 1434383_AT, 1449532_AT, 1423965_AT, 1434661_AT, 1435553_AT, 1423406_AT, 1417960_AT, 1435722_AT, 1427674_A_AT, 14341…	1.96219	6.92e-11
GOTERM_BP_ALL	GO:0019226~transmission of nerve impulse	74	2.7256	3.92e-14	1434657_AT, 1419063_AT, 1448665_AT, 1433571_AT, 1436076_AT, 1448280_AT, 1439843_AT, 1457212_AT, 1420621_A_AT, 1419392_AT, 1445695_AT, 1430583_AT, 1420834_AT, 1421970_A_AT, 1437927_AT, 1438282_AT, 1416828_AT, 1422589_AT, 1427442_A_AT, 1433532_A_AT, 1448832_A_AT, 1454691_AT, 1436912_AT, 1434893_AT, 1422635_AT, 1450121_AT, 1443119_AT, 1420505_A_AT, 1452308_A_AT, 1428240_AT, 1434944_AT, 1448455_AT, 1…	2.50311	7.24e-11
GOTERM_BP_ALL	GO:0030198~extracellular matrix organization	43	1.58379	9.39e-13	1419332_AT, 1419608_A_AT, 1441941_X_AT, 1420757_AT, 1449827_AT, 1423578_AT, 1429496_X_AT, 1420621_A_AT, 1421698_A_AT, 1452106_AT, 1416740_AT, 1434479_AT, 1426005_AT, 1427442_A_AT, 1420484_A_AT, 1416039_X_AT, 1452342_AT, 1426719_AT, 1456250_X_AT, 1416121_AT, 1423606_AT, 1456953_AT, 1426399_AT, 1435990_AT, 1448123_S_AT, 1424623_AT, 1436528_AT, 1417484_AT, 1423396_AT, 1418599_AT, 1457058_AT, 1448962…	3.25464	1.74e-09
GOTERM_BP_ALL	GO:0065008~regulation of biological quality	229	8.43462	1.09e-12	1428952_AT, 1422316_AT, 1453354_AT, 1448665_AT, 1416625_AT, 1418968_AT, 1419127_AT, 1423578_AT, 1457212_AT, 1434219_AT, 1436659_AT, 1422645_AT, 1438665_AT, 1433747_AT, 1434449_AT, 1420834_AT, 1449051_AT, 1422977_AT, 1433825_AT, 1418744_S_AT, 1438282_AT, 1448789_AT, 1439125_AT, 1427442_A_AT, 1440201_AT, 1449422_AT, 1422635_AT, 1416225_AT, 1420505_A_AT, 1444409_AT, 1428240_AT, 1417672_AT, 1422671_S…	1.55888	2.01e-09
GOTERM_CC_ALL	GO:0000267~cell fraction	142	5.2302	7.46e-12	1455729_AT, 1422316_AT, 1438428_AT, 1448665_AT, 1417620_AT, 1424853_S_AT, 1420532_AT, 1426731_AT, 1458263_AT, 1420621_A_AT, 1415897_A_AT, 1451154_A_AT, 1451361_A_AT, 1428094_AT, 1449375_AT, 1416809_AT, 1433747_AT, 1420834_AT, 1422977_AT, 1427280_AT, 1427442_A_AT, 1452145_AT, 1457275_AT, 1440201_AT, 1449818_AT, 1450678_AT, 1434893_AT, 1424834_S_AT, 1452398_AT, 1428240_AT, 1419622_AT, 1440134_AT, 1…	1.75781	1.08e-08
GOTERM_CC_ALL	GO:0005624~membrane fraction	126	4.64088	9.94e-12	1455729_AT, 1422316_AT, 1438428_AT, 1448665_AT, 1417620_AT, 1424853_S_AT, 1420532_AT, 1420621_A_AT, 1415897_A_AT, 1451361_A_AT, 1428094_AT, 1449375_AT, 1416809_AT, 1433747_AT, 1420834_AT, 1422977_AT, 1427280_AT, 1427442_A_AT, 1452145_AT, 1457275_AT, 1440201_AT, 1449818_AT, 1450678_AT, 1434893_AT, 1424834_S_AT, 1452398_AT, 1428240_AT, 1419622_AT, 1440134_AT, 1417960_AT, 1422438_AT, 1434146_AT, 144…	1.82276	1.44e-08
GOTERM_BP_ALL	GO:0016337~cell-cell adhesion	71	2.6151	1.23e-11	1437932_A_AT, 1451701_X_AT, 1429861_AT, 1418615_AT, 1441165_S_AT, 1416953_AT, 1420757_AT, 1449827_AT, 1417839_AT, 1424341_S_AT, 1441706_AT, 1425582_A_AT, 1441411_AT, 1460214_AT, 1430583_AT, 1442659_AT, 1431554_A_AT, 1456498_AT, 1424409_AT, 1435190_AT, 1425445_A_AT, 1417795_AT, 1420798_S_AT, 1449583_AT, 1416039_X_AT, 1416357_A_AT, 1450678_AT, 1427618_AT, 1449422_AT, 1434534_AT, 1457376_AT, 1448933…	2.29987	2.28e-08
GOTERM_CC_ALL	GO:0005626~insoluble fraction	128	4.71455	2.63e-11	1455729_AT, 1422316_AT, 1438428_AT, 1448665_AT, 1417620_AT, 1424853_S_AT, 1420532_AT, 1426731_AT, 1420621_A_AT, 1415897_A_AT, 1451361_A_AT, 1428094_AT, 1449375_AT, 1416809_AT, 1433747_AT, 1420834_AT, 1422977_AT, 1427280_AT, 1427442_A_AT, 1452145_AT, 1457275_AT, 1440201_AT, 1449818_AT, 1450678_AT, 1434893_AT, 1424834_S_AT, 1452398_AT, 1428240_AT, 1419622_AT, 1440134_AT, 1417960_AT, 1422438_AT, 143…	1.78857	3.82e-08
GOTERM_CC_ALL	GO:0043005~neuron projection	73	2.68877	5.76e-11	1434270_AT, 1435165_AT, 1448167_AT, 1434194_AT, 1420621_A_AT, 1421477_AT, 1419044_AT, 1434089_AT, 1430583_AT, 1418588_AT, 1421970_A_AT, 1457412_AT, 1434670_AT, 1449465_AT, 1438282_AT, 1427280_AT, 1435190_AT, 1427442_A_AT, 1433532_A_AT, 1448832_A_AT, 1417795_AT, 1452142_AT, 1435196_AT, 1429351_AT, 1437467_AT, 1423671_AT, 1450121_AT, 1424407_S_AT, 1455028_AT, 1448943_AT, 1422431_AT, 1426301_AT, 144…	2.1983	8.35e-08
GOTERM_BP_ALL	GO:0006629~lipid metabolic process	150	5.52486	2.85e-10	1422820_AT, 1429639_AT, 1416330_AT, 1447112_S_AT, 1427337_AT, 1460192_AT, 1424853_S_AT, 1450872_S_AT, 1441891_X_AT, 1416315_AT, 1435658_AT, 1429457_AT, 1451361_A_AT, 1417962_S_AT, 1456147_AT, 1459948_AT, 1438665_AT, 1449051_AT, 1457984_AT, 1448789_AT, 1418075_AT, 1423383_A_AT, 1435910_AT, 1429144_AT, 1417043_AT, 1416225_AT, 1452398_AT, 1455901_AT, 1449037_AT, 1437482_AT, 1440134_AT, 1422243_AT, 1…	1.64755	5.26e-07
GOTERM_BP_ALL	GO:0007267~cell-cell signaling	78	2.87293	4.31e-10	1434959_AT, 1448665_AT, 1439843_AT, 1457212_AT, 1420621_A_AT, 1438665_AT, 1419392_AT, 1420834_AT, 1438282_AT, 1427442_A_AT, 1416342_AT, 1434893_AT, 1422635_AT, 1443119_AT, 1420505_A_AT, 1428240_AT, 1422243_AT, 1423406_AT, 1422671_S_AT, 1435722_AT, 1434146_AT, 1449331_A_AT, 1436329_AT, 1425518_AT, 1415845_AT, 1433855_AT, 1453098_AT, 1437147_AT, 1428460_AT, 1421861_AT, 1437160_AT, 1418610_AT, 14350…	2.05614	7.96e-07
GOTERM_CC_ALL	GO:0005615~extracellular space	120	4.41989	9.43e-10	1434959_AT, 1419298_AT, 1416625_AT, 1419127_AT, 1443620_AT, 1439680_AT, 1449254_AT, 1459725_S_AT, 1449465_AT, 1450317_AT, 1420484_A_AT, 1460310_A_AT, 1421088_AT, 1422635_AT, 1417043_AT, 1416913_AT, 1423062_AT, 1421161_AT, 1448123_S_AT, 1426547_AT, 1427691_A_AT, 1455796_X_AT, 1456532_AT, 1453003_AT, 1436514_AT, 1447992_S_AT, 1426045_AT, 1425260_AT, 1417130_S_AT, 1416136_AT, 1419086_AT, 1417936_AT,…	1.73257	1.37e-06
GOTERM_BP_ALL	GO:0060537~muscle tissue development	45	1.65746	4.29e-09	1443299_AT, 1434447_AT, 1448665_AT, 1420757_AT, 1415927_AT, 1447020_AT, 1448371_AT, 1439946_AT, 1431928_AT, 1420621_A_AT, 1447713_AT, 1421698_A_AT, 1427442_A_AT, 1423671_AT, 1416342_AT, 1436912_AT, 1449314_AT, 1460318_AT, 1456953_AT, 1420442_AT, 1456379_X_AT, 1460332_AT, 1418599_AT, 1448962_AT, 1444638_AT, 1420855_AT, 1416825_AT, 1449145_A_AT, 1419150_AT, 1416904_AT, 1428928_AT, 1450813_A_AT, 143…	2.52947	7.93e-06
GOTERM_BP_ALL	GO:0007154~cell communication	105	3.8674	4.34e-09	1434959_AT, 1448665_AT, 1418968_AT, 1439843_AT, 1457212_AT, 1420621_A_AT, 1455034_AT, 1447883_X_AT, 1422645_AT, 1419392_AT, 1438665_AT, 1420834_AT, 1438282_AT, 1427442_A_AT, 1433532_A_AT, 1440201_AT, 1416342_AT, 1434893_AT, 1422635_AT, 1443119_AT, 1420505_A_AT, 1428240_AT, 1454938_AT, 1422243_AT, 1450975_AT, 1423406_AT, 1422671_S_AT, 1435722_AT, 1434146_AT, 1449331_A_AT, 1447811_S_AT, 1436329_AT,…	1.76414	8.01e-06
GOTERM_BP_ALL	GO:0014706~striated muscle tissue development	43	1.58379	4.6e-09	1443299_AT, 1434447_AT, 1448665_AT, 1420757_AT, 1415927_AT, 1447020_AT, 1448371_AT, 1439946_AT, 1431928_AT, 1420621_A_AT, 1447713_AT, 1421698_A_AT, 1427442_A_AT, 1423671_AT, 1416342_AT, 1436912_AT, 1449314_AT, 1460318_AT, 1456953_AT, 1420442_AT, 1456379_X_AT, 1460332_AT, 1418599_AT, 1448962_AT, 1444638_AT, 1420855_AT, 1416825_AT, 1449145_A_AT, 1419150_AT, 1416904_AT, 1428928_AT, 1450813_A_AT, 143…	2.58834	8.51e-06
GOTERM_MF_ALL	GO:0030246~carbohydrate binding	80	2.94659	1.1e-08	1429639_AT, 1418680_AT, 1419594_AT, 1429496_X_AT, 1420621_A_AT, 1425582_A_AT, 1450317_AT, 1427442_A_AT, 1420484_A_AT, 1416039_X_AT, 1425951_A_AT, 1434197_AT, 1423606_AT, 1429144_AT, 1418796_AT, 1451693_A_AT, 1456335_AT, 1424594_AT, 1419059_AT, 1434376_AT, 1416221_AT, 1448872_AT, 1419922_S_AT, 1454780_AT, 1451527_AT, 1448136_AT, 1421811_AT, 1449979_A_AT, 1435026_AT, 1427054_S_AT, 1424673_AT, 14403…	1.90561	1.81e-05
GOTERM_BP_ALL	GO:0032787~monocarboxylic acid metabolic process	70	2.57827	1.37e-08	1417768_AT, 1447112_S_AT, 1427337_AT, 1424853_S_AT, 1417273_AT, 1438156_X_AT, 1441891_X_AT, 1448491_AT, 1419105_AT, 1435658_AT, 1417962_S_AT, 1459948_AT, 1449051_AT, 1416468_AT, 1422651_AT, 1449374_AT, 1448789_AT, 1418833_AT, 1435910_AT, 1416225_AT, 1424441_AT, 1440134_AT, 1449112_AT, 1419040_AT, 1423859_A_AT, 1420673_A_AT, 1449964_A_AT, 1417008_AT, 1427963_S_AT, 1456521_AT, 1434866_X_AT, 1418493…	1.99673	2.53e-05
GOTERM_BP_ALL	GO:0007517~muscle organ development	52	1.91529	1.77e-08	1443299_AT, 1434447_AT, 1448665_AT, 1438428_AT, 1420757_AT, 1415927_AT, 1447020_AT, 1448371_AT, 1426731_AT, 1439946_AT, 1431928_AT, 1420621_A_AT, 1447713_AT, 1421698_A_AT, 1457412_AT, 1427442_A_AT, 1416342_AT, 1423671_AT, 1436912_AT, 1449314_AT, 1460318_AT, 1456953_AT, 1439906_AT, 1420442_AT, 1419145_AT, 1456379_X_AT, 1460332_AT, 1418599_AT, 1444638_AT, 1448962_AT, 1420855_AT, 1423505_AT, 1416825…	2.25864	3.27e-05
GOTERM_BP_ALL	GO:0010646~regulation of cell communication	155	5.70902	2.26e-08	1452843_AT, 1416330_AT, 1448724_AT, 1455277_AT, 1416749_AT, 1417540_AT, 1433745_AT, 1420088_AT, 1424704_AT, 1431928_AT, 1457743_AT, 1420621_A_AT, 1419248_AT, 1416996_AT, 1452106_AT, 1433747_AT, 1418758_A_AT, 1449465_AT, 1448789_AT, 1427442_A_AT, 1425291_AT, 1460310_A_AT, 1448028_AT, 1423341_AT, 1422635_AT, 1420505_A_AT, 1418110_A_AT, 1452398_AT, 1444409_AT, 1440799_S_AT, 1434661_AT, 1420398_AT, 1…	1.53686	4.18e-05
GOTERM_MF_ALL	GO:0030234~enzyme regulator activity	148	5.4512	2.9e-08	1421564_AT, 1422940_X_AT, 1448377_AT, 1416625_AT, 1418680_AT, 1433745_AT, 1443349_AT, 1431928_AT, 1435959_AT, 1420621_A_AT, 1419248_AT, 1449242_S_AT, 1416996_AT, 1455091_AT, 1418758_A_AT, 1424638_AT, 1418744_S_AT, 1446791_AT, 1427442_A_AT, 1448028_AT, 1438617_AT, 1423062_AT, 1452398_AT, 1444409_AT, 1440799_S_AT, 1420398_AT, 1424758_S_AT, 1441946_AT, 1450693_AT, 1455137_AT, 1435033_AT, 1421937_AT,…	1.54999	4.76e-05
GOTERM_MF_ALL	GO:0008092~cytoskeletal protein binding	96	3.53591	3.19e-08	1448665_AT, 1447883_X_AT, 1434089_AT, 1429166_S_AT, 1421253_AT, 1439125_AT, 1457275_AT, 1434013_AT, 1435399_AT, 1431076_AT, 1455028_AT, 1427892_AT, 1440799_S_AT, 1422754_AT, 1426547_AT, 1449997_AT, 1416889_AT, 1451830_A_AT, 1460694_S_AT, 1455078_AT, 1418370_AT, 1425558_AT, 1438609_X_AT, 1450930_AT, 1447657_S_AT, 1427520_A_AT, 1449577_X_AT, 1416246_A_AT, 1426462_AT, 1435060_AT, 1421814_AT, 1449225…	1.75095	5.25e-05
GOTERM_CC_ALL	GO:0031225~anchored to membrane	58	2.13628	7.16e-08	1427992_A_AT, 1451441_AT, 1439015_AT, 1456392_AT, 1417620_AT, 1443620_AT, 1435165_AT, 1449286_AT, 1457743_AT, 1454988_S_AT, 1447883_X_AT, 1419945_S_AT, 1437927_AT, 1422375_A_AT, 1452981_AT, 1416828_AT, 1428696_AT, 1449563_AT, 1434196_AT, 1421088_AT, 1422635_AT, 1438782_AT, 1455636_AT, 1454137_S_AT, 1451372_A_AT, 1450693_AT, 1431056_A_AT, 1439610_AT, 1423083_AT, 1417494_A_AT, 1417214_AT, 1436514_A…	2.06722	0.000104
GOTERM_MF_ALL	GO:0004857~enzyme inhibitor activity	64	2.35727	7.14e-08	1431808_A_AT, 1421564_AT, 1422940_X_AT, 1416625_AT, 1417909_AT, 1441941_X_AT, 1448377_AT, 1449500_AT, 1418680_AT, 1449123_AT, 1448443_AT, 1454677_AT, 1421092_AT, 1420621_A_AT, 1449555_A_AT, 1452543_A_AT, 1449242_S_AT, 1425418_AT, 1424638_AT, 1417701_AT, 1418744_S_AT, 1446791_AT, 1419407_AT, 1427442_A_AT, 1429651_AT, 1438617_AT, 1435761_AT, 1422776_AT, 1416168_AT, 1421923_AT, 1429835_AT, 1419145_A…	1.98874	0.000117
GOTERM_BP_ALL	GO:0006897~endocytosis	52	1.91529	1.82e-07	1419423_AT, 1448280_AT, 1416995_AT, 1452657_AT, 1456261_AT, 1426397_AT, 1426368_AT, 1447903_X_AT, 1420621_A_AT, 1417962_S_AT, 1459948_AT, 1448972_AT, 1421970_A_AT, 1422589_AT, 1427442_A_AT, 1422635_AT, 1460365_A_AT, 1446968_AT, 1420505_A_AT, 1418413_AT, 1422869_AT, 1417876_AT, 1451941_A_AT, 1434083_A_AT, 1434146_AT, 1453003_AT, 1448281_A_AT, 1456346_AT, 1449145_A_AT, 1449455_AT, 1418493_A_AT, 145…	2.11447	0.000337
GOTERM_BP_ALL	GO:0010324~membrane invagination	52	1.91529	1.82e-07	1419423_AT, 1448280_AT, 1416995_AT, 1452657_AT, 1456261_AT, 1426397_AT, 1426368_AT, 1447903_X_AT, 1420621_A_AT, 1417962_S_AT, 1459948_AT, 1448972_AT, 1421970_A_AT, 1422589_AT, 1427442_A_AT, 1422635_AT, 1460365_A_AT, 1446968_AT, 1420505_A_AT, 1418413_AT, 1422869_AT, 1417876_AT, 1451941_A_AT, 1434083_A_AT, 1434146_AT, 1453003_AT, 1448281_A_AT, 1456346_AT, 1449145_A_AT, 1449455_AT, 1418493_A_AT, 145…	2.11447	0.000337
GOTERM_BP_ALL	GO:0044255~cellular lipid metabolic process	104	3.83057	1.95e-07	1422820_AT, 1416330_AT, 1447112_S_AT, 1427337_AT, 1424853_S_AT, 1441891_X_AT, 1435658_AT, 1429457_AT, 1451361_A_AT, 1456147_AT, 1417962_S_AT, 1438665_AT, 1459948_AT, 1449051_AT, 1448789_AT, 1418075_AT, 1435910_AT, 1416225_AT, 1455901_AT, 1449037_AT, 1440134_AT, 1422243_AT, 1419040_AT, 1423858_A_AT, 1423859_A_AT, 1417008_AT, 1434866_X_AT, 1439617_S_AT, 1455395_AT, 1439675_AT, 1437172_X_AT, 1429862…	1.64946	0.000361
GOTERM_BP_ALL	GO:0043436~oxoacid metabolic process	103	3.79374	2.66e-07	1436934_S_AT, 1417422_AT, 1448104_AT, 1447112_S_AT, 1427337_AT, 1424853_S_AT, 1417273_AT, 1441891_X_AT, 1435658_AT, 1455540_AT, 1417962_S_AT, 1459948_AT, 1449051_AT, 1448789_AT, 1454713_S_AT, 1435910_AT, 1416225_AT, 1440134_AT, 1419040_AT, 1438841_S_AT, 1451796_S_AT, 1453421_AT, 1423859_A_AT, 1427370_AT, 1417008_AT, 1416531_AT, 1448842_AT, 1455045_AT, 1434866_X_AT, 1439617_S_AT, 1448470_AT, 14553…	1.64383	0.000491
GOTERM_BP_ALL	GO:0019752~carboxylic acid metabolic process	103	3.79374	2.66e-07	1436934_S_AT, 1417422_AT, 1448104_AT, 1447112_S_AT, 1427337_AT, 1424853_S_AT, 1417273_AT, 1441891_X_AT, 1435658_AT, 1455540_AT, 1417962_S_AT, 1459948_AT, 1449051_AT, 1448789_AT, 1454713_S_AT, 1435910_AT, 1416225_AT, 1440134_AT, 1419040_AT, 1438841_S_AT, 1451796_S_AT, 1453421_AT, 1423859_A_AT, 1427370_AT, 1417008_AT, 1416531_AT, 1448842_AT, 1455045_AT, 1434866_X_AT, 1439617_S_AT, 1448470_AT, 14553…	1.64383	0.000491
GOTERM_BP_ALL	GO:0009888~tissue development	129	4.75138	2.84e-07	1448665_AT, 1451686_X_AT, 1447020_AT, 1423578_AT, 1424704_AT, 1431928_AT, 1420621_A_AT, 1449254_AT, 1452106_AT, 1449051_AT, 1448789_AT, 1427442_A_AT, 1416342_AT, 1422672_AT, 1422784_AT, 1423606_AT, 1449314_AT, 1460318_AT, 1422837_AT, 1435990_AT, 1422243_AT, 1437382_AT, 1449133_AT, 1418599_AT, 1457058_AT, 1434376_AT, 1420771_AT, 1439675_AT, 1447720_X_AT, 1423414_AT, 1428902_AT, 1444083_AT, 1443952…	1.5457	0.000524
GOTERM_BP_ALL	GO:0006082~organic acid metabolic process	103	3.79374	2.96e-07	1436934_S_AT, 1417422_AT, 1448104_AT, 1447112_S_AT, 1427337_AT, 1424853_S_AT, 1417273_AT, 1441891_X_AT, 1435658_AT, 1455540_AT, 1417962_S_AT, 1459948_AT, 1449051_AT, 1448789_AT, 1454713_S_AT, 1435910_AT, 1416225_AT, 1440134_AT, 1419040_AT, 1438841_S_AT, 1451796_S_AT, 1453421_AT, 1423859_A_AT, 1427370_AT, 1417008_AT, 1416531_AT, 1448842_AT, 1455045_AT, 1434866_X_AT, 1439617_S_AT, 1448470_AT, 14553…	1.64041	0.000547
GOTERM_BP_ALL	GO:0016044~membrane organization	67	2.46777	3.1e-07	1419423_AT, 1448280_AT, 1452657_AT, 1416995_AT, 1456261_AT, 1426397_AT, 1426368_AT, 1447903_X_AT, 1420621_A_AT, 1433832_AT, 1417962_S_AT, 1459948_AT, 1448972_AT, 1430583_AT, 1420834_AT, 1421970_A_AT, 1421254_A_AT, 1422589_AT, 1427442_A_AT, 1436678_AT, 1422635_AT, 1460365_A_AT, 1446968_AT, 1420505_A_AT, 1418413_AT, 1422869_AT, 1448455_AT, 1416688_AT, 1417876_AT, 1451941_A_AT, 1434083_A_AT, 1434146…	1.88305	0.000573
GOTERM_BP_ALL	GO:0009605~response to external stimulus	129	4.75138	3.38e-07	1422316_AT, 1451686_X_AT, 1416330_AT, 1418968_AT, 1416625_AT, 1419127_AT, 1417620_AT, 1418680_AT, 1450872_S_AT, 1455034_AT, 1447883_X_AT, 1436555_AT, 1422645_AT, 1422977_AT, 1449051_AT, 1457984_AT, 1460310_A_AT, 1416039_X_AT, 1450678_AT, 1434197_AT, 1434510_AT, 1416225_AT, 1439906_AT, 1417753_AT, 1435386_AT, 1423858_A_AT, 1432273_A_AT, 1425548_A_AT, 1434376_AT, 1426045_AT, 1425260_AT, 1417130_S_A…	1.54087	0.000624
