# Supplementary material for: Global expression profiling reveals genetic programs underlying the developmental divergence between mouse and human embryogenesis
Source: BMC Genomics. 2013 Aug 20;14:568. doi: 10.1186/1471-2164-14-568 (PMC3924405; doi:10.1186/1471-2164-14-568)
Supplement: Additional file 13 — Is a table listing enriched GO categories for the DOWN group in Additional file 11. [file 1471-2164-14-568-S13.xls]

## Sheet: D2297-3231-1961-ANO
Additional file 13. List of enriched GO categories for the DOWN group in Additional file 11.
Category	Term	Count	%	PValue	Genes	Fold Enrichment	FDR
UP_TISSUE	Mammary tumor	467	23.8144	6.66e-47	1419130_AT, 1449718_S_AT, 1460621_X_AT, 1418516_AT, 1416586_AT, 1420081_S_AT, 1421033_A_AT, 1419316_S_AT, 1418964_AT, 1448968_AT, 1428827_AT, 1424322_AT, 1438267_X_AT, 1456117_AT, 1449324_AT, 1428688_AT, 1449139_AT, 1420129_S_AT, 1420056_S_AT, 1454659_AT, 1438832_X_AT, 1429080_AT, 1449055_X_AT, 1426674_AT, 1417710_AT, 1417233_AT, 1419278_AT, 1429627_AT, 1455330_AT, 1448221_AT, 1451128_S_AT, 14480…	1.87845	8.5e-44
UP_TISSUE	Thymus	432	22.0296	2.91e-41	1437115_AT, 1453010_AT, 1443733_X_AT, 1418964_AT, 1448132_AT, 1415813_AT, 1448651_AT, 1438852_X_AT, 1428827_AT, 1424322_AT, 1438832_X_AT, 1456531_X_AT, 1435656_AT, 1450668_S_AT, 1423712_A_AT, 1450129_A_AT, 1434328_AT, 1420616_AT, 1448191_AT, 1423092_AT, 1433507_A_AT, 1455330_AT, 1416030_A_AT, 1448221_AT, 1433797_AT, 1429043_AT, 1416172_AT, 1448638_AT, 1433502_S_AT, 1415695_AT, 1426826_AT, 1418380…	1.85124	3.72e-38
UP_TISSUE	Embryo	426	21.7236	8.04e-62	1433646_AT, 1422767_AT, 1416595_AT, 1421033_A_AT, 1449708_S_AT, 1428688_AT, 1449139_AT, 1420129_S_AT, 1420603_S_AT, 1428189_AT, 1454968_AT, 1437730_AT, 1454042_A_AT, 1423877_AT, 1416931_AT, 1450129_A_AT, 1421728_AT, 1434328_AT, 1455330_AT, 1448221_AT, 1440826_S_AT, 1456617_A_AT, 1416658_AT, 1420344_X_AT, 1452484_AT, 1441910_X_AT, 1448638_AT, 1429499_AT, 1426728_X_AT, 1437859_X_AT, 1436174_AT, 141…	2.20478	1.03e-58
UP_TISSUE	Mammary gland	359	18.307	2.03e-31	1422709_A_AT, 1416569_AT, 1416595_AT, 1429061_AT, 1419316_S_AT, 1449708_S_AT, 1451118_A_AT, 1415813_AT, 1449324_AT, 1416197_AT, 1456531_X_AT, 1416585_AT, 1425348_A_AT, 1418377_A_AT, 1448484_AT, 1454042_A_AT, 1450668_S_AT, 1448191_AT, 1416030_A_AT, 1438412_AT, 1433797_AT, 1416172_AT, 1416557_A_AT, 1433928_A_AT, 1456617_A_AT, 1415703_AT, 1415695_AT, 1437859_X_AT, 1452635_X_AT, 1451064_A_AT, 1417541…	1.8064	2.59e-28
UP_TISSUE	Bone marrow	280	14.2784	2.34e-35	1460621_X_AT, 1416251_AT, 1418257_AT, 1416493_AT, 1418151_AT, 1426874_AT, 1438561_X_AT, 1437278_A_AT, 1460193_AT, 1417125_AT, 1434367_S_AT, 1438852_X_AT, 1415831_AT, 1416962_AT, 1438267_X_AT, 1460165_AT, 1452917_AT, 1451272_A_AT, 1417465_AT, 1434243_S_AT, 1418377_A_AT, 1438917_X_AT, 1454042_A_AT, 1450668_S_AT, 1452003_AT, 1419254_AT, 1434328_AT, 1448191_AT, 1433507_A_AT, 1449660_S_AT, 1417053_AT,…	2.10294	2.98e-32
UP_TISSUE	Whole body	272	13.8705	2.63e-43	1437115_AT, 1436310_AT, 1440195_AT, 1420081_S_AT, 1439442_X_AT, 1424971_AT, 1425408_A_AT, 1429370_A_AT, 1437052_S_AT, 1448132_AT, 1417125_AT, 1448968_AT, 1416962_AT, 1418119_AT, 1417886_AT, 1424152_AT, 1447234_S_AT, 1428810_AT, 1434243_S_AT, 1435306_A_AT, 1437730_AT, 1428104_AT, 1454042_A_AT, 1449055_X_AT, 1429080_AT, 1416931_AT, 1450668_S_AT, 1425148_A_AT, 1417710_AT, 1448191_AT, 1422855_AT, 144…	2.35003	3.36e-40
UP_TISSUE	Heart	131	6.68027	1.89e-06	1456738_S_AT, 1417360_AT, 1418257_AT, 1424766_AT, 1451357_AT, 1415889_A_AT, 1416597_AT, 1433900_AT, 1435656_AT, 1434737_AT, 1437730_AT, 1432462_A_AT, 1454639_X_AT, 1448574_AT, 1415771_AT, 1424390_AT, 1427250_AT, 1416244_A_AT, 1416370_AT, 1451323_AT, 1424291_AT, 1418656_AT, 1417053_AT, 1435713_AT, 1434011_A_AT, 1415775_AT, 1416557_A_AT, 1418361_AT, 1426788_A_AT, 1419737_A_AT, 1439811_AT, 1430139_A…	1.50382	0.00241246
UP_TISSUE	Macrophage	116	5.91535	3.56e-13	1415858_AT, 1439436_X_AT, 1423684_AT, 1419022_A_AT, 1418257_AT, 1422767_AT, 1427036_A_AT, 1440195_AT, 1453433_AT, 1453010_AT, 1425364_A_AT, 1450569_A_AT, 1448132_AT, 1434942_AT, 1450983_AT, 1460240_A_AT, 1420129_S_AT, 1416597_AT, 1427432_A_AT, 1434243_S_AT, 1449343_S_AT, 1438917_X_AT, 1460403_AT, 1429080_AT, 1423648_AT, 1426674_AT, 1452003_AT, 1415771_AT, 1424020_AT, 1416641_AT, 1423092_AT, 14517…	2.00931	4.54e-10
UP_TISSUE	Mammary tumor. C3	115	5.86435	8.04e-20	1424289_AT, 1447363_S_AT, 1419022_A_AT, 1439464_S_AT, 1427036_A_AT, 1424766_AT, 1422513_AT, 1428350_AT, 1423382_A_AT, 1420110_S_AT, 1426609_AT, 1417450_A_AT, 1415831_AT, 1415889_A_AT, 1460168_AT, 1431125_A_AT, 1452917_AT, 1426674_AT, 1435372_A_AT, 1451377_A_AT, 1423723_S_AT, 1439459_X_AT, 1454607_S_AT, 1420142_S_AT, 1424353_AT, 1423234_AT, 1422464_AT, 1434251_AT, 1452831_S_AT, 1418443_AT, 1436174…	2.45321	1.03e-16
UP_TISSUE	Placenta	113	5.76237	2.91e-08	1454737_AT, 1423684_AT, 1418516_AT, 1428832_AT, 1428248_AT, 1434739_AT, 1432042_A_AT, 1438095_X_AT, 1450569_A_AT, 1448586_AT, 1415813_AT, 1415816_AT, 1415831_AT, 1428090_AT, 1415889_A_AT, 1460165_AT, 1420129_S_AT, 1439435_X_AT, 1448484_AT, 1423648_AT, 1426674_AT, 1428533_AT, 1452003_AT, 1416544_AT, 1448706_AT, 1416746_AT, 1454309_AT, 1420616_AT, 1423723_S_AT, 1436349_AT, 1418899_AT, 1415775_AT, 1…	1.69143	3.71e-05
UP_TISSUE	Pancreas	97	4.94646	1.35e-06	1420381_A_AT, 1416761_AT, 1428350_AT, 1417840_AT, 1422451_AT, 1460165_AT, 1431506_S_AT, 1417886_AT, 1417364_AT, 1451272_A_AT, 1434568_AT, 1425348_A_AT, 1454639_X_AT, 1431037_A_AT, 1425011_X_AT, 1424136_A_AT, 1426297_AT, 1436443_A_AT, 1454309_AT, 1427578_A_AT, 1451516_AT, 1428757_AT, 1418899_AT, 1433928_A_AT, 1415857_AT, 1451216_AT, 1451044_AT, 1436069_AT, 1423511_AT, 1417167_AT, 1418233_A_AT, 141…	1.63773	0.00172221
UP_TISSUE	Embryonic tail	83	4.23253	1.49e-11	1437115_AT, 1437571_AT, 1418257_AT, 1433439_AT, 1439284_AT, 1426609_AT, 1428687_AT, 1429461_AT, 1415707_AT, 1428827_AT, 1428688_AT, 1456117_AT, 1452598_AT, 1437730_AT, 1416544_AT, 1424390_AT, 1424291_AT, 1419278_AT, 1426954_AT, 1456950_AT, 1417038_AT, 1448230_AT, 1438253_AT, 1434251_AT, 1454679_AT, 1428244_AT, 1433636_AT, 1452884_AT, 1428890_AT, 1454944_AT, 1449699_S_AT, 1426718_AT, 1438434_AT, 1…	2.18488	1.9e-08
UP_TISSUE	Egg	79	4.02856	4.37e-09	1460621_X_AT, 1418516_AT, 1428248_AT, 1427197_AT, 1427603_AT, 1428970_AT, 1451272_A_AT, 1424152_AT, 1449343_S_AT, 1450701_A_AT, 1427382_A_AT, 1460403_AT, 1415771_AT, 1433528_AT, 1415775_AT, 1451649_A_AT, 1430139_AT, 1418264_AT, 1438463_X_AT, 1433807_AT, 1426447_AT, 1434065_AT, 1439057_X_AT, 1455035_S_AT, 1417541_AT, 1417445_AT, 1423682_A_AT, 1460590_S_AT, 1449699_S_AT, 1432842_S_AT, 1435005_AT, 1…	1.9913	5.58e-06
UP_TISSUE	Embryonic stem cell	65	3.31464	8.84e-15	1416198_AT, 1419736_A_AT, 1452839_AT, 1448542_AT, 1440120_AT, 1416184_S_AT, 1454764_S_AT, 1437203_AT, 1460551_AT, 1421033_A_AT, 1419316_S_AT, 1423696_A_AT, 1417918_AT, 1455261_AT, 1429557_AT, 1428658_AT, 1418377_A_AT, 1451040_AT, 1451164_A_AT, 1426674_AT, 1428533_AT, 1429278_AT, 1428255_AT, 1424020_AT, 1415860_AT, 1434328_AT, 1420604_AT, 1420731_A_AT, 1454046_X_AT, 1439408_A_AT, 1424143_A_AT, 143…	2.8706	1.13e-11
GOTERM_CC_ALL	GO:0005634~nucleus	966	49.2606	3.49e-207	1428826_AT, 1454946_AT, 1456626_A_AT, 1432052_AT, 1436310_AT, 1424971_AT, 1418517_AT, 1443733_X_AT, 1448976_AT, 1451118_A_AT, 1449708_S_AT, 1415813_AT, 1438852_X_AT, 1428827_AT, 1424322_AT, 1456117_AT, 1428688_AT, 1416197_AT, 1456531_X_AT, 1418377_A_AT, 1454042_A_AT, 1420616_AT, 1448191_AT, 1419278_AT, 1429627_AT, 1422855_AT, 1426954_AT, 1438412_AT, 1434011_A_AT, 1416967_AT, 1451128_S_AT, 1448026…	2.2959	5e-204
GOTERM_CC_ALL	GO:0044428~nuclear part	459	23.4064	3.75e-166	1428826_AT, 1448413_AT, 1416569_AT, 1432052_AT, 1422767_AT, 1436310_AT, 1433996_AT, 1421033_A_AT, 1448976_AT, 1438095_X_AT, 1449708_S_AT, 1429461_AT, 1415813_AT, 1438267_X_AT, 1456117_AT, 1428688_AT, 1460165_AT, 1416585_AT, 1456531_X_AT, 1429080_AT, 1420616_AT, 1423092_AT, 1433739_AT, 1434238_AT, 1429627_AT, 1455330_AT, 1422855_AT, 1418919_AT, 1438412_AT, 1434011_A_AT, 1448221_AT, 1429043_AT, 144…	3.79313	5.36e-163
GOTERM_BP_ALL	GO:0006139~nucleobase, nucleoside, nucleotide and nucleic acid metabolic process	670	34.1662	4.38e-129	1428826_AT, 1454946_AT, 1456626_A_AT, 1432052_AT, 1436310_AT, 1439442_X_AT, 1418517_AT, 1443733_X_AT, 1448976_AT, 1449708_S_AT, 1438852_X_AT, 1428827_AT, 1424322_AT, 1428688_AT, 1456117_AT, 1456531_X_AT, 1435656_AT, 1454042_A_AT, 1423712_A_AT, 1427250_AT, 1420616_AT, 1422855_AT, 1429627_AT, 1438412_AT, 1426954_AT, 1434011_A_AT, 1416967_AT, 1451128_S_AT, 1448026_AT, 1418342_AT, 1436174_AT, 1437027…	2.32378	7.83e-126
GOTERM_BP_ALL	GO:0034641~cellular nitrogen compound metabolic process	693	35.3391	7.04e-125	1428826_AT, 1454946_AT, 1456626_A_AT, 1432052_AT, 1436310_AT, 1416049_AT, 1439442_X_AT, 1418517_AT, 1443733_X_AT, 1448976_AT, 1449708_S_AT, 1438852_X_AT, 1428827_AT, 1424322_AT, 1428688_AT, 1456117_AT, 1456531_X_AT, 1435656_AT, 1454042_A_AT, 1423712_A_AT, 1427250_AT, 1420616_AT, 1422855_AT, 1429627_AT, 1438412_AT, 1426954_AT, 1434011_A_AT, 1416967_AT, 1451128_S_AT, 1448026_AT, 1418342_AT, 1436174…	2.23016	1.26e-121
GOTERM_BP_ALL	GO:0006807~nitrogen compound metabolic process	695	35.4411	5.86e-119	1428826_AT, 1454946_AT, 1456626_A_AT, 1432052_AT, 1436310_AT, 1416049_AT, 1439442_X_AT, 1418517_AT, 1443733_X_AT, 1448976_AT, 1449708_S_AT, 1438852_X_AT, 1428827_AT, 1424322_AT, 1428688_AT, 1456117_AT, 1456531_X_AT, 1435656_AT, 1454042_A_AT, 1423712_A_AT, 1427250_AT, 1420616_AT, 1422855_AT, 1429627_AT, 1438412_AT, 1426954_AT, 1434011_A_AT, 1416967_AT, 1451128_S_AT, 1448026_AT, 1418342_AT, 1436174…	2.17291	1.05e-115
GOTERM_CC_ALL	GO:0031981~nuclear lumen	326	16.6242	2.38e-113	1428826_AT, 1448413_AT, 1416569_AT, 1432052_AT, 1422767_AT, 1421033_A_AT, 1438095_X_AT, 1449708_S_AT, 1429461_AT, 1438267_X_AT, 1460165_AT, 1428688_AT, 1456117_AT, 1456531_X_AT, 1416585_AT, 1429080_AT, 1420616_AT, 1433739_AT, 1434238_AT, 1455330_AT, 1422855_AT, 1438412_AT, 1434011_A_AT, 1429043_AT, 1443750_S_AT, 1416172_AT, 1416967_AT, 1424751_AT, 1448324_AT, 1433502_S_AT, 1437027_X_AT, 1417167_A…	3.78629	3.4e-110
GOTERM_CC_ALL	GO:0044446~intracellular organelle part	679	34.6252	6.53e-112	1428826_AT, 1432052_AT, 1436310_AT, 1439442_X_AT, 1424971_AT, 1448976_AT, 1449708_S_AT, 1415813_AT, 1424322_AT, 1428688_AT, 1456117_AT, 1456531_X_AT, 1420616_AT, 1422855_AT, 1429627_AT, 1438412_AT, 1434011_A_AT, 1416967_AT, 1451128_S_AT, 1448026_AT, 1429499_AT, 1447780_X_AT, 1418342_AT, 1433502_S_AT, 1437027_X_AT, 1417167_AT, 1418380_AT, 1416890_AT, 1452012_A_AT, 1424200_S_AT, 1445684_S_AT, 14166…	2.18018	9.35e-109
GOTERM_CC_ALL	GO:0044422~organelle part	681	34.7272	1.93e-111	1428826_AT, 1432052_AT, 1436310_AT, 1439442_X_AT, 1424971_AT, 1448976_AT, 1449708_S_AT, 1415813_AT, 1424322_AT, 1428688_AT, 1456117_AT, 1456531_X_AT, 1420616_AT, 1422855_AT, 1429627_AT, 1438412_AT, 1434011_A_AT, 1416967_AT, 1451128_S_AT, 1448026_AT, 1429499_AT, 1447780_X_AT, 1418342_AT, 1433502_S_AT, 1437027_X_AT, 1417167_AT, 1418380_AT, 1416890_AT, 1452012_A_AT, 1424200_S_AT, 1445684_S_AT, 14166…	2.17164	2.76e-108
GOTERM_BP_ALL	GO:0016070~RNA metabolic process	276	14.0745	6.99e-108	1437115_AT, 1419130_AT, 1417242_AT, 1432052_AT, 1436310_AT, 1439442_X_AT, 1423382_A_AT, 1448976_AT, 1429461_AT, 1428099_A_AT, 1418119_AT, 1438267_X_AT, 1435806_AT, 1456117_AT, 1428688_AT, 1420056_S_AT, 1456531_X_AT, 1454042_A_AT, 1429080_AT, 1428233_AT, 1423712_A_AT, 1433528_AT, 1424300_AT, 1422855_AT, 1429627_AT, 1434011_A_AT, 1448221_AT, 1429043_AT, 1448622_AT, 1443750_S_AT, 1416172_AT, 1416557…	4.16596	1.25e-104
GOTERM_CC_ALL	GO:0031974~membrane-enclosed lumen	367	18.7149	2.98e-103	1428826_AT, 1448413_AT, 1416569_AT, 1432052_AT, 1416595_AT, 1422767_AT, 1439442_X_AT, 1421033_A_AT, 1438095_X_AT, 1449708_S_AT, 1429461_AT, 1438267_X_AT, 1460165_AT, 1428688_AT, 1456117_AT, 1456531_X_AT, 1438832_X_AT, 1416585_AT, 1429080_AT, 1450668_S_AT, 1417233_AT, 1420616_AT, 1433739_AT, 1434238_AT, 1455330_AT, 1422855_AT, 1438412_AT, 1434011_A_AT, 1429043_AT, 1443750_S_AT, 1416172_AT, 1416967…	3.20594	4.26e-100
GOTERM_CC_ALL	GO:0070013~intracellular organelle lumen	359	18.307	1.03e-102	1428826_AT, 1448413_AT, 1416569_AT, 1432052_AT, 1416595_AT, 1422767_AT, 1439442_X_AT, 1421033_A_AT, 1438095_X_AT, 1449708_S_AT, 1429461_AT, 1438267_X_AT, 1460165_AT, 1428688_AT, 1456117_AT, 1456531_X_AT, 1438832_X_AT, 1416585_AT, 1429080_AT, 1450668_S_AT, 1420616_AT, 1433739_AT, 1434238_AT, 1455330_AT, 1422855_AT, 1438412_AT, 1434011_A_AT, 1429043_AT, 1443750_S_AT, 1416172_AT, 1416967_AT, 1424751…	3.24954	1.47e-99
GOTERM_CC_ALL	GO:0043233~organelle lumen	359	18.307	2.49e-102	1428826_AT, 1448413_AT, 1416569_AT, 1432052_AT, 1416595_AT, 1422767_AT, 1439442_X_AT, 1421033_A_AT, 1438095_X_AT, 1449708_S_AT, 1429461_AT, 1438267_X_AT, 1460165_AT, 1428688_AT, 1456117_AT, 1456531_X_AT, 1438832_X_AT, 1416585_AT, 1429080_AT, 1450668_S_AT, 1420616_AT, 1433739_AT, 1434238_AT, 1455330_AT, 1422855_AT, 1438412_AT, 1434011_A_AT, 1429043_AT, 1443750_S_AT, 1416172_AT, 1416967_AT, 1424751…	3.24095	3.56e-99
GOTERM_BP_ALL	GO:0006396~RNA processing	212	10.8108	4.26e-97	1437115_AT, 1419130_AT, 1417242_AT, 1432052_AT, 1436310_AT, 1423382_A_AT, 1448976_AT, 1429461_AT, 1428099_A_AT, 1438267_X_AT, 1435806_AT, 1418119_AT, 1428688_AT, 1456117_AT, 1420056_S_AT, 1456531_X_AT, 1454042_A_AT, 1429080_AT, 1428233_AT, 1424300_AT, 1422855_AT, 1429627_AT, 1434011_A_AT, 1448221_AT, 1429043_AT, 1448622_AT, 1443750_S_AT, 1416172_AT, 1416557_A_AT, 1423814_AT, 1448176_A_AT, 1452869…	4.84751	7.61e-94
GOTERM_BP_ALL	GO:0010467~gene expression	564	28.7608	1.87e-91	1428826_AT, 1437115_AT, 1448413_AT, 1419130_AT, 1454946_AT, 1456626_A_AT, 1416569_AT, 1452052_S_AT, 1432052_AT, 1436310_AT, 1433996_AT, 1416586_AT, 1439442_X_AT, 1418517_AT, 1421033_A_AT, 1448976_AT, 1429461_AT, 1438852_X_AT, 1428827_AT, 1438267_X_AT, 1456117_AT, 1428688_AT, 1420056_S_AT, 1416585_AT, 1456531_X_AT, 1454042_A_AT, 1429080_AT, 1423877_AT, 1426674_AT, 1423712_A_AT, 1428233_AT, 1421728…	2.192	3.35e-88
GOTERM_MF_ALL	GO:0003676~nucleic acid binding	574	29.2708	1.92e-81	1428826_AT, 1448413_AT, 1454946_AT, 1456626_A_AT, 1460548_A_AT, 1452052_S_AT, 1432052_AT, 1436310_AT, 1418516_AT, 1416586_AT, 1418517_AT, 1421033_A_AT, 1448976_AT, 1438852_X_AT, 1428827_AT, 1438267_X_AT, 1424322_AT, 1428688_AT, 1452061_S_AT, 1416197_AT, 1456531_X_AT, 1438832_X_AT, 1449055_X_AT, 1426674_AT, 1423712_A_AT, 1428233_AT, 1421728_AT, 1433507_A_AT, 1416030_A_AT, 1422855_AT, 1426954_AT, 1…	2.0692	3.03e-78
GOTERM_CC_ALL	GO:0032991~macromolecular complex	532	27.129	7.29e-79	1428826_AT, 1448413_AT, 1433646_AT, 1416569_AT, 1452052_S_AT, 1432052_AT, 1416595_AT, 1436310_AT, 1426874_AT, 1424971_AT, 1448976_AT, 1438095_X_AT, 1429370_A_AT, 1429461_AT, 1415813_AT, 1456117_AT, 1416197_AT, 1416585_AT, 1456531_X_AT, 1428189_AT, 1425348_A_AT, 1437730_AT, 1429080_AT, 1449055_X_AT, 1426674_AT, 1423712_A_AT, 1428233_AT, 1434328_AT, 1420616_AT, 1423092_AT, 1434238_AT, 1429627_AT, 1…	2.14378	1.04e-75
GOTERM_CC_ALL	GO:0005730~nucleolus	158	8.05711	6.15e-77	1424019_AT, 1448413_AT, 1454805_AT, 1432052_AT, 1434113_A_AT, 1422767_AT, 1426580_AT, 1434398_AT, 1438095_X_AT, 1426609_AT, 1434942_AT, 1448419_AT, 1454841_AT, 1426286_AT, 1435806_AT, 1428688_AT, 1456117_AT, 1423728_AT, 1449343_S_AT, 1429080_AT, 1429418_AT, 1415771_AT, 1422503_S_AT, 1435372_A_AT, 1451144_AT, 1433739_AT, 1426213_AT, 1455330_AT, 1456865_X_AT, 1420142_S_AT, 1435442_AT, 1443750_S_AT,…	5.227	8.8e-74
GOTERM_MF_ALL	GO:0003723~RNA binding	223	11.3717	8.37e-69	1448413_AT, 1417242_AT, 1456626_A_AT, 1460548_A_AT, 1454612_AT, 1432052_AT, 1436310_AT, 1440195_AT, 1423382_A_AT, 1434398_AT, 1428099_A_AT, 1438267_X_AT, 1418119_AT, 1428688_AT, 1452061_S_AT, 1416197_AT, 1438832_X_AT, 1449055_X_AT, 1426674_AT, 1452003_AT, 1428233_AT, 1423712_A_AT, 1450908_AT, 1422855_AT, 1448221_AT, 1433732_X_AT, 1429043_AT, 1448622_AT, 1424751_AT, 1423814_AT, 1455788_X_AT, 14481…	3.52777	1.32e-65
GOTERM_CC_ALL	GO:0043232~intracellular non-membrane-bounded organelle	422	21.5196	1.62e-66	1448413_AT, 1433646_AT, 1432052_AT, 1422767_AT, 1416595_AT, 1433996_AT, 1424971_AT, 1438095_X_AT, 1449708_S_AT, 1456117_AT, 1452061_S_AT, 1428688_AT, 1438832_X_AT, 1428189_AT, 1429080_AT, 1434328_AT, 1423092_AT, 1433739_AT, 1433507_A_AT, 1455330_AT, 1418919_AT, 1443750_S_AT, 1416172_AT, 1424751_AT, 1433928_A_AT, 1451128_S_AT, 1448026_AT, 1429499_AT, 1418342_AT, 1433502_S_AT, 1428919_AT, 1417167_A…	2.25525	2.32e-63
GOTERM_CC_ALL	GO:0043228~non-membrane-bounded organelle	422	21.5196	1.62e-66	1448413_AT, 1433646_AT, 1432052_AT, 1422767_AT, 1416595_AT, 1433996_AT, 1424971_AT, 1438095_X_AT, 1449708_S_AT, 1456117_AT, 1452061_S_AT, 1428688_AT, 1438832_X_AT, 1428189_AT, 1429080_AT, 1434328_AT, 1423092_AT, 1433739_AT, 1433507_A_AT, 1455330_AT, 1418919_AT, 1443750_S_AT, 1416172_AT, 1424751_AT, 1433928_A_AT, 1451128_S_AT, 1448026_AT, 1429499_AT, 1418342_AT, 1433502_S_AT, 1428919_AT, 1417167_A…	2.25525	2.32e-63
GOTERM_CC_ALL	GO:0030529~ribonucleoprotein complex	179	9.128	6.2e-64	1448413_AT, 1417242_AT, 1433646_AT, 1416595_AT, 1436310_AT, 1426874_AT, 1423382_A_AT, 1438095_X_AT, 1448976_AT, 1415813_AT, 1428099_A_AT, 1418119_AT, 1456117_AT, 1416197_AT, 1416585_AT, 1456531_X_AT, 1425348_A_AT, 1438917_X_AT, 1449055_X_AT, 1429080_AT, 1428233_AT, 1424300_AT, 1434328_AT, 1429627_AT, 1448221_AT, 1429043_AT, 1443750_S_AT, 1448622_AT, 1434971_X_AT, 1416557_A_AT, 1416172_AT, 1423814…	3.97345	8.87e-61
GOTERM_CC_ALL	GO:0005694~chromosome	148	7.54717	2.68e-53	1439436_X_AT, 1417360_AT, 1438307_AT, 1447363_S_AT, 1437520_A_AT, 1435181_AT, 1433996_AT, 1424766_AT, 1449052_A_AT, 1424971_AT, 1427197_AT, 1432361_A_AT, 1439208_AT, 1449708_S_AT, 1450983_AT, 1448953_AT, 1457708_AT, 1418226_AT, 1452917_AT, 1421082_S_AT, 1427382_A_AT, 1449343_S_AT, 1437313_X_AT, 1436561_AT, 1429787_X_AT, 1437179_AT, 1426297_AT, 1416746_AT, 1438940_X_AT, 1423092_AT, 1433507_A_AT, 1…	4.01538	3.84e-50
GOTERM_BP_ALL	GO:0016071~mRNA metabolic process	131	6.68027	4.92e-52	1437115_AT, 1417242_AT, 1417360_AT, 1416751_A_AT, 1423684_AT, 1457265_AT, 1454805_AT, 1438458_A_AT, 1417665_A_AT, 1436310_AT, 1423382_A_AT, 1448976_AT, 1444015_AT, 1428099_A_AT, 1448419_AT, 1460240_A_AT, 1438267_X_AT, 1418119_AT, 1460168_AT, 1431506_S_AT, 1420056_S_AT, 1456531_X_AT, 1427432_A_AT, 1431037_A_AT, 1454042_A_AT, 1455546_S_AT, 1428233_AT, 1424300_AT, 1424136_A_AT, 1418656_AT, 1423723_S…	4.3344	8.8e-49
GOTERM_BP_ALL	GO:0006259~DNA metabolic process	157	8.00612	5.19e-52	1455335_AT, 1417360_AT, 1438307_AT, 1416575_AT, 1416988_AT, 1438458_A_AT, 1416251_AT, 1449052_A_AT, 1448650_A_AT, 1427197_AT, 1443733_X_AT, 1439208_AT, 1433408_A_AT, 1449708_S_AT, 1425753_A_AT, 1430225_AT, 1438852_X_AT, 1448953_AT, 1457708_AT, 1424322_AT, 1448226_AT, 1429557_AT, 1418226_AT, 1452598_AT, 1452917_AT, 1439487_AT, 1421082_S_AT, 1456531_X_AT, 1416585_AT, 1449343_S_AT, 1450701_A_AT, 143…	3.72633	9.28e-49
GOTERM_BP_ALL	GO:0022613~ribonucleoprotein complex biogenesis	87	4.43651	7.88e-52	1424019_AT, 1448413_AT, 1417242_AT, 1432052_AT, 1422767_AT, 1426609_AT, 1448419_AT, 1441645_S_AT, 1435806_AT, 1428688_AT, 1456117_AT, 1429080_AT, 1435372_A_AT, 1451144_AT, 1424300_AT, 1426939_AT, 1426213_AT, 1427578_A_AT, 1456865_X_AT, 1420142_S_AT, 1429043_AT, 1435442_AT, 1416172_AT, 1437109_S_AT, 1451044_AT, 1451293_AT, 1451026_AT, 1433502_S_AT, 1433636_AT, 1424466_AT, 1417167_AT, 1455035_S_AT,…	6.34546	1.41e-48
GOTERM_BP_ALL	GO:0007049~cell cycle	193	9.84192	2.77e-51	1416988_AT, 1416251_AT, 1448016_AT, 1433996_AT, 1422513_AT, 1424971_AT, 1439695_A_AT, 1439208_AT, 1449708_S_AT, 1438852_X_AT, 1416962_AT, 1460165_AT, 1416585_AT, 1449343_S_AT, 1435306_A_AT, 1428104_AT, 1436561_AT, 1423877_AT, 1433736_AT, 1418026_AT, 1416641_AT, 1448191_AT, 1423092_AT, 1416030_A_AT, 1437621_X_AT, 1418919_AT, 1451103_AT, 1417038_AT, 1416172_AT, 1416698_A_AT, 1441910_X_AT, 1430139_A…	3.15631	4.96e-48
GOTERM_BP_ALL	GO:0006397~mRNA processing	120	6.11933	1.11e-50	1437115_AT, 1417242_AT, 1417360_AT, 1416751_A_AT, 1423684_AT, 1457265_AT, 1454805_AT, 1438458_A_AT, 1417665_A_AT, 1436310_AT, 1423382_A_AT, 1448976_AT, 1444015_AT, 1428099_A_AT, 1448419_AT, 1460240_A_AT, 1418119_AT, 1438267_X_AT, 1460168_AT, 1431506_S_AT, 1420056_S_AT, 1456531_X_AT, 1427432_A_AT, 1454042_A_AT, 1455546_S_AT, 1428233_AT, 1424300_AT, 1424136_A_AT, 1418656_AT, 1423723_S_AT, 1429627_A…	4.57661	1.98e-47
GOTERM_BP_ALL	GO:0042254~ribosome biogenesis	77	3.92657	1.22e-49	1424019_AT, 1448413_AT, 1431784_A_AT, 1417242_AT, 1415750_AT, 1426533_AT, 1415799_AT, 1432052_AT, 1422767_AT, 1448969_AT, 1418462_AT, 1416973_AT, 1426609_AT, 1454021_A_AT, 1441645_S_AT, 1434125_AT, 1448419_AT, 1435806_AT, 1456117_AT, 1428688_AT, 1454817_AT, 1452454_AT, 1429080_AT, 1451144_AT, 1435372_A_AT, 1427720_A_AT, 1450873_AT, 1433960_AT, 1426939_AT, 1427578_A_AT, 1426213_AT, 1448365_AT, 144…	6.86969	2.19e-46
GOTERM_CC_ALL	GO:0005654~nucleoplasm	186	9.48496	1.62e-49	1428826_AT, 1448413_AT, 1417242_AT, 1416569_AT, 1423382_A_AT, 1439208_AT, 1423105_A_AT, 1422887_A_AT, 1449708_S_AT, 1429461_AT, 1424787_A_AT, 1428099_A_AT, 1436762_X_AT, 1418119_AT, 1438267_X_AT, 1460165_AT, 1416585_AT, 1456531_X_AT, 1424152_AT, 1452003_AT, 1433528_AT, 1424300_AT, 1420616_AT, 1434238_AT, 1422855_AT, 1434627_AT, 1438412_AT, 1434011_A_AT, 1429043_AT, 1448622_AT, 1416172_AT, 1416967…	3.18451	2.32e-46
GOTERM_BP_ALL	GO:0034470~ncRNA processing	90	4.5895	5.51e-48	1424019_AT, 1419130_AT, 1417242_AT, 1432052_AT, 1426781_AT, 1426609_AT, 1429461_AT, 1448419_AT, 1435806_AT, 1428688_AT, 1435439_AT, 1456117_AT, 1429080_AT, 1435372_A_AT, 1426939_AT, 1426213_AT, 1434011_A_AT, 1420142_S_AT, 1435442_AT, 1443750_S_AT, 1416172_AT, 1419680_A_AT, 1437109_S_AT, 1451293_AT, 1451026_AT, 1418869_A_AT, 1417167_AT, 1439155_AT, 1452012_A_AT, 1419461_AT, 1416685_S_AT, 1423735_A…	5.6918	9.85e-45
GOTERM_BP_ALL	GO:0034660~ncRNA metabolic process	102	5.20143	6.44e-48	1424019_AT, 1419130_AT, 1417242_AT, 1432052_AT, 1439442_X_AT, 1426781_AT, 1429461_AT, 1423709_S_AT, 1426609_AT, 1448419_AT, 1435806_AT, 1433838_AT, 1456117_AT, 1428688_AT, 1431125_A_AT, 1429080_AT, 1423712_A_AT, 1435372_A_AT, 1426939_AT, 1426213_AT, 1424209_AT, 1434011_A_AT, 1420142_S_AT, 1435442_AT, 1443750_S_AT, 1416172_AT, 1419680_A_AT, 1437109_S_AT, 1451293_AT, 1451026_AT, 1418869_A_AT, 14171…	5.0456	1.15e-44
GOTERM_BP_ALL	GO:0008380~RNA splicing	100	5.09944	3.21e-46	1417242_AT, 1416751_A_AT, 1457265_AT, 1423684_AT, 1438458_A_AT, 1454805_AT, 1436310_AT, 1423382_A_AT, 1448976_AT, 1428099_A_AT, 1460240_A_AT, 1418119_AT, 1438267_X_AT, 1431506_S_AT, 1420056_S_AT, 1456531_X_AT, 1427432_A_AT, 1454042_A_AT, 1455546_S_AT, 1424300_AT, 1424136_A_AT, 1418656_AT, 1423723_S_AT, 1429627_AT, 1448221_AT, 1429043_AT, 1448622_AT, 1416557_A_AT, 1423814_AT, 1417274_AT, 1437109_S…	4.97128	5.75e-43
GOTERM_CC_ALL	GO:0044427~chromosomal part	122	6.22132	9.59e-43	1439436_X_AT, 1417360_AT, 1447363_S_AT, 1437520_A_AT, 1433996_AT, 1424766_AT, 1449052_A_AT, 1424971_AT, 1427197_AT, 1432361_A_AT, 1439208_AT, 1449708_S_AT, 1450983_AT, 1448953_AT, 1457708_AT, 1418226_AT, 1452917_AT, 1427382_A_AT, 1449343_S_AT, 1436561_AT, 1429787_X_AT, 1437179_AT, 1426297_AT, 1416746_AT, 1438940_X_AT, 1423092_AT, 1433507_A_AT, 1450842_A_AT, 1418919_AT, 1422495_A_AT, 1451128_S_AT,…	3.9345	1.37e-39
GOTERM_CC_ALL	GO:0005681~spliceosome	71	3.6206	1.05e-38	1450657_AT, 1417242_AT, 1452691_AT, 1416751_A_AT, 1424170_AT, 1438835_A_AT, 1457265_AT, 1423684_AT, 1415807_S_AT, 1436310_AT, 1433497_AT, 1423382_A_AT, 1416973_AT, 1448976_AT, 1429002_AT, 1415813_AT, 1428099_A_AT, 1460240_A_AT, 1418119_AT, 1420850_AT, 1449333_AT, 1431506_S_AT, 1448358_S_AT, 1456531_X_AT, 1418234_S_AT, 1455546_S_AT, 1420365_A_AT, 1424314_AT, 1424136_A_AT, 1424300_AT, 1453722_S_AT,…	5.8721	1.5e-35
GOTERM_BP_ALL	GO:0051301~cell division	110	5.60938	1.51e-38	1439436_X_AT, 1429234_S_AT, 1416575_AT, 1447363_S_AT, 1433430_S_AT, 1424766_AT, 1422513_AT, 1455138_X_AT, 1424971_AT, 1460551_AT, 1439695_A_AT, 1415707_AT, 1416962_AT, 1460165_AT, 1439487_AT, 1418719_AT, 1416585_AT, 1435306_A_AT, 1416664_AT, 1429787_X_AT, 1452715_AT, 1416641_AT, 1423092_AT, 1448191_AT, 1451741_A_AT, 1418919_AT, 1451103_AT, 1417038_AT, 1416698_A_AT, 1441910_X_AT, 1430139_AT, 14294…	3.91156	2.71e-35
GOTERM_BP_ALL	GO:0000279~M phase	110	5.60938	3.29e-38	1439436_X_AT, 1417360_AT, 1447363_S_AT, 1433430_S_AT, 1433996_AT, 1424766_AT, 1422513_AT, 1424971_AT, 1460551_AT, 1439695_A_AT, 1415707_AT, 1450983_AT, 1430225_AT, 1417450_A_AT, 1417542_AT, 1416962_AT, 1460165_AT, 1418719_AT, 1416585_AT, 1428104_AT, 1435306_A_AT, 1436561_AT, 1416664_AT, 1429787_X_AT, 1418026_AT, 1452715_AT, 1416746_AT, 1459104_AT, 1423092_AT, 1448191_AT, 1418919_AT, 1451103_AT, 1…	3.88392	5.89e-35
GOTERM_BP_ALL	GO:0022403~cell cycle phase	119	6.06833	7.03e-38	1439436_X_AT, 1417360_AT, 1447363_S_AT, 1433430_S_AT, 1433996_AT, 1424766_AT, 1422513_AT, 1424971_AT, 1460551_AT, 1439695_A_AT, 1439208_AT, 1449708_S_AT, 1415707_AT, 1450983_AT, 1430225_AT, 1417450_A_AT, 1417542_AT, 1416962_AT, 1460165_AT, 1418719_AT, 1416585_AT, 1449343_S_AT, 1428104_AT, 1435306_A_AT, 1436561_AT, 1416664_AT, 1429787_X_AT, 1418026_AT, 1452715_AT, 1426297_AT, 1416746_AT, 1459104_A…	3.62524	1.26e-34
GOTERM_CC_ALL	GO:0044451~nucleoplasm part	151	7.70015	5.59e-37	1428826_AT, 1416791_A_AT, 1417242_AT, 1416751_A_AT, 1457265_AT, 1416569_AT, 1424258_AT, 1422887_A_AT, 1423105_A_AT, 1450569_A_AT, 1456215_AT, 1429461_AT, 1424787_A_AT, 1417844_AT, 1428099_A_AT, 1436762_X_AT, 1426286_AT, 1418119_AT, 1438267_X_AT, 1431506_S_AT, 1448224_AT, 1416585_AT, 1424152_AT, 1458343_X_AT, 1437779_AT, 1450701_A_AT, 1432462_A_AT, 1452003_AT, 1416544_AT, 1421515_AT, 1433528_AT, 1…	3.01867	7.99e-34
GOTERM_BP_ALL	GO:0000278~mitotic cell cycle	100	5.09944	4.77e-37	1439436_X_AT, 1447363_S_AT, 1433430_S_AT, 1424766_AT, 1422513_AT, 1424971_AT, 1460551_AT, 1439695_A_AT, 1439208_AT, 1449708_S_AT, 1415707_AT, 1450983_AT, 1417542_AT, 1416962_AT, 1418719_AT, 1416585_AT, 1435306_A_AT, 1449343_S_AT, 1416664_AT, 1429787_X_AT, 1452715_AT, 1426297_AT, 1459104_AT, 1423092_AT, 1448191_AT, 1418919_AT, 1451103_AT, 1416172_AT, 1430139_AT, 1429499_AT, 1448638_AT, 1452242_AT,…	4.09519	8.52e-34
GOTERM_BP_ALL	GO:0000087~M phase of mitotic cell cycle	88	4.48751	1.08e-36	1439436_X_AT, 1447363_S_AT, 1433430_S_AT, 1424766_AT, 1422513_AT, 1460551_AT, 1439695_A_AT, 1424971_AT, 1415707_AT, 1450983_AT, 1417542_AT, 1416962_AT, 1418719_AT, 1416585_AT, 1435306_A_AT, 1416664_AT, 1429787_X_AT, 1452715_AT, 1459104_AT, 1423092_AT, 1448191_AT, 1418919_AT, 1451103_AT, 1416172_AT, 1430139_AT, 1429499_AT, 1452242_AT, 1439377_X_AT, 1433807_AT, 1450496_A_AT, 1422016_A_AT, 1424046_A…	4.53258	1.93e-33
GOTERM_BP_ALL	GO:0000280~nuclear division	86	4.38552	8.96e-36	1439436_X_AT, 1447363_S_AT, 1433430_S_AT, 1424766_AT, 1422513_AT, 1460551_AT, 1439695_A_AT, 1424971_AT, 1415707_AT, 1450983_AT, 1417542_AT, 1416962_AT, 1418719_AT, 1416585_AT, 1435306_A_AT, 1416664_AT, 1429787_X_AT, 1452715_AT, 1459104_AT, 1423092_AT, 1448191_AT, 1418919_AT, 1451103_AT, 1416172_AT, 1430139_AT, 1429499_AT, 1452242_AT, 1439377_X_AT, 1433807_AT, 1450496_A_AT, 1422016_A_AT, 1424046_A…	4.52282	1.6e-32
GOTERM_BP_ALL	GO:0007067~mitosis	86	4.38552	8.96e-36	1439436_X_AT, 1447363_S_AT, 1433430_S_AT, 1424766_AT, 1422513_AT, 1460551_AT, 1439695_A_AT, 1424971_AT, 1415707_AT, 1450983_AT, 1417542_AT, 1416962_AT, 1418719_AT, 1416585_AT, 1435306_A_AT, 1416664_AT, 1429787_X_AT, 1452715_AT, 1459104_AT, 1423092_AT, 1448191_AT, 1418919_AT, 1451103_AT, 1416172_AT, 1430139_AT, 1429499_AT, 1452242_AT, 1439377_X_AT, 1433807_AT, 1450496_A_AT, 1422016_A_AT, 1424046_A…	4.52282	1.6e-32
GOTERM_BP_ALL	GO:0006364~rRNA processing	53	2.7027	1.67e-35	1424019_AT, 1431784_A_AT, 1415750_AT, 1417242_AT, 1432052_AT, 1415799_AT, 1448969_AT, 1418462_AT, 1426609_AT, 1454021_A_AT, 1434125_AT, 1448419_AT, 1435806_AT, 1428688_AT, 1456117_AT, 1454817_AT, 1429080_AT, 1435372_A_AT, 1427720_A_AT, 1426939_AT, 1426213_AT, 1448365_AT, 1420142_S_AT, 1435442_AT, 1416172_AT, 1437109_S_AT, 1418828_AT, 1428728_AT, 1451293_AT, 1451026_AT, 1447704_S_AT, 1417167_AT, 1…	7.15663	2.98e-32
GOTERM_CC_ALL	GO:0000775~chromosome, centromeric region	64	3.26364	3.86e-35	1439436_X_AT, 1416073_A_AT, 1447363_S_AT, 1427539_A_AT, 1451459_AT, 1433996_AT, 1437520_A_AT, 1424766_AT, 1449052_A_AT, 1424971_AT, 1432361_A_AT, 1432188_S_AT, 1433893_S_AT, 1422460_AT, 1435737_A_AT, 1424118_A_AT, 1418226_AT, 1453314_X_AT, 1455852_AT, 1417299_AT, 1427382_A_AT, 1449343_S_AT, 1436561_AT, 1456097_A_AT, 1429787_X_AT, 1424278_A_AT, 1436816_AT, 1436266_X_AT, 1428518_AT, 1423092_AT, 145…	5.91308	5.52e-32
GOTERM_BP_ALL	GO:0016072~rRNA metabolic process	53	2.7027	4.91e-35	1424019_AT, 1431784_A_AT, 1415750_AT, 1417242_AT, 1432052_AT, 1415799_AT, 1448969_AT, 1418462_AT, 1426609_AT, 1454021_A_AT, 1434125_AT, 1448419_AT, 1435806_AT, 1428688_AT, 1456117_AT, 1454817_AT, 1429080_AT, 1435372_A_AT, 1427720_A_AT, 1426939_AT, 1426213_AT, 1448365_AT, 1420142_S_AT, 1435442_AT, 1416172_AT, 1437109_S_AT, 1418828_AT, 1428728_AT, 1451293_AT, 1451026_AT, 1447704_S_AT, 1417167_AT, 1…	7.0612	8.78e-32
GOTERM_BP_ALL	GO:0048285~organelle fission	86	4.38552	2.52e-34	1439436_X_AT, 1447363_S_AT, 1433430_S_AT, 1424766_AT, 1422513_AT, 1460551_AT, 1439695_A_AT, 1424971_AT, 1415707_AT, 1450983_AT, 1417542_AT, 1416962_AT, 1418719_AT, 1416585_AT, 1435306_A_AT, 1416664_AT, 1429787_X_AT, 1452715_AT, 1459104_AT, 1423092_AT, 1448191_AT, 1418919_AT, 1451103_AT, 1416172_AT, 1430139_AT, 1429499_AT, 1452242_AT, 1439377_X_AT, 1433807_AT, 1450496_A_AT, 1422016_A_AT, 1424046_A…	4.36211	4.5e-31
GOTERM_BP_ALL	GO:0022402~cell cycle process	126	6.42529	6.76e-34	1439436_X_AT, 1417360_AT, 1416988_AT, 1447363_S_AT, 1433430_S_AT, 1433996_AT, 1424766_AT, 1422513_AT, 1424971_AT, 1460551_AT, 1439695_A_AT, 1439208_AT, 1449708_S_AT, 1415707_AT, 1450983_AT, 1430225_AT, 1417450_A_AT, 1417542_AT, 1416962_AT, 1460165_AT, 1418719_AT, 1416585_AT, 1449343_S_AT, 1428104_AT, 1435306_A_AT, 1436561_AT, 1416664_AT, 1429787_X_AT, 1418026_AT, 1452715_AT, 1426297_AT, 1416746_A…	3.20363	1.21e-30
GOTERM_BP_ALL	GO:0006281~DNA repair	89	4.5385	4.06e-32	1455335_AT, 1417360_AT, 1438307_AT, 1416988_AT, 1438458_A_AT, 1448650_A_AT, 1427197_AT, 1439208_AT, 1449708_S_AT, 1425753_A_AT, 1430225_AT, 1448953_AT, 1457708_AT, 1424322_AT, 1439487_AT, 1456531_X_AT, 1450701_A_AT, 1437313_X_AT, 1423877_AT, 1422503_S_AT, 1418026_AT, 1416641_AT, 1416746_AT, 1438940_X_AT, 1452534_A_AT, 1452128_A_AT, 1448497_AT, 1422495_A_AT, 1426788_A_AT, 1451128_S_AT, 1423511_AT,…	4.00591	7.25e-29
GOTERM_BP_ALL	GO:0006974~response to DNA damage stimulus	101	5.15043	6.88e-31	1455335_AT, 1417360_AT, 1438307_AT, 1438458_A_AT, 1416988_AT, 1427197_AT, 1448650_A_AT, 1439208_AT, 1449708_S_AT, 1425753_A_AT, 1430225_AT, 1457708_AT, 1448953_AT, 1424322_AT, 1439487_AT, 1456531_X_AT, 1450701_A_AT, 1437313_X_AT, 1423877_AT, 1437179_AT, 1422503_S_AT, 1418026_AT, 1416641_AT, 1416746_AT, 1438940_X_AT, 1452534_A_AT, 1452128_A_AT, 1448497_AT, 1422495_A_AT, 1426788_A_AT, 1451128_S_AT,…	3.51644	1.23e-27
GOTERM_BP_ALL	GO:0006260~DNA replication	69	3.51861	7.71e-29	1417037_AT, 1416575_AT, 1416251_AT, 1448650_A_AT, 1416258_AT, 1443733_X_AT, 1433408_A_AT, 1426612_AT, 1438852_X_AT, 1448953_AT, 1448226_AT, 1429149_AT, 1429557_AT, 1418226_AT, 1452598_AT, 1452917_AT, 1439487_AT, 1436808_X_AT, 1453804_A_AT, 1449343_S_AT, 1423877_AT, 1416433_AT, 1436708_X_AT, 1426838_AT, 1444583_AT, 1416641_AT, 1439269_X_AT, 1417913_AT, 1423700_AT, 1416030_A_AT, 1417053_AT, 1434437…	4.53596	1.38e-25
GOTERM_BP_ALL	GO:0044085~cellular component biogenesis	154	7.85314	1.05e-27	1424019_AT, 1448413_AT, 1417242_AT, 1417360_AT, 1416439_AT, 1432052_AT, 1422767_AT, 1437520_A_AT, 1456215_AT, 1426609_AT, 1441645_S_AT, 1448419_AT, 1435806_AT, 1448226_AT, 1456117_AT, 1428688_AT, 1418719_AT, 1448224_AT, 1423223_A_AT, 1454968_AT, 1428104_AT, 1429080_AT, 1426946_AT, 1435372_A_AT, 1452715_AT, 1451144_AT, 1433528_AT, 1424300_AT, 1416746_AT, 1426939_AT, 1427578_A_AT, 1426213_AT, 14496…	2.48998	1.88e-24
GOTERM_BP_ALL	GO:0006996~organelle organization	220	11.2188	1.54e-26	1448413_AT, 1416569_AT, 1433996_AT, 1449052_A_AT, 1422513_AT, 1424971_AT, 1439695_A_AT, 1423105_A_AT, 1424787_A_AT, 1428827_AT, 1416962_AT, 1420056_S_AT, 1416585_AT, 1435306_A_AT, 1428104_AT, 1436561_AT, 1452003_AT, 1448191_AT, 1423092_AT, 1449660_S_AT, 1450842_A_AT, 1418919_AT, 1434627_AT, 1438412_AT, 1434971_X_AT, 1451103_AT, 1460288_A_AT, 1416172_AT, 1422495_A_AT, 1448026_AT, 1430139_AT, 14294…	2.03924	2.76e-23
GOTERM_CC_ALL	GO:0000793~condensed chromosome	54	2.7537	6.53e-26	1439436_X_AT, 1416073_A_AT, 1452241_AT, 1417360_AT, 1438307_AT, 1447363_S_AT, 1427539_A_AT, 1451459_AT, 1437520_A_AT, 1424766_AT, 1424971_AT, 1432188_S_AT, 1433893_S_AT, 1422460_AT, 1435737_A_AT, 1450983_AT, 1424118_A_AT, 1418226_AT, 1455852_AT, 1417299_AT, 1439091_AT, 1437313_X_AT, 1429787_X_AT, 1436816_AT, 1428518_AT, 1423092_AT, 1452534_A_AT, 1450842_A_AT, 1418919_AT, 1424891_A_AT, 1426846_AT,…	5.17567	9.34e-23
GOTERM_CC_ALL	GO:0000776~kinetochore	40	2.03978	1.4e-24	1423969_AT, 1439436_X_AT, 1416073_A_AT, 1418443_AT, 1450496_A_AT, 1447363_S_AT, 1422016_A_AT, 1424046_AT, 1427539_A_AT, 1451459_AT, 1437520_A_AT, 1424200_S_AT, 1424766_AT, 1418530_AT, 1424971_AT, 1435575_AT, 1432188_S_AT, 1417445_AT, 1433893_S_AT, 1422460_AT, 1450416_AT, 1435737_A_AT, 1431087_AT, 1424118_A_AT, 1427161_AT, 1435005_AT, 1418226_AT, 1455852_AT, 1449343_S_AT, 1427105_AT, 1429787_X_AT,…	6.61645	2.01e-21
GOTERM_CC_ALL	GO:0005643~nuclear pore	38	1.93779	2.56e-23	1423969_AT, 1437859_X_AT, 1416791_A_AT, 1416073_A_AT, 1418443_AT, 1424466_AT, 1426447_AT, 1438951_X_AT, 1433580_AT, 1449200_AT, 1451459_AT, 1437520_A_AT, 1434351_AT, 1428328_AT, 1424200_S_AT, 1417974_AT, 1448809_AT, 1418530_AT, 1441942_X_AT, 1432188_S_AT, 1433813_AT, 1447905_X_AT, 1441645_S_AT, 1450386_AT, 1438917_X_AT, 1426946_AT, 1418590_AT, 1424390_AT, 1436816_AT, 1455043_AT, 1415860_AT, 14200…	6.60524	3.66e-20
GOTERM_BP_ALL	GO:0033554~cellular response to stress	109	5.55839	1.52e-22	1455335_AT, 1417360_AT, 1438307_AT, 1438458_A_AT, 1416988_AT, 1427197_AT, 1448650_A_AT, 1439208_AT, 1449708_S_AT, 1425753_A_AT, 1430225_AT, 1448953_AT, 1457708_AT, 1424322_AT, 1421529_A_AT, 1449324_AT, 1439487_AT, 1456531_X_AT, 1450701_A_AT, 1437313_X_AT, 1423877_AT, 1437179_AT, 1422503_S_AT, 1418026_AT, 1416641_AT, 1416746_AT, 1438940_X_AT, 1452534_A_AT, 1452128_A_AT, 1448497_AT, 1422495_A_AT, 1…	2.69593	2.72e-19
GOTERM_CC_ALL	GO:0016604~nuclear body	58	2.95767	4.57e-22	1416791_A_AT, 1417242_AT, 1416751_A_AT, 1457265_AT, 1415807_S_AT, 1415799_AT, 1423099_A_AT, 1450087_A_AT, 1448103_S_AT, 1423212_AT, 1428099_A_AT, 1433555_AT, 1426527_AT, 1426286_AT, 1438267_X_AT, 1418119_AT, 1420850_AT, 1431506_S_AT, 1448778_AT, 1424314_AT, 1424136_A_AT, 1424300_AT, 1453722_S_AT, 1423808_AT, 1428869_AT, 1429043_AT, 1451305_AT, 1457083_AT, 1448324_AT, 1451044_AT, 1435715_X_AT, 141…	4.18887	6.54e-19
GOTERM_CC_ALL	GO:0000777~condensed chromosome kinetochore	35	1.7848	5.26e-22	1423969_AT, 1439436_X_AT, 1416073_A_AT, 1450496_A_AT, 1447363_S_AT, 1422016_A_AT, 1424046_AT, 1427539_A_AT, 1451459_AT, 1437520_A_AT, 1424200_S_AT, 1424766_AT, 1424971_AT, 1435575_AT, 1432188_S_AT, 1417445_AT, 1433893_S_AT, 1422460_AT, 1435737_A_AT, 1431087_AT, 1424118_A_AT, 1427161_AT, 1435005_AT, 1418226_AT, 1455852_AT, 1427105_AT, 1429787_X_AT, 1416757_AT, 1423749_S_AT, 1436816_AT, 1424717_AT,…	6.7725	7.53e-19
GOTERM_CC_ALL	GO:0000779~condensed chromosome, centromeric region	37	1.88679	8.82e-22	1423969_AT, 1439436_X_AT, 1416073_A_AT, 1450496_A_AT, 1447363_S_AT, 1422016_A_AT, 1424046_AT, 1427539_A_AT, 1451459_AT, 1437520_A_AT, 1424200_S_AT, 1424766_AT, 1424971_AT, 1435575_AT, 1432188_S_AT, 1417445_AT, 1433893_S_AT, 1422460_AT, 1435737_A_AT, 1431087_AT, 1424118_A_AT, 1427161_AT, 1435005_AT, 1418226_AT, 1455852_AT, 1427105_AT, 1429787_X_AT, 1416757_AT, 1423749_S_AT, 1436816_AT, 1424717_AT,…	6.32422	1.26e-18
GOTERM_MF_ALL	GO:0004386~helicase activity	53	2.7027	4.67e-21	1438962_S_AT, 1417242_AT, 1436728_S_AT, 1416140_A_AT, 1416751_A_AT, 1416251_AT, 1415713_A_AT, 1424766_AT, 1423925_AT, 1424206_AT, 1441062_AT, 1438852_X_AT, 1448953_AT, 1438832_X_AT, 1416585_AT, 1443493_AT, 1451065_A_AT, 1436708_X_AT, 1434607_AT, 1457954_AT, 1426804_AT, 1435248_A_AT, 1439269_X_AT, 1436738_AT, 1416030_A_AT, 1448221_AT, 1448497_AT, 1434734_AT, 1423814_AT, 1437984_X_AT, 1448026_AT, 1…	4.36768	7.36e-18
GOTERM_BP_ALL	GO:0006412~translation	90	4.5895	4.27e-20	1415858_AT, 1420381_A_AT, 1452052_S_AT, 1453433_AT, 1427036_A_AT, 1439442_X_AT, 1418109_AT, 1425189_A_AT, 1422451_AT, 1423709_S_AT, 1450880_AT, 1417918_AT, 1433838_AT, 1431125_A_AT, 1417364_AT, 1423728_AT, 1454639_X_AT, 1426674_AT, 1429453_A_AT, 1423712_A_AT, 1450908_AT, 1434328_AT, 1427578_A_AT, 1424209_AT, 1452580_A_AT, 1434971_X_AT, 1433928_A_AT, 1456617_A_AT, 1456374_X_AT, 1447780_X_AT, 14224…	2.81914	7.64e-17
GOTERM_CC_ALL	GO:0046930~pore complex	39	1.98878	6.12e-20	1423969_AT, 1437859_X_AT, 1416791_A_AT, 1416073_A_AT, 1418443_AT, 1424466_AT, 1426447_AT, 1438951_X_AT, 1433580_AT, 1449200_AT, 1451459_AT, 1437520_A_AT, 1434351_AT, 1428328_AT, 1424200_S_AT, 1417974_AT, 1448809_AT, 1418530_AT, 1441942_X_AT, 1426118_A_AT, 1432188_S_AT, 1433813_AT, 1447905_X_AT, 1441645_S_AT, 1450386_AT, 1438917_X_AT, 1426946_AT, 1418590_AT, 1424390_AT, 1436816_AT, 1455043_AT, 141…	5.47896	8.76e-17
GOTERM_BP_ALL	GO:0051276~chromosome organization	104	5.30342	6.55e-20	1448413_AT, 1433777_AT, 1416569_AT, 1433996_AT, 1449052_A_AT, 1424971_AT, 1423105_A_AT, 1450569_A_AT, 1450983_AT, 1428827_AT, 1448953_AT, 1420056_S_AT, 1439487_AT, 1416585_AT, 1455185_S_AT, 1427382_A_AT, 1436561_AT, 1452003_AT, 1416544_AT, 1422503_S_AT, 1426297_AT, 1459104_AT, 1416746_AT, 1438940_X_AT, 1450842_A_AT, 1452128_A_AT, 1438412_AT, 1415775_AT, 1422495_A_AT, 1448026_AT, 1430139_AT, 14360…	2.57227	1.17e-16
GOTERM_BP_ALL	GO:0050658~RNA transport	37	1.88679	1.69e-19	1416791_A_AT, 1416073_A_AT, 1433580_AT, 1438951_X_AT, 1417242_AT, 1451459_AT, 1437520_A_AT, 1434351_AT, 1432188_S_AT, 1418119_AT, 1438917_X_AT, 1420365_A_AT, 1424390_AT, 1436816_AT, 1424291_AT, 1421323_A_AT, 1448221_AT, 1424353_AT, 1437984_X_AT, 1423046_S_AT, 1437843_S_AT, 1433663_S_AT, 1423969_AT, 1437859_X_AT, 1418443_AT, 1426447_AT, 1450778_A_AT, 1449200_AT, 1424200_S_AT, 1428328_AT, 1418530_A…	5.60173	3.01e-16
GOTERM_BP_ALL	GO:0050657~nucleic acid transport	37	1.88679	1.69e-19	1416791_A_AT, 1416073_A_AT, 1433580_AT, 1438951_X_AT, 1417242_AT, 1451459_AT, 1437520_A_AT, 1434351_AT, 1432188_S_AT, 1418119_AT, 1438917_X_AT, 1420365_A_AT, 1424390_AT, 1436816_AT, 1424291_AT, 1421323_A_AT, 1448221_AT, 1424353_AT, 1437984_X_AT, 1423046_S_AT, 1437843_S_AT, 1433663_S_AT, 1423969_AT, 1437859_X_AT, 1418443_AT, 1426447_AT, 1450778_A_AT, 1449200_AT, 1424200_S_AT, 1428328_AT, 1418530_A…	5.60173	3.01e-16
GOTERM_BP_ALL	GO:0051236~establishment of RNA localization	37	1.88679	1.69e-19	1416791_A_AT, 1416073_A_AT, 1433580_AT, 1438951_X_AT, 1417242_AT, 1451459_AT, 1437520_A_AT, 1434351_AT, 1432188_S_AT, 1418119_AT, 1438917_X_AT, 1420365_A_AT, 1424390_AT, 1436816_AT, 1424291_AT, 1421323_A_AT, 1448221_AT, 1424353_AT, 1437984_X_AT, 1423046_S_AT, 1437843_S_AT, 1433663_S_AT, 1423969_AT, 1437859_X_AT, 1418443_AT, 1426447_AT, 1450778_A_AT, 1449200_AT, 1424200_S_AT, 1428328_AT, 1418530_A…	5.60173	3.01e-16
GOTERM_BP_ALL	GO:0051716~cellular response to stimulus	127	6.47629	1.93e-19	1455335_AT, 1417360_AT, 1438307_AT, 1416988_AT, 1438458_A_AT, 1437520_A_AT, 1427197_AT, 1448650_A_AT, 1439208_AT, 1449708_S_AT, 1425753_A_AT, 1430225_AT, 1448953_AT, 1457708_AT, 1424322_AT, 1421529_A_AT, 1449324_AT, 1435439_AT, 1439487_AT, 1456531_X_AT, 1450701_A_AT, 1437313_X_AT, 1423877_AT, 1437179_AT, 1422503_S_AT, 1418026_AT, 1416641_AT, 1416746_AT, 1438940_X_AT, 1452534_A_AT, 1418756_AT, 145…	2.28241	3.46e-16
GOTERM_BP_ALL	GO:0006403~RNA localization	37	1.88679	3.29e-19	1416791_A_AT, 1416073_A_AT, 1433580_AT, 1438951_X_AT, 1417242_AT, 1451459_AT, 1437520_A_AT, 1434351_AT, 1432188_S_AT, 1418119_AT, 1438917_X_AT, 1420365_A_AT, 1424390_AT, 1436816_AT, 1424291_AT, 1421323_A_AT, 1448221_AT, 1424353_AT, 1437984_X_AT, 1423046_S_AT, 1437843_S_AT, 1433663_S_AT, 1423969_AT, 1437859_X_AT, 1418443_AT, 1426447_AT, 1450778_A_AT, 1449200_AT, 1424200_S_AT, 1428328_AT, 1418530_A…	5.51812	5.88e-16
GOTERM_MF_ALL	GO:0016462~pyrophosphatase activity	133	6.78225	6.92e-19	1455335_AT, 1417242_AT, 1416751_A_AT, 1416988_AT, 1416439_AT, 1416251_AT, 1424766_AT, 1418109_AT, 1460551_AT, 1439695_A_AT, 1448651_AT, 1438852_X_AT, 1448953_AT, 1429557_AT, 1452917_AT, 1416585_AT, 1438832_X_AT, 1450701_A_AT, 1435306_A_AT, 1438844_X_AT, 1427250_AT, 1451741_A_AT, 1439269_X_AT, 1416030_A_AT, 1448221_AT, 1423642_AT, 1448497_AT, 1416557_A_AT, 1423814_AT, 1437984_X_AT, 1451128_S_AT, 1…	2.20921	1.09e-15
GOTERM_MF_ALL	GO:0016818~hydrolase activity, acting on acid anhydrides, in phosphorus-containing anhydrides	133	6.78225	1.19e-18	1455335_AT, 1417242_AT, 1416751_A_AT, 1416988_AT, 1416439_AT, 1416251_AT, 1424766_AT, 1418109_AT, 1460551_AT, 1439695_A_AT, 1448651_AT, 1438852_X_AT, 1448953_AT, 1429557_AT, 1452917_AT, 1416585_AT, 1438832_X_AT, 1450701_A_AT, 1435306_A_AT, 1438844_X_AT, 1427250_AT, 1451741_A_AT, 1439269_X_AT, 1416030_A_AT, 1448221_AT, 1423642_AT, 1448497_AT, 1416557_A_AT, 1423814_AT, 1437984_X_AT, 1451128_S_AT, 1…	2.19549	1.88e-15
GOTERM_MF_ALL	GO:0017111~nucleoside-triphosphatase activity	128	6.52728	2.59e-18	1455335_AT, 1417242_AT, 1416751_A_AT, 1416988_AT, 1416251_AT, 1424766_AT, 1418109_AT, 1460551_AT, 1439695_A_AT, 1438852_X_AT, 1448953_AT, 1429557_AT, 1452917_AT, 1416585_AT, 1438832_X_AT, 1450701_A_AT, 1435306_A_AT, 1438844_X_AT, 1427250_AT, 1451741_A_AT, 1439269_X_AT, 1416030_A_AT, 1448221_AT, 1423642_AT, 1448497_AT, 1416557_A_AT, 1423814_AT, 1437984_X_AT, 1451128_S_AT, 1430139_AT, 1448026_AT, 1…	2.21619	4.07e-15
GOTERM_MF_ALL	GO:0016817~hydrolase activity, acting on acid anhydrides	133	6.78225	4.55e-18	1455335_AT, 1417242_AT, 1416751_A_AT, 1416988_AT, 1416439_AT, 1416251_AT, 1424766_AT, 1418109_AT, 1460551_AT, 1439695_A_AT, 1448651_AT, 1438852_X_AT, 1448953_AT, 1429557_AT, 1452917_AT, 1416585_AT, 1438832_X_AT, 1450701_A_AT, 1435306_A_AT, 1438844_X_AT, 1427250_AT, 1451741_A_AT, 1439269_X_AT, 1416030_A_AT, 1448221_AT, 1423642_AT, 1448497_AT, 1416557_A_AT, 1423814_AT, 1437984_X_AT, 1451128_S_AT, 1…	2.16192	7.17e-15
GOTERM_BP_ALL	GO:0051028~mRNA transport	34	1.73381	1.47e-17	1423969_AT, 1437859_X_AT, 1416791_A_AT, 1416073_A_AT, 1418443_AT, 1426447_AT, 1438951_X_AT, 1433580_AT, 1417242_AT, 1449200_AT, 1451459_AT, 1437520_A_AT, 1434351_AT, 1428328_AT, 1424200_S_AT, 1418530_AT, 1432188_S_AT, 1423531_A_AT, 1433813_AT, 1424641_A_AT, 1447905_X_AT, 1418119_AT, 1438917_X_AT, 1424390_AT, 1447779_X_AT, 1436816_AT, 1423758_AT, 1420004_S_AT, 1427047_AT, 1416212_AT, 1424291_AT, 1…	5.47963	2.63e-14
GOTERM_BP_ALL	GO:0015931~nucleobase, nucleoside, nucleotide and nucleic acid transport	37	1.88679	2.28e-17	1416791_A_AT, 1416073_A_AT, 1433580_AT, 1438951_X_AT, 1417242_AT, 1451459_AT, 1437520_A_AT, 1434351_AT, 1432188_S_AT, 1418119_AT, 1438917_X_AT, 1420365_A_AT, 1424390_AT, 1436816_AT, 1424291_AT, 1421323_A_AT, 1448221_AT, 1424353_AT, 1437984_X_AT, 1423046_S_AT, 1437843_S_AT, 1433663_S_AT, 1423969_AT, 1437859_X_AT, 1418443_AT, 1426447_AT, 1450778_A_AT, 1449200_AT, 1424200_S_AT, 1428328_AT, 1418530_A…	4.99613	4.07e-14
GOTERM_BP_ALL	GO:0006399~tRNA metabolic process	45	2.29475	2.27e-16	1419130_AT, 1439442_X_AT, 1428477_AT, 1426781_AT, 1423709_S_AT, 1448419_AT, 1452086_AT, 1428754_AT, 1433838_AT, 1431125_A_AT, 1426705_S_AT, 1452394_AT, 1452075_AT, 1424792_AT, 1451083_S_AT, 1423712_A_AT, 1416068_AT, 1448403_AT, 1424209_AT, 1443750_S_AT, 1419680_A_AT, 1437109_S_AT, 1450630_AT, 1423138_AT, 1435118_AT, 1418869_A_AT, 1439155_AT, 1423943_AT, 1424907_A_AT, 1416685_S_AT, 1419461_AT, 143…	3.97922	4e-13
GOTERM_BP_ALL	GO:0007059~chromosome segregation	33	1.68281	6.03e-16	1423969_AT, 1439436_X_AT, 1417360_AT, 1450496_A_AT, 1422016_A_AT, 1424200_S_AT, 1424971_AT, 1432188_S_AT, 1418542_S_AT, 1417445_AT, 1422460_AT, 1450983_AT, 1422712_A_AT, 1424118_A_AT, 1427161_AT, 1435005_AT, 1455852_AT, 1417299_AT, 1454042_A_AT, 1424278_A_AT, 1416815_S_AT, 1459104_AT, 1428315_AT, 1424717_AT, 1433862_AT, 1423092_AT, 1416802_A_AT, 1418919_AT, 1417173_AT, 1424891_A_AT, 1454694_A_AT,…	5.15226	9.88e-13
GOTERM_CC_ALL	GO:0005635~nuclear envelope	52	2.65171	8.74e-16	1416791_A_AT, 1416073_A_AT, 1438951_X_AT, 1433580_AT, 1451459_AT, 1437520_A_AT, 1434351_AT, 1432188_S_AT, 1441645_S_AT, 1415829_AT, 1438917_X_AT, 1426946_AT, 1424390_AT, 1436816_AT, 1415860_AT, 1451377_A_AT, 1424291_AT, 1427578_A_AT, 1427144_AT, 1424353_AT, 1428096_AT, 1437843_S_AT, 1448526_AT, 1423969_AT, 1437859_X_AT, 1418443_AT, 1424466_AT, 1426447_AT, 1449200_AT, 1428328_AT, 1424200_S_AT, 141…	3.48553	1.27e-12
GOTERM_MF_ALL	GO:0004518~nuclease activity	51	2.60071	1.19e-15	1455673_AT, 1432052_AT, 1434113_A_AT, 1428477_AT, 1418462_AT, 1452676_A_AT, 1426609_AT, 1438172_X_AT, 1454021_A_AT, 1430225_AT, 1448419_AT, 1424322_AT, 1435390_AT, 1424792_AT, 1418026_AT, 1448706_AT, 1433960_AT, 1448365_AT, 1422855_AT, 1443750_S_AT, 1419680_A_AT, 1423272_AT, 1418828_AT, 1423957_AT, 1452725_A_AT, 1450777_AT, 1435118_AT, 1456079_X_AT, 1417167_AT, 1451641_AT, 1435054_AT, 1452012_A_A…	3.52058	1.92e-12
GOTERM_CC_ALL	GO:0016591~DNA-directed RNA polymerase II, holoenzyme	30	1.52983	2.03e-15	1424257_AT, 1451509_AT, 1454092_A_AT, 1448585_AT, 1424258_AT, 1437163_X_AT, 1423922_S_AT, 1429461_AT, 1418593_AT, 1417138_S_AT, 1424473_AT, 1451995_AT, 1450701_A_AT, 1422778_AT, 1436247_AT, 1448884_AT, 1418584_AT, 1431415_A_AT, 1433528_AT, 1456293_S_AT, 1435250_AT, 1426626_AT, 1415754_AT, 1451741_A_AT, 1434238_AT, 1428531_AT, 1434011_A_AT, 1448497_AT, 1428124_AT, 1423964_AT, 1415740_AT, 1423806_A…	5.49402	2.86e-12
GOTERM_CC_ALL	GO:0000228~nuclear chromosome	45	2.29475	2.07e-15	1439436_X_AT, 1417037_AT, 1452241_AT, 1417360_AT, 1433996_AT, 1449052_A_AT, 1428251_AT, 1427197_AT, 1426612_AT, 1423212_AT, 1450983_AT, 1418226_AT, 1450780_S_AT, 1417299_AT, 1427382_A_AT, 1436561_AT, 1426363_X_AT, 1416433_AT, 1426804_AT, 1426297_AT, 1416746_AT, 1423092_AT, 1418919_AT, 1416915_AT, 1448122_AT, 1448369_AT, 1424353_AT, 1452207_AT, 1448653_AT, 1448777_AT, 1418380_AT, 1424046_AT, 14248…	3.81403	3.02e-12
GOTERM_MF_ALL	GO:0004527~exonuclease activity	27	1.37685	2.12e-14	1455673_AT, 1417167_AT, 1432052_AT, 1434113_A_AT, 1452012_A_AT, 1418462_AT, 1452676_A_AT, 1438172_X_AT, 1418404_AT, 1426609_AT, 1454021_A_AT, 1456055_X_AT, 1430225_AT, 1435544_AT, 1435390_AT, 1437373_AT, 1418026_AT, 1433960_AT, 1448365_AT, 1448187_AT, 1416748_A_AT, 1428291_AT, 1423272_AT, 1418828_AT, 1423957_AT, 1426492_AT, 1426630_AT, 1450777_AT, 1431502_A_AT, 1421731_A_AT, 1423587_A_AT, 1437334…	5.74062	3.34e-11
GOTERM_MF_ALL	GO:0016741~transferase activity, transferring one-carbon groups	51	2.60071	5.9e-14	1424019_AT, 1452839_AT, 1423099_A_AT, 1433996_AT, 1449052_A_AT, 1448969_AT, 1428827_AT, 1452086_AT, 1428754_AT, 1449072_A_AT, 1427382_A_AT, 1436561_AT, 1424436_AT, 1416544_AT, 1430889_A_AT, 1451141_AT, 1435713_AT, 1455084_X_AT, 1419743_S_AT, 1426423_AT, 1439811_AT, 1423138_AT, 1454776_AT, 1451026_AT, 1448653_AT, 1435035_AT, 1444716_AT, 1416283_AT, 1427375_AT, 1452830_S_AT, 1439155_AT, 1416685_S_A…	3.2272	9.28e-11
GOTERM_CC_ALL	GO:0044454~nuclear chromosome part	39	1.98878	1.01e-13	1439436_X_AT, 1448653_AT, 1417037_AT, 1417360_AT, 1448777_AT, 1424046_AT, 1418380_AT, 1433996_AT, 1449052_A_AT, 1428251_AT, 1416045_A_AT, 1424873_AT, 1427197_AT, 1422979_AT, 1426612_AT, 1437309_A_AT, 1418036_AT, 1450416_AT, 1423212_AT, 1450983_AT, 1418281_AT, 1418226_AT, 1418369_AT, 1429270_A_AT, 1427382_A_AT, 1434079_S_AT, 1436561_AT, 1431332_A_AT, 1426363_X_AT, 1416433_AT, 1434660_AT, 1426804_A…	3.88315	1.45e-10
GOTERM_BP_ALL	GO:0006913~nucleocytoplasmic transport	38	1.93779	9.39e-14	1416791_A_AT, 1433580_AT, 1438951_X_AT, 1434351_AT, 1460551_AT, 1451118_A_AT, 1434367_S_AT, 1441645_S_AT, 1428188_AT, 1423431_A_AT, 1426946_AT, 1436816_AT, 1415860_AT, 1451377_A_AT, 1448133_AT, 1448369_AT, 1428096_AT, 1423046_S_AT, 1433569_X_AT, 1448526_AT, 1439270_X_AT, 1433663_S_AT, 1418443_AT, 1424466_AT, 1418504_AT, 1450778_A_AT, 1438977_X_AT, 1449200_AT, 1428328_AT, 1441942_X_AT, 1418530_AT,…	3.95527	1.68e-10
GOTERM_MF_ALL	GO:0008168~methyltransferase activity	50	2.54972	1.16e-13	1424019_AT, 1452839_AT, 1423099_A_AT, 1433996_AT, 1449052_A_AT, 1448969_AT, 1428827_AT, 1452086_AT, 1428754_AT, 1449072_A_AT, 1427382_A_AT, 1436561_AT, 1424436_AT, 1416544_AT, 1430889_A_AT, 1451141_AT, 1435713_AT, 1455084_X_AT, 1419743_S_AT, 1426423_AT, 1439811_AT, 1423138_AT, 1454776_AT, 1451026_AT, 1448653_AT, 1435035_AT, 1444716_AT, 1416283_AT, 1427375_AT, 1439155_AT, 1416685_S_AT, 1436494_X_A…	3.22145	1.82e-10
GOTERM_CC_ALL	GO:0005819~spindle	40	2.03978	1.52e-13	1416896_AT, 1439436_X_AT, 1416073_A_AT, 1450496_A_AT, 1452226_AT, 1437520_A_AT, 1424971_AT, 1435575_AT, 1433893_S_AT, 1425554_A_AT, 1422460_AT, 1435737_A_AT, 1425416_S_AT, 1417542_AT, 1427161_AT, 1435005_AT, 1428658_AT, 1450706_A_AT, 1418719_AT, 1417019_A_AT, 1417323_AT, 1424511_AT, 1417299_AT, 1428104_AT, 1424278_A_AT, 1428830_AT, 1452715_AT, 1423092_AT, 1417367_AT, 1424891_A_AT, 1424955_AT, 145…	3.76349	2.18e-10
GOTERM_CC_ALL	GO:0016607~nuclear speck	36	1.8358	1.53e-13	1416791_A_AT, 1437027_X_AT, 1417242_AT, 1457265_AT, 1415807_S_AT, 1434116_AT, 1415799_AT, 1423099_A_AT, 1450035_A_AT, 1455505_AT, 1440858_AT, 1415791_AT, 1424641_A_AT, 1428099_A_AT, 1433555_AT, 1456058_AT, 1426527_AT, 1426286_AT, 1460429_AT, 1418119_AT, 1438267_X_AT, 1434972_X_AT, 1420850_AT, 1431506_S_AT, 1448282_AT, 1427504_S_AT, 1448778_AT, 1438289_A_AT, 1436573_AT, 1435821_S_AT, 1424314_AT, 1…	4.1022	2.19e-10
GOTERM_BP_ALL	GO:0051169~nuclear transport	38	1.93779	2e-13	1416791_A_AT, 1433580_AT, 1438951_X_AT, 1434351_AT, 1460551_AT, 1451118_A_AT, 1434367_S_AT, 1441645_S_AT, 1428188_AT, 1423431_A_AT, 1426946_AT, 1436816_AT, 1415860_AT, 1451377_A_AT, 1448133_AT, 1448369_AT, 1428096_AT, 1423046_S_AT, 1433569_X_AT, 1448526_AT, 1439270_X_AT, 1433663_S_AT, 1418443_AT, 1424466_AT, 1418504_AT, 1450778_A_AT, 1438977_X_AT, 1449200_AT, 1428328_AT, 1441942_X_AT, 1418530_AT,…	3.87455	3.57e-10
GOTERM_MF_ALL	GO:0008026~ATP-dependent helicase activity	34	1.73381	4.28e-13	1438962_S_AT, 1438853_X_AT, 1434710_AT, 1436728_S_AT, 1417242_AT, 1416751_A_AT, 1416140_A_AT, 1438447_AT, 1415713_A_AT, 1438168_X_AT, 1455814_X_AT, 1452838_AT, 1423925_AT, 1424206_AT, 1430980_A_AT, 1441062_AT, 1448953_AT, 1426718_AT, 1438832_X_AT, 1451065_A_AT, 1447935_AT, 1460571_AT, 1434607_AT, 1447779_X_AT, 1457954_AT, 1428522_AT, 1460396_AT, 1452210_AT, 1426626_AT, 1448270_AT, 1448221_AT, 145…	4.20287	6.73e-10
GOTERM_MF_ALL	GO:0070035~purine NTP-dependent helicase activity	34	1.73381	4.28e-13	1438962_S_AT, 1438853_X_AT, 1434710_AT, 1436728_S_AT, 1417242_AT, 1416751_A_AT, 1416140_A_AT, 1438447_AT, 1415713_A_AT, 1438168_X_AT, 1455814_X_AT, 1452838_AT, 1423925_AT, 1424206_AT, 1430980_A_AT, 1441062_AT, 1448953_AT, 1426718_AT, 1438832_X_AT, 1451065_A_AT, 1447935_AT, 1460571_AT, 1434607_AT, 1447779_X_AT, 1457954_AT, 1428522_AT, 1460396_AT, 1452210_AT, 1426626_AT, 1448270_AT, 1448221_AT, 145…	4.20287	6.73e-10
GOTERM_MF_ALL	GO:0008135~translation factor activity, nucleic acid binding	36	1.8358	9.99e-13	1415858_AT, 1437859_X_AT, 1434710_AT, 1419736_A_AT, 1438835_A_AT, 1452052_S_AT, 1433886_AT, 1427036_A_AT, 1460575_AT, 1438025_AT, 1416100_AT, 1418171_AT, 1415863_AT, 1430980_A_AT, 1434524_AT, 1428754_AT, 1436724_A_AT, 1420024_S_AT, 1424013_AT, 1417364_AT, 1451521_X_AT, 1431075_A_AT, 1423728_AT, 1456107_X_AT, 1426674_AT, 1423820_AT, 1439439_X_AT, 1450908_AT, 1427578_A_AT, 1421029_A_AT, 1416941_S_A…	3.90518	1.57e-09
GOTERM_MF_ALL	GO:0008094~DNA-dependent ATPase activity	22	1.12188	1.43e-12	1455335_AT, 1436728_S_AT, 1424257_AT, 1438447_AT, 1454092_A_AT, 1448585_AT, 1437163_X_AT, 1417503_AT, 1441062_AT, 1448953_AT, 1418281_AT, 1452917_AT, 1450701_A_AT, 1418584_AT, 1434892_X_AT, 1456293_S_AT, 1452210_AT, 1451741_A_AT, 1424321_AT, 1458427_AT, 1416620_AT, 1417437_AT, 1448497_AT, 1438161_S_AT, 1434734_AT, 1457669_X_AT, 1418342_AT, 1451968_AT	6.15466	2.24e-09
GOTERM_MF_ALL	GO:0003899~DNA-directed RNA polymerase activity	21	1.07088	2.09e-12	1429456_A_AT, 1417775_AT, 1424565_AT, 1434453_AT, 1439266_A_AT, 1431390_A_AT, 1415754_AT, 1435057_X_AT, 1422517_A_AT, 1424258_AT, 1418036_AT, 1419058_AT, 1449648_S_AT, 1426890_A_AT, 1416341_AT, 1418369_AT, 1424473_AT, 1417138_S_AT, 1416270_AT, 1424227_AT, 1428296_AT, 1417041_AT, 1417720_AT	6.37847	3.29e-09
GOTERM_MF_ALL	GO:0034062~RNA polymerase activity	21	1.07088	2.09e-12	1429456_A_AT, 1417775_AT, 1424565_AT, 1434453_AT, 1439266_A_AT, 1431390_A_AT, 1415754_AT, 1435057_X_AT, 1422517_A_AT, 1424258_AT, 1418036_AT, 1419058_AT, 1449648_S_AT, 1426890_A_AT, 1416341_AT, 1418369_AT, 1424473_AT, 1417138_S_AT, 1416270_AT, 1424227_AT, 1428296_AT, 1417041_AT, 1417720_AT	6.37847	3.29e-09
GOTERM_BP_ALL	GO:0006310~DNA recombination	31	1.58083	6.71e-12	1417938_AT, 1455335_AT, 1452241_AT, 1417360_AT, 1435054_AT, 1416988_AT, 1425271_AT, 1437309_A_AT, 1448103_S_AT, 1422482_AT, 1429295_S_AT, 1425753_A_AT, 1430225_AT, 1448953_AT, 1418281_AT, 1439487_AT, 1421082_S_AT, 1423539_AT, 1416585_AT, 1448828_AT, 1442058_S_AT, 1418026_AT, 1426297_AT, 1423293_AT, 1416641_AT, 1450862_AT, 1416746_AT, 1416915_AT, 1417437_AT, 1418308_AT, 1434734_AT, 1424149_AT, 145…	4.13014	1.2e-08
GOTERM_BP_ALL	GO:0006325~chromatin organization	73	3.72259	1.17e-11	1448413_AT, 1424854_AT, 1433777_AT, 1416569_AT, 1448476_AT, 1433996_AT, 1449052_A_AT, 1424206_AT, 1429227_X_AT, 1423105_A_AT, 1450569_A_AT, 1448709_AT, 1428827_AT, 1420056_S_AT, 1416585_AT, 1455185_S_AT, 1427382_A_AT, 1436561_AT, 1452778_X_AT, 1426363_X_AT, 1452003_AT, 1416544_AT, 1444583_AT, 1457954_AT, 1426804_AT, 1436266_X_AT, 1426297_AT, 1448928_AT, 1416746_AT, 1422948_S_AT, 1438940_X_AT, 145…	2.31567	2.09e-08
GOTERM_BP_ALL	GO:0008033~tRNA processing	29	1.47884	3.37e-11	1418869_A_AT, 1419130_AT, 1439155_AT, 1423943_AT, 1416685_S_AT, 1419461_AT, 1428477_AT, 1436494_X_AT, 1426781_AT, 1449933_A_AT, 1448419_AT, 1452086_AT, 1428754_AT, 1452075_AT, 1424792_AT, 1435734_X_AT, 1451083_S_AT, 1423612_AT, 1444049_AT, 1423850_AT, 1428458_AT, 1424333_AT, 1423373_AT, 1443750_S_AT, 1417972_S_AT, 1418491_A_AT, 1419680_A_AT, 1437109_S_AT, 1435728_AT, 1450630_AT, 1435118_AT, 14231…	4.13965	6.03e-08
GOTERM_CC_ALL	GO:0005840~ribosome	51	2.60071	5.65e-11	1422819_AT, 1438502_X_AT, 1448373_AT, 1420381_A_AT, 1450925_A_AT, 1433646_AT, 1416595_AT, 1453433_AT, 1425189_A_AT, 1422451_AT, 1450880_AT, 1417918_AT, 1450405_AT, 1417542_AT, 1426958_AT, 1454639_X_AT, 1451164_A_AT, 1422859_A_AT, 1429453_A_AT, 1448488_AT, 1415860_AT, 1434328_AT, 1427158_AT, 1423823_AT, 1452580_A_AT, 1434971_X_AT, 1422128_AT, 1433928_A_AT, 1429759_AT, 1422464_AT, 1416896_AT, 14162…	2.72412	8.09e-08
GOTERM_CC_ALL	GO:0000785~chromatin	46	2.34574	9.87e-11	1439436_X_AT, 1424854_AT, 1416184_S_AT, 1451459_AT, 1433996_AT, 1449052_A_AT, 1428251_AT, 1427197_AT, 1426612_AT, 1423212_AT, 1450983_AT, 1457708_AT, 1418226_AT, 1450780_S_AT, 1427382_A_AT, 1436561_AT, 1426363_X_AT, 1457954_AT, 1426804_AT, 1436266_X_AT, 1426297_AT, 1416746_AT, 1422948_S_AT, 1423092_AT, 1438940_X_AT, 1433507_A_AT, 1450842_A_AT, 1416915_AT, 1448122_AT, 1433718_A_AT, 1422495_A_AT, 1…	2.85911	1.41e-07
GOTERM_BP_ALL	GO:0051726~regulation of cell cycle	55	2.80469	9.18e-11	1417506_AT, 1448542_AT, 1416988_AT, 1433430_S_AT, 1426580_AT, 1420623_X_AT, 1434351_AT, 1427197_AT, 1439208_AT, 1426612_AT, 1449708_S_AT, 1422460_AT, 1417450_A_AT, 1450677_AT, 1448212_AT, 1424278_A_AT, 1426297_AT, 1450873_AT, 1416746_AT, 1456753_AT, 1418841_S_AT, 1452128_A_AT, 1416176_AT, 1424891_A_AT, 1424143_A_AT, 1441910_X_AT, 1448638_AT, 1429499_AT, 1452207_AT, 1419838_S_AT, 1425048_A_AT, 142…	2.56811	1.64e-07
GOTERM_BP_ALL	GO:0034621~cellular macromolecular complex subunit organization	60	3.05966	9.49e-11	1417360_AT, 1424854_AT, 1448476_AT, 1451459_AT, 1424577_AT, 1429227_X_AT, 1456215_AT, 1441645_S_AT, 1420850_AT, 1424013_AT, 1448224_AT, 1448307_AT, 1454968_AT, 1423616_AT, 1452778_X_AT, 1426946_AT, 1426363_X_AT, 1448212_AT, 1444583_AT, 1426804_AT, 1424300_AT, 1416746_AT, 1422948_S_AT, 1427578_A_AT, 1416864_AT, 1450842_A_AT, 1415710_AT, 1429043_AT, 1423642_AT, 1428096_AT, 1457083_AT, 1430139_AT, 1…	2.44709	1.7e-07
GOTERM_MF_ALL	GO:0042623~ATPase activity, coupled	54	2.7537	1.56e-10	1438962_S_AT, 1455335_AT, 1417242_AT, 1436728_S_AT, 1416140_A_AT, 1424257_AT, 1416751_A_AT, 1415713_A_AT, 1420623_X_AT, 1454092_A_AT, 1423925_AT, 1424206_AT, 1441062_AT, 1448953_AT, 1452917_AT, 1438832_X_AT, 1451065_A_AT, 1450701_A_AT, 1428365_A_AT, 1434607_AT, 1427250_AT, 1457954_AT, 1456293_S_AT, 1451741_A_AT, 1424321_AT, 1448221_AT, 1448497_AT, 1434734_AT, 1423814_AT, 1437984_X_AT, 1448026_AT,…	2.57427	2.45e-07
GOTERM_BP_ALL	GO:0016568~chromatin modification	58	2.95767	1.75e-10	1448413_AT, 1433777_AT, 1416569_AT, 1433996_AT, 1449052_A_AT, 1424206_AT, 1423105_A_AT, 1450569_A_AT, 1428827_AT, 1420056_S_AT, 1416585_AT, 1455185_S_AT, 1427382_A_AT, 1436561_AT, 1426363_X_AT, 1452003_AT, 1416544_AT, 1444583_AT, 1457954_AT, 1426804_AT, 1426297_AT, 1448928_AT, 1452128_A_AT, 1438412_AT, 1428061_AT, 1451141_AT, 1415775_AT, 1418330_AT, 1419743_S_AT, 1448026_AT, 1430139_AT, 1454776_A…	2.45573	3.13e-07
GOTERM_MF_ALL	GO:0016887~ATPase activity	62	3.16165	3.42e-10	1438962_S_AT, 1455335_AT, 1417242_AT, 1436728_S_AT, 1416140_A_AT, 1424257_AT, 1416751_A_AT, 1416988_AT, 1415713_A_AT, 1420623_X_AT, 1454092_A_AT, 1423925_AT, 1424206_AT, 1441062_AT, 1448953_AT, 1452917_AT, 1438832_X_AT, 1451065_A_AT, 1450701_A_AT, 1428365_A_AT, 1427250_AT, 1434607_AT, 1457954_AT, 1426804_AT, 1456293_S_AT, 1451741_A_AT, 1423863_AT, 1424321_AT, 1448221_AT, 1448497_AT, 1423814_AT, 1…	2.34558	5.39e-07
GOTERM_BP_ALL	GO:0016569~covalent chromatin modification	33	1.68281	3.68e-10	1415703_AT, 1448653_AT, 1416569_AT, 1433996_AT, 1449052_A_AT, 1427192_A_AT, 1448246_AT, 1445684_S_AT, 1424873_AT, 1422979_AT, 1442094_AT, 1417541_AT, 1423105_A_AT, 1456566_X_AT, 1450569_A_AT, 1422482_AT, 1416585_AT, 1456730_X_AT, 1420113_S_AT, 1429047_AT, 1455185_S_AT, 1436979_X_AT, 1427382_A_AT, 1418640_AT, 1436561_AT, 1452003_AT, 1416544_AT, 1426783_AT, 1426804_AT, 1426297_AT, 1425059_AT, 14521…	3.43484	6.57e-07
GOTERM_BP_ALL	GO:0043933~macromolecular complex subunit organization	77	3.92657	4.63e-10	1417360_AT, 1424854_AT, 1416439_AT, 1448476_AT, 1451459_AT, 1424577_AT, 1429227_X_AT, 1456215_AT, 1441645_S_AT, 1448226_AT, 1420850_AT, 1424013_AT, 1448224_AT, 1448307_AT, 1454968_AT, 1423616_AT, 1422778_AT, 1452778_X_AT, 1426946_AT, 1426363_X_AT, 1448212_AT, 1444583_AT, 1426804_AT, 1424300_AT, 1433528_AT, 1416746_AT, 1422948_S_AT, 1427578_A_AT, 1450842_A_AT, 1416864_AT, 1434437_X_AT, 1415710_AT,…	2.09647	8.29e-07
GOTERM_BP_ALL	GO:0006457~protein folding	38	1.93779	1.21e-09	1450657_AT, 1415744_AT, 1418504_AT, 1417258_AT, 1421750_A_AT, 1420623_X_AT, 1431182_AT, 1454888_AT, 1416858_A_AT, 1433535_X_AT, 1416755_AT, 1415816_AT, 1415889_A_AT, 1456196_X_AT, 1416362_A_AT, 1449324_AT, 1416288_AT, 1431506_S_AT, 1428658_AT, 1423517_AT, 1416037_A_AT, 1421950_AT, 1428892_AT, 1451083_S_AT, 1450668_S_AT, 1416364_AT, 1418986_A_AT, 1448184_AT, 1415785_A_AT, 1438902_A_AT, 1429476_S_A…	2.98981	2.16e-06
GOTERM_BP_ALL	GO:0000075~cell cycle checkpoint	23	1.17287	1.21e-09	1416988_AT, 1441984_AT, 1427197_AT, 1439208_AT, 1426612_AT, 1422460_AT, 1423922_S_AT, 1449708_S_AT, 1418404_AT, 1435005_AT, 1456280_AT, 1448314_AT, 1450677_AT, 1416757_AT, 1448212_AT, 1424278_A_AT, 1428830_AT, 1417830_AT, 1416746_AT, 1415720_S_AT, 1456753_AT, 1452128_A_AT, 1424891_A_AT, 1418308_AT, 1428727_AT, 1424143_A_AT	4.41966	2.16e-06
GOTERM_BP_ALL	GO:0034622~cellular macromolecular complex assembly	53	2.7027	1.49e-09	1417360_AT, 1424854_AT, 1448476_AT, 1451459_AT, 1424577_AT, 1429227_X_AT, 1456215_AT, 1441645_S_AT, 1420850_AT, 1448224_AT, 1448307_AT, 1454968_AT, 1423616_AT, 1452778_X_AT, 1426946_AT, 1426363_X_AT, 1448212_AT, 1424300_AT, 1426804_AT, 1416746_AT, 1422948_S_AT, 1427578_A_AT, 1416864_AT, 1450842_A_AT, 1415710_AT, 1429043_AT, 1423642_AT, 1428096_AT, 1457083_AT, 1430139_AT, 1429499_AT, 1451044_AT, 1…	2.44051	2.66e-06
GOTERM_BP_ALL	GO:0006730~one-carbon metabolic process	36	1.8358	1.55e-09	1448653_AT, 1423099_A_AT, 1433996_AT, 1449052_A_AT, 1448969_AT, 1422979_AT, 1423667_AT, 1417541_AT, 1434973_AT, 1417125_AT, 1457708_AT, 1426749_AT, 1420024_S_AT, 1424013_AT, 1420113_S_AT, 1449072_A_AT, 1419172_AT, 1427382_A_AT, 1436561_AT, 1421904_AT, 1416544_AT, 1425179_AT, 1443824_S_AT, 1419254_AT, 1452787_A_AT, 1456653_A_AT, 1425059_AT, 1450725_S_AT, 1415916_A_AT, 1460669_AT, 1418330_AT, 14163…	3.07454	2.77e-06
GOTERM_CC_ALL	GO:0000790~nuclear chromatin	23	1.17287	2.68e-09	1448653_AT, 1433996_AT, 1449052_A_AT, 1428251_AT, 1416045_A_AT, 1427197_AT, 1424873_AT, 1422979_AT, 1426612_AT, 1450416_AT, 1423212_AT, 1450983_AT, 1427382_A_AT, 1436561_AT, 1426363_X_AT, 1434660_AT, 1426804_AT, 1426297_AT, 1416746_AT, 1456308_X_AT, 1448122_AT, 1416915_AT, 1423416_AT, 1417719_AT, 1452207_AT	4.28866	3.84e-06
GOTERM_CC_ALL	GO:0000792~heterochromatin	22	1.12188	3.29e-09	1439436_X_AT, 1448653_AT, 1433996_AT, 1449052_A_AT, 1448246_AT, 1428251_AT, 1445684_S_AT, 1416045_A_AT, 1427197_AT, 1424873_AT, 1422979_AT, 1417541_AT, 1450416_AT, 1423212_AT, 1418226_AT, 1427382_A_AT, 1436561_AT, 1426363_X_AT, 1426804_AT, 1436266_X_AT, 1416746_AT, 1456308_X_AT, 1423092_AT, 1448122_AT, 1423416_AT, 1433718_A_AT, 1430139_AT	4.42394	4.7e-06
GOTERM_MF_ALL	GO:0003743~translation initiation factor activity	24	1.22387	3.3e-09	1415858_AT, 1434710_AT, 1419736_A_AT, 1452052_S_AT, 1433886_AT, 1427036_A_AT, 1460575_AT, 1416100_AT, 1430980_A_AT, 1415863_AT, 1434524_AT, 1428754_AT, 1436724_A_AT, 1423728_AT, 1431075_A_AT, 1451521_X_AT, 1426674_AT, 1450908_AT, 1427578_A_AT, 1416941_S_AT, 1460730_AT, 1417718_AT, 1452662_A_AT, 1456617_A_AT, 1424343_A_AT, 1451211_A_AT, 1456374_X_AT	4.11514	5.19e-06
GOTERM_BP_ALL	GO:0032774~RNA biosynthetic process	37	1.88679	3.62e-09	1437115_AT, 1424257_AT, 1424643_AT, 1451509_AT, 1454092_A_AT, 1448585_AT, 1424258_AT, 1437163_X_AT, 1452600_AT, 1418036_AT, 1456215_AT, 1418593_AT, 1418369_AT, 1448224_AT, 1417138_S_AT, 1424473_AT, 1429047_AT, 1451995_AT, 1424227_AT, 1423483_S_AT, 1450701_A_AT, 1422778_AT, 1448884_AT, 1418584_AT, 1424565_AT, 1431415_A_AT, 1423601_S_AT, 1433528_AT, 1428522_AT, 1456293_S_AT, 1435057_X_AT, 1426626_A…	2.93424	6.46e-06
GOTERM_BP_ALL	GO:0065003~macromolecular complex assembly	70	3.56961	5.51e-09	1417360_AT, 1424854_AT, 1416439_AT, 1448476_AT, 1451459_AT, 1424577_AT, 1429227_X_AT, 1456215_AT, 1441645_S_AT, 1448226_AT, 1420850_AT, 1448224_AT, 1448307_AT, 1454968_AT, 1423616_AT, 1452778_X_AT, 1422778_AT, 1426946_AT, 1426363_X_AT, 1448212_AT, 1426804_AT, 1424300_AT, 1433528_AT, 1416746_AT, 1422948_S_AT, 1427578_A_AT, 1450842_A_AT, 1416864_AT, 1434437_X_AT, 1415710_AT, 1424891_A_AT, 1429043_A…	2.0694	9.86e-06
GOTERM_BP_ALL	GO:0016570~histone modification	30	1.52983	1.04e-08	1415703_AT, 1448653_AT, 1416569_AT, 1433996_AT, 1427192_A_AT, 1448246_AT, 1445684_S_AT, 1424873_AT, 1422979_AT, 1442094_AT, 1423105_A_AT, 1456566_X_AT, 1450569_A_AT, 1422482_AT, 1416585_AT, 1456730_X_AT, 1420113_S_AT, 1429047_AT, 1455185_S_AT, 1436979_X_AT, 1418640_AT, 1427382_A_AT, 1436561_AT, 1452003_AT, 1416544_AT, 1426783_AT, 1426297_AT, 1425059_AT, 1452128_A_AT, 1428061_AT, 1438412_AT, 14511…	3.25835	1.86e-05
GOTERM_BP_ALL	GO:0006351~transcription, DNA-dependent	35	1.7848	1.95e-08	1437115_AT, 1424257_AT, 1424643_AT, 1451509_AT, 1454092_A_AT, 1448585_AT, 1424258_AT, 1437163_X_AT, 1452600_AT, 1456215_AT, 1418593_AT, 1448224_AT, 1417138_S_AT, 1424473_AT, 1429047_AT, 1451995_AT, 1424227_AT, 1423483_S_AT, 1450701_A_AT, 1422778_AT, 1448884_AT, 1418584_AT, 1424565_AT, 1431415_A_AT, 1423601_S_AT, 1433528_AT, 1428522_AT, 1456293_S_AT, 1435057_X_AT, 1426626_AT, 1451741_A_AT, 1415754…	2.86663	3.49e-05
GOTERM_MF_ALL	GO:0016779~nucleotidyltransferase activity	34	1.73381	4.56e-08	1429456_A_AT, 1424216_A_AT, 1434453_AT, 1439266_A_AT, 1448650_A_AT, 1428304_AT, 1443733_X_AT, 1424258_AT, 1452676_A_AT, 1418036_AT, 1448277_AT, 1434524_AT, 1444015_AT, 1456055_X_AT, 1449648_S_AT, 1423431_A_AT, 1426890_A_AT, 1418369_AT, 1417138_S_AT, 1424473_AT, 1424227_AT, 1417720_AT, 1434256_S_AT, 1427094_AT, 1426838_AT, 1417775_AT, 1424565_AT, 1431390_A_AT, 1415754_AT, 1435057_X_AT, 1422517_A_A…	2.84604	7.18e-05
GOTERM_MF_ALL	GO:0051082~unfolded protein binding	24	1.22387	4.72e-08	1415744_AT, 1418504_AT, 1417258_AT, 1421750_A_AT, 1420623_X_AT, 1431182_AT, 1454888_AT, 1433535_X_AT, 1416755_AT, 1415816_AT, 1415889_A_AT, 1416288_AT, 1423517_AT, 1416037_A_AT, 1421950_AT, 1416364_AT, 1418986_A_AT, 1415785_A_AT, 1429476_S_AT, 1438902_A_AT, 1437497_A_AT, 1415867_AT, 1416024_X_AT, 1416170_AT, 1455988_A_AT, 1448122_AT, 1423151_AT, 1430034_AT, 1432416_A_AT	3.64484	7.44e-05
GOTERM_BP_ALL	GO:0043414~biopolymer methylation	25	1.27486	4.24e-08	1448653_AT, 1423099_A_AT, 1433996_AT, 1449052_A_AT, 1448969_AT, 1422979_AT, 1417541_AT, 1457708_AT, 1426749_AT, 1420024_S_AT, 1424013_AT, 1420113_S_AT, 1427382_A_AT, 1436561_AT, 1421904_AT, 1416544_AT, 1452787_A_AT, 1425059_AT, 1460669_AT, 1416347_AT, 1418330_AT, 1418388_S_AT, 1417044_AT, 1430139_AT, 1419743_S_AT, 1452168_X_AT, 1426500_AT, 1454776_AT, 1451026_AT	3.5184	7.58e-05
GOTERM_BP_ALL	GO:0032259~methylation	26	1.32585	9.8e-08	1448653_AT, 1423099_A_AT, 1433996_AT, 1449052_A_AT, 1448969_AT, 1422979_AT, 1417541_AT, 1457708_AT, 1426749_AT, 1420024_S_AT, 1424013_AT, 1420113_S_AT, 1449072_A_AT, 1427382_A_AT, 1436561_AT, 1421904_AT, 1416544_AT, 1452787_A_AT, 1425059_AT, 1460669_AT, 1418330_AT, 1416347_AT, 1418388_S_AT, 1417044_AT, 1430139_AT, 1419743_S_AT, 1452168_X_AT, 1426500_AT, 1454776_AT, 1451026_AT	3.2886	0.000175
GOTERM_MF_ALL	GO:0003735~structural constituent of ribosome	37	1.88679	1.23e-07	1422819_AT, 1438502_X_AT, 1420381_A_AT, 1450925_A_AT, 1453752_AT, 1416595_AT, 1453433_AT, 1448799_S_AT, 1456383_AT, 1425189_A_AT, 1449194_AT, 1449294_AT, 1422451_AT, 1450880_AT, 1453096_X_AT, 1417918_AT, 1450405_AT, 1426958_AT, 1423219_A_AT, 1420846_AT, 1435655_AT, 1454639_X_AT, 1451164_A_AT, 1422859_A_AT, 1429453_A_AT, 1448488_AT, 1415860_AT, 1434328_AT, 1427158_AT, 1452580_A_AT, 1426793_A_AT, 1…	2.60489	0.000194
GOTERM_MF_ALL	GO:0008757~S-adenosylmethionine-dependent methyltransferase activity	24	1.22387	2.59e-07	1424019_AT, 1452839_AT, 1439155_AT, 1423099_A_AT, 1433996_AT, 1449052_A_AT, 1436494_X_AT, 1422979_AT, 1428827_AT, 1452086_AT, 1449749_S_AT, 1427382_A_AT, 1436561_AT, 1426290_AT, 1416544_AT, 1453106_A_AT, 1452787_A_AT, 1423850_AT, 1425059_AT, 1430889_A_AT, 1436962_AT, 1436036_AT, 1419743_S_AT, 1439811_AT, 1423138_AT, 1426500_AT, 1454776_AT	3.35709	0.000407
GOTERM_BP_ALL	GO:0051170~nuclear import	21	1.07088	3.9e-07	1418443_AT, 1424466_AT, 1438977_X_AT, 1434351_AT, 1441942_X_AT, 1448809_AT, 1417974_AT, 1460551_AT, 1423531_A_AT, 1451118_A_AT, 1434578_X_AT, 1434367_S_AT, 1441645_S_AT, 1418274_AT, 1450386_AT, 1426946_AT, 1418590_AT, 1415860_AT, 1455043_AT, 1450814_A_AT, 1448369_AT, 1430019_A_AT, 1428096_AT, 1454955_AT, 1433569_X_AT, 1428968_AT, 1448526_AT, 1439270_X_AT	3.61789	0.000697
GOTERM_MF_ALL	GO:0004540~ribonuclease activity	22	1.12188	5.85e-07	1460571_AT, 1451641_AT, 1417167_AT, 1453833_A_AT, 1437391_X_AT, 1419461_AT, 1428458_AT, 1448365_AT, 1418462_AT, 1452676_A_AT, 1426609_AT, 1423373_AT, 1443750_S_AT, 1448419_AT, 1417972_S_AT, 1452144_A_AT, 1428291_AT, 1435544_AT, 1435118_AT, 1452725_A_AT, 1450777_AT, 1424792_AT, 1437334_X_AT, 1424685_AT	3.43937	0.000921
KEGG_PATHWAY	mmu03040:Spliceosome	70	3.56961	3.02e-40	1450657_AT, 1417242_AT, 1452691_AT, 1424170_AT, 1438835_A_AT, 1423684_AT, 1415807_S_AT, 1415799_AT, 1420623_X_AT, 1421033_A_AT, 1423925_AT, 1433497_AT, 1416973_AT, 1429002_AT, 1428099_A_AT, 1460240_A_AT, 1418119_AT, 1420850_AT, 1449333_AT, 1431506_S_AT, 1416197_AT, 1448358_S_AT, 1424033_AT, 1456531_X_AT, 1448778_AT, 1427432_A_AT, 1418234_S_AT, 1448454_AT, 1455546_S_AT, 1424314_AT, 1424136_A_AT, 1…	6.12324	3.66e-37
KEGG_PATHWAY	mmu03030:DNA replication	30	1.52983	4.12e-25	1415945_AT, 1448777_AT, 1416251_AT, 1448650_A_AT, 1443733_X_AT, 1437309_A_AT, 1418036_AT, 1448277_AT, 1417503_AT, 1456055_X_AT, 1438852_X_AT, 1417947_AT, 1418369_AT, 1452917_AT, 1436808_X_AT, 1448938_AT, 1434079_S_AT, 1427094_AT, 1435733_X_AT, 1416433_AT, 1436708_X_AT, 1426838_AT, 1453833_A_AT, 1423293_AT, 1438320_S_AT, 1416641_AT, 1416214_AT, 1452210_AT, 1448187_AT, 1439269_X_AT, 1423700_AT, 141…	9.29733	4.99e-22
KEGG_PATHWAY	mmu04110:Cell cycle	55	2.80469	6.68e-24	1417037_AT, 1424257_AT, 1416575_AT, 1447363_S_AT, 1460621_X_AT, 1416251_AT, 1450920_AT, 1433430_S_AT, 1448387_AT, 1427197_AT, 1448219_A_AT, 1439208_AT, 1449708_S_AT, 1422460_AT, 1415707_AT, 1438852_X_AT, 1418226_AT, 1436808_X_AT, 1416773_AT, 1450677_AT, 1448205_AT, 1453804_A_AT, 1416664_AT, 1429418_AT, 1436708_X_AT, 1434564_AT, 1437608_X_AT, 1416815_S_AT, 1456293_S_AT, 1459104_AT, 1451741_A_AT, 1…	4.66077	8.08e-21
KEGG_PATHWAY	mmu00240:Pyrimidine metabolism	41	2.09077	1e-17	1452681_AT, 1439266_A_AT, 1448650_A_AT, 1416258_AT, 1443733_X_AT, 1424258_AT, 1452676_A_AT, 1448226_AT, 1421529_A_AT, 1449648_S_AT, 1454659_AT, 1424473_AT, 1417720_AT, 1448574_AT, 1426838_AT, 1424565_AT, 1422517_A_AT, 1438096_A_AT, 1434437_X_AT, 1448369_AT, 1439740_S_AT, 1416341_AT, 1416798_A_AT, 1428296_AT, 1417041_AT, 1455832_A_AT, 1419270_A_AT, 1416563_AT, 1452830_S_AT, 1434453_AT, 1448604_AT,…	4.63252	1.21e-14
KEGG_PATHWAY	mmu03018:RNA degradation	32	1.63182	2.71e-17	1424080_AT, 1418504_AT, 1417167_AT, 1424216_A_AT, 1432052_AT, 1419022_A_AT, 1452012_A_AT, 1455070_AT, 1418462_AT, 1426874_AT, 1452676_A_AT, 1431054_AT, 1433710_AT, 1423873_AT, 1427404_X_AT, 1426609_AT, 1444015_AT, 1454021_A_AT, 1435544_AT, 1426718_AT, 1418656_AT, 1448365_AT, 1426351_AT, 1448622_AT, 1423848_AT, 1448536_AT, 1428291_AT, 1437109_S_AT, 1426630_AT, 1431502_A_AT, 1450777_AT, 1434251_AT,…	5.785	3.28e-14
KEGG_PATHWAY	mmu03420:Nucleotide excision repair	27	1.37685	5.73e-17	1424257_AT, 1428906_AT, 1448387_AT, 1454092_A_AT, 1448585_AT, 1448650_A_AT, 1443733_X_AT, 1437163_X_AT, 1437309_A_AT, 1448277_AT, 1417503_AT, 1456055_X_AT, 1417454_AT, 1417947_AT, 1452917_AT, 1448938_AT, 1450701_A_AT, 1427094_AT, 1416433_AT, 1426838_AT, 1424222_S_AT, 1418584_AT, 1423293_AT, 1416641_AT, 1456293_S_AT, 1451741_A_AT, 1448187_AT, 1423700_AT, 1424321_AT, 1438647_X_AT, 1427194_A_AT, 144…	6.81083	1.33e-13
KEGG_PATHWAY	mmu03430:Mismatch repair	19	0.968893	8.63e-16	1417360_AT, 1416988_AT, 1443733_X_AT, 1437309_A_AT, 1448277_AT, 1417503_AT, 1456055_X_AT, 1430225_AT, 1417947_AT, 1452917_AT, 1423539_AT, 1448938_AT, 1416433_AT, 1426838_AT, 1418026_AT, 1423293_AT, 1416641_AT, 1448187_AT, 1423700_AT, 1424321_AT, 1416915_AT, 1427965_AT, 1438161_S_AT, 1457669_X_AT, 1418342_AT, 1432538_A_AT	9.36776	1.08e-12
KEGG_PATHWAY	mmu00230:Purine metabolism	46	2.34574	1.16e-12	1433567_AT, 1439266_A_AT, 1448650_A_AT, 1423801_A_AT, 1443733_X_AT, 1424258_AT, 1452676_A_AT, 1448651_AT, 1448226_AT, 1449648_S_AT, 1424473_AT, 1435656_AT, 1417720_AT, 1448574_AT, 1424436_AT, 1426838_AT, 1424565_AT, 1450387_S_AT, 1422517_A_AT, 1460726_AT, 1434437_X_AT, 1458218_S_AT, 1448369_AT, 1416356_AT, 1416341_AT, 1416798_A_AT, 1452831_S_AT, 1428296_AT, 1417041_AT, 1416283_AT, 1434453_AT, 141…	3.17807	1.4e-09
KEGG_PATHWAY	mmu04114:Oocyte meiosis	34	1.73381	1.29e-09	1416896_AT, 1422535_AT, 1439377_X_AT, 1460621_X_AT, 1450920_AT, 1433430_S_AT, 1424046_AT, 1448387_AT, 1448219_A_AT, 1425554_A_AT, 1422460_AT, 1460590_S_AT, 1415707_AT, 1432842_S_AT, 1417542_AT, 1460165_AT, 1448314_AT, 1433835_AT, 1424511_AT, 1448205_AT, 1416664_AT, 1427299_AT, 1452046_A_AT, 1419943_S_AT, 1420828_S_AT, 1437608_X_AT, 1417830_AT, 1433862_AT, 1448191_AT, 1418481_AT, 1422252_A_AT, 141…	3.2069	1.57e-06
KEGG_PATHWAY	mmu03020:RNA polymerase	16	0.81591	1.45e-09	1417775_AT, 1424565_AT, 1434453_AT, 1439266_A_AT, 1435057_X_AT, 1415754_AT, 1422517_A_AT, 1424258_AT, 1419058_AT, 1449648_S_AT, 1416341_AT, 1424473_AT, 1417138_S_AT, 1416270_AT, 1424227_AT, 1428296_AT, 1417041_AT, 1417720_AT	6.42778	1.76e-06
KEGG_PATHWAY	mmu03410:Base excision repair	18	0.917899	2.25e-08	1435715_X_AT, 1448650_A_AT, 1443733_X_AT, 1448277_AT, 1425753_A_AT, 1456055_X_AT, 1457708_AT, 1424322_AT, 1417947_AT, 1437715_X_AT, 1427094_AT, 1426838_AT, 1422503_S_AT, 1416135_AT, 1416641_AT, 1448187_AT, 1435368_A_AT, 1419433_AT, 1416176_AT, 1416587_A_AT, 1417800_AT, 1456079_X_AT, 1425048_A_AT, 1416790_A_AT, 1421731_A_AT	4.8811	2.72e-05
KEGG_PATHWAY	mmu03440:Homologous recombination	14	0.713921	1.76e-07	1455335_AT, 1416433_AT, 1426838_AT, 1435054_AT, 1423293_AT, 1450862_AT, 1448187_AT, 1443733_X_AT, 1437309_A_AT, 1448277_AT, 1427965_AT, 1456055_X_AT, 1416748_A_AT, 1448953_AT, 1434734_AT, 1418281_AT, 1448938_AT	5.62431	0.000213
