# Supplementary material for: Global expression profiling reveals genetic programs underlying the developmental divergence between mouse and human embryogenesis
Source: BMC Genomics. 2013 Aug 20;14:568. doi: 10.1186/1471-2164-14-568 (PMC3924405; doi:10.1186/1471-2164-14-568)
Supplement: Additional file 14 — Is a table listing enriched GO categories for the ARCH-DOWN group in Additional file 11. [file 1471-2164-14-568-S14.xls]

## Sheet: AD-707-625-ANO
Additional file 14. List of enriched GO categories for the ARCH-DOWN group in Additional file 11.
Category	Term	Count	%	PValue	Genes	Fold Enrichment	FDR
UP_TISSUE	Kidney	171	27.36	7.3594e-34	1417421_AT, 1453181_X_AT, 1425143_A_AT, 1416337_AT, 1460194_AT, 1438115_A_AT, 1449067_AT, 1456071_A_AT, 1416381_A_AT, 1426256_AT, 1451532_S_AT, 1439036_A_AT, 1425632_A_AT, 1456601_X_AT, 1452716_AT, 1418519_AT, 1450995_AT, 1417868_A_AT, 1448393_AT, 1424809_AT, 1422905_S_AT, 1422483_A_AT, 1417611_AT, 1420967_AT, 1456227_X_AT, 1434768_AT, 1423411_AT, 1424176_A_AT, 1415802_AT, 1436499_AT, 1418320_AT,…	2.63412	8.90524e-31
UP_TISSUE	Liver	215	34.4	5.7142e-29	1425143_A_AT, 1416337_AT, 1448764_A_AT, 1460194_AT, 1426236_A_AT, 1438115_A_AT, 1449067_AT, 1422476_AT, 1433842_AT, 1450138_A_AT, 1449064_AT, 1416381_A_AT, 1432181_S_AT, 1416298_AT, 1437100_X_AT, 1434628_A_AT, 1419614_AT, 1425632_A_AT, 1425676_A_AT, 1425107_A_AT, 1437397_AT, 1418069_AT, 1431805_A_AT, 1418519_AT, 1423309_AT, 1452213_AT, 1422917_AT, 1417868_A_AT, 1448393_AT, 1432016_A_AT, 1428323_A…	2.08794	6.91447e-26
UP_TISSUE	Colon	66	10.56	1.37938e-08	1454268_A_AT, 1431980_A_AT, 1448499_A_AT, 1449106_AT, 1449674_S_AT, 1424865_AT, 1425538_X_AT, 1417133_AT, 1426236_A_AT, 1425675_S_AT, 1451776_S_AT, 1451261_S_AT, 1422476_AT, 1419167_AT, 1448508_AT, 1422824_S_AT, 1437100_X_AT, 1448956_AT, 1460682_S_AT, 1424254_AT, 1425974_A_AT, 1421571_A_AT, 1417872_AT, 1417895_A_AT, 1418438_AT, 1460406_AT, 1420647_A_AT, 1416629_AT, 1432372_A_AT, 1438021_AT, 14236…	2.12215	1.66911e-05
UP_TISSUE	Placenta	49	7.84	1.3783e-07	1425159_AT, 1422906_AT, 1419493_A_AT, 1425143_A_AT, 1417185_AT, 1449674_S_AT, 1448169_AT, 1420820_AT, 1457658_X_AT, 1429183_AT, 1417490_AT, 1422867_AT, 1418486_AT, 1416709_A_AT, 1452203_AT, 1452059_AT, 1425974_A_AT, 1425107_A_AT, 1419649_S_AT, 1434436_AT, 1416385_A_AT, 1455972_X_AT, 1420647_A_AT, 1423691_X_AT, 1425900_AT, 1434719_AT, 1433720_S_AT, 1452927_X_AT, 1423611_AT, 1435989_X_AT, 1426529_A…	2.29931	0.000166781
UP_TISSUE	Mammary gland	101	16.16	2.29453e-06	1454268_A_AT, 1449968_S_AT, 1418073_AT, 1417185_AT, 1449674_S_AT, 1460194_AT, 1416762_AT, 1417288_AT, 1452291_AT, 1419051_AT, 1417490_AT, 1426147_S_AT, 1424737_AT, 1439036_A_AT, 1419649_S_AT, 1416385_A_AT, 1454866_S_AT, 1437048_X_AT, 1426195_A_AT, 1437397_AT, 1434642_AT, 1428804_AT, 1438021_AT, 1450626_AT, 1423309_AT, 1449007_AT, 1417868_A_AT, 1448393_AT, 1416832_AT, 1418560_AT, 1452167_AT, 14239…	1.59319	0.00277645
GOTERM_BP_ALL	GO:0045333~cellular respiration	12	1.92	2.13861e-06	1417285_A_AT, 1425143_A_AT, 1448610_A_AT, 1452206_AT, 1416337_AT, 1435841_S_AT, 1426688_AT, 1427441_A_AT, 1428235_AT, 1434341_X_AT, 1432016_A_AT, 1449481_AT, 1415891_AT	6.37004	0.00366359
GOTERM_CC_ALL	GO:0005764~lysosome	29	4.64	5.72234e-12	1433546_AT, 1451310_A_AT, 1424732_S_AT, 1426220_AT, 1434768_AT, 1416831_AT, 1434048_AT, 1416382_AT, 1415880_A_AT, 1417490_AT, 1452067_AT, 1422476_AT, 1424524_AT, 1443814_X_AT, 1448128_AT, 1448744_AT, 1433488_X_AT, 1418092_S_AT, 1450099_A_AT, 1416830_AT, 1424671_AT, 1416385_A_AT, 1448313_AT, 1415734_AT, 1451622_AT, 1448883_AT, 1418365_AT, 1435680_A_AT, 1450626_AT, 1417868_A_AT, 1452270_S_AT, 14364…	4.92961	7.79256e-09
GOTERM_CC_ALL	GO:0000323~lytic vacuole	29	4.64	6.57816e-12	1433546_AT, 1451310_A_AT, 1424732_S_AT, 1426220_AT, 1434768_AT, 1416831_AT, 1434048_AT, 1416382_AT, 1415880_A_AT, 1417490_AT, 1452067_AT, 1422476_AT, 1424524_AT, 1443814_X_AT, 1448128_AT, 1448744_AT, 1433488_X_AT, 1418092_S_AT, 1450099_A_AT, 1416830_AT, 1424671_AT, 1416385_A_AT, 1448313_AT, 1415734_AT, 1451622_AT, 1448883_AT, 1418365_AT, 1435680_A_AT, 1450626_AT, 1417868_A_AT, 1452270_S_AT, 14364…	4.90207	8.95807e-09
GOTERM_CC_ALL	GO:0016324~apical plasma membrane	15	2.4	4.39816e-06	1425536_AT, 1448964_AT, 1434851_S_AT, 1448341_A_AT, 1437048_X_AT, 1424176_A_AT, 1422497_AT, 1438115_A_AT, 1427133_S_AT, 1425530_A_AT, 1457658_X_AT, 1450109_S_AT, 1434559_AT, 1450850_AT, 1426642_AT, 1417490_AT, 1451139_AT, 1424809_AT, 1452270_S_AT, 1450982_AT, 1426151_A_AT, 1416579_A_AT	4.58449	0.00598918
GOTERM_BP_ALL	GO:0006869~lipid transport	17	2.72	1.14202e-06	1450966_AT, 1417610_AT, 1456495_S_AT, 1432466_A_AT, 1418278_AT, 1417561_AT, 1419095_A_AT, 1418069_AT, 1455201_X_AT, 1426219_AT, 1453080_AT, 1438840_X_AT, 1419233_X_AT, 1419400_AT, 1426225_AT, 1417761_AT, 1436504_X_AT, 1455593_AT, 1448318_AT, 1451601_A_AT	4.4742	0.00195637
GOTERM_BP_ALL	GO:0015980~energy derivation by oxidation of organic compounds	14	2.24	1.33864e-05	1417285_A_AT, 1425143_A_AT, 1448610_A_AT, 1452206_AT, 1416337_AT, 1435841_S_AT, 1417042_AT, 1426688_AT, 1427441_A_AT, 1428235_AT, 1434341_X_AT, 1432016_A_AT, 1449481_AT, 1415891_AT, 1450970_AT	4.4742	0.0229299
GOTERM_CC_ALL	GO:0005773~vacuole	30	4.8	3.10449e-11	1433546_AT, 1451310_A_AT, 1424732_S_AT, 1426220_AT, 1434768_AT, 1416831_AT, 1434048_AT, 1416382_AT, 1415880_A_AT, 1417490_AT, 1452067_AT, 1422476_AT, 1424524_AT, 1443814_X_AT, 1448128_AT, 1448744_AT, 1433488_X_AT, 1418092_S_AT, 1450099_A_AT, 1416830_AT, 1424671_AT, 1416385_A_AT, 1448313_AT, 1415734_AT, 1451622_AT, 1448883_AT, 1418365_AT, 1435680_A_AT, 1450626_AT, 1417868_A_AT, 1452270_S_AT, 14370…	4.44965	4.22765e-08
GOTERM_CC_ALL	GO:0045177~apical part of cell	20	3.2	1.07499e-07	1448964_AT, 1449330_AT, 1424176_A_AT, 1438115_A_AT, 1457658_X_AT, 1426642_AT, 1450850_AT, 1417490_AT, 1451139_AT, 1450982_AT, 1416579_A_AT, 1425536_AT, 1425525_A_AT, 1434851_S_AT, 1448341_A_AT, 1448261_AT, 1437048_X_AT, 1417920_AT, 1422497_AT, 1427133_S_AT, 1448883_AT, 1425530_A_AT, 1450109_S_AT, 1434559_AT, 1424809_AT, 1452270_S_AT, 1426151_A_AT	4.44965	0.000146391
GOTERM_BP_ALL	GO:0006732~coenzyme metabolic process	19	3.04	6.6547e-07	1423780_AT, 1435659_A_AT, 1448610_A_AT, 1452206_AT, 1449106_AT, 1435841_S_AT, 1418998_AT, 1435967_S_AT, 1448382_AT, 1426688_AT, 1426219_AT, 1427441_A_AT, 1455320_AT, 1415918_A_AT, 1452927_X_AT, 1428235_AT, 1450995_AT, 1426264_AT, 1428134_AT, 1432016_A_AT, 1417190_AT, 1427001_S_AT, 1418836_AT, 1415891_AT	4.16132	0.00114001
GOTERM_BP_ALL	GO:0010876~lipid localization	17	2.72	3.0464e-06	1450966_AT, 1417610_AT, 1456495_S_AT, 1432466_A_AT, 1418278_AT, 1417561_AT, 1419095_A_AT, 1418069_AT, 1455201_X_AT, 1426219_AT, 1453080_AT, 1438840_X_AT, 1419233_X_AT, 1419400_AT, 1426225_AT, 1417761_AT, 1436504_X_AT, 1455593_AT, 1448318_AT, 1451601_A_AT	4.15961	0.00521867
GOTERM_MF_ALL	GO:0019842~vitamin binding	16	2.56	6.64494e-06	1436178_AT, 1417823_AT, 1448964_AT, 1447800_X_AT, 1451455_AT, 1451622_AT, 1424126_AT, 1460194_AT, 1437397_AT, 1457825_X_AT, 1436417_AT, 1418519_AT, 1450995_AT, 1426225_AT, 1452270_S_AT, 1418649_AT, 1450970_AT	4.15692	0.0100301
GOTERM_BP_ALL	GO:0042157~lipoprotein metabolic process	10	1.6	0.000670484	1417610_AT, 1432466_A_AT, 1418278_AT, 1417561_AT, 1419095_A_AT, 1455201_X_AT, 1453080_AT, 1438840_X_AT, 1419233_X_AT, 1419400_AT, 1417761_AT, 1436504_X_AT, 1455593_AT	4.12097	1.14242
GOTERM_CC_ALL	GO:0042470~melanosome	11	1.76	0.000475965	1437465_A_AT, 1415880_A_AT, 1417490_AT, 1430295_AT, 1448313_AT, 1434768_AT, 1415734_AT, 1449674_S_AT, 1433866_X_AT, 1416629_AT, 1454626_AT, 1422880_AT	3.91569	0.646218
GOTERM_CC_ALL	GO:0048770~pigment granule	11	1.76	0.000475965	1437465_A_AT, 1415880_A_AT, 1417490_AT, 1430295_AT, 1448313_AT, 1434768_AT, 1415734_AT, 1449674_S_AT, 1433866_X_AT, 1416629_AT, 1454626_AT, 1422880_AT	3.91569	0.646218
GOTERM_BP_ALL	GO:0022900~electron transport chain	14	2.24	5.6498e-05	1454268_A_AT, 1416592_AT, 1417285_A_AT, 1425143_A_AT, 1448610_A_AT, 1428636_AT, 1416337_AT, 1428181_AT, 1426688_AT, 1456071_A_AT, 1428235_AT, 1434341_X_AT, 1422483_A_AT, 1449481_AT, 1451532_S_AT	3.91492	0.0967428
GOTERM_CC_ALL	GO:0005777~peroxisome	13	2.08	0.000160316	1450966_AT, 1448910_AT, 1417841_AT, 1448499_A_AT, 1431786_S_AT, 1460194_AT, 1448382_AT, 1451401_A_AT, 1426219_AT, 1451006_AT, 1417208_AT, 1416381_A_AT, 1424451_AT, 1455186_A_AT	3.7822	0.218095
GOTERM_CC_ALL	GO:0042579~microbody	13	2.08	0.000160316	1450966_AT, 1448910_AT, 1417841_AT, 1448499_A_AT, 1431786_S_AT, 1460194_AT, 1448382_AT, 1451401_A_AT, 1426219_AT, 1451006_AT, 1417208_AT, 1416381_A_AT, 1424451_AT, 1455186_A_AT	3.7822	0.218095
GOTERM_BP_ALL	GO:0016042~lipid catabolic process	15	2.4	9.46944e-05	1435036_AT, 1448489_AT, 1432466_A_AT, 1418278_AT, 1460194_AT, 1418069_AT, 1448382_AT, 1419136_AT, 1417208_AT, 1448786_AT, 1455593_AT, 1415984_AT, 1430700_A_AT, 1417785_AT, 1419614_AT	3.5059	0.162097
GOTERM_BP_ALL	GO:0051186~cofactor metabolic process	20	3.2	5.6474e-06	1423780_AT, 1435659_A_AT, 1448610_A_AT, 1449106_AT, 1452206_AT, 1418998_AT, 1424126_AT, 1427441_A_AT, 1426264_AT, 1428134_AT, 1418836_AT, 1435841_S_AT, 1435967_S_AT, 1448382_AT, 1426219_AT, 1426688_AT, 1455320_AT, 1452927_X_AT, 1415918_A_AT, 1428235_AT, 1450995_AT, 1432016_A_AT, 1417190_AT, 1427001_S_AT, 1415891_AT	3.44169	0.00967413
GOTERM_BP_ALL	GO:0006091~generation of precursor metabolites and energy	28	4.48	7.39905e-08	1454268_A_AT, 1417285_A_AT, 1435659_A_AT, 1425143_A_AT, 1428636_AT, 1448610_A_AT, 1416337_AT, 1452206_AT, 1427441_A_AT, 1456071_A_AT, 1426264_AT, 1434341_X_AT, 1419545_A_AT, 1451532_S_AT, 1450970_AT, 1416592_AT, 1416069_AT, 1435841_S_AT, 1428181_AT, 1417042_AT, 1434799_X_AT, 1426688_AT, 1425900_AT, 1415918_A_AT, 1452927_X_AT, 1428235_AT, 1439375_X_AT, 1433604_X_AT, 1416921_X_AT, 1432016_A_AT, 142…	3.35993	0.000126753
GOTERM_MF_ALL	GO:0050662~coenzyme binding	17	2.72	5.04813e-05	1423780_AT, 1438195_AT, 1428636_AT, 1433991_X_AT, 1455972_X_AT, 1451588_AT, 1435967_S_AT, 1417772_AT, 1448382_AT, 1426688_AT, 1449064_AT, 1451006_AT, 1426264_AT, 1432016_A_AT, 1422905_S_AT, 1415984_AT, 1451532_S_AT, 1427001_S_AT, 1460184_AT	3.34015	0.0761744
GOTERM_BP_ALL	GO:0005996~monosaccharide metabolic process	20	3.2	1.13802e-05	1449088_AT, 1423780_AT, 1448647_AT, 1435659_A_AT, 1452583_S_AT, 1448810_AT, 1442028_AT, 1450107_A_AT, 1426264_AT, 1426225_AT, 1435056_X_AT, 1424841_S_AT, 1416069_AT, 1435967_S_AT, 1434799_X_AT, 1417042_AT, 1425900_AT, 1452927_X_AT, 1415918_A_AT, 1433604_X_AT, 1439375_X_AT, 1416703_AT, 1416921_X_AT, 1416046_A_AT, 1428323_AT, 1418560_AT	3.27952	0.0194936
GOTERM_BP_ALL	GO:0006066~alcohol metabolic process	37	5.92	1.18099e-09	1423780_AT, 1422678_AT, 1449088_AT, 1448647_AT, 1435659_A_AT, 1452583_S_AT, 1448810_AT, 1432466_A_AT, 1418278_AT, 1442028_AT, 1417561_AT, 1455099_AT, 1455201_X_AT, 1449526_A_AT, 1450107_A_AT, 1426264_AT, 1426225_AT, 1426584_A_AT, 1456200_AT, 1416667_AT, 1435056_X_AT, 1424841_S_AT, 1450970_AT, 1438195_AT, 1416069_AT, 1435967_S_AT, 1417042_AT, 1434799_X_AT, 1432372_A_AT, 1425900_AT, 1438840_X_AT, 1…	3.21894	2.02316e-06
GOTERM_MF_ALL	GO:0048037~cofactor binding	23	3.68	3.20834e-06	1423780_AT, 1428636_AT, 1433991_X_AT, 1424126_AT, 1451006_AT, 1449064_AT, 1426264_AT, 1451532_S_AT, 1460184_AT, 1450970_AT, 1417823_AT, 1438195_AT, 1455972_X_AT, 1451455_AT, 1437397_AT, 1435967_S_AT, 1451588_AT, 1417772_AT, 1418519_AT, 1448382_AT, 1426688_AT, 1432016_A_AT, 1415984_AT, 1422905_S_AT, 1427001_S_AT	3.19931	0.00484287
GOTERM_BP_ALL	GO:0019318~hexose metabolic process	17	2.72	0.000100522	1423780_AT, 1449088_AT, 1448647_AT, 1435659_A_AT, 1452583_S_AT, 1416069_AT, 1435967_S_AT, 1417042_AT, 1434799_X_AT, 1425900_AT, 1450107_A_AT, 1415918_A_AT, 1452927_X_AT, 1426264_AT, 1426225_AT, 1433604_X_AT, 1439375_X_AT, 1416703_AT, 1416921_X_AT, 1428323_AT, 1416046_A_AT, 1435056_X_AT, 1418560_AT	3.15047	0.172065
GOTERM_BP_ALL	GO:0032787~monocarboxylic acid metabolic process	26	4.16	1.57509e-06	1450966_AT, 1449088_AT, 1448910_AT, 1435659_A_AT, 1419499_AT, 1448499_A_AT, 1460194_AT, 1456530_X_AT, 1417097_AT, 1417208_AT, 1426264_AT, 1426225_AT, 1424451_AT, 1423346_AT, 1443820_X_AT, 1460184_AT, 1425676_A_AT, 1448816_AT, 1434329_S_AT, 1455994_X_AT, 1455972_X_AT, 1424097_AT, 1417042_AT, 1448382_AT, 1437465_A_AT, 1415918_A_AT, 1452927_X_AT, 1450995_AT, 1416703_AT, 1428323_AT, 1436689_A_AT, 141…	3.03845	0.00269826
GOTERM_CC_ALL	GO:0005911~cell-cell junction	17	2.72	0.000199237	1435155_AT, 1452294_AT, 1439476_AT, 1416697_AT, 1434851_S_AT, 1448261_AT, 1459973_X_AT, 1448873_AT, 1435493_AT, 1450109_S_AT, 1417231_AT, 1422445_AT, 1417896_AT, 1435800_A_AT, 1451407_AT, 1426911_AT, 1448393_AT, 1424809_AT, 1426147_S_AT, 1449740_S_AT	2.97329	0.270978
GOTERM_BP_ALL	GO:0006631~fatty acid metabolic process	17	2.72	0.000269558	1450966_AT, 1448816_AT, 1425676_A_AT, 1448910_AT, 1435659_A_AT, 1434329_S_AT, 1455994_X_AT, 1419499_AT, 1455972_X_AT, 1448499_A_AT, 1460194_AT, 1456530_X_AT, 1424097_AT, 1448382_AT, 1417097_AT, 1415918_A_AT, 1452927_X_AT, 1424451_AT, 1423346_AT, 1416703_AT, 1443820_X_AT, 1415984_AT, 1460184_AT	2.89364	0.460778
GOTERM_MF_ALL	GO:0016746~transferase activity, transferring acyl groups	17	2.72	0.000500296	1422678_AT, 1450966_AT, 1420502_AT, 1433819_S_AT, 1417823_AT, 1423955_A_AT, 1419499_AT, 1424126_AT, 1455099_AT, 1453257_AT, 1426219_AT, 1426264_AT, 1424451_AT, 1436640_X_AT, 1417695_A_AT, 1460722_AT, 1450504_A_AT, 1415891_AT	2.74064	0.752539
GOTERM_MF_ALL	GO:0008415~acyltransferase activity	16	2.56	0.00079342	1422678_AT, 1450966_AT, 1420502_AT, 1433819_S_AT, 1417823_AT, 1423955_A_AT, 1419499_AT, 1424126_AT, 1455099_AT, 1453257_AT, 1426219_AT, 1426264_AT, 1424451_AT, 1436640_X_AT, 1417695_A_AT, 1460722_AT, 1450504_A_AT	2.73363	1.19099
GOTERM_BP_ALL	GO:0044255~cellular lipid metabolic process	42	6.72	9.90665e-09	1450966_AT, 1419499_AT, 1448499_A_AT, 1418278_AT, 1442028_AT, 1460194_AT, 1455201_X_AT, 1417097_AT, 1424451_AT, 1423346_AT, 1443820_X_AT, 1456200_AT, 1425676_A_AT, 1448816_AT, 1434329_S_AT, 1455972_X_AT, 1448382_AT, 1438840_X_AT, 1452927_X_AT, 1419233_X_AT, 1416703_AT, 1416471_AT, 1438936_S_AT, 1422678_AT, 1448910_AT, 1435036_AT, 1435659_A_AT, 1423955_A_AT, 1448810_AT, 1456530_X_AT, 1417561_AT, 1…	2.72907	1.69711e-05
GOTERM_BP_ALL	GO:0006629~lipid metabolic process	60	9.6	4.74646e-12	1450966_AT, 1419499_AT, 1448489_AT, 1448499_A_AT, 1418278_AT, 1460194_AT, 1442028_AT, 1455201_X_AT, 1417097_AT, 1424451_AT, 1423346_AT, 1443820_X_AT, 1456200_AT, 1419614_AT, 1437842_AT, 1448816_AT, 1425676_A_AT, 1434329_S_AT, 1455972_X_AT, 1434642_AT, 1418069_AT, 1448382_AT, 1438840_X_AT, 1452927_X_AT, 1419233_X_AT, 1416703_AT, 1417695_A_AT, 1430700_A_AT, 1416471_AT, 1427001_S_AT, 1438936_S_AT, 1…	2.69995	8.13111e-09
GOTERM_MF_ALL	GO:0016747~transferase activity, transferring acyl groups other than amino-acyl groups	16	2.56	0.000936546	1422678_AT, 1450966_AT, 1420502_AT, 1433819_S_AT, 1417823_AT, 1423955_A_AT, 1419499_AT, 1424126_AT, 1455099_AT, 1453257_AT, 1426219_AT, 1426264_AT, 1424451_AT, 1436640_X_AT, 1417695_A_AT, 1460722_AT, 1450504_A_AT	2.68977	1.40442
GOTERM_BP_ALL	GO:0019752~carboxylic acid metabolic process	41	6.56	2.51426e-08	1450966_AT, 1423780_AT, 1449088_AT, 1417220_AT, 1448910_AT, 1435036_AT, 1435659_A_AT, 1419499_AT, 1448810_AT, 1431980_A_AT, 1427153_AT, 1448499_A_AT, 1460194_AT, 1456530_X_AT, 1426236_A_AT, 1424024_AT, 1417097_AT, 1417208_AT, 1426264_AT, 1426225_AT, 1424451_AT, 1419549_AT, 1443820_X_AT, 1423346_AT, 1448350_AT, 1418836_AT, 1460184_AT, 1450970_AT, 1448816_AT, 1425676_A_AT, 1434329_S_AT, 1455994_X_A…	2.68078	4.30719e-05
GOTERM_BP_ALL	GO:0043436~oxoacid metabolic process	41	6.56	2.51426e-08	1450966_AT, 1423780_AT, 1449088_AT, 1417220_AT, 1448910_AT, 1435036_AT, 1435659_A_AT, 1419499_AT, 1448810_AT, 1431980_A_AT, 1427153_AT, 1448499_A_AT, 1460194_AT, 1456530_X_AT, 1426236_A_AT, 1424024_AT, 1417097_AT, 1417208_AT, 1426264_AT, 1426225_AT, 1424451_AT, 1419549_AT, 1443820_X_AT, 1423346_AT, 1448350_AT, 1418836_AT, 1460184_AT, 1450970_AT, 1448816_AT, 1425676_A_AT, 1434329_S_AT, 1455994_X_A…	2.68078	4.30719e-05
GOTERM_BP_ALL	GO:0042180~cellular ketone metabolic process	42	6.72	1.66998e-08	1423780_AT, 1450966_AT, 1431980_A_AT, 1419499_AT, 1448499_A_AT, 1460194_AT, 1426236_A_AT, 1424024_AT, 1417097_AT, 1426264_AT, 1424451_AT, 1423346_AT, 1443820_X_AT, 1418836_AT, 1425676_A_AT, 1448816_AT, 1434329_S_AT, 1455972_X_AT, 1451455_AT, 1448382_AT, 1432372_A_AT, 1437465_A_AT, 1452927_X_AT, 1450995_AT, 1416703_AT, 1436689_A_AT, 1428323_AT, 1449088_AT, 1417220_AT, 1435036_AT, 1448910_AT, 14356…	2.67905	2.86085e-05
GOTERM_BP_ALL	GO:0006082~organic acid metabolic process	41	6.56	2.65364e-08	1450966_AT, 1423780_AT, 1449088_AT, 1417220_AT, 1448910_AT, 1435036_AT, 1435659_A_AT, 1419499_AT, 1448810_AT, 1431980_A_AT, 1427153_AT, 1448499_A_AT, 1460194_AT, 1456530_X_AT, 1426236_A_AT, 1424024_AT, 1417097_AT, 1417208_AT, 1426264_AT, 1426225_AT, 1424451_AT, 1419549_AT, 1443820_X_AT, 1423346_AT, 1448350_AT, 1418836_AT, 1460184_AT, 1450970_AT, 1448816_AT, 1425676_A_AT, 1434329_S_AT, 1455994_X_A…	2.6752	4.54596e-05
GOTERM_BP_ALL	GO:0044262~cellular carbohydrate metabolic process	27	4.32	1.79319e-05	1423780_AT, 1422678_AT, 1449088_AT, 1448647_AT, 1435659_A_AT, 1452583_S_AT, 1448810_AT, 1442028_AT, 1455099_AT, 1449526_A_AT, 1450107_A_AT, 1426264_AT, 1426225_AT, 1426584_A_AT, 1456200_AT, 1435056_X_AT, 1424841_S_AT, 1450970_AT, 1438195_AT, 1416069_AT, 1435967_S_AT, 1417042_AT, 1434799_X_AT, 1425900_AT, 1415918_A_AT, 1452927_X_AT, 1433604_X_AT, 1439375_X_AT, 1416703_AT, 1416921_X_AT, 1428323_AT,…	2.586	0.0307147
GOTERM_BP_ALL	GO:0008610~lipid biosynthetic process	23	3.68	0.000121277	1422678_AT, 1448910_AT, 1435659_A_AT, 1423955_A_AT, 1419499_AT, 1448810_AT, 1456530_X_AT, 1455099_AT, 1455201_X_AT, 1417097_AT, 1417208_AT, 1436640_X_AT, 1443820_X_AT, 1423346_AT, 1416667_AT, 1450504_A_AT, 1436499_AT, 1425676_A_AT, 1448816_AT, 1433819_S_AT, 1455994_X_AT, 1424097_AT, 1434642_AT, 1453257_AT, 1438840_X_AT, 1452927_X_AT, 1415918_A_AT, 1431802_A_AT, 1419233_X_AT, 1416471_AT, 1438936_S…	2.52753	0.207556
GOTERM_CC_ALL	GO:0005768~endosome	21	3.36	0.000271926	1449048_S_AT, 1416424_AT, 1431176_AT, 1428636_AT, 1416385_A_AT, 1449330_AT, 1415734_AT, 1427133_S_AT, 1448883_AT, 1449067_AT, 1415880_A_AT, 1418318_AT, 1449256_A_AT, 1420919_AT, 1451139_AT, 1448690_AT, 1420624_A_AT, 1452270_S_AT, 1437013_X_AT, 1451532_S_AT, 1416344_AT	2.52147	0.36967
GOTERM_CC_ALL	GO:0005743~mitochondrial inner membrane	24	3.84	0.000133017	1434354_AT, 1417285_A_AT, 1420967_AT, 1425143_A_AT, 1448610_A_AT, 1419499_AT, 1427153_AT, 1416337_AT, 1418998_AT, 1415776_AT, 1432181_S_AT, 1434341_X_AT, 1426256_AT, 1460184_AT, 1417823_AT, 1455972_X_AT, 1433470_A_AT, 1426688_AT, 1430474_A_AT, 1428235_AT, 1428323_AT, 1417499_AT, 1449481_AT, 1426586_AT, 1415891_AT	2.45332	0.180989
GOTERM_BP_ALL	GO:0055085~transmembrane transport	35	5.6	4.63069e-06	1426123_A_AT, 1420967_AT, 1434930_AT, 1448783_AT, 1437540_AT, 1417320_AT, 1449067_AT, 1436109_AT, 1451139_AT, 1423732_AT, 1426225_AT, 1429726_AT, 1426256_AT, 1419545_A_AT, 1415802_AT, 1449221_A_AT, 1417810_A_AT, 1451601_A_AT, 1450460_AT, 1416560_AT, 1431705_A_AT, 1417022_AT, 1419649_S_AT, 1447800_X_AT, 1457825_X_AT, 1424123_AT, 1422786_AT, 1417392_A_AT, 1422497_AT, 1436417_AT, 1438377_X_AT, 14179…	2.383	0.00793255
GOTERM_BP_ALL	GO:0005975~carbohydrate metabolic process	34	5.44	9.13032e-06	1423780_AT, 1422678_AT, 1433546_AT, 1449088_AT, 1448647_AT, 1435659_A_AT, 1452583_S_AT, 1448810_AT, 1442028_AT, 1455099_AT, 1449526_A_AT, 1450107_A_AT, 1424265_AT, 1426264_AT, 1426225_AT, 1426584_A_AT, 1456200_AT, 1435056_X_AT, 1433488_X_AT, 1424841_S_AT, 1450970_AT, 1450099_A_AT, 1418483_A_AT, 1438195_AT, 1416069_AT, 1435967_S_AT, 1417042_AT, 1434799_X_AT, 1450626_AT, 1425900_AT, 1415918_A_AT, 1…	2.3455	0.01564
GOTERM_BP_ALL	GO:0055114~oxidation reduction	50	8	5.10633e-08	1423780_AT, 1454268_A_AT, 1434354_AT, 1436178_AT, 1417285_A_AT, 1425143_A_AT, 1416337_AT, 1449106_AT, 1460194_AT, 1415776_AT, 1417097_AT, 1449064_AT, 1451006_AT, 1456071_A_AT, 1416381_A_AT, 1423346_AT, 1451532_S_AT, 1433866_X_AT, 1455972_X_AT, 1417772_AT, 1434642_AT, 1448382_AT, 1432372_A_AT, 1428235_AT, 1449907_AT, 1432016_A_AT, 1422483_A_AT, 1422905_S_AT, 1428323_AT, 1436689_A_AT, 1449481_AT, 1…	2.33031	8.74766e-05
GOTERM_CC_ALL	GO:0019866~organelle inner membrane	24	3.84	0.000286782	1434354_AT, 1417285_A_AT, 1420967_AT, 1425143_A_AT, 1448610_A_AT, 1419499_AT, 1427153_AT, 1416337_AT, 1418998_AT, 1415776_AT, 1432181_S_AT, 1434341_X_AT, 1426256_AT, 1460184_AT, 1417823_AT, 1455972_X_AT, 1433470_A_AT, 1426688_AT, 1430474_A_AT, 1428235_AT, 1428323_AT, 1417499_AT, 1449481_AT, 1426586_AT, 1415891_AT	2.32751	0.389829
GOTERM_CC_ALL	GO:0005740~mitochondrial envelope	30	4.8	4.31482e-05	1434354_AT, 1417285_A_AT, 1434435_S_AT, 1425143_A_AT, 1420967_AT, 1419499_AT, 1448610_A_AT, 1427153_AT, 1416337_AT, 1418998_AT, 1415776_AT, 1432181_S_AT, 1434341_X_AT, 1417045_AT, 1426256_AT, 1422470_AT, 1460184_AT, 1417823_AT, 1455972_X_AT, 1433470_A_AT, 1426688_AT, 1451401_A_AT, 1449019_AT, 1430474_A_AT, 1428235_AT, 1420362_A_AT, 1428323_AT, 1417499_AT, 1449481_AT, 1426586_AT, 1415891_AT	2.32156	0.0587426
GOTERM_CC_ALL	GO:0044429~mitochondrial part	40	6.4	1.90696e-06	1434354_AT, 1417285_A_AT, 1434435_S_AT, 1425143_A_AT, 1420967_AT, 1448610_A_AT, 1419499_AT, 1427153_AT, 1416337_AT, 1417320_AT, 1418998_AT, 1424126_AT, 1415776_AT, 1450948_A_AT, 1435232_X_AT, 1456071_A_AT, 1432181_S_AT, 1434341_X_AT, 1426264_AT, 1417045_AT, 1426256_AT, 1422470_AT, 1460184_AT, 1417823_AT, 1455972_X_AT, 1428181_AT, 1452318_A_AT, 1433470_A_AT, 1426688_AT, 1451401_A_AT, 1449019_AT, 1…	2.30974	0.00259683
GOTERM_CC_ALL	GO:0031966~mitochondrial membrane	28	4.48	9.42332e-05	1434354_AT, 1417285_A_AT, 1425143_A_AT, 1420967_AT, 1419499_AT, 1448610_A_AT, 1427153_AT, 1416337_AT, 1418998_AT, 1415776_AT, 1432181_S_AT, 1434341_X_AT, 1417045_AT, 1426256_AT, 1422470_AT, 1460184_AT, 1417823_AT, 1455972_X_AT, 1433470_A_AT, 1426688_AT, 1451401_A_AT, 1449019_AT, 1430474_A_AT, 1428235_AT, 1428323_AT, 1417499_AT, 1449481_AT, 1426586_AT, 1415891_AT	2.30221	0.128249
GOTERM_MF_ALL	GO:0008289~lipid binding	25	4	0.000283684	1424530_AT, 1448964_AT, 1433991_X_AT, 1432466_A_AT, 1448764_A_AT, 1418278_AT, 1424176_A_AT, 1417288_AT, 1457658_X_AT, 1455201_X_AT, 1418486_AT, 1431055_A_AT, 1426225_AT, 1417761_AT, 1460182_AT, 1418092_S_AT, 1417610_AT, 1419649_S_AT, 1418438_AT, 1451588_AT, 1426219_AT, 1453080_AT, 1438840_X_AT, 1419233_X_AT, 1420919_AT, 1419400_AT, 1436504_X_AT, 1428851_AT, 1427001_S_AT	2.27802	0.427365
GOTERM_MF_ALL	GO:0016491~oxidoreductase activity	51	8.16	1.83265e-07	1423780_AT, 1454268_A_AT, 1434354_AT, 1417285_A_AT, 1436178_AT, 1425143_A_AT, 1416337_AT, 1449106_AT, 1460194_AT, 1415776_AT, 1417097_AT, 1422476_AT, 1449064_AT, 1451006_AT, 1416381_A_AT, 1423346_AT, 1451532_S_AT, 1433866_X_AT, 1448816_AT, 1455972_X_AT, 1417772_AT, 1434642_AT, 1448382_AT, 1432372_A_AT, 1437465_A_AT, 1449907_AT, 1432016_A_AT, 1422905_S_AT, 1428323_AT, 1436689_A_AT, 1418560_AT, 144…	2.21753	0.000276638
GOTERM_CC_ALL	GO:0005739~mitochondrion	93	14.88	3.52919e-12	1454268_A_AT, 1449968_S_AT, 1434354_AT, 1434435_S_AT, 1425143_A_AT, 1431980_A_AT, 1419499_AT, 1418073_AT, 1416337_AT, 1460194_AT, 1426236_A_AT, 1417097_AT, 1417490_AT, 1449064_AT, 1456071_A_AT, 1435017_AT, 1432181_S_AT, 1416381_A_AT, 1426264_AT, 1424451_AT, 1426256_AT, 1422470_AT, 1431786_S_AT, 1452716_AT, 1437397_AT, 1452076_AT, 1448382_AT, 1418519_AT, 1449019_AT, 1428235_AT, 1452388_AT, 1432016…	2.12856	4.80598e-09
KEGG_PATHWAY	mmu04142:Lysosome	20	3.2	1.66206e-08	1433546_AT, 1450099_A_AT, 1460190_AT, 1451310_A_AT, 1416385_A_AT, 1434768_AT, 1448313_AT, 1416831_AT, 1416382_AT, 1418365_AT, 1448883_AT, 1454626_AT, 1450626_AT, 1415880_A_AT, 1417490_AT, 1417868_A_AT, 1443814_X_AT, 1437013_X_AT, 1448128_AT, 1448744_AT, 1416344_AT, 1433488_X_AT, 1416205_AT	4.84608	1.96106e-05
KEGG_PATHWAY	mmu00020:Citrate cycle (TCA cycle)	8	1.28	6.80766e-05	1426688_AT, 1427441_A_AT, 1428235_AT, 1426264_AT, 1432016_A_AT, 1452206_AT, 1435841_S_AT, 1418560_AT, 1415891_AT	7.44108	0.0802941
KEGG_PATHWAY	mmu00330:Arginine and proline metabolism	9	1.44	0.000406809	1420502_AT, 1434354_AT, 1416239_AT, 1419549_AT, 1436689_A_AT, 1415776_AT, 1426236_A_AT, 1448350_AT, 1450970_AT	4.89637	0.478941
KEGG_PATHWAY	mmu00640:Propanoate metabolism	7	1.12	0.000464606	1427441_A_AT, 1452206_AT, 1435841_S_AT, 1415984_AT, 1436689_A_AT, 1415776_AT, 1415891_AT, 1448382_AT	6.72797	0.546815
KEGG_PATHWAY	mmu00280:Valine, leucine and isoleucine degradation	8	1.28	0.000893515	1423780_AT, 1424451_AT, 1427153_AT, 1455972_X_AT, 1415984_AT, 1436689_A_AT, 1435967_S_AT, 1415776_AT, 1448382_AT, 1460184_AT	5.01464	1.04919
