# Supplementary material for: Global expression profiling reveals genetic programs underlying the developmental divergence between mouse and human embryogenesis
Source: BMC Genomics. 2013 Aug 20;14:568. doi: 10.1186/1471-2164-14-568 (PMC3924405; doi:10.1186/1471-2164-14-568)
Supplement: Additional file 15 — Is a table listing enriched GO categories for the ARCH-UP group in Additional file 10. [file 1471-2164-14-568-S15.xls]

## Sheet: AU-1564-1259-ANO
Additional file 15. List of enriched GO categories for the ARCH-UP group in Additional file 11.
Category	Term	Count	%	PValue	Genes	Fold Enrichment	FDR
UP_TISSUE	Eyeball	35	2.77998	6.28556e-05	1456220_AT, 1448361_AT, 1440975_AT, 1457571_AT, 1440650_AT, 1455585_AT, 1438244_AT, 1446392_AT, 1433955_AT, 1435492_AT, 1436888_AT, 1422839_AT, 1416846_A_AT, 1419155_A_AT, 1441498_AT, 1417420_AT, 1448714_AT, 1458653_AT, 1450164_AT, 1416776_AT, 1418317_AT, 1440595_AT, 1420136_A_AT, 1424412_AT, 1458426_AT, 1440990_AT, 1434360_S_AT, 1454951_AT, 1453129_A_AT, 1449815_A_AT, 1443335_AT, 1437086_AT, 143…	2.10148	0.0791977
UP_TISSUE	Limb	37	2.93884	1.18308e-07	1455592_AT, 1456454_AT, 1423975_S_AT, 1435167_AT, 1416380_AT, 1428170_AT, 1431475_A_AT, 1428579_AT, 1430920_AT, 1436118_AT, 1426817_AT, 1417521_AT, 1444606_AT, 1434320_AT, 1435158_AT, 1429021_AT, 1418534_AT, 1426766_AT, 1417486_AT, 1448805_AT, 1445387_AT, 1437152_AT, 1434825_AT, 1427384_AT, 1420390_S_AT, 1446196_AT, 1418606_AT, 1435014_AT, 1419218_AT, 1418545_AT, 1435445_AT, 1455483_AT, 1460348_A…	2.68738	0.000149121
UP_TISSUE	Fetal brain	46	3.65369	2.72149e-08	1434018_AT, 1435787_AT, 1456262_AT, 1455055_AT, 1458721_AT, 1422773_AT, 1434108_AT, 1435473_AT, 1440082_AT, 1434629_AT, 1457369_AT, 1443535_AT, 1435644_AT, 1446820_AT, 1440595_AT, 1444150_AT, 1452186_AT, 1457116_AT, 1436819_AT, 1455516_AT, 1428220_AT, 1441684_AT, 1420877_AT, 1435532_AT, 1456789_AT, 1424188_AT, 1433998_AT, 1438404_AT, 1438103_AT, 1435337_AT, 1439106_AT, 1448361_AT, 1451332_AT, 145…	2.49573	3.43031e-05
UP_TISSUE	Medulla oblongata	51	4.05083	0.000151598	1435670_AT, 1436568_AT, 1424679_AT, 1430187_AT, 1434108_AT, 1425052_AT, 1416053_AT, 1454644_AT, 1429304_AT, 1434269_AT, 1453060_AT, 1428166_AT, 1442613_AT, 1417148_AT, 1446820_AT, 1450428_AT, 1428510_AT, 1426617_A_AT, 1437880_AT, 1458515_AT, 1429628_AT, 1417527_AT, 1422825_AT, 1442561_AT, 1436813_X_AT, 1442786_S_AT, 1448254_AT, 1439188_AT, 1438057_AT, 1427640_A_AT, 1435832_AT, 1456417_AT, 1435623…	1.74316	0.190914
UP_TISSUE	Embryonic tail	59	4.68626	3.23182e-11	1428463_A_AT, 1451458_AT, 1456220_AT, 1428579_AT, 1450993_AT, 1418390_AT, 1435254_AT, 1454990_AT, 1435781_AT, 1418201_AT, 1455143_AT, 1444437_AT, 1425742_A_AT, 1421810_AT, 1445387_AT, 1435644_AT, 1457778_AT, 1435542_S_AT, 1434825_AT, 1426834_S_AT, 1434591_AT, 1417400_AT, 1446313_AT, 1436166_AT, 1429253_AT, 1443526_AT, 1435340_AT, 1439044_AT, 1431316_AT, 1424950_AT, 1457741_AT, 1455121_AT, 1455592…	2.61761	4.07356e-08
UP_TISSUE	Spinal ganglion	64	5.0834	2.89693e-14	1428977_AT, 1434375_AT, 1422679_S_AT, 1454305_AT, 1416848_AT, 1449494_AT, 1423680_AT, 1452010_AT, 1457672_AT, 1424588_AT, 1442680_AT, 1416708_A_AT, 1428540_AT, 1439638_AT, 1460627_AT, 1423673_AT, 1442596_AT, 1418664_AT, 1433780_AT, 1433485_X_AT, 1445377_AT, 1428922_AT, 1429315_AT, 1426020_AT, 1428845_AT, 1440870_AT, 1449080_AT, 1415822_AT, 1438413_AT, 1443097_AT, 1437175_AT, 1458396_AT, 1428418_S…	2.91851	3.65263e-11
UP_TISSUE	Brain cortex	66	5.24226	3.31911e-07	1415877_AT, 1456081_A_AT, 1426218_AT, 1439837_AT, 1426024_A_AT, 1423655_A_AT, 1424588_AT, 1416053_AT, 1454644_AT, 1442680_AT, 1428369_S_AT, 1436405_AT, 1435287_AT, 1460610_AT, 1440082_AT, 1455143_AT, 1434339_AT, 1457392_AT, 1421810_AT, 1431725_AT, 1440595_AT, 1436908_AT, 1428510_AT, 1426617_A_AT, 1455273_AT, 1440699_AT, 1429628_AT, 1436819_AT, 1427809_AT, 1449815_A_AT, 1446197_AT, 1428184_AT, 142…	1.94891	0.000418358
UP_TISSUE	Spinal cord	67	5.32168	3.4171e-10	1433997_AT, 1455695_AT, 1423561_AT, 1423278_AT, 1450757_AT, 1435344_AT, 1445873_AT, 1457672_AT, 1421112_AT, 1455565_AT, 1452936_AT, 1451244_A_AT, 1421537_AT, 1439193_AT, 1435977_AT, 1419633_AT, 1445377_AT, 1457392_AT, 1419695_AT, 1429315_AT, 1439040_AT, 1435120_AT, 1448628_AT, 1451063_AT, 1440699_AT, 1437031_AT, 1417527_AT, 1450924_AT, 1448860_AT, 1416410_AT, 1442561_AT, 1441684_AT, 1443860_AT, 1…	2.30755	4.3071e-07
UP_TISSUE	Eye	146	11.5965	2.03744e-11	1455695_AT, 1434793_AT, 1458721_AT, 1439837_AT, 1436473_AT, 1449733_S_AT, 1435914_AT, 1452010_AT, 1439587_AT, 1444437_AT, 1449240_AT, 1425293_A_AT, 1457369_AT, 1454672_AT, 1428652_AT, 1445387_AT, 1429694_AT, 1439490_AT, 1428845_AT, 1448628_AT, 1455273_AT, 1426640_S_AT, 1417527_AT, 1439102_AT, 1451234_AT, 1426614_AT, 1456685_AT, 1455883_A_AT, 1433445_X_AT, 1434576_AT, 1437091_AT, 1438520_AT, 14384…	1.7509	2.5681e-08
UP_TISSUE	Cerebellum	159	12.6291	1.2195e-13	1435670_AT, 1435787_AT, 1434375_AT, 1438702_AT, 1452010_AT, 1441121_AT, 1452156_A_AT, 1436888_AT, 1445081_AT, 1449240_AT, 1425293_A_AT, 1421147_AT, 1442442_AT, 1417176_AT, 1454672_AT, 1451179_A_AT, 1423078_A_AT, 1428517_AT, 1421810_AT, 1429315_AT, 1423424_AT, 1452821_AT, 1428185_AT, 1444150_AT, 1448628_AT, 1437880_AT, 1429634_AT, 1426640_S_AT, 1423499_AT, 1436600_AT, 1447028_AT, 1435014_AT, 14179…	1.81267	1.53655e-10
UP_TISSUE	Head	164	13.0262	1.8428e-13	1434802_S_AT, 1458721_AT, 1434375_AT, 1434108_AT, 1459108_A_AT, 1454878_AT, 1425492_AT, 1447787_X_AT, 1433640_AT, 1435287_AT, 1436888_AT, 1457086_AT, 1448714_AT, 1451179_A_AT, 1453791_AT, 1450992_A_AT, 1415993_AT, 1437310_AT, 1447028_AT, 1450803_AT, 1440431_AT, 1429269_AT, 1434576_AT, 1434696_AT, 1439279_AT, 1420877_AT, 1436560_AT, 1443273_AT, 1427640_A_AT, 1435892_AT, 1449351_S_AT, 1455659_AT, 1…	1.78279	2.32303e-10
UP_TISSUE	Embryo	190	15.0913	1.34218e-12	1450112_A_AT, 1452276_AT, 1425492_AT, 1447787_X_AT, 1428692_AT, 1426238_AT, 1456415_AT, 1435285_AT, 1427917_S_AT, 1435977_AT, 1451179_A_AT, 1423078_A_AT, 1450992_A_AT, 1439490_AT, 1422676_AT, 1455468_AT, 1422628_AT, 1417937_AT, 1440431_AT, 1434576_AT, 1416700_AT, 1435340_AT, 1440660_AT, 1425314_AT, 1428220_AT, 1449020_AT, 1418881_AT, 1428207_AT, 1420877_AT, 1440066_AT, 1443273_AT, 1437532_AT, 143…	1.65734	1.69171e-09
UP_TISSUE	Brain	647	51.39	6.31514e-52	1459108_A_AT, 1439837_AT, 1454878_AT, 1434010_AT, 1433955_AT, 1429104_AT, 1423673_AT, 1448877_AT, 1435542_S_AT, 1426020_AT, 1428510_AT, 1417928_AT, 1429269_AT, 1440660_AT, 1416457_AT, 1438413_AT, 1422710_A_AT, 1415770_AT, 1429732_AT, 1444459_AT, 1440955_AT, 1418298_S_AT, 1455659_AT, 1423888_AT, 1454630_AT, 1453366_AT, 1437912_AT, 1437470_AT, 1440856_AT, 1455521_AT, 1441100_AT, 1440487_AT, 1435204…	1.59363	7.95994e-49
GOTERM_BP_ALL	GO:0051171~regulation of nitrogen compound metabolic process	321	25.4964	2.80139e-56	1434802_S_AT, 1459108_A_AT, 1436473_AT, 1459896_AT, 1435914_AT, 1433955_AT, 1436888_AT, 1445081_AT, 1456415_AT, 1448877_AT, 1438214_AT, 1439631_AT, 1418317_AT, 1423424_AT, 1426020_AT, 1437880_AT, 1439102_AT, 1455516_AT, 1440660_AT, 1418415_AT, 1429974_AT, 1424950_AT, 1427640_A_AT, 1435892_AT, 1451566_AT, 1422970_AT, 1428429_AT, 1437470_AT, 1455521_AT, 1441100_AT, 1455638_AT, 1442454_AT, 1441778_A…	2.33808	4.97639e-53
GOTERM_BP_ALL	GO:0019219~regulation of nucleobase, nucleoside, nucleotide and nucleic acid metabolic process	319	25.3376	5.0428e-56	1434802_S_AT, 1459108_A_AT, 1436473_AT, 1459896_AT, 1435914_AT, 1433955_AT, 1436888_AT, 1445081_AT, 1456415_AT, 1448877_AT, 1438214_AT, 1439631_AT, 1418317_AT, 1423424_AT, 1426020_AT, 1437880_AT, 1439102_AT, 1455516_AT, 1440660_AT, 1418415_AT, 1429974_AT, 1424950_AT, 1427640_A_AT, 1435892_AT, 1451566_AT, 1422970_AT, 1428429_AT, 1437470_AT, 1455521_AT, 1441100_AT, 1455638_AT, 1442454_AT, 1441778_A…	2.34228	8.95803e-53
GOTERM_BP_ALL	GO:0045449~regulation of transcription	308	24.4639	1.28134e-55	1434802_S_AT, 1459108_A_AT, 1459896_AT, 1436473_AT, 1435914_AT, 1433955_AT, 1436888_AT, 1445081_AT, 1456415_AT, 1448877_AT, 1438214_AT, 1439631_AT, 1418317_AT, 1423424_AT, 1426020_AT, 1437880_AT, 1439102_AT, 1455516_AT, 1440660_AT, 1418415_AT, 1429974_AT, 1424950_AT, 1427640_A_AT, 1435892_AT, 1451566_AT, 1422970_AT, 1428429_AT, 1437470_AT, 1455521_AT, 1441100_AT, 1455638_AT, 1442454_AT, 1424127_A…	2.38946	2.27617e-52
GOTERM_BP_ALL	GO:0010468~regulation of gene expression	324	25.7347	2.01127e-55	1434802_S_AT, 1459108_A_AT, 1436473_AT, 1459896_AT, 1435914_AT, 1433955_AT, 1436888_AT, 1445081_AT, 1456415_AT, 1448877_AT, 1438214_AT, 1439631_AT, 1418317_AT, 1423424_AT, 1426020_AT, 1437880_AT, 1439102_AT, 1455516_AT, 1440660_AT, 1418415_AT, 1429974_AT, 1424950_AT, 1427640_A_AT, 1435892_AT, 1451566_AT, 1422970_AT, 1428429_AT, 1437470_AT, 1455521_AT, 1441100_AT, 1455638_AT, 1442454_AT, 1424127_A…	2.30455	3.57281e-52
GOTERM_BP_ALL	GO:0031326~regulation of cellular biosynthetic process	324	25.7347	8.38236e-54	1434802_S_AT, 1459108_A_AT, 1436473_AT, 1459896_AT, 1435914_AT, 1433955_AT, 1436888_AT, 1445081_AT, 1456415_AT, 1448877_AT, 1438214_AT, 1439631_AT, 1418317_AT, 1423424_AT, 1426020_AT, 1437880_AT, 1439102_AT, 1455516_AT, 1440660_AT, 1418415_AT, 1429974_AT, 1424950_AT, 1427640_A_AT, 1435892_AT, 1451566_AT, 1422970_AT, 1428429_AT, 1437470_AT, 1455521_AT, 1441100_AT, 1455638_AT, 1442454_AT, 1441778_A…	2.26906	1.48904e-50
GOTERM_BP_ALL	GO:0010556~regulation of macromolecule biosynthetic process	317	25.1787	1.00789e-53	1434802_S_AT, 1459108_A_AT, 1436473_AT, 1459896_AT, 1435914_AT, 1433955_AT, 1436888_AT, 1445081_AT, 1456415_AT, 1448877_AT, 1438214_AT, 1439631_AT, 1418317_AT, 1423424_AT, 1426020_AT, 1437880_AT, 1439102_AT, 1455516_AT, 1440660_AT, 1418415_AT, 1429974_AT, 1424950_AT, 1427640_A_AT, 1435892_AT, 1451566_AT, 1422970_AT, 1428429_AT, 1437470_AT, 1455521_AT, 1441100_AT, 1455638_AT, 1442454_AT, 1424127_A…	2.30022	1.79042e-50
GOTERM_BP_ALL	GO:0009889~regulation of biosynthetic process	324	25.7347	1.99998e-53	1434802_S_AT, 1459108_A_AT, 1436473_AT, 1459896_AT, 1435914_AT, 1433955_AT, 1436888_AT, 1445081_AT, 1456415_AT, 1448877_AT, 1438214_AT, 1439631_AT, 1418317_AT, 1423424_AT, 1426020_AT, 1437880_AT, 1439102_AT, 1455516_AT, 1440660_AT, 1418415_AT, 1429974_AT, 1424950_AT, 1427640_A_AT, 1435892_AT, 1451566_AT, 1422970_AT, 1428429_AT, 1437470_AT, 1455521_AT, 1441100_AT, 1455638_AT, 1442454_AT, 1441778_A…	2.26081	3.55276e-50
GOTERM_BP_ALL	GO:0019222~regulation of metabolic process	358	28.4353	1.7188e-52	1434802_S_AT, 1459108_A_AT, 1436473_AT, 1459896_AT, 1435914_AT, 1433955_AT, 1436888_AT, 1456415_AT, 1445081_AT, 1448877_AT, 1438214_AT, 1439631_AT, 1439040_AT, 1418317_AT, 1423424_AT, 1426020_AT, 1437880_AT, 1439102_AT, 1455516_AT, 1434696_AT, 1440660_AT, 1418415_AT, 1429974_AT, 1424950_AT, 1427640_A_AT, 1435892_AT, 1449351_S_AT, 1451566_AT, 1422970_AT, 1428429_AT, 1437470_AT, 1455521_AT, 1441100…	2.10237	3.05326e-49
GOTERM_BP_ALL	GO:0031323~regulation of cellular metabolic process	346	27.4821	2.27236e-52	1434802_S_AT, 1459108_A_AT, 1436473_AT, 1459896_AT, 1435914_AT, 1433955_AT, 1436888_AT, 1456415_AT, 1445081_AT, 1448877_AT, 1438214_AT, 1439631_AT, 1439040_AT, 1418317_AT, 1423424_AT, 1426020_AT, 1437880_AT, 1439102_AT, 1455516_AT, 1434696_AT, 1440660_AT, 1418415_AT, 1429974_AT, 1424950_AT, 1427640_A_AT, 1435892_AT, 1449351_S_AT, 1451566_AT, 1422970_AT, 1428429_AT, 1437470_AT, 1455521_AT, 1441100…	2.14568	4.03661e-49
GOTERM_BP_ALL	GO:0080090~regulation of primary metabolic process	337	26.7673	3.14788e-52	1434802_S_AT, 1459108_A_AT, 1436473_AT, 1459896_AT, 1435914_AT, 1433955_AT, 1436888_AT, 1456415_AT, 1445081_AT, 1448877_AT, 1438214_AT, 1439631_AT, 1418317_AT, 1423424_AT, 1426020_AT, 1437880_AT, 1439102_AT, 1455516_AT, 1434696_AT, 1440660_AT, 1418415_AT, 1429974_AT, 1424950_AT, 1427640_A_AT, 1435892_AT, 1449351_S_AT, 1451566_AT, 1422970_AT, 1428429_AT, 1437470_AT, 1455521_AT, 1441100_AT, 1455638…	2.17903	5.59189e-49
GOTERM_BP_ALL	GO:0060255~regulation of macromolecule metabolic process	337	26.7673	1.34796e-51	1434802_S_AT, 1459108_A_AT, 1436473_AT, 1459896_AT, 1435914_AT, 1433955_AT, 1436888_AT, 1456415_AT, 1445081_AT, 1448877_AT, 1438214_AT, 1439631_AT, 1418317_AT, 1423424_AT, 1426020_AT, 1437880_AT, 1439102_AT, 1455516_AT, 1434696_AT, 1440660_AT, 1418415_AT, 1429974_AT, 1424950_AT, 1427640_A_AT, 1435892_AT, 1449351_S_AT, 1451566_AT, 1422970_AT, 1428429_AT, 1437470_AT, 1455521_AT, 1441100_AT, 1455638…	2.16606	2.39451e-48
GOTERM_BP_ALL	GO:0006350~transcription	258	20.4925	3.41299e-49	1441172_AT, 1436473_AT, 1459896_AT, 1435914_AT, 1433955_AT, 1433640_AT, 1436888_AT, 1456415_AT, 1445081_AT, 1427917_S_AT, 1438214_AT, 1448805_AT, 1450992_A_AT, 1439798_AT, 1423424_AT, 1418317_AT, 1446820_AT, 1439490_AT, 1437880_AT, 1454951_AT, 1440431_AT, 1455516_AT, 1435340_AT, 1440660_AT, 1436813_X_AT, 1418415_AT, 1449823_AT, 1442270_AT, 1429974_AT, 1440108_AT, 1424950_AT, 1427640_A_AT, 1435892…	2.51551	6.06283e-46
GOTERM_MF_ALL	GO:0003677~DNA binding	258	20.4925	1.72435e-46	1424060_AT, 1452276_AT, 1441172_AT, 1435914_AT, 1454990_AT, 1433640_AT, 1436888_AT, 1456415_AT, 1427917_S_AT, 1448877_AT, 1438214_AT, 1448805_AT, 1450992_A_AT, 1439798_AT, 1423424_AT, 1418317_AT, 1446820_AT, 1426020_AT, 1434825_AT, 1439490_AT, 1422676_AT, 1436600_AT, 1439102_AT, 1440431_AT, 1455516_AT, 1440660_AT, 1453926_AT, 1436813_X_AT, 1418415_AT, 1449823_AT, 1440066_AT, 1442270_AT, 1429974_A…	2.46027	2.5888e-43
GOTERM_BP_ALL	GO:0007399~nervous system development	148	11.7554	4.96501e-35	1415877_AT, 1434802_S_AT, 1455325_AT, 1426024_A_AT, 1425492_AT, 1435914_AT, 1448877_AT, 1447040_AT, 1452524_A_AT, 1451179_A_AT, 1454672_AT, 1450992_A_AT, 1418317_AT, 1439798_AT, 1424246_A_AT, 1437310_AT, 1439102_AT, 1450803_AT, 1440431_AT, 1434696_AT, 1425314_AT, 1436560_AT, 1442270_AT, 1436428_AT, 1440108_AT, 1455592_AT, 1452380_AT, 1420348_AT, 1449734_S_AT, 1440487_AT, 1418054_AT, 1427300_AT, 1…	2.99415	8.81982e-32
GOTERM_BP_ALL	GO:0051252~regulation of RNA metabolic process	203	16.1239	2.72777e-33	1434802_S_AT, 1459108_A_AT, 1436473_AT, 1435914_AT, 1433955_AT, 1454990_AT, 1434805_AT, 1448877_AT, 1438214_AT, 1448805_AT, 1450992_A_AT, 1439798_AT, 1423424_AT, 1446820_AT, 1418317_AT, 1439490_AT, 1439102_AT, 1450803_AT, 1454951_AT, 1440431_AT, 1455516_AT, 1440660_AT, 1418415_AT, 1442270_AT, 1429974_AT, 1440108_AT, 1424950_AT, 1427640_A_AT, 1451566_AT, 1427560_AT, 1420348_AT, 1437470_AT, 1457677…	2.35701	4.8456e-30
GOTERM_BP_ALL	GO:0006355~regulation of transcription, DNA-dependent	201	15.9651	2.8234e-33	1434802_S_AT, 1459108_A_AT, 1436473_AT, 1435914_AT, 1433955_AT, 1454990_AT, 1434805_AT, 1448877_AT, 1438214_AT, 1448805_AT, 1450992_A_AT, 1439798_AT, 1423424_AT, 1446820_AT, 1418317_AT, 1439490_AT, 1439102_AT, 1450803_AT, 1454951_AT, 1440431_AT, 1455516_AT, 1440660_AT, 1418415_AT, 1442270_AT, 1429974_AT, 1440108_AT, 1424950_AT, 1427640_A_AT, 1451566_AT, 1427560_AT, 1420348_AT, 1437470_AT, 1457677…	2.37043	5.01548e-30
GOTERM_MF_ALL	GO:0030528~transcription regulator activity	173	13.7411	2.1718e-29	1441172_AT, 1435914_AT, 1433955_AT, 1454990_AT, 1436888_AT, 1445081_AT, 1448877_AT, 1438214_AT, 1427917_S_AT, 1448805_AT, 1450992_A_AT, 1439798_AT, 1447693_S_AT, 1418317_AT, 1439490_AT, 1437880_AT, 1439102_AT, 1455516_AT, 1440431_AT, 1440660_AT, 1418415_AT, 1442270_AT, 1429974_AT, 1440108_AT, 1424950_AT, 1427640_A_AT, 1456731_X_AT, 1427560_AT, 1422970_AT, 1420348_AT, 1437470_AT, 1455521_AT, 14349…	2.43627	3.26056e-26
GOTERM_BP_ALL	GO:0048699~generation of neurons	97	7.70453	1.10331e-26	1434802_S_AT, 1455325_AT, 1450923_AT, 1425492_AT, 1446392_AT, 1452010_AT, 1439193_AT, 1448877_AT, 1429021_AT, 1422814_AT, 1451630_AT, 1447040_AT, 1454672_AT, 1438441_AT, 1418868_AT, 1450992_A_AT, 1439798_AT, 1418317_AT, 1424246_A_AT, 1437310_AT, 1444043_AT, 1450803_AT, 1440431_AT, 1422165_AT, 1425314_AT, 1434920_A_AT, 1436911_AT, 1421546_A_AT, 1442270_AT, 1457012_AT, 1419424_AT, 1436428_AT, 14397…	3.37198	1.95992e-23
GOTERM_BP_ALL	GO:0022008~neurogenesis	101	8.02224	1.78585e-26	1434802_S_AT, 1455325_AT, 1450923_AT, 1446392_AT, 1425492_AT, 1452010_AT, 1439193_AT, 1448877_AT, 1429021_AT, 1422814_AT, 1451630_AT, 1447040_AT, 1454672_AT, 1438441_AT, 1418868_AT, 1450992_A_AT, 1439798_AT, 1418317_AT, 1424246_A_AT, 1437310_AT, 1444043_AT, 1450803_AT, 1440431_AT, 1422165_AT, 1425314_AT, 1434920_A_AT, 1436911_AT, 1421546_A_AT, 1442270_AT, 1457012_AT, 1419424_AT, 1436428_AT, 14397…	3.2495	3.17237e-23
GOTERM_BP_ALL	GO:0048869~cellular developmental process	199	15.8062	6.71581e-26	1434802_S_AT, 1455325_AT, 1426024_A_AT, 1425492_AT, 1435914_AT, 1447787_X_AT, 1426238_AT, 1436888_AT, 1448877_AT, 1447040_AT, 1452524_A_AT, 1418534_AT, 1454672_AT, 1451179_A_AT, 1428395_AT, 1439631_AT, 1450992_A_AT, 1439798_AT, 1447693_S_AT, 1418317_AT, 1424246_A_AT, 1437310_AT, 1450803_AT, 1440431_AT, 1425314_AT, 1418415_AT, 1442270_AT, 1436560_AT, 1429974_AT, 1436428_AT, 1424950_AT, 1427640_A_A…	2.10155	1.19299e-22
GOTERM_BP_ALL	GO:0030154~cell differentiation	192	15.2502	3.18038e-25	1434802_S_AT, 1455325_AT, 1426024_A_AT, 1435914_AT, 1425492_AT, 1447787_X_AT, 1426238_AT, 1436888_AT, 1448877_AT, 1447040_AT, 1452524_A_AT, 1418534_AT, 1451179_A_AT, 1454672_AT, 1428395_AT, 1450992_A_AT, 1439631_AT, 1439798_AT, 1447693_S_AT, 1418317_AT, 1424246_A_AT, 1437310_AT, 1450803_AT, 1440431_AT, 1425314_AT, 1418415_AT, 1442270_AT, 1429974_AT, 1424950_AT, 1436428_AT, 1427640_A_AT, 1452380_A…	2.11421	5.64962e-22
GOTERM_BP_ALL	GO:0007417~central nervous system development	79	6.27482	2.22877e-24	1434802_S_AT, 1425492_AT, 1435914_AT, 1448877_AT, 1439193_AT, 1422814_AT, 1419633_AT, 1418868_AT, 1438441_AT, 1418317_AT, 1439798_AT, 1424246_A_AT, 1444043_AT, 1437310_AT, 1449488_AT, 1439102_AT, 1450803_AT, 1422165_AT, 1449522_AT, 1442270_AT, 1454977_AT, 1457012_AT, 1419424_AT, 1436428_AT, 1440108_AT, 1420348_AT, 1460378_A_AT, 1441572_AT, 1434028_AT, 1449734_S_AT, 1438232_AT, 1450164_AT, 1456067…	3.69888	3.95918e-21
GOTERM_BP_ALL	GO:0030182~neuron differentiation	82	6.51311	4.50151e-24	1434802_S_AT, 1455325_AT, 1450923_AT, 1446392_AT, 1448877_AT, 1439193_AT, 1447040_AT, 1429021_AT, 1454672_AT, 1418868_AT, 1438441_AT, 1418317_AT, 1439798_AT, 1444043_AT, 1437310_AT, 1450803_AT, 1422165_AT, 1434920_A_AT, 1425314_AT, 1436911_AT, 1442270_AT, 1457012_AT, 1419424_AT, 1439794_AT, 1436428_AT, 1417783_AT, 1452380_AT, 1420348_AT, 1441572_AT, 1427516_A_AT, 1449734_S_AT, 1443990_AT, 1450164…	3.55067	7.99647e-21
GOTERM_MF_ALL	GO:0003700~transcription factor activity	115	9.13423	1.91315e-20	1425528_AT, 1435670_AT, 1441172_AT, 1435914_AT, 1437667_A_AT, 1450832_AT, 1427764_A_AT, 1448877_AT, 1438214_AT, 1439193_AT, 1419633_AT, 1448805_AT, 1418868_AT, 1450992_A_AT, 1439798_AT, 1418317_AT, 1439490_AT, 1449488_AT, 1455516_AT, 1440431_AT, 1454960_AT, 1422165_AT, 1440660_AT, 1436911_AT, 1418415_AT, 1434532_AT, 1442270_AT, 1457012_AT, 1429974_AT, 1440108_AT, 1424950_AT, 1456229_AT, 1427640_A…	2.51688	2.87224e-17
GOTERM_BP_ALL	GO:0007420~brain development	63	5.00397	5.26608e-20	1418357_AT, 1434802_S_AT, 1423201_AT, 1425492_AT, 1438244_AT, 1435914_AT, 1436475_AT, 1426001_AT, 1422839_AT, 1448877_AT, 1422814_AT, 1454896_AT, 1444286_AT, 1438441_AT, 1418868_AT, 1440882_AT, 1457687_AT, 1418317_AT, 1450428_AT, 1424246_A_AT, 1437310_AT, 1444043_AT, 1452870_AT, 1449488_AT, 1416731_AT, 1417574_AT, 1439102_AT, 1435197_AT, 1450803_AT, 1449080_AT, 1422165_AT, 1442347_AT, 1458103_AT,…	3.77935	9.35464e-17
GOTERM_BP_ALL	GO:0030900~forebrain development	44	3.49484	2.94395e-17	1418357_AT, 1423201_AT, 1425492_AT, 1438244_AT, 1435914_AT, 1436475_AT, 1426001_AT, 1422839_AT, 1448877_AT, 1422814_AT, 1454896_AT, 1444286_AT, 1438441_AT, 1440882_AT, 1418317_AT, 1450428_AT, 1444043_AT, 1437310_AT, 1416731_AT, 1449488_AT, 1452870_AT, 1435197_AT, 1449080_AT, 1422165_AT, 1458103_AT, 1442347_AT, 1449470_AT, 1436428_AT, 1440108_AT, 1422014_AT, 1456947_AT, 1450723_AT, 1434023_AT, 145…	4.55203	5.22963e-14
GOTERM_MF_ALL	GO:0043565~sequence-specific DNA binding	85	6.75139	7.46015e-16	1425528_AT, 1435670_AT, 1435914_AT, 1437667_A_AT, 1450832_AT, 1427764_A_AT, 1438214_AT, 1448877_AT, 1439193_AT, 1421147_AT, 1419633_AT, 1418868_AT, 1450992_A_AT, 1418317_AT, 1439798_AT, 1444043_AT, 1439490_AT, 1449488_AT, 1439102_AT, 1440431_AT, 1422165_AT, 1418415_AT, 1435609_AT, 1442270_AT, 1457012_AT, 1419424_AT, 1440108_AT, 1424950_AT, 1456229_AT, 1438042_AT, 1435337_AT, 1431475_A_AT, 1427560…	2.59639	1.16573e-12
GOTERM_BP_ALL	GO:0006357~regulation of transcription from RNA polymerase II promoter	87	6.91025	1.22311e-14	1425528_AT, 1435670_AT, 1434802_S_AT, 1418390_AT, 1435914_AT, 1433955_AT, 1454990_AT, 1427764_A_AT, 1448877_AT, 1448805_AT, 1450992_A_AT, 1423424_AT, 1439490_AT, 1439102_AT, 1450803_AT, 1455516_AT, 1440431_AT, 1454960_AT, 1440660_AT, 1434532_AT, 1440108_AT, 1424950_AT, 1438042_AT, 1422545_AT, 1437470_AT, 1439915_AT, 1434028_AT, 1455521_AT, 1442454_AT, 1438232_AT, 1450164_AT, 1448405_A_AT, 1453478…	2.4401	2.16938e-11
GOTERM_BP_ALL	GO:0048666~neuron development	54	4.28912	6.58454e-14	1418357_AT, 1460044_AT, 1434802_S_AT, 1455325_AT, 1436634_AT, 1420838_AT, 1440885_AT, 1440650_AT, 1450923_AT, 1446392_AT, 1422033_A_AT, 1440082_AT, 1422839_AT, 1439193_AT, 1429021_AT, 1447040_AT, 1454672_AT, 1418868_AT, 1457687_AT, 1418317_AT, 1422945_A_AT, 1437310_AT, 1444043_AT, 1416731_AT, 1440699_AT, 1423085_AT, 1417574_AT, 1450803_AT, 1455266_AT, 1434920_A_AT, 1425314_AT, 1436911_AT, 1460246…	3.19507	1.16951e-10
GOTERM_BP_ALL	GO:0045941~positive regulation of transcription	71	5.6394	3.08156e-13	1456454_AT, 1460044_AT, 1434802_S_AT, 1435670_AT, 1440626_AT, 1438236_AT, 1418467_AT, 1425383_A_AT, 1438244_AT, 1454990_AT, 1435781_AT, 1421112_AT, 1427764_A_AT, 1447655_X_AT, 1422839_AT, 1448877_AT, 1426670_AT, 1454034_A_AT, 1448805_AT, 1446380_AT, 1440091_AT, 1423424_AT, 1444043_AT, 1440870_AT, 1435197_AT, 1450803_AT, 1455516_AT, 1454960_AT, 1417129_A_AT, 1440660_AT, 1449542_AT, 1460246_AT, 144…	2.58246	5.47484e-10
GOTERM_BP_ALL	GO:0045935~positive regulation of nucleobase, nucleoside, nucleotide and nucleic acid metabolic process	74	5.87768	4.10337e-13	1435670_AT, 1434802_S_AT, 1455585_AT, 1454990_AT, 1427764_A_AT, 1448877_AT, 1421147_AT, 1448805_AT, 1454034_A_AT, 1423424_AT, 1444043_AT, 1450803_AT, 1455516_AT, 1454960_AT, 1440660_AT, 1434532_AT, 1419424_AT, 1424950_AT, 1442811_AT, 1438042_AT, 1428429_AT, 1437470_AT, 1439915_AT, 1434028_AT, 1455521_AT, 1442454_AT, 1450164_AT, 1456067_AT, 1453478_AT, 1433586_AT, 1435443_AT, 1437202_AT, 1436220_A…	2.50686	7.28928e-10
GOTERM_BP_ALL	GO:0051173~positive regulation of nitrogen compound metabolic process	75	5.95711	6.77303e-13	1435670_AT, 1434802_S_AT, 1455585_AT, 1454990_AT, 1427764_A_AT, 1448877_AT, 1421147_AT, 1448805_AT, 1454034_A_AT, 1423424_AT, 1444043_AT, 1450803_AT, 1455516_AT, 1454960_AT, 1440660_AT, 1434532_AT, 1419424_AT, 1424950_AT, 1442811_AT, 1438042_AT, 1456903_AT, 1428429_AT, 1437470_AT, 1439915_AT, 1434028_AT, 1455521_AT, 1442454_AT, 1450164_AT, 1456067_AT, 1453478_AT, 1433586_AT, 1435443_AT, 1437202_A…	2.46346	1.20324e-09
GOTERM_BP_ALL	GO:0048858~cell projection morphogenesis	42	3.33598	1.12892e-12	1418357_AT, 1460044_AT, 1434802_S_AT, 1436634_AT, 1440885_AT, 1440650_AT, 1450923_AT, 1446392_AT, 1440082_AT, 1422839_AT, 1439193_AT, 1447040_AT, 1429021_AT, 1454672_AT, 1457687_AT, 1418317_AT, 1422945_A_AT, 1444043_AT, 1437310_AT, 1416731_AT, 1423085_AT, 1417574_AT, 1450803_AT, 1455266_AT, 1434920_A_AT, 1444980_AT, 1451991_AT, 1436560_AT, 1454977_AT, 1437312_AT, 1436428_AT, 1455592_AT, 1417783_A…	3.59225	2.00533e-09
GOTERM_BP_ALL	GO:0007389~pattern specification process	51	4.05083	1.14466e-12	1418357_AT, 1456454_AT, 1440626_AT, 1422870_AT, 1420895_AT, 1425383_A_AT, 1425492_AT, 1450832_AT, 1436475_AT, 1421537_AT, 1448877_AT, 1429205_AT, 1449871_AT, 1419633_AT, 1439798_AT, 1423424_AT, 1418317_AT, 1450428_AT, 1444043_AT, 1417574_AT, 1454960_AT, 1434696_AT, 1449542_AT, 1418415_AT, 1449470_AT, 1454977_AT, 1436560_AT, 1436950_AT, 1457012_AT, 1437312_AT, 1429974_AT, 1456229_AT, 1460471_AT, 1…	3.10257	2.03334e-09
GOTERM_BP_ALL	GO:0010628~positive regulation of gene expression	71	5.6394	1.15884e-12	1456454_AT, 1460044_AT, 1434802_S_AT, 1435670_AT, 1440626_AT, 1438236_AT, 1418467_AT, 1425383_A_AT, 1438244_AT, 1454990_AT, 1435781_AT, 1421112_AT, 1427764_A_AT, 1447655_X_AT, 1422839_AT, 1448877_AT, 1426670_AT, 1454034_A_AT, 1448805_AT, 1446380_AT, 1440091_AT, 1423424_AT, 1444043_AT, 1440870_AT, 1435197_AT, 1450803_AT, 1455516_AT, 1454960_AT, 1417129_A_AT, 1440660_AT, 1449542_AT, 1460246_AT, 144…	2.51367	2.05858e-09
GOTERM_BP_ALL	GO:0048468~cell development	81	6.43368	3.43634e-12	1434802_S_AT, 1455325_AT, 1450923_AT, 1425492_AT, 1446392_AT, 1447787_X_AT, 1439193_AT, 1447040_AT, 1429021_AT, 1454672_AT, 1418868_AT, 1439631_AT, 1418317_AT, 1452821_AT, 1444043_AT, 1437310_AT, 1450803_AT, 1454960_AT, 1434920_A_AT, 1425314_AT, 1436911_AT, 1442270_AT, 1439794_AT, 1424950_AT, 1436428_AT, 1417783_AT, 1438042_AT, 1452380_AT, 1427560_AT, 1441572_AT, 1427516_A_AT, 1449734_S_AT, 14385…	2.29041	6.10435e-09
GOTERM_BP_ALL	GO:0051276~chromosome organization	62	4.92454	3.88439e-12	1423201_AT, 1418467_AT, 1454305_AT, 1455585_AT, 1418390_AT, 1435914_AT, 1434999_AT, 1451137_A_AT, 1430309_AT, 1457672_AT, 1455095_AT, 1427764_A_AT, 1454636_AT, 1434824_AT, 1421147_AT, 1433780_AT, 1454034_A_AT, 1453361_AT, 1451993_AT, 1434179_AT, 1456433_AT, 1436161_AT, 1422676_AT, 1417926_AT, 1457113_AT, 1439102_AT, 1424156_AT, 1449080_AT, 1443526_AT, 1458103_AT, 1435340_AT, 1453926_AT, 1460246_A…	2.65143	6.90012e-09
GOTERM_BP_ALL	GO:0032990~cell part morphogenesis	42	3.33598	5.85809e-12	1418357_AT, 1460044_AT, 1434802_S_AT, 1436634_AT, 1440885_AT, 1440650_AT, 1450923_AT, 1446392_AT, 1440082_AT, 1422839_AT, 1439193_AT, 1447040_AT, 1429021_AT, 1454672_AT, 1457687_AT, 1418317_AT, 1422945_A_AT, 1444043_AT, 1437310_AT, 1416731_AT, 1423085_AT, 1417574_AT, 1450803_AT, 1455266_AT, 1434920_A_AT, 1444980_AT, 1451991_AT, 1436560_AT, 1454977_AT, 1437312_AT, 1436428_AT, 1455592_AT, 1417783_A…	3.42281	1.04063e-08
GOTERM_BP_ALL	GO:0010629~negative regulation of gene expression	62	4.92454	7.39096e-12	1425528_AT, 1456454_AT, 1449530_AT, 1423201_AT, 1416380_AT, 1454305_AT, 1418390_AT, 1438847_AT, 1435914_AT, 1426241_A_AT, 1456358_AT, 1436475_AT, 1454636_AT, 1447655_X_AT, 1439774_AT, 1448877_AT, 1438214_AT, 1454896_AT, 1439631_AT, 1448878_AT, 1453361_AT, 1439490_AT, 1444043_AT, 1428845_AT, 1437880_AT, 1458515_AT, 1439102_AT, 1440870_AT, 1435197_AT, 1424156_AT, 1443526_AT, 1454960_AT, 1458103_AT,…	2.61262	1.31293e-08
GOTERM_BP_ALL	GO:0051960~regulation of nervous system development	34	2.70056	1.28465e-11	1418357_AT, 1434802_S_AT, 1448361_AT, 1420838_AT, 1418676_AT, 1443260_AT, 1425383_A_AT, 1420348_AT, 1450723_AT, 1425492_AT, 1435254_AT, 1452010_AT, 1422033_A_AT, 1421112_AT, 1440082_AT, 1421537_AT, 1448877_AT, 1451630_AT, 1422814_AT, 1426670_AT, 1454672_AT, 1438441_AT, 1444286_AT, 1457687_AT, 1450164_AT, 1450992_A_AT, 1453478_AT, 1450428_AT, 1422520_AT, 1450803_AT, 1440431_AT, 1423146_AT, 1437086…	3.96905	2.28205e-08
GOTERM_BP_ALL	GO:0045893~positive regulation of transcription, DNA-dependent	62	4.92454	1.38217e-11	1456454_AT, 1460044_AT, 1440626_AT, 1435670_AT, 1434802_S_AT, 1438236_AT, 1425383_A_AT, 1438244_AT, 1454990_AT, 1435781_AT, 1421112_AT, 1427764_A_AT, 1447655_X_AT, 1422839_AT, 1448877_AT, 1426670_AT, 1454034_A_AT, 1448805_AT, 1446380_AT, 1440091_AT, 1423424_AT, 1440870_AT, 1435197_AT, 1450803_AT, 1455516_AT, 1454960_AT, 1417129_A_AT, 1440660_AT, 1449542_AT, 1460246_AT, 1444980_AT, 1434532_AT, 142…	2.57494	2.45529e-08
GOTERM_BP_ALL	GO:0006325~chromatin organization	52	4.13026	1.77851e-11	1423201_AT, 1418467_AT, 1454305_AT, 1455585_AT, 1418390_AT, 1435914_AT, 1434999_AT, 1451137_A_AT, 1455095_AT, 1457672_AT, 1427764_A_AT, 1454636_AT, 1434824_AT, 1433780_AT, 1454034_A_AT, 1453361_AT, 1434179_AT, 1456433_AT, 1422676_AT, 1457113_AT, 1439102_AT, 1424156_AT, 1449080_AT, 1443526_AT, 1458103_AT, 1435340_AT, 1460246_AT, 1455317_AT, 1427236_A_AT, 1426860_AT, 1430028_AT, 1455668_AT, 1456665…	2.85208	3.15934e-08
GOTERM_BP_ALL	GO:0051254~positive regulation of RNA metabolic process	62	4.92454	1.88356e-11	1456454_AT, 1460044_AT, 1440626_AT, 1435670_AT, 1434802_S_AT, 1438236_AT, 1425383_A_AT, 1438244_AT, 1454990_AT, 1435781_AT, 1421112_AT, 1427764_A_AT, 1447655_X_AT, 1422839_AT, 1448877_AT, 1426670_AT, 1454034_A_AT, 1448805_AT, 1446380_AT, 1440091_AT, 1423424_AT, 1440870_AT, 1435197_AT, 1450803_AT, 1455516_AT, 1454960_AT, 1417129_A_AT, 1440660_AT, 1449542_AT, 1460246_AT, 1444980_AT, 1434532_AT, 142…	2.55651	3.34595e-08
GOTERM_BP_ALL	GO:0010604~positive regulation of macromolecule metabolic process	81	6.43368	2.11087e-11	1435670_AT, 1434802_S_AT, 1455585_AT, 1435914_AT, 1454990_AT, 1427764_A_AT, 1448877_AT, 1421147_AT, 1448805_AT, 1454034_A_AT, 1423424_AT, 1444043_AT, 1450803_AT, 1455516_AT, 1454960_AT, 1434696_AT, 1440660_AT, 1434532_AT, 1419424_AT, 1424950_AT, 1442811_AT, 1438042_AT, 1428429_AT, 1437470_AT, 1439915_AT, 1434028_AT, 1455521_AT, 1442454_AT, 1450164_AT, 1456067_AT, 1453478_AT, 1433586_AT, 1435443_A…	2.21081	3.74974e-08
GOTERM_BP_ALL	GO:0000902~cell morphogenesis	51	4.05083	2.87639e-11	1418357_AT, 1460044_AT, 1434802_S_AT, 1436634_AT, 1440885_AT, 1440650_AT, 1450923_AT, 1446392_AT, 1447655_X_AT, 1426001_AT, 1440082_AT, 1422839_AT, 1439193_AT, 1429021_AT, 1447040_AT, 1454672_AT, 1454896_AT, 1457687_AT, 1418317_AT, 1422945_A_AT, 1437310_AT, 1444043_AT, 1416731_AT, 1423085_AT, 1417574_AT, 1450803_AT, 1434775_AT, 1455266_AT, 1434920_A_AT, 1427982_S_AT, 1444980_AT, 1451991_AT, 14549…	2.85155	5.10961e-08
GOTERM_BP_ALL	GO:0045165~cell fate commitment	33	2.62113	5.14197e-11	1460044_AT, 1434802_S_AT, 1434918_AT, 1418676_AT, 1420895_AT, 1422545_AT, 1450923_AT, 1450723_AT, 1434957_AT, 1426412_AT, 1427764_A_AT, 1421112_AT, 1447655_X_AT, 1422839_AT, 1448877_AT, 1454896_AT, 1457687_AT, 1450164_AT, 1456067_AT, 1439798_AT, 1418054_AT, 1427677_A_AT, 1438551_AT, 1444043_AT, 1449488_AT, 1451576_AT, 1418606_AT, 1450803_AT, 1449839_AT, 1423146_AT, 1437086_AT, 1456010_X_AT, 14449…	3.87852	9.13417e-08
GOTERM_BP_ALL	GO:0010557~positive regulation of macromolecule biosynthetic process	71	5.6394	5.70375e-11	1456454_AT, 1460044_AT, 1434802_S_AT, 1435670_AT, 1440626_AT, 1438236_AT, 1418467_AT, 1425383_A_AT, 1438244_AT, 1454990_AT, 1435781_AT, 1421112_AT, 1427764_A_AT, 1447655_X_AT, 1422839_AT, 1448877_AT, 1426670_AT, 1454034_A_AT, 1448805_AT, 1446380_AT, 1440091_AT, 1423424_AT, 1444043_AT, 1440870_AT, 1435197_AT, 1450803_AT, 1455516_AT, 1454960_AT, 1417129_A_AT, 1440660_AT, 1449542_AT, 1460246_AT, 144…	2.31447	1.01321e-07
GOTERM_BP_ALL	GO:0030030~cell projection organization	51	4.05083	9.33487e-11	1418357_AT, 1460044_AT, 1434802_S_AT, 1436634_AT, 1440885_AT, 1440650_AT, 1450923_AT, 1446392_AT, 1440082_AT, 1422839_AT, 1439193_AT, 1429021_AT, 1447040_AT, 1454672_AT, 1457687_AT, 1418317_AT, 1422945_A_AT, 1426617_A_AT, 1437310_AT, 1444043_AT, 1416731_AT, 1440699_AT, 1423085_AT, 1417574_AT, 1450803_AT, 1455266_AT, 1434920_A_AT, 1425314_AT, 1436911_AT, 1460246_AT, 1444980_AT, 1451991_AT, 1454977…	2.76216	1.65824e-07
GOTERM_BP_ALL	GO:0060284~regulation of cell development	34	2.70056	9.91199e-11	1418357_AT, 1434802_S_AT, 1420838_AT, 1425383_A_AT, 1435254_AT, 1425492_AT, 1452010_AT, 1434957_AT, 1422033_A_AT, 1421112_AT, 1440082_AT, 1421537_AT, 1448877_AT, 1422814_AT, 1451630_AT, 1426670_AT, 1454672_AT, 1438441_AT, 1444286_AT, 1457687_AT, 1450992_A_AT, 1450803_AT, 1440431_AT, 1441684_AT, 1449542_AT, 1449470_AT, 1436428_AT, 1455535_AT, 1448361_AT, 1418676_AT, 1443260_AT, 1450723_AT, 1442549…	3.69446	1.76076e-07
GOTERM_BP_ALL	GO:0016481~negative regulation of transcription	56	4.44797	1.05343e-10	1425528_AT, 1456454_AT, 1449530_AT, 1423201_AT, 1454305_AT, 1418390_AT, 1438847_AT, 1435914_AT, 1426241_A_AT, 1456358_AT, 1436475_AT, 1454636_AT, 1447655_X_AT, 1439774_AT, 1448877_AT, 1438214_AT, 1454896_AT, 1448878_AT, 1453361_AT, 1439490_AT, 1444043_AT, 1428845_AT, 1437880_AT, 1458515_AT, 1439102_AT, 1440870_AT, 1435197_AT, 1424156_AT, 1443526_AT, 1454960_AT, 1458103_AT, 1417302_AT, 1460246_AT,…	2.60084	1.87132e-07
GOTERM_BP_ALL	GO:0031325~positive regulation of cellular metabolic process	80	6.35425	1.23498e-10	1435670_AT, 1434802_S_AT, 1455585_AT, 1435914_AT, 1454990_AT, 1427764_A_AT, 1448877_AT, 1421147_AT, 1448805_AT, 1454034_A_AT, 1423424_AT, 1444043_AT, 1450803_AT, 1455516_AT, 1454960_AT, 1434696_AT, 1440660_AT, 1434532_AT, 1419424_AT, 1424950_AT, 1442811_AT, 1438042_AT, 1456903_AT, 1428429_AT, 1437470_AT, 1439915_AT, 1434028_AT, 1455521_AT, 1442454_AT, 1450164_AT, 1456067_AT, 1453478_AT, 1433586_A…	2.14622	2.19382e-07
GOTERM_BP_ALL	GO:0003002~regionalization	40	3.17712	1.26067e-10	1418357_AT, 1456454_AT, 1440626_AT, 1422870_AT, 1420895_AT, 1425383_A_AT, 1425492_AT, 1436475_AT, 1450832_AT, 1421537_AT, 1448877_AT, 1429205_AT, 1449871_AT, 1418317_AT, 1423424_AT, 1439798_AT, 1450428_AT, 1444043_AT, 1454960_AT, 1434696_AT, 1449542_AT, 1418415_AT, 1449470_AT, 1436560_AT, 1457012_AT, 1436950_AT, 1437312_AT, 1429974_AT, 1456229_AT, 1431475_A_AT, 1449359_AT, 1426412_AT, 1439885_AT,…	3.22935	2.23945e-07
GOTERM_BP_ALL	GO:0031328~positive regulation of cellular biosynthetic process	72	5.71882	1.38628e-10	1435670_AT, 1434802_S_AT, 1454990_AT, 1427764_A_AT, 1448877_AT, 1448805_AT, 1454034_A_AT, 1423424_AT, 1444043_AT, 1450803_AT, 1455516_AT, 1454960_AT, 1440660_AT, 1434532_AT, 1419424_AT, 1424950_AT, 1442811_AT, 1438042_AT, 1456903_AT, 1428429_AT, 1437470_AT, 1439915_AT, 1434028_AT, 1455521_AT, 1442454_AT, 1450164_AT, 1456067_AT, 1453478_AT, 1433586_AT, 1437202_AT, 1436220_AT, 1418606_AT, 1454973_A…	2.25353	2.46258e-07
GOTERM_BP_ALL	GO:0016568~chromatin modification	42	3.33598	1.96418e-10	1423201_AT, 1418467_AT, 1454305_AT, 1418390_AT, 1455585_AT, 1435914_AT, 1434999_AT, 1451137_A_AT, 1457672_AT, 1427764_A_AT, 1434824_AT, 1433780_AT, 1454034_A_AT, 1453361_AT, 1456433_AT, 1434179_AT, 1422676_AT, 1457113_AT, 1439102_AT, 1424156_AT, 1443526_AT, 1449080_AT, 1458103_AT, 1435340_AT, 1460246_AT, 1455317_AT, 1427236_A_AT, 1426860_AT, 1430028_AT, 1455668_AT, 1456665_AT, 1433685_A_AT, 14235…	3.07473	3.48916e-07
GOTERM_BP_ALL	GO:0007409~axonogenesis	34	2.70056	1.98053e-10	1418357_AT, 1434802_S_AT, 1452380_AT, 1436634_AT, 1440885_AT, 1418676_AT, 1440650_AT, 1450923_AT, 1450723_AT, 1446392_AT, 1441572_AT, 1440082_AT, 1427516_A_AT, 1422839_AT, 1450674_AT, 1439193_AT, 1447040_AT, 1429021_AT, 1456158_AT, 1454672_AT, 1448260_AT, 1457687_AT, 1456067_AT, 1418317_AT, 1440487_AT, 1422945_A_AT, 1444043_AT, 1426869_AT, 1452901_AT, 1416731_AT, 1418141_AT, 1423085_AT, 1417574_A…	3.6038	3.51821e-07
GOTERM_BP_ALL	GO:0009891~positive regulation of biosynthetic process	72	5.71882	2.0907e-10	1435670_AT, 1434802_S_AT, 1454990_AT, 1427764_A_AT, 1448877_AT, 1448805_AT, 1454034_A_AT, 1423424_AT, 1444043_AT, 1450803_AT, 1455516_AT, 1454960_AT, 1440660_AT, 1434532_AT, 1419424_AT, 1424950_AT, 1442811_AT, 1438042_AT, 1456903_AT, 1428429_AT, 1437470_AT, 1439915_AT, 1434028_AT, 1455521_AT, 1442454_AT, 1450164_AT, 1456067_AT, 1453478_AT, 1433586_AT, 1437202_AT, 1436220_AT, 1418606_AT, 1454973_A…	2.2333	3.71392e-07
GOTERM_BP_ALL	GO:0045944~positive regulation of transcription from RNA polymerase II promoter	54	4.28912	2.18842e-10	1456454_AT, 1460044_AT, 1440626_AT, 1435670_AT, 1434802_S_AT, 1438236_AT, 1425383_A_AT, 1438244_AT, 1454990_AT, 1435781_AT, 1427764_A_AT, 1421112_AT, 1447655_X_AT, 1422839_AT, 1448877_AT, 1426670_AT, 1448805_AT, 1440091_AT, 1423424_AT, 1435197_AT, 1450803_AT, 1455516_AT, 1454960_AT, 1417129_A_AT, 1440660_AT, 1449542_AT, 1444980_AT, 1434532_AT, 1456789_AT, 1427436_AT, 1424950_AT, 1455535_AT, 14398…	2.60603	3.88751e-07
GOTERM_BP_ALL	GO:0031175~neuron projection development	40	3.17712	2.23427e-10	1418357_AT, 1434802_S_AT, 1436634_AT, 1440885_AT, 1440650_AT, 1450923_AT, 1446392_AT, 1440082_AT, 1422839_AT, 1439193_AT, 1447040_AT, 1429021_AT, 1454672_AT, 1457687_AT, 1418317_AT, 1422945_A_AT, 1437310_AT, 1444043_AT, 1440699_AT, 1416731_AT, 1423085_AT, 1417574_AT, 1450803_AT, 1455266_AT, 1434920_A_AT, 1436911_AT, 1460246_AT, 1451991_AT, 1437312_AT, 1436428_AT, 1417783_AT, 1452380_AT, 1418676_A…	3.1701	3.96895e-07
GOTERM_BP_ALL	GO:0032989~cellular component morphogenesis	53	4.20969	3.20625e-10	1418357_AT, 1460044_AT, 1434802_S_AT, 1436634_AT, 1440885_AT, 1440650_AT, 1450923_AT, 1446392_AT, 1447655_X_AT, 1426001_AT, 1440082_AT, 1422839_AT, 1439193_AT, 1429021_AT, 1447040_AT, 1454672_AT, 1454896_AT, 1457687_AT, 1418317_AT, 1422945_A_AT, 1437310_AT, 1444043_AT, 1416731_AT, 1423085_AT, 1417574_AT, 1450803_AT, 1434775_AT, 1455266_AT, 1434920_A_AT, 1427982_S_AT, 1444980_AT, 1451991_AT, 14549…	2.60878	5.69557e-07
GOTERM_BP_ALL	GO:0050767~regulation of neurogenesis	30	2.38284	3.28138e-10	1418357_AT, 1434802_S_AT, 1448361_AT, 1420838_AT, 1418676_AT, 1443260_AT, 1425383_A_AT, 1450723_AT, 1425492_AT, 1435254_AT, 1452010_AT, 1422033_A_AT, 1421112_AT, 1440082_AT, 1421537_AT, 1448877_AT, 1451630_AT, 1422814_AT, 1454672_AT, 1438441_AT, 1444286_AT, 1457687_AT, 1450164_AT, 1450992_A_AT, 1453478_AT, 1422520_AT, 1450803_AT, 1440431_AT, 1423146_AT, 1437086_AT, 1455298_AT, 1449542_AT, 1441684…	3.9266	5.82903e-07
GOTERM_BP_ALL	GO:0009893~positive regulation of metabolic process	82	6.51311	3.75073e-10	1435670_AT, 1434802_S_AT, 1455585_AT, 1435914_AT, 1454990_AT, 1427764_A_AT, 1448877_AT, 1421147_AT, 1448805_AT, 1454034_A_AT, 1423424_AT, 1444043_AT, 1450803_AT, 1455516_AT, 1454960_AT, 1434696_AT, 1440660_AT, 1434532_AT, 1419424_AT, 1424950_AT, 1442811_AT, 1438042_AT, 1456903_AT, 1428429_AT, 1437470_AT, 1439915_AT, 1434028_AT, 1455521_AT, 1442454_AT, 1450164_AT, 1456067_AT, 1453478_AT, 1433586_A…	2.07426	6.66279e-07
GOTERM_BP_ALL	GO:0048812~neuron projection morphogenesis	35	2.77998	3.94377e-10	1418357_AT, 1417783_AT, 1434802_S_AT, 1452380_AT, 1436634_AT, 1440885_AT, 1418676_AT, 1440650_AT, 1450923_AT, 1450723_AT, 1446392_AT, 1441572_AT, 1440082_AT, 1427516_A_AT, 1422839_AT, 1450674_AT, 1439193_AT, 1447040_AT, 1429021_AT, 1456158_AT, 1454672_AT, 1448260_AT, 1457687_AT, 1456067_AT, 1418317_AT, 1440487_AT, 1422945_A_AT, 1444043_AT, 1426869_AT, 1452901_AT, 1416731_AT, 1418141_AT, 1423085_A…	3.43577	7.00571e-07
GOTERM_BP_ALL	GO:0045934~negative regulation of nucleobase, nucleoside, nucleotide and nucleic acid metabolic process	57	4.5274	4.41775e-10	1425528_AT, 1456454_AT, 1449530_AT, 1423201_AT, 1454305_AT, 1418390_AT, 1438847_AT, 1435914_AT, 1426241_A_AT, 1456358_AT, 1436475_AT, 1454636_AT, 1447655_X_AT, 1439774_AT, 1448877_AT, 1438214_AT, 1454896_AT, 1448878_AT, 1453361_AT, 1439490_AT, 1444043_AT, 1428845_AT, 1437880_AT, 1458515_AT, 1439102_AT, 1440870_AT, 1435197_AT, 1424156_AT, 1443526_AT, 1454960_AT, 1458103_AT, 1417302_AT, 1460246_AT,…	2.48058	7.84768e-07
GOTERM_BP_ALL	GO:0051172~negative regulation of nitrogen compound metabolic process	57	4.5274	6.46193e-10	1425528_AT, 1456454_AT, 1449530_AT, 1423201_AT, 1454305_AT, 1418390_AT, 1438847_AT, 1435914_AT, 1426241_A_AT, 1456358_AT, 1436475_AT, 1454636_AT, 1447655_X_AT, 1439774_AT, 1448877_AT, 1438214_AT, 1454896_AT, 1448878_AT, 1453361_AT, 1439490_AT, 1444043_AT, 1428845_AT, 1437880_AT, 1458515_AT, 1439102_AT, 1440870_AT, 1435197_AT, 1424156_AT, 1443526_AT, 1454960_AT, 1458103_AT, 1417302_AT, 1460246_AT,…	2.45584	1.1479e-06
GOTERM_BP_ALL	GO:0009952~anterior/posterior pattern formation	32	2.5417	6.88618e-10	1456454_AT, 1440626_AT, 1422870_AT, 1431475_A_AT, 1420895_AT, 1425383_A_AT, 1449359_AT, 1425492_AT, 1450832_AT, 1436475_AT, 1426412_AT, 1439885_AT, 1421537_AT, 1428433_AT, 1429205_AT, 1449871_AT, 1428136_AT, 1456067_AT, 1439798_AT, 1423424_AT, 1450428_AT, 1444043_AT, 1427233_AT, 1451576_AT, 1418606_AT, 1454960_AT, 1456258_AT, 1449542_AT, 1437664_AT, 1418415_AT, 1419486_AT, 1438737_AT, 1418157_AT,…	3.6135	1.22326e-06
GOTERM_BP_ALL	GO:0048667~cell morphogenesis involved in neuron differentiation	35	2.77998	9.96443e-10	1418357_AT, 1434802_S_AT, 1452380_AT, 1436634_AT, 1440885_AT, 1418676_AT, 1440650_AT, 1450923_AT, 1450723_AT, 1446392_AT, 1441572_AT, 1440082_AT, 1427516_A_AT, 1422839_AT, 1450674_AT, 1439193_AT, 1447040_AT, 1429021_AT, 1456158_AT, 1454672_AT, 1448260_AT, 1457687_AT, 1456067_AT, 1418317_AT, 1440487_AT, 1422945_A_AT, 1444043_AT, 1437310_AT, 1426869_AT, 1452901_AT, 1416731_AT, 1418141_AT, 1423085_A…	3.32251	1.77008e-06
GOTERM_BP_ALL	GO:0007411~axon guidance	25	1.9857	1.07327e-09	1418357_AT, 1434802_S_AT, 1452380_AT, 1436634_AT, 1440885_AT, 1418676_AT, 1440650_AT, 1450923_AT, 1450723_AT, 1441572_AT, 1446392_AT, 1427516_A_AT, 1422839_AT, 1450674_AT, 1439193_AT, 1447040_AT, 1429021_AT, 1456158_AT, 1456067_AT, 1418317_AT, 1440487_AT, 1422945_A_AT, 1444043_AT, 1426869_AT, 1423085_AT, 1417574_AT, 1452740_AT, 1450803_AT, 1455266_AT, 1434920_A_AT, 1424659_AT, 1451991_AT, 1440204…	4.40741	1.90656e-06
GOTERM_BP_ALL	GO:0010558~negative regulation of macromolecule biosynthetic process	58	4.60683	1.12484e-09	1425528_AT, 1456454_AT, 1449530_AT, 1423201_AT, 1454305_AT, 1418390_AT, 1438847_AT, 1435914_AT, 1426241_A_AT, 1456358_AT, 1436475_AT, 1454636_AT, 1447655_X_AT, 1439774_AT, 1448877_AT, 1438214_AT, 1454896_AT, 1448878_AT, 1453361_AT, 1439490_AT, 1444043_AT, 1428845_AT, 1437880_AT, 1458515_AT, 1439102_AT, 1440870_AT, 1435197_AT, 1424156_AT, 1443526_AT, 1454960_AT, 1458103_AT, 1417302_AT, 1460246_AT,…	2.39729	1.99816e-06
GOTERM_BP_ALL	GO:0031327~negative regulation of cellular biosynthetic process	59	4.68626	1.22248e-09	1425528_AT, 1456454_AT, 1449530_AT, 1423201_AT, 1454305_AT, 1418390_AT, 1438847_AT, 1435914_AT, 1426241_A_AT, 1456358_AT, 1436475_AT, 1454636_AT, 1447655_X_AT, 1439774_AT, 1448877_AT, 1438214_AT, 1454896_AT, 1448878_AT, 1453361_AT, 1439490_AT, 1444043_AT, 1428845_AT, 1437880_AT, 1458515_AT, 1439102_AT, 1440870_AT, 1435197_AT, 1424156_AT, 1443526_AT, 1454960_AT, 1458103_AT, 1417302_AT, 1460246_AT,…	2.37057	2.1716e-06
GOTERM_BP_ALL	GO:0000904~cell morphogenesis involved in differentiation	38	3.01827	1.33137e-09	1418357_AT, 1434802_S_AT, 1436634_AT, 1440885_AT, 1440650_AT, 1450923_AT, 1446392_AT, 1440082_AT, 1426001_AT, 1422839_AT, 1439193_AT, 1429021_AT, 1447040_AT, 1454896_AT, 1454672_AT, 1457687_AT, 1418317_AT, 1422945_A_AT, 1437310_AT, 1444043_AT, 1416731_AT, 1423085_AT, 1417574_AT, 1450803_AT, 1455266_AT, 1434920_A_AT, 1451991_AT, 1437312_AT, 1436428_AT, 1424950_AT, 1452380_AT, 1418676_AT, 1450723_A…	3.09683	2.36504e-06
GOTERM_BP_ALL	GO:0009890~negative regulation of biosynthetic process	59	4.68626	1.74019e-09	1425528_AT, 1456454_AT, 1449530_AT, 1423201_AT, 1454305_AT, 1418390_AT, 1438847_AT, 1435914_AT, 1426241_A_AT, 1456358_AT, 1436475_AT, 1454636_AT, 1447655_X_AT, 1439774_AT, 1448877_AT, 1438214_AT, 1454896_AT, 1448878_AT, 1453361_AT, 1439490_AT, 1444043_AT, 1428845_AT, 1437880_AT, 1458515_AT, 1439102_AT, 1440870_AT, 1435197_AT, 1424156_AT, 1443526_AT, 1454960_AT, 1458103_AT, 1417302_AT, 1460246_AT,…	2.34872	3.09128e-06
GOTERM_BP_ALL	GO:0045664~regulation of neuron differentiation	25	1.9857	2.56293e-09	1418357_AT, 1420838_AT, 1448361_AT, 1418676_AT, 1443260_AT, 1425383_A_AT, 1450723_AT, 1435254_AT, 1452010_AT, 1422033_A_AT, 1421112_AT, 1440082_AT, 1421537_AT, 1451630_AT, 1422814_AT, 1454672_AT, 1438441_AT, 1457687_AT, 1450164_AT, 1450992_A_AT, 1453478_AT, 1422520_AT, 1440431_AT, 1423146_AT, 1437086_AT, 1455298_AT, 1449542_AT, 1456010_X_AT, 1441684_AT, 1427113_S_AT, 1437664_AT, 1440204_AT, 14559…	4.23457	4.55279e-06
GOTERM_BP_ALL	GO:0045595~regulation of cell differentiation	53	4.20969	9.41375e-09	1418357_AT, 1434802_S_AT, 1420838_AT, 1450923_AT, 1425383_A_AT, 1425492_AT, 1435254_AT, 1452010_AT, 1434957_AT, 1422033_A_AT, 1421112_AT, 1426001_AT, 1440082_AT, 1421537_AT, 1448877_AT, 1422814_AT, 1451630_AT, 1419633_AT, 1426670_AT, 1454672_AT, 1454896_AT, 1444286_AT, 1438441_AT, 1435644_AT, 1457687_AT, 1439631_AT, 1450992_A_AT, 1444043_AT, 1440870_AT, 1450803_AT, 1440431_AT, 1454960_AT, 1422825…	2.37224	1.67226e-05
GOTERM_BP_ALL	GO:0010605~negative regulation of macromolecule metabolic process	63	5.00397	1.43772e-08	1425528_AT, 1456454_AT, 1449530_AT, 1423201_AT, 1416380_AT, 1454305_AT, 1418390_AT, 1438847_AT, 1435914_AT, 1426241_A_AT, 1456358_AT, 1436475_AT, 1454636_AT, 1447655_X_AT, 1439774_AT, 1448877_AT, 1438214_AT, 1454896_AT, 1439631_AT, 1448878_AT, 1453361_AT, 1439490_AT, 1444043_AT, 1428845_AT, 1437880_AT, 1458515_AT, 1439102_AT, 1440870_AT, 1435197_AT, 1424156_AT, 1443526_AT, 1454960_AT, 1458103_AT,…	2.15109	2.55397e-05
GOTERM_BP_ALL	GO:0035270~endocrine system development	20	1.58856	1.56765e-08	1455865_AT, 1452901_AT, 1460044_AT, 1449488_AT, 1420895_AT, 1425383_A_AT, 1454960_AT, 1449359_AT, 1450723_AT, 1425492_AT, 1449542_AT, 1426412_AT, 1421112_AT, 1437664_AT, 1444980_AT, 1421537_AT, 1454896_AT, 1456974_AT, 1436950_AT, 1444286_AT, 1456229_AT, 1421399_AT, 1437673_AT, 1453478_AT	4.79918	2.78478e-05
GOTERM_BP_ALL	GO:0021537~telencephalon development	20	1.58856	1.56765e-08	1456947_AT, 1434023_AT, 1450674_AT, 1449734_S_AT, 1448877_AT, 1438232_AT, 1438441_AT, 1440882_AT, 1450164_AT, 1418317_AT, 1456067_AT, 1453478_AT, 1437310_AT, 1444043_AT, 1455252_AT, 1452740_AT, 1435197_AT, 1458191_AT, 1449080_AT, 1442347_AT, 1456258_AT, 1455298_AT, 1437086_AT, 1449470_AT, 1440108_AT, 1455154_AT, 1420996_AT, 1422014_AT	4.79918	2.78478e-05
GOTERM_BP_ALL	GO:0045892~negative regulation of transcription, DNA-dependent	45	3.57427	2.31894e-08	1425528_AT, 1456454_AT, 1449530_AT, 1423201_AT, 1454305_AT, 1418390_AT, 1435914_AT, 1456358_AT, 1436475_AT, 1454636_AT, 1447655_X_AT, 1439774_AT, 1438214_AT, 1448877_AT, 1454896_AT, 1453361_AT, 1439490_AT, 1458515_AT, 1439102_AT, 1440870_AT, 1435197_AT, 1424156_AT, 1454960_AT, 1443526_AT, 1458103_AT, 1460246_AT, 1449470_AT, 1424950_AT, 1440108_AT, 1439847_S_AT, 1455121_AT, 1422014_AT, 1438042_AT,…	2.52424	4.11936e-05
GOTERM_BP_ALL	GO:0021543~pallium development	17	1.35028	2.65344e-08	1444043_AT, 1437310_AT, 1455252_AT, 1456947_AT, 1435197_AT, 1449080_AT, 1442347_AT, 1455298_AT, 1456258_AT, 1437086_AT, 1434023_AT, 1448877_AT, 1449734_S_AT, 1450674_AT, 1449470_AT, 1438441_AT, 1440882_AT, 1455154_AT, 1450164_AT, 1456067_AT, 1420996_AT, 1453478_AT	5.54169	4.71357e-05
GOTERM_BP_ALL	GO:0051253~negative regulation of RNA metabolic process	45	3.57427	2.82008e-08	1425528_AT, 1456454_AT, 1449530_AT, 1423201_AT, 1454305_AT, 1418390_AT, 1435914_AT, 1456358_AT, 1436475_AT, 1454636_AT, 1447655_X_AT, 1439774_AT, 1438214_AT, 1448877_AT, 1454896_AT, 1453361_AT, 1439490_AT, 1458515_AT, 1439102_AT, 1440870_AT, 1435197_AT, 1424156_AT, 1454960_AT, 1443526_AT, 1458103_AT, 1460246_AT, 1449470_AT, 1424950_AT, 1440108_AT, 1439847_S_AT, 1455121_AT, 1422014_AT, 1438042_AT,…	2.50796	5.00958e-05
GOTERM_CC_ALL	GO:0044427~chromosomal part	46	3.65369	4.46777e-08	1433685_A_AT, 1423508_AT, 1435768_AT, 1431777_A_AT, 1423888_AT, 1436596_AT, 1454305_AT, 1417968_A_AT, 1445091_AT, 1434999_AT, 1419397_AT, 1455095_AT, 1457672_AT, 1427266_AT, 1427764_A_AT, 1454636_AT, 1447540_AT, 1448835_AT, 1426817_AT, 1447854_S_AT, 1434824_AT, 1421147_AT, 1438516_AT, 1428382_AT, 1437480_AT, 1428706_AT, 1418184_AT, 1435866_S_AT, 1439040_AT, 1453361_AT, 1451993_AT, 1426020_AT, 143…	2.44248	6.14859e-05
GOTERM_BP_ALL	GO:0050793~regulation of developmental process	67	5.32168	3.89577e-08	1418357_AT, 1450112_A_AT, 1434802_S_AT, 1440626_AT, 1420838_AT, 1450923_AT, 1425383_A_AT, 1425492_AT, 1435254_AT, 1452010_AT, 1434957_AT, 1422033_A_AT, 1421112_AT, 1426001_AT, 1440082_AT, 1421537_AT, 1448877_AT, 1422814_AT, 1451630_AT, 1419633_AT, 1426670_AT, 1454672_AT, 1454896_AT, 1444286_AT, 1438441_AT, 1435644_AT, 1428395_AT, 1457687_AT, 1439040_AT, 1439631_AT, 1450992_A_AT, 1450428_AT, 14440…	2.03796	6.92044e-05
GOTERM_BP_ALL	GO:0009892~negative regulation of metabolic process	64	5.0834	4.59613e-08	1425528_AT, 1456454_AT, 1449530_AT, 1423201_AT, 1416380_AT, 1454305_AT, 1418390_AT, 1438847_AT, 1435914_AT, 1426241_A_AT, 1456358_AT, 1436475_AT, 1454636_AT, 1447655_X_AT, 1439774_AT, 1448877_AT, 1438214_AT, 1454896_AT, 1439631_AT, 1448878_AT, 1453361_AT, 1439490_AT, 1444043_AT, 1428845_AT, 1437880_AT, 1458515_AT, 1439102_AT, 1440870_AT, 1435197_AT, 1424156_AT, 1443526_AT, 1454960_AT, 1458103_AT,…	2.07066	8.16455e-05
GOTERM_CC_ALL	GO:0005694~chromosome	51	4.05083	7.27144e-08	1431777_A_AT, 1454305_AT, 1417968_A_AT, 1455585_AT, 1445091_AT, 1419397_AT, 1434999_AT, 1455095_AT, 1457672_AT, 1427764_A_AT, 1454636_AT, 1426817_AT, 1434824_AT, 1421147_AT, 1437480_AT, 1439040_AT, 1418184_AT, 1453361_AT, 1426020_AT, 1451993_AT, 1439840_AT, 1416731_AT, 1449080_AT, 1436911_AT, 1460246_AT, 1435609_AT, 1433685_A_AT, 1423508_AT, 1435768_AT, 1436596_AT, 1423888_AT, 1427266_AT, 1447540…	2.27813	0.00010007
GOTERM_BP_ALL	GO:0031324~negative regulation of cellular metabolic process	60	4.76569	5.66259e-08	1425528_AT, 1456454_AT, 1449530_AT, 1423201_AT, 1454305_AT, 1418390_AT, 1438847_AT, 1435914_AT, 1426241_A_AT, 1456358_AT, 1436475_AT, 1454636_AT, 1447655_X_AT, 1439774_AT, 1448877_AT, 1438214_AT, 1454896_AT, 1448878_AT, 1453361_AT, 1439490_AT, 1444043_AT, 1428845_AT, 1437880_AT, 1458515_AT, 1439102_AT, 1440870_AT, 1435197_AT, 1424156_AT, 1443526_AT, 1454960_AT, 1458103_AT, 1417302_AT, 1460246_AT,…	2.11988	0.00010059
GOTERM_MF_ALL	GO:0016564~transcription repressor activity	35	2.77998	7.60791e-08	1425528_AT, 1449530_AT, 1423201_AT, 1454305_AT, 1435914_AT, 1426241_A_AT, 1456358_AT, 1456357_AT, 1454636_AT, 1445081_AT, 1439774_AT, 1438214_AT, 1439490_AT, 1428845_AT, 1437880_AT, 1440870_AT, 1435197_AT, 1458103_AT, 1460246_AT, 1417302_AT, 1440108_AT, 1427640_A_AT, 1422014_AT, 1423508_AT, 1455123_AT, 1422545_AT, 1451435_AT, 1449947_S_AT, 1428433_AT, 1440026_AT, 1438232_AT, 1443161_AT, 1429308_A…	2.81716	0.000114219
GOTERM_BP_ALL	GO:0001501~skeletal system development	41	3.25655	1.64267e-07	1425528_AT, 1456454_AT, 1440626_AT, 1422870_AT, 1420895_AT, 1450923_AT, 1425383_A_AT, 1425492_AT, 1450832_AT, 1426238_AT, 1447655_X_AT, 1439774_AT, 1421537_AT, 1448877_AT, 1419633_AT, 1417148_AT, 1457687_AT, 1439798_AT, 1444043_AT, 1449488_AT, 1454960_AT, 1449542_AT, 1418415_AT, 1449470_AT, 1448254_AT, 1427436_AT, 1437312_AT, 1456229_AT, 1424950_AT, 1455535_AT, 1427191_AT, 1438042_AT, 1457673_AT,…	2.48547	0.000291803
GOTERM_MF_ALL	GO:0003682~chromatin binding	28	2.22399	3.36606e-07	1440626_AT, 1446127_AT, 1435768_AT, 1431777_A_AT, 1454305_AT, 1418390_AT, 1455585_AT, 1451435_AT, 1450723_AT, 1418926_AT, 1419397_AT, 1457672_AT, 1427266_AT, 1454636_AT, 1448877_AT, 1434824_AT, 1435977_AT, 1428382_AT, 1454896_AT, 1456067_AT, 1453361_AT, 1423069_AT, 1444043_AT, 1427384_AT, 1450924_AT, 1418606_AT, 1443526_AT, 1446295_AT, 1449470_AT, 1443438_AT, 1428466_AT, 1455154_AT, 1435222_AT	3.06798	0.00050535
GOTERM_BP_ALL	GO:0007507~heart development	34	2.70056	5.90075e-07	1455592_AT, 1449350_AT, 1418467_AT, 1434918_AT, 1420895_AT, 1422545_AT, 1450923_AT, 1440999_AT, 1436118_AT, 1450723_AT, 1425492_AT, 1452010_AT, 1447787_X_AT, 1427266_AT, 1447655_X_AT, 1419155_A_AT, 1423380_S_AT, 1454896_AT, 1456067_AT, 1423424_AT, 1427677_A_AT, 1444043_AT, 1441823_AT, 1455252_AT, 1451576_AT, 1419218_AT, 1438325_AT, 1452740_AT, 1449839_AT, 1454960_AT, 1449094_AT, 1434696_AT, 14194…	2.63417	0.0010482
GOTERM_CC_ALL	GO:0015630~microtubule cytoskeleton	54	4.28912	1.24126e-06	1448946_AT, 1423975_S_AT, 1455029_AT, 1451630_AT, 1422814_AT, 1437480_AT, 1443535_AT, 1439040_AT, 1423577_AT, 1422945_A_AT, 1439840_AT, 1436908_AT, 1452679_AT, 1440699_AT, 1433958_AT, 1441960_X_AT, 1453768_A_AT, 1434576_AT, 1434775_AT, 1455266_AT, 1422653_AT, 1437154_AT, 1454674_AT, 1450053_AT, 1453581_AT, 1421546_A_AT, 1454977_AT, 1436560_AT, 1450916_AT, 1434780_AT, 1451783_A_AT, 1424188_AT, 142…	2.0262	0.00170822
GOTERM_CC_ALL	GO:0000785~chromatin	28	2.22399	1.35899e-06	1423508_AT, 1435768_AT, 1436596_AT, 1431777_A_AT, 1454305_AT, 1417968_A_AT, 1445091_AT, 1419397_AT, 1457672_AT, 1455095_AT, 1454636_AT, 1427764_A_AT, 1447854_S_AT, 1434824_AT, 1428382_AT, 1435866_S_AT, 1453361_AT, 1426020_AT, 1451993_AT, 1427384_AT, 1446196_AT, 1449080_AT, 1460246_AT, 1446295_AT, 1449482_AT, 1423702_AT, 1419486_AT, 1428466_AT, 1421612_A_AT	2.86533	0.00187024
GOTERM_BP_ALL	GO:0000122~negative regulation of transcription from RNA polymerase II promoter	34	2.70056	1.32674e-06	1425528_AT, 1456454_AT, 1423201_AT, 1418390_AT, 1435914_AT, 1456358_AT, 1436475_AT, 1447655_X_AT, 1439774_AT, 1448877_AT, 1439490_AT, 1458515_AT, 1439102_AT, 1440870_AT, 1435197_AT, 1424156_AT, 1443526_AT, 1454960_AT, 1458103_AT, 1449470_AT, 1440108_AT, 1439847_S_AT, 1455121_AT, 1422014_AT, 1438042_AT, 1446127_AT, 1434918_AT, 1455123_AT, 1422545_AT, 1451435_AT, 1418926_AT, 1420559_A_AT, 1423103_A…	2.54294	0.00235679
GOTERM_BP_ALL	GO:0006928~cell motion	46	3.65369	1.40196e-06	1418357_AT, 1434802_S_AT, 1436634_AT, 1440885_AT, 1420895_AT, 1440650_AT, 1450923_AT, 1446392_AT, 1436475_AT, 1440082_AT, 1422839_AT, 1439193_AT, 1447040_AT, 1429021_AT, 1440882_AT, 1418317_AT, 1422945_A_AT, 1424246_A_AT, 1444043_AT, 1416731_AT, 1423085_AT, 1417574_AT, 1450803_AT, 1435197_AT, 1455266_AT, 1442347_AT, 1434920_A_AT, 1427982_S_AT, 1451991_AT, 1437312_AT, 1457673_AT, 1452380_AT, 14569…	2.16551	0.00249042
GOTERM_BP_ALL	GO:0051216~cartilage development	18	1.42971	1.70447e-06	1425528_AT, 1438042_AT, 1446127_AT, 1422870_AT, 1434918_AT, 1450923_AT, 1418926_AT, 1425492_AT, 1420559_A_AT, 1426238_AT, 1447655_X_AT, 1439774_AT, 1421537_AT, 1448877_AT, 1446007_AT, 1419633_AT, 1437673_AT, 1427677_A_AT, 1453413_AT, 1449488_AT, 1437664_AT, 1437312_AT, 1446461_AT, 1424950_AT, 1456229_AT, 1438303_AT, 1455535_AT	3.98701	0.00302777
GOTERM_BP_ALL	GO:0048598~embryonic morphogenesis	45	3.57427	1.85908e-06	1418357_AT, 1425528_AT, 1456454_AT, 1440626_AT, 1422870_AT, 1420895_AT, 1425383_A_AT, 1425492_AT, 1434957_AT, 1439774_AT, 1426001_AT, 1421537_AT, 1448877_AT, 1449871_AT, 1439798_AT, 1450428_AT, 1444043_AT, 1452870_AT, 1454960_AT, 1434696_AT, 1449542_AT, 1418415_AT, 1454977_AT, 1427436_AT, 1429974_AT, 1420892_AT, 1456229_AT, 1455592_AT, 1438042_AT, 1446127_AT, 1457673_AT, 1431475_A_AT, 1440999_AT,…	2.16565	0.0033024
GOTERM_BP_ALL	GO:0045596~negative regulation of cell differentiation	29	2.30342	1.91785e-06	1418357_AT, 1446127_AT, 1448361_AT, 1418676_AT, 1443260_AT, 1450923_AT, 1425383_A_AT, 1450723_AT, 1418926_AT, 1425492_AT, 1422033_A_AT, 1456668_AT, 1442549_AT, 1421112_AT, 1440082_AT, 1448877_AT, 1438516_AT, 1422814_AT, 1417420_AT, 1454896_AT, 1438441_AT, 1429308_AT, 1450992_A_AT, 1439631_AT, 1456067_AT, 1444043_AT, 1440870_AT, 1440431_AT, 1454960_AT, 1423146_AT, 1422825_AT, 1455298_AT, 1449542_A…	2.75293	0.00340681
GOTERM_BP_ALL	GO:0016569~covalent chromatin modification	20	1.58856	2.00458e-06	1437202_AT, 1423508_AT, 1455585_AT, 1449080_AT, 1443033_AT, 1434999_AT, 1451137_A_AT, 1460246_AT, 1427764_A_AT, 1427236_A_AT, 1434824_AT, 1417115_AT, 1426860_AT, 1434704_AT, 1454034_A_AT, 1442405_AT, 1424127_AT, 1453361_AT, 1435443_AT, 1434179_AT, 1435204_AT	3.59938	0.00356086
GOTERM_CC_ALL	GO:0005667~transcription factor complex	34	2.70056	3.00224e-06	1456454_AT, 1446127_AT, 1434918_AT, 1431475_A_AT, 1422545_AT, 1443260_AT, 1425383_A_AT, 1449359_AT, 1418926_AT, 1435344_AT, 1445873_AT, 1452021_A_AT, 1442229_AT, 1437470_AT, 1454990_AT, 1427764_A_AT, 1448835_AT, 1447655_X_AT, 1434028_AT, 1449947_S_AT, 1434907_AT, 1454896_AT, 1448805_AT, 1446094_AT, 1450992_A_AT, 1427677_A_AT, 1453478_AT, 1421193_A_AT, 1452901_AT, 1437880_AT, 1436050_X_AT, 1427670…	2.45337	0.00413164
GOTERM_BP_ALL	GO:0051093~negative regulation of developmental process	33	2.62113	2.32765e-06	1418357_AT, 1446127_AT, 1448361_AT, 1418676_AT, 1443260_AT, 1450923_AT, 1425383_A_AT, 1418926_AT, 1450723_AT, 1425492_AT, 1456668_AT, 1422033_A_AT, 1442549_AT, 1421112_AT, 1440082_AT, 1448877_AT, 1438516_AT, 1422814_AT, 1417420_AT, 1454896_AT, 1445143_AT, 1438441_AT, 1428395_AT, 1457687_AT, 1429308_AT, 1439631_AT, 1450992_A_AT, 1456067_AT, 1437673_AT, 1444043_AT, 1440870_AT, 1440431_AT, 1454960_A…	2.52275	0.00413475
GOTERM_BP_ALL	GO:0048706~embryonic skeletal system development	18	1.42971	4.21655e-06	1425528_AT, 1456454_AT, 1438042_AT, 1446127_AT, 1457673_AT, 1420895_AT, 1425383_A_AT, 1418926_AT, 1420559_A_AT, 1450832_AT, 1439885_AT, 1439774_AT, 1421537_AT, 1448877_AT, 1456067_AT, 1453413_AT, 1444043_AT, 1418606_AT, 1454960_AT, 1449542_AT, 1437664_AT, 1418415_AT, 1449470_AT, 1427436_AT, 1435022_AT, 1456229_AT, 1455154_AT	3.74683	0.00749001
GOTERM_BP_ALL	GO:0016570~histone modification	19	1.50913	4.40633e-06	1437202_AT, 1423508_AT, 1455585_AT, 1449080_AT, 1443033_AT, 1434999_AT, 1451137_A_AT, 1460246_AT, 1427764_A_AT, 1427236_A_AT, 1434824_AT, 1417115_AT, 1426860_AT, 1434704_AT, 1454034_A_AT, 1442405_AT, 1424127_AT, 1435443_AT, 1434179_AT, 1435204_AT	3.56808	0.00782711
GOTERM_BP_ALL	GO:0016055~Wnt receptor signaling pathway	23	1.82685	4.96426e-06	1417937_AT, 1455231_S_AT, 1435207_AT, 1443279_AT, 1455565_AT, 1456160_AT, 1437001_AT, 1437284_AT, 1455893_AT, 1436244_A_AT, 1445815_AT, 1419155_A_AT, 1448201_AT, 1417176_AT, 1418534_AT, 1417420_AT, 1428136_AT, 1420512_AT, 1422465_A_AT, 1435336_AT, 1420892_AT, 1429383_AT, 1437351_AT, 1437673_AT	3.05671	0.00881813
GOTERM_MF_ALL	GO:0008134~transcription factor binding	38	3.01827	6.26819e-06	1423201_AT, 1446127_AT, 1423508_AT, 1418926_AT, 1452021_A_AT, 1435914_AT, 1441572_AT, 1443279_AT, 1454990_AT, 1427764_A_AT, 1456357_AT, 1445081_AT, 1434028_AT, 1433780_AT, 1428433_AT, 1454896_AT, 1454034_A_AT, 1429308_AT, 1457687_AT, 1454910_AT, 1440487_AT, 1448405_A_AT, 1437202_AT, 1453160_AT, 1436050_X_AT, 1437880_AT, 1439102_AT, 1440870_AT, 1454960_AT, 1449080_AT, 1443033_AT, 1458103_AT, 14549…	2.24087	0.00941013
GOTERM_BP_ALL	GO:0007017~microtubule-based process	30	2.38284	1.23334e-05	1448946_AT, 1456947_AT, 1457074_AT, 1460378_A_AT, 1434594_AT, 1442252_AT, 1434023_AT, 1440082_AT, 1449734_S_AT, 1450738_AT, 1455029_AT, 1451630_AT, 1443239_AT, 1435157_AT, 1454672_AT, 1448260_AT, 1431725_AT, 1439040_AT, 1446507_AT, 1422945_A_AT, 1424246_A_AT, 1452679_AT, 1437310_AT, 1458426_AT, 1422520_AT, 1440699_AT, 1440990_AT, 1433958_AT, 1455266_AT, 1427113_S_AT, 1450053_AT, 1416309_AT, 14365…	2.45645	0.0219068
GOTERM_BP_ALL	GO:0008283~cell proliferation	33	2.62113	1.53109e-05	1441313_X_AT, 1456947_AT, 1450923_AT, 1454851_AT, 1419397_AT, 1419324_AT, 1434023_AT, 1426817_AT, 1422814_AT, 1435977_AT, 1429905_AT, 1417420_AT, 1448260_AT, 1438441_AT, 1457687_AT, 1450164_AT, 1453361_AT, 1439227_AT, 1418054_AT, 1453478_AT, 1437673_AT, 1417926_AT, 1457113_AT, 1437031_AT, 1417574_AT, 1450924_AT, 1452740_AT, 1435197_AT, 1450779_AT, 1443142_AT, 1437086_AT, 1456258_AT, 1455298_AT, 1…	2.30827	0.0271948
GOTERM_CC_ALL	GO:0043005~neuron projection	32	2.5417	5.20562e-05	1415877_AT, 1423975_S_AT, 1417783_AT, 1420838_AT, 1423278_AT, 1430485_AT, 1450923_AT, 1418098_AT, 1441572_AT, 1436854_AT, 1440452_AT, 1442680_AT, 1455328_AT, 1427516_A_AT, 1418664_AT, 1450674_AT, 1447040_AT, 1448289_AT, 1443239_AT, 1454672_AT, 1448260_AT, 1440487_AT, 1434887_AT, 1422945_A_AT, 1422518_AT, 1426617_A_AT, 1426869_AT, 1422520_AT, 1440699_AT, 1448892_AT, 1452740_AT, 1455266_AT, 1458396…	2.20539	0.0716164
GOTERM_BP_ALL	GO:0043523~regulation of neuron apoptosis	16	1.27085	4.61022e-05	1434802_S_AT, 1452380_AT, 1426476_AT, 1450803_AT, 1450923_AT, 1437086_AT, 1452338_S_AT, 1460246_AT, 1435885_S_AT, 1451991_AT, 1450674_AT, 1428433_AT, 1449470_AT, 1454672_AT, 1434000_AT, 1443990_AT, 1457687_AT, 1450164_AT, 1438303_AT, 1457683_AT, 1423069_AT, 1426255_AT	3.45541	0.0818641
GOTERM_BP_ALL	GO:0006333~chromatin assembly or disassembly	19	1.50913	4.95417e-05	1427384_AT, 1433685_A_AT, 1423508_AT, 1435768_AT, 1436596_AT, 1454305_AT, 1418046_AT, 1457672_AT, 1455095_AT, 1454636_AT, 1449482_AT, 1423702_AT, 1451456_AT, 1447854_S_AT, 1434824_AT, 1428382_AT, 1428466_AT, 1428706_AT, 1421612_A_AT, 1435866_S_AT, 1453361_AT	3.01159	0.0879692
GOTERM_BP_ALL	GO:0048705~skeletal system morphogenesis	21	1.66799	5.49759e-05	1425528_AT, 1456454_AT, 1438042_AT, 1446127_AT, 1457673_AT, 1420895_AT, 1450923_AT, 1418926_AT, 1449359_AT, 1420559_A_AT, 1439774_AT, 1421537_AT, 1448877_AT, 1419633_AT, 1417148_AT, 1456067_AT, 1453413_AT, 1444043_AT, 1418606_AT, 1454960_AT, 1437664_AT, 1418415_AT, 1427436_AT, 1437312_AT, 1455154_AT, 1424950_AT, 1435022_AT, 1456229_AT, 1438303_AT	2.79091	0.097614
GOTERM_BP_ALL	GO:0048732~gland development	27	2.14456	6.89514e-05	1440626_AT, 1420895_AT, 1422545_AT, 1425383_A_AT, 1436276_AT, 1450723_AT, 1449359_AT, 1425492_AT, 1460378_A_AT, 1421537_AT, 1417420_AT, 1428136_AT, 1454896_AT, 1444286_AT, 1457687_AT, 1456067_AT, 1437673_AT, 1453478_AT, 1449248_AT, 1424246_A_AT, 1444043_AT, 1452901_AT, 1449488_AT, 1454960_AT, 1443142_AT, 1449542_AT, 1437664_AT, 1419486_AT, 1436950_AT, 1456229_AT, 1424950_AT, 1455154_AT	2.36792	0.122414
GOTERM_BP_ALL	GO:0007423~sensory organ development	32	2.5417	8.24349e-05	1425528_AT, 1418357_AT, 1455325_AT, 1420838_AT, 1424679_AT, 1450923_AT, 1439774_AT, 1440091_AT, 1457687_AT, 1450992_A_AT, 1444043_AT, 1440431_AT, 1454960_AT, 1417129_A_AT, 1422165_AT, 1425314_AT, 1427436_AT, 1437312_AT, 1419424_AT, 1440108_AT, 1422014_AT, 1446127_AT, 1443260_AT, 1427560_AT, 1451435_AT, 1418926_AT, 1437470_AT, 1426412_AT, 1439915_AT, 1439627_AT, 1449734_S_AT, 1427467_A_AT, 1438232…	2.15123	0.146336
GOTERM_MF_ALL	GO:0015631~tubulin binding	15	1.19142	0.000120842	1458426_AT, 1423975_S_AT, 1436051_AT, 1456947_AT, 1457316_AT, 1455231_S_AT, 1436025_AT, 1424103_AT, 1454674_AT, 1421546_A_AT, 1437480_AT, 1416309_AT, 1434780_AT, 1435157_AT, 1439840_AT	3.352	0.181269
GOTERM_BP_ALL	GO:0019226~transmission of nerve impulse	29	2.30342	0.000113312	1434802_S_AT, 1417783_AT, 1453065_AT, 1456947_AT, 1460378_A_AT, 1422504_AT, 1452010_AT, 1447787_X_AT, 1440082_AT, 1455230_AT, 1423604_AT, 1450674_AT, 1426670_AT, 1451179_A_AT, 1425892_A_AT, 1453478_AT, 1424246_A_AT, 1458426_AT, 1436051_AT, 1455252_AT, 1417757_AT, 1450803_AT, 1415822_AT, 1449094_AT, 1422825_AT, 1456656_AT, 1460246_AT, 1458396_AT, 1455931_AT, 1436428_AT, 1416232_AT, 1438057_AT, 145…	2.21696	0.201096
GOTERM_CC_ALL	GO:0043025~cell soma	19	1.50913	0.000171782	1426869_AT, 1436051_AT, 1423975_S_AT, 1440699_AT, 1423278_AT, 1420838_AT, 1452740_AT, 1450923_AT, 1450779_AT, 1437086_AT, 1442680_AT, 1437001_AT, 1427516_A_AT, 1450674_AT, 1447040_AT, 1448289_AT, 1443239_AT, 1448260_AT, 1450164_AT, 1438057_AT, 1438303_AT, 1457683_AT, 1438551_AT	2.74201	0.236149
GOTERM_CC_ALL	GO:0030424~axon	18	1.42971	0.000173234	1426869_AT, 1426617_A_AT, 1422520_AT, 1423278_AT, 1420838_AT, 1448892_AT, 1452740_AT, 1450923_AT, 1441572_AT, 1442680_AT, 1458396_AT, 1427516_A_AT, 1450674_AT, 1447040_AT, 1417115_AT, 1415978_AT, 1454672_AT, 1448260_AT, 1434887_AT, 1438303_AT, 1440487_AT, 1426255_AT	2.84046	0.238143
GOTERM_BP_ALL	GO:0016477~cell migration	30	2.38284	0.000134322	1436634_AT, 1457673_AT, 1456947_AT, 1420895_AT, 1450923_AT, 1436025_AT, 1450723_AT, 1460378_A_AT, 1441572_AT, 1436475_AT, 1440082_AT, 1422839_AT, 1450674_AT, 1439193_AT, 1440882_AT, 1450164_AT, 1440487_AT, 1418054_AT, 1453478_AT, 1424246_A_AT, 1429667_AT, 1416731_AT, 1418141_AT, 1417574_AT, 1451576_AT, 1452740_AT, 1435197_AT, 1455037_AT, 1437086_AT, 1456258_AT, 1442347_AT, 1427982_S_AT, 1419486_A…	2.15963	0.238341
GOTERM_BP_ALL	GO:0060173~limb development	19	1.50913	0.000159305	1425528_AT, 1456454_AT, 1438042_AT, 1440626_AT, 1431475_A_AT, 1440999_AT, 1425383_A_AT, 1425492_AT, 1420559_A_AT, 1436475_AT, 1439774_AT, 1439798_AT, 1456067_AT, 1437673_AT, 1453413_AT, 1419139_AT, 1444043_AT, 1449488_AT, 1418606_AT, 1438325_AT, 1434696_AT, 1449542_AT, 1418157_AT, 1454977_AT, 1435022_AT, 1455154_AT	2.75852	0.282611
GOTERM_BP_ALL	GO:0048736~appendage development	19	1.50913	0.000159305	1425528_AT, 1456454_AT, 1438042_AT, 1440626_AT, 1431475_A_AT, 1440999_AT, 1425383_A_AT, 1425492_AT, 1420559_A_AT, 1436475_AT, 1439774_AT, 1439798_AT, 1456067_AT, 1437673_AT, 1453413_AT, 1419139_AT, 1444043_AT, 1449488_AT, 1418606_AT, 1438325_AT, 1434696_AT, 1449542_AT, 1418157_AT, 1454977_AT, 1435022_AT, 1455154_AT	2.75852	0.282611
GOTERM_MF_ALL	GO:0008017~microtubule binding	13	1.03257	0.00019128	1458426_AT, 1423975_S_AT, 1436051_AT, 1456947_AT, 1457316_AT, 1455231_S_AT, 1436025_AT, 1424103_AT, 1437480_AT, 1416309_AT, 1434780_AT, 1435157_AT, 1439840_AT	3.61943	0.286788
GOTERM_BP_ALL	GO:0051301~cell division	33	2.62113	0.000188555	1456947_AT, 1450923_AT, 1435186_S_AT, 1429129_AT, 1454851_AT, 1416488_AT, 1450674_AT, 1442454_AT, 1422814_AT, 1437480_AT, 1445377_AT, 1417420_AT, 1428706_AT, 1431725_AT, 1439040_AT, 1453361_AT, 1452821_AT, 1451993_AT, 1453478_AT, 1436161_AT, 1417926_AT, 1446196_AT, 1433958_AT, 1444778_AT, 1436819_AT, 1445665_AT, 1452740_AT, 1435197_AT, 1434775_AT, 1460348_AT, 1420877_AT, 1421546_A_AT, 1416309_AT,…	2.02898	0.334419
GOTERM_BP_ALL	GO:0007018~microtubule-based movement	17	1.35028	0.000210954	1452679_AT, 1458426_AT, 1448946_AT, 1422520_AT, 1440990_AT, 1456947_AT, 1457074_AT, 1455266_AT, 1434594_AT, 1442252_AT, 1450053_AT, 1450738_AT, 1455029_AT, 1436560_AT, 1415978_AT, 1420375_AT, 1448260_AT, 1449682_S_AT, 1439040_AT, 1446507_AT, 1455652_AT, 1437875_AT, 1422945_A_AT	2.90802	0.374077
GOTERM_BP_ALL	GO:0035107~appendage morphogenesis	18	1.42971	0.000317704	1444043_AT, 1425528_AT, 1419139_AT, 1456454_AT, 1449488_AT, 1440626_AT, 1438042_AT, 1418606_AT, 1431475_A_AT, 1438325_AT, 1425383_A_AT, 1440999_AT, 1425492_AT, 1434696_AT, 1420559_A_AT, 1449542_AT, 1439774_AT, 1454977_AT, 1455154_AT, 1435022_AT, 1456067_AT, 1439798_AT, 1437673_AT, 1453413_AT	2.70423	0.562869
GOTERM_BP_ALL	GO:0035108~limb morphogenesis	18	1.42971	0.000317704	1444043_AT, 1425528_AT, 1419139_AT, 1456454_AT, 1449488_AT, 1440626_AT, 1438042_AT, 1418606_AT, 1431475_A_AT, 1438325_AT, 1425383_A_AT, 1440999_AT, 1425492_AT, 1434696_AT, 1420559_A_AT, 1449542_AT, 1439774_AT, 1454977_AT, 1455154_AT, 1435022_AT, 1456067_AT, 1439798_AT, 1437673_AT, 1453413_AT	2.70423	0.562869
GOTERM_BP_ALL	GO:0030326~embryonic limb morphogenesis	16	1.27085	0.000430361	1444043_AT, 1425528_AT, 1419139_AT, 1456454_AT, 1440626_AT, 1438042_AT, 1418606_AT, 1431475_A_AT, 1438325_AT, 1425383_A_AT, 1440999_AT, 1434696_AT, 1420559_A_AT, 1449542_AT, 1439774_AT, 1454977_AT, 1455154_AT, 1435022_AT, 1456067_AT, 1439798_AT, 1437673_AT, 1453413_AT	2.84982	0.76174
GOTERM_BP_ALL	GO:0035113~embryonic appendage morphogenesis	16	1.27085	0.000430361	1444043_AT, 1425528_AT, 1419139_AT, 1456454_AT, 1440626_AT, 1438042_AT, 1418606_AT, 1431475_A_AT, 1438325_AT, 1425383_A_AT, 1440999_AT, 1434696_AT, 1420559_A_AT, 1449542_AT, 1439774_AT, 1454977_AT, 1455154_AT, 1435022_AT, 1456067_AT, 1439798_AT, 1437673_AT, 1453413_AT	2.84982	0.76174
GOTERM_MF_ALL	GO:0046982~protein heterodimerization activity	18	1.42971	0.000709692	1456454_AT, 1436634_AT, 1434918_AT, 1420895_AT, 1443260_AT, 1425383_A_AT, 1419397_AT, 1426412_AT, 1437470_AT, 1427764_A_AT, 1447655_X_AT, 1451529_AT, 1434028_AT, 1438232_AT, 1437977_AT, 1457687_AT, 1450992_A_AT, 1427677_A_AT, 1435204_AT, 1458191_AT, 1440431_AT, 1449542_AT, 1446461_AT, 1440108_AT, 1435022_AT, 1419437_AT, 1455535_AT, 1435222_AT, 1422014_AT	2.52647	1.06019
GOTERM_BP_ALL	GO:0007268~synaptic transmission	23	1.82685	0.000612465	1434802_S_AT, 1417783_AT, 1453065_AT, 1456947_AT, 1460378_A_AT, 1452010_AT, 1422504_AT, 1447787_X_AT, 1440082_AT, 1450674_AT, 1423604_AT, 1426670_AT, 1425892_A_AT, 1424246_A_AT, 1458426_AT, 1436051_AT, 1417757_AT, 1450803_AT, 1449094_AT, 1456656_AT, 1422825_AT, 1460246_AT, 1458396_AT, 1455931_AT, 1436428_AT, 1438057_AT, 1457683_AT	2.23243	1.08241
GOTERM_CC_ALL	GO:0000775~chromosome, centromeric region	17	1.35028	0.000808909	1433685_A_AT, 1454305_AT, 1434999_AT, 1427266_AT, 1436911_AT, 1447540_AT, 1454636_AT, 1451456_AT, 1426817_AT, 1435609_AT, 1434824_AT, 1437480_AT, 1428706_AT, 1444717_AT, 1419147_AT, 1439040_AT, 1418184_AT, 1453361_AT	2.58599	1.1075
GOTERM_CC_ALL	GO:0005813~centrosome	21	1.66799	0.00123111	1417783_AT, 1456947_AT, 1415971_AT, 1435186_S_AT, 1429129_AT, 1452618_AT, 1456028_X_AT, 1434023_AT, 1449734_S_AT, 1443535_AT, 1423577_AT, 1436908_AT, 1451469_AT, 1433958_AT, 1430311_AT, 1453768_A_AT, 1446188_AT, 1434576_AT, 1422653_AT, 1437154_AT, 1450053_AT, 1454674_AT, 1453581_AT, 1456700_X_AT, 1434780_AT, 1424188_AT, 1424410_AT	2.21615	1.68101
GOTERM_BP_ALL	GO:0048562~embryonic organ morphogenesis	21	1.66799	0.00099793	1418357_AT, 1425528_AT, 1456454_AT, 1438042_AT, 1446127_AT, 1422870_AT, 1457673_AT, 1420895_AT, 1418926_AT, 1420559_A_AT, 1426412_AT, 1439627_AT, 1439774_AT, 1421537_AT, 1448877_AT, 1456067_AT, 1453413_AT, 1438551_AT, 1444043_AT, 1427233_AT, 1418606_AT, 1423477_AT, 1454960_AT, 1437664_AT, 1418415_AT, 1440204_AT, 1427436_AT, 1455154_AT, 1435022_AT, 1456229_AT	2.25353	1.75797
GOTERM_BP_ALL	GO:0001654~eye development	20	1.58856	0.00179779	1455325_AT, 1446127_AT, 1420838_AT, 1424679_AT, 1443260_AT, 1427560_AT, 1450923_AT, 1418926_AT, 1426412_AT, 1437470_AT, 1439915_AT, 1449734_S_AT, 1427467_A_AT, 1438232_AT, 1440091_AT, 1450992_A_AT, 1456067_AT, 1418054_AT, 1444043_AT, 1452740_AT, 1458191_AT, 1440431_AT, 1454960_AT, 1417129_A_AT, 1440860_AT, 1419486_AT, 1421369_A_AT, 1437312_AT, 1419424_AT, 1455154_AT, 1440108_AT, 1438303_AT, 14366…	2.2009	3.14591
GOTERM_BP_ALL	GO:0001655~urogenital system development	19	1.50913	0.00190361	1449350_AT, 1435670_AT, 1440626_AT, 1420895_AT, 1440650_AT, 1425383_A_AT, 1446392_AT, 1428136_AT, 1417148_AT, 1457687_AT, 1453361_AT, 1456067_AT, 1437673_AT, 1450428_AT, 1444043_AT, 1455252_AT, 1435197_AT, 1449542_AT, 1424659_AT, 1419486_AT, 1436560_AT, 1427436_AT, 1420375_AT, 1424950_AT, 1455154_AT, 1455652_AT	2.24838	3.32815
GOTERM_BP_ALL	GO:0009653~anatomical structure morphogenesis	130	10.3257	6.16094e-15	1425528_AT, 1434802_S_AT, 1455325_AT, 1450923_AT, 1446392_AT, 1425492_AT, 1447787_X_AT, 1434957_AT, 1448877_AT, 1439193_AT, 1447040_AT, 1429021_AT, 1419633_AT, 1454672_AT, 1451179_A_AT, 1417148_AT, 1450992_A_AT, 1439798_AT, 1447693_S_AT, 1418317_AT, 1423424_AT, 1444043_AT, 1437310_AT, 1449488_AT, 1450803_AT, 1440431_AT, 1454960_AT, 1434775_AT, 1434696_AT, 1434920_A_AT, 1418415_AT, 1436560_AT, 145…	2.01617	1.08469e-11
KEGG_PATHWAY	mmu05200:Pathways in cancer	33	2.62113	2.60486e-06	1420895_AT, 1455231_S_AT, 1423999_AT, 1450923_AT, 1441572_AT, 1440856_AT, 1418587_AT, 1440082_AT, 1434028_AT, 1445815_AT, 1418534_AT, 1417420_AT, 1443990_AT, 1417148_AT, 1457687_AT, 1444615_X_AT, 1456067_AT, 1440487_AT, 1440310_AT, 1437673_AT, 1451115_AT, 1444043_AT, 1437784_AT, 1438325_AT, 1449839_AT, 1449080_AT, 1454960_AT, 1415702_A_AT, 1437284_AT, 1437001_AT, 1434708_AT, 1435260_AT, 1448785_A…	2.46317	0.00304169
KEGG_PATHWAY	mmu05210:Colorectal cancer	16	1.27085	1.76701e-06	1420895_AT, 1455231_S_AT, 1449839_AT, 1450923_AT, 1454960_AT, 1441572_AT, 1440856_AT, 1437001_AT, 1437284_AT, 1445815_AT, 1435260_AT, 1418534_AT, 1417420_AT, 1434000_AT, 1417148_AT, 1457687_AT, 1435879_AT, 1438303_AT, 1440487_AT	4.48544	0.00206334
KEGG_PATHWAY	mmu04360:Axon guidance	23	1.82685	1.28021e-08	1436634_AT, 1452380_AT, 1440650_AT, 1423999_AT, 1441572_AT, 1435254_AT, 1446392_AT, 1424588_AT, 1440082_AT, 1417521_AT, 1450674_AT, 1444606_AT, 1423380_S_AT, 1429021_AT, 1440487_AT, 1421784_A_AT, 1423085_AT, 1417574_AT, 1426476_AT, 1455037_AT, 1425575_AT, 1439174_AT, 1424659_AT, 1437001_AT, 1451991_AT, 1449522_AT, 1443273_AT, 1455426_AT, 1434000_AT, 1439794_AT, 1420996_AT	4.23292	1.49492e-05
KEGG_PATHWAY	mmu04310:Wnt signaling pathway	26	2.06513	1.24527e-09	1455592_AT, 1428463_A_AT, 1455231_S_AT, 1436118_AT, 1449733_S_AT, 1443279_AT, 1440856_AT, 1445815_AT, 1423380_S_AT, 1417176_AT, 1418534_AT, 1428136_AT, 1417420_AT, 1423941_AT, 1437351_AT, 1437673_AT, 1419218_AT, 1454960_AT, 1443142_AT, 1415702_A_AT, 1437284_AT, 1437001_AT, 1448201_AT, 1446440_AT, 1420512_AT, 1420892_AT, 1430127_A_AT, 1455717_S_AT	4.20698	1.45412e-06
